# Supplementary material for: Characterization of ADAMTS9 proteoglycanase activity: Comparison with ADAMTS1, ADAMTS4, and ADAMTS5
Source: J Biol Chem. 2025 May 29;301(7):110301. doi: 10.1016/j.jbc.2025.110301 (PMC12226136; doi:10.1016/j.jbc.2025.110301)
Supplement: Supporting File 1 [file mmc1.xlsx]

## Sheet: Key Sheet
Summary of data reported in this Supporting File
Sheet name	ADAMTS	Wild-type/EQ	Replicate	Substrate	Working protease	Title
ADAMTS1_Active_BGN1	1	Wild-type	1	Biglycan	Trypsin	List of recombinant proteins identified in Wild-type ADAMTS1 BGN digests with the full human database search (Trypsin)
ADAMTS1_Active_BGN2	1	Wild-type	2	Biglycan	Trypsin	List of recombinant proteins identified in Wild-type ADAMTS1 BGN digests with the full human database search (Trypsin)
ADAMTS1_EQ_BGN1	1	EQ	1	Biglycan	Trypsin	List of recombinant proteins identified in EQ mutant ADAMTS1 BGN digests with the full human database search (Trypsin)
ADAMTS1_EQ_BGN2	1	EQ	2	Biglycan	Trypsin	List of recombinant proteins identified in EQ mutant ADAMTS1 BGN digests with the full human database search (Trypsin)
ADAMTS4_Active_BGN1a	4	Wild-type	1a	Biglycan	Trypsin	List of recombinant proteins identified in Wild-type ADAMTS4 BGN digests with the full human database search (Trypsin)
ADAMTS4_Active_BGN2a	4	Wild-type	2a	Biglycan	Trypsin	List of recombinant proteins identified in Wild-type ADAMTS4 BGN digests with the full human database search (Trypsin)
ADAMTS4_EQ_BGN1a	4	EQ	1a	Biglycan	Trypsin	List of recombinant proteins identified in EQ mutant ADAMTS4 BGN digests with the full human database search (Trypsin)
ADAMTS4_EQ_BGN2a	4	EQ	2a	Biglycan	Trypsin	List of recombinant proteins identified in EQ mutant ADAMTS4 BGN digests with the full human database search (Trypsin)
ADAMTS4_Active_BGN1b	4	Wild-type	1b	Biglycan	Trypsin	List of recombinant proteins identified in Wild-type ADAMTS4 BGN digests with the full human database search (Trypsin)
ADAMTS4_Active_BGN2b	4	Wild-type	2b	Biglycan	Trypsin	List of recombinant proteins identified in Wild-type ADAMTS4 BGN digests with the full human database search (Trypsin)
ADAMTS4_EQ_BGN1b	4	EQ	1b	Biglycan	Trypsin	List of recombinant proteins identified in EQ mutant ADAMTS4 BGN digests with the full human database search (Trypsin)
ADAMTS4_EQ_BGN2b	4	EQ	2b	Biglycan	Trypsin	List of recombinant proteins identified in EQ mutant ADAMTS4 BGN digests with the full human database search (Trypsin)
ADAMTS5_Active_BGN1a	5	Wild-type	1a	Biglycan	Trypsin	List of recombinant proteins identified in Wild-type ADAMTS5 BGN digests with the full human database search (Trypsin)
ADAMTS5_Active_BGN2a	5	Wild-type	2a	Biglycan	Trypsin	List of recombinant proteins identified in Wild-type ADAMTS5 BGN digests with the full human database search (Trypsin)
ADAMTS5_EQ_BGN1a	5	EQ	1a	Biglycan	Trypsin	List of recombinant proteins identified in EQ mutant ADAMTS5 BGN digests with the full human database search (Trypsin)
ADAMTS5_EQ_BGN2a	5	EQ	2a	Biglycan	Trypsin	List of recombinant proteins identified in EQ mutant ADAMTS5 BGN digests with the full human database search (Trypsin)
ADAMTS5_Active_BGN1b	5	Wild-type	1b	Biglycan	Trypsin	List of recombinant proteins identified in Wild-type ADAMTS5 BGN digests with the full human database search (Trypsin)
ADAMTS5_Active_BGN2b	5	Wild-type	2b	Biglycan	Trypsin	List of recombinant proteins identified in Wild-type ADAMTS5 BGN digests with the full human database search (Trypsin)
ADAMTS5_EQ_BGN1b	5	EQ	1b	Biglycan	Trypsin	List of recombinant proteins identified in EQ mutant ADAMTS5 BGN digests with the full human database search (Trypsin)
ADAMTS5_EQ_BGN2b	5	EQ	2b	Biglycan	Trypsin	List of recombinant proteins identified in EQ mutant ADAMTS5 BGN digests with the full human database search (Trypsin)
ADAMTS9_Active_BGN1	9	Wild-type	1	Biglycan	Trypsin	List of recombinant proteins identified in Wild-type ADAMTS9 BGN digests with the full human database search (Trypsin)
ADAMTS9_EQ_BGN1	9	EQ	1	Biglycan	Trypsin	List of recombinant proteins identified in Wild-type ADAMTS9 BGN digests with the full human database search (Trypsin)
ADAMTS1_EQ_V2_T1	1	EQ	1	Versican V2	Trypsin	List of recombinant proteins identified in EQ mutant ADAMTS1 Versican V2 digests with the limited database search (Trypsin)
ADAMTS1_Active_V2_T1	1	Wild-type	1	Versican V2	Trypsin	List of recombinant proteins identified in Wild-type ADAMTS1 Versican V2 digests with the limited database search (Trypsin)
ADAMTS4_EQ_V2_T1	4	EQ	1	Versican V2	Trypsin	List of recombinant proteins identified in EQ mutant ADAMTS4 Versican V2 digests with the limited database search (Trypsin)
ADAMTS4_Active_V2_T1	4	Wild-type	1	Versican V2	Trypsin	List of recombinant proteins identified in Wild-type ADAMTS4 Versican V2 digests with the limited database search (Trypsin)
ADAMTS5_EQ_V2_T1	5	EQ	1	Versican V2	Trypsin	List of recombinant proteins identified in EQ mutant ADAMTS5 Versican V2 digests with the limited database search (Trypsin)
ADAMTS5_Active_V2_T1	5	Wild-type	1	Versican V2	Trypsin	List of recombinant proteins identified in Wild-type ADAMTS5 Versican V2 digests with the limited database search (Trypsin)
ADAMTS9_EQ_V1_T1	9	EQ	1	Versican V1	Trypsin	List of recombinant proteins identified in EQ mutant ADAMTS9 Versican V1 digests with the limited database search (Trypsin)
ADAMTS9_Active_V1_T1	9	Wild-type	1	Versican V1	Trypsin	List of recombinant proteins identified in Wild-type ADAMTS9 Versican V1 digests with the limited database search (Trypsin)
ADAMTS9_EQ_V2_T1	9	EQ	1	Versican V2	Trypsin	List of recombinant proteins identified in EQ mutant ADAMTS9 Versican V2 digests with the limited database search (Trypsin)
ADAMTS9_Active_V2_T1	9	Wild-type	1	Versican V2	Trypsin	List of recombinant proteins identified in Wild-type ADAMTS9 Versican V2 digests with the limited database search (Trypsin)
ADAMTS4_EQ_V2_G1	4	EQ	1	Versican V2	GluC	List of recombinant proteins identified in EQ mutant ADAMTS4 Versican V2 digests with the limited database search (GluC)
ADAMTS4_Active_V2_G1	4	Wild-type	1	Versican V2	GluC	List of recombinant proteins identified in Wild-type ADAMTS4 Versican V2 digests with the limited database search (GluC)
ADAMTS1_EQ_V2_G1	1	EQ	1	Versican V2	GluC	List of recombinant proteins identified in EQ mutant ADAMTS1 Versican V2 digests with the limited database search (GluC)
ADAMTS1_Active_V2_G1	1	Wild-type	1	Versican V2	GluC	List of recombinant proteins identified in Wild-type ADAMTS1 Versican V2 digests with the limited database search (GluC)
ADAMTS5_EQ_V2_G1	5	EQ	1	Versican V2	GluC	List of recombinant proteins identified in EQ mutant ADAMTS5 Versican V2 digests with the limited database search (GluC)
ADAMTS5_Active_V2_G1	5	Wild-type	1	Versican V2	GluC	List of recombinant proteins identified in Wild-type ADAMTS5 Versican V2 digests with the limited database search (GluC)
ADAMTS9_EQ_V1_G1	9	EQ	1	Versican V1	GluC	List of recombinant proteins identified in EQ mutant ADAMTS9 Versican V1 digests with the limited database search (GluC)
ADAMTS9_Active_V1_G1	9	Wild-type	1	Versican V1	GluC	List of recombinant proteins identified in Wild-type ADAMTS9 Versican V1 digests with the limited database search (GluC)
ADAMTS9_EQ_V2_G1	9	EQ	1	Versican V2	GluC	List of recombinant proteins identified in EQ mutant ADAMTS9 Versican V2 digests with the limited database search (GluC)
ADAMTS9_Active_V2_G1	9	Wild-type	1	Versican V2	GluC	List of recombinant proteins identified in Wild-type ADAMTS9 Versican V2 digests with the limited database search (GluC)

## Sheet: ADAMTS1_Active_BGN1
List of recombinant proteins identified in Wild-type ADAMTS1 BGN digests with the full human database search (Trypsin)
Protein	Protein ID	Entry Name	Gene	Length	Mw (Da)	Organism	Protein Description	Protein Existence	Coverage	Protein Probability	Top Peptide Probability	Total Peptides	Unique Peptides	Razor Peptides	Total Spectral Count	Unique Spectral Count	Razor Spectral Count	Total Intensity	Unique Intensity	Razor Intensity	Razor Assigned Modifications	Razor Observed Modifications	Indistinguishable Proteins
sp|A0A075B6S2|KVD29_HUMAN	A0A075B6S2	KVD29_HUMAN	IGKV2D-29	120	13143	Homo sapiens	Immunoglobulin kappa variable 2D-29	3:Protein inferred from homology	16.67	1	0.999	2	0	2	2	0	2	55346.3	0	55346.3			sp|A0A0A0MRZ7|KVD26_HUMAN
sp|A0A0B4J1V1|HV321_HUMAN	A0A0B4J1V1	HV321_HUMAN	IGHV3-21	117	12840	Homo sapiens	Immunoglobulin heavy variable 3-21	1:Experimental evidence at protein level	33.33	1	0.999	3	0	3	6	0	6	164558	0	164558	9C(57.0215)
sp|A6QL63|ABTB3_HUMAN	A6QL63	ABTB3_HUMAN	ABTB3	1104	120884	Homo sapiens	Ankyrin repeat and BTB/POZ domain-containing protein 3	2:Experimental evidence at transcript level	1.81	1	0.999	1	0	1	1	0	1	14718.8	0	14718.8	7C(57.0215)
sp|A8K2U0|A2ML1_HUMAN	A8K2U0	A2ML1_HUMAN	A2ML1	1454	161107	Homo sapiens	Alpha-2-macroglobulin-like protein 1	1:Experimental evidence at protein level	10.87	1	0.999	12	5	12	15	5	15	546779	472113	546779	12C(57.0215),16C(57.0215),2C(57.0215),7C(57.0215)
sp|B5ME19|EIFCL_HUMAN	B5ME19	EIFCL_HUMAN	EIF3CL	914	105473	Homo sapiens	Eukaryotic translation initiation factor 3 subunit C-like protein	1:Experimental evidence at protein level	4.16	1	0.999	4	0	4	5	0	5	92156.8	0	92156.8			sp|Q99613-2|EIF3C_HUMAN, sp|Q99613|EIF3C_HUMAN
sp|E9PAV3|NACAM_HUMAN	E9PAV3	NACAM_HUMAN	NACA	2078	205422	Homo sapiens	Nascent polypeptide-associated complex subunit alpha, muscle-specific form	1:Experimental evidence at protein level	3.08	1	0.999	6	0	6	17	0	17	371562	0	371562
sp|O00148|DX39A_HUMAN	O00148	DX39A_HUMAN	DDX39A	427	49130	Homo sapiens	ATP-dependent RNA helicase DDX39A	1:Experimental evidence at protein level	26.7	1	0.999	8	1	1	11	1	1	120209	9058.29	9058.29	1C(-17.0265)
sp|O00154-4|BACH_HUMAN	O00154-4	BACH_HUMAN	ACOT7	338	41796	Homo sapiens	Isoform 4 of Cytosolic acyl coenzyme A thioester hydrolase		5.92	1	0.999	1	0	1	2	0	2	21148.9	0	21148.9			sp|O00154-7|BACH_HUMAN
sp|O00178|GTPB1_HUMAN	O00178	GTPB1_HUMAN	GTPBP1	669	72454	Homo sapiens	GTP-binding protein 1	1:Experimental evidence at protein level	3.14	1	0.999	1	1	1	2	2	2	17161	17161	17161
sp|O00231|PSD11_HUMAN	O00231	PSD11_HUMAN	PSMD11	422	47464	Homo sapiens	26S proteasome non-ATPase regulatory subunit 11	1:Experimental evidence at protein level	18.01	1	0.999	5	0	5	8	0	8	83677.6	0	83677.6
sp|O00232|PSD12_HUMAN	O00232	PSD12_HUMAN	PSMD12	456	52904	Homo sapiens	26S proteasome non-ATPase regulatory subunit 12	1:Experimental evidence at protein level	11.84	1	0.999	4	1	4	4	1	4	58707.4	24053.8	58707.4
sp|O00299|CLIC1_HUMAN	O00299	CLIC1_HUMAN	CLIC1	241	26923	Homo sapiens	Chloride intracellular channel protein 1	1:Experimental evidence at protein level	21.99	1	0.999	5	5	5	6	6	6	101209	101209	101209	8C(57.0215)
sp|O00303|EIF3F_HUMAN	O00303	EIF3F_HUMAN	EIF3F	357	37564	Homo sapiens	Eukaryotic translation initiation factor 3 subunit F	1:Experimental evidence at protein level	14.57	1	0.999	3	3	3	3	3	3	62873.7	62873.7	62873.7
sp|O00391-2|QSOX1_HUMAN	O00391-2	QSOX1_HUMAN	QSOX1	604	82578	Homo sapiens	Isoform 2 of Sulfhydryl oxidase 1		15.56	1	0.999	8	0	8	10	0	10	291605	0	291605	1Q(-17.0265),2C(57.0215),3C(57.0215),6C(57.0215),9C(57.0215)		sp|O00391|QSOX1_HUMAN
sp|O00410-3|IPO5_HUMAN	O00410-3	IPO5_HUMAN	IPO5	1115	123630	Homo sapiens	Isoform 3 of Importin-5		13.36	1	0.999	9	0	9	17	0	17	137416	0	137416	1A(42.0106),1A(42.0106),1Q(-17.0265),1Q(-17.0265),22C(57.0215),2C(57.0215)		sp|O00410|IPO5_HUMAN
sp|O00422-2|SAP18_HUMAN	O00422-2	SAP18_HUMAN	SAP18	172	17561	Homo sapiens	Isoform 2 of Histone deacetylase complex subunit SAP18		7.56	1	0.999	1	0	1	1	0	1	25157.5	0	25157.5			sp|O00422|SAP18_HUMAN
sp|O00442-2|RTCA_HUMAN	O00442-2	RTCA_HUMAN	RTCA	379	39337	Homo sapiens	Isoform 2 of RNA 3'-terminal phosphate cyclase		5.28	1	0.999	1	0	1	2	0	2	25102.6	0	25102.6			sp|O00442|RTCA_HUMAN
sp|O00469-2|PLOD2_HUMAN	O00469-2	PLOD2_HUMAN	PLOD2	758	84686	Homo sapiens	Isoform 2 of Procollagen-lysine,2-oxoglutarate 5-dioxygenase 2		3.96	1	0.999	2	0	2	2	0	2	38412.2	0	38412.2			sp|O00469|PLOD2_HUMAN
sp|O00479|HMGN4_HUMAN	O00479	HMGN4_HUMAN	HMGN4	90	9539	Homo sapiens	High mobility group nucleosome-binding domain-containing protein 4	1:Experimental evidence at protein level	18.89	1	0.999	1	1	1	1	1	1	21910.9	21910.9	21910.9
sp|O00487|PSDE_HUMAN	O00487	PSDE_HUMAN	PSMD14	310	34577	Homo sapiens	26S proteasome non-ATPase regulatory subunit 14	1:Experimental evidence at protein level	20.65	1	0.999	3	3	3	5	5	5	98677.9	98677.9	98677.9
sp|O00560|SDCB1_HUMAN	O00560	SDCB1_HUMAN	SDCBP	298	32444	Homo sapiens	Syntenin-1	1:Experimental evidence at protein level	11.74	1	0.999	3	0	3	5	0	5	112827	0	112827	1S(42.0106),5C(57.0215)
sp|O00571-2|DDX3X_HUMAN	O00571-2	DDX3X_HUMAN	DDX3X	646	73243	Homo sapiens	Isoform 2 of ATP-dependent RNA helicase DDX3X		6.5	1	0.999	3	0	3	4	0	4	90903.2	0	90903.2	8C(57.0215)		sp|O00571|DDX3X_HUMAN
sp|O00622|CCN1_HUMAN	O00622	CCN1_HUMAN	CCN1	381	42027	Homo sapiens	CCN family member 1	1:Experimental evidence at protein level	26.51	1	0.999	9	9	9	32	32	32	2.16136e+06	2.16136e+06	2.16136e+06	12C(57.0215),12C(57.0215),1Q(-17.0265),6C(57.0215),12C(57.0215),6C(57.0215),12C(57.0215),6C(57.0215),2C(57.0215),6C(57.0215),8C(57.0215),2C(57.0215),6C(57.0215),8C(57.0215),4C(57.0215),4C(57.0215),6C(57.0215),8C(57.0215),8C(57.0215)
sp|O00629|IMA3_HUMAN	O00629	IMA3_HUMAN	KPNA4	521	57887	Homo sapiens	Importin subunit alpha-3	1:Experimental evidence at protein level	6.33	1	0.999	2	1	2	2	1	2	71600.8	23553	71600.8
sp|O00743-2|PPP6_HUMAN	O00743-2	PPP6_HUMAN	PPP6C	283	35144	Homo sapiens	Isoform 2 of Serine/threonine-protein phosphatase 6 catalytic subunit		4.59	1	0.9989	1	0	1	1	0	1	9376.41	0	9376.41			sp|O00743-3|PPP6_HUMAN, sp|O00743|PPP6_HUMAN
sp|O00764|PDXK_HUMAN	O00764	PDXK_HUMAN	PDXK	312	35102	Homo sapiens	Pyridoxal kinase	1:Experimental evidence at protein level	22.44	1	0.999	5	1	5	7	1	7	121276	14695.3	121276
sp|O14579|COPE_HUMAN	O14579	COPE_HUMAN	COPE	308	34482	Homo sapiens	Coatomer subunit epsilon	1:Experimental evidence at protein level	9.09	1	0.999	1	0	1	1	0	1	36008.8	0	36008.8
sp|O14646|CHD1_HUMAN	O14646	CHD1_HUMAN	CHD1	1710	196688	Homo sapiens	Chromodomain-helicase-DNA-binding protein 1	1:Experimental evidence at protein level	1.11	1	0.999	1	0	1	1	0	1	42585.8	0	42585.8
sp|O14744|ANM5_HUMAN	O14744	ANM5_HUMAN	PRMT5	637	72684	Homo sapiens	Protein arginine N-methyltransferase 5	1:Experimental evidence at protein level	7.69	1	0.999	4	0	4	4	0	4	205564	0	205564	1Q(-17.0265),7C(57.0215),3C(57.0215)
sp|O14773-2|TPP1_HUMAN	O14773-2	TPP1_HUMAN	TPP1	320	61248	Homo sapiens	Isoform 2 of Tripeptidyl-peptidase 1		12.81	1	0.999	2	0	2	2	0	2	40580	0	40580			sp|O14773|TPP1_HUMAN
sp|O14802|RPC1_HUMAN	O14802	RPC1_HUMAN	POLR3A	1390	155641	Homo sapiens	DNA-directed RNA polymerase III subunit RPC1	1:Experimental evidence at protein level	1.08	1	0.999	1	1	1	2	2	2	23109.9	23109.9	23109.9
sp|O14929-2|HAT1_HUMAN	O14929-2	HAT1_HUMAN	HAT1	334	49541	Homo sapiens	Isoform B of Histone acetyltransferase type B catalytic subunit		2.99	1	0.999	1	0	1	1	0	1	34708.7	0	34708.7	2C(57.0215),7C(57.0215)		sp|O14929|HAT1_HUMAN
sp|O14979-2|HNRDL_HUMAN	O14979-2	HNRDL_HUMAN	HNRNPDL	301	46438	Homo sapiens	Isoform 2 of Heterogeneous nuclear ribonucleoprotein D-like		14.95	1	0.999	3	0	3	3	0	3	109153	0	109153	4C(57.0215),7C(57.0215),9C(57.0215)		sp|O14979-3|HNRDL_HUMAN, sp|O14979|HNRDL_HUMAN
sp|O14980|XPO1_HUMAN	O14980	XPO1_HUMAN	XPO1	1071	123386	Homo sapiens	Exportin-1	1:Experimental evidence at protein level	14.85	1	0.999	11	11	11	15	15	15	150933	150933	150933	12C(57.0215),1T(42.0106),6C(57.0215),7C(57.0215)
sp|O15067|PUR4_HUMAN	O15067	PUR4_HUMAN	PFAS	1338	144734	Homo sapiens	Phosphoribosylformylglycinamidine synthase	1:Experimental evidence at protein level	35.72	1	0.999	29	29	29	49	49	49	430599	430599	430599	11C(57.0215),13C(57.0215),15C(57.0215),16C(57.0215),3C(57.0215),6C(57.0215),6C(57.0215),6C(57.0215),6C(57.0215),6C(57.0215),7C(57.0215),8C(57.0215),8C(57.0215),9C(57.0215)
sp|O15072|ATS3_HUMAN	O15072	ATS3_HUMAN	ADAMTS3	1205	135603	Homo sapiens	A disintegrin and metalloproteinase with thrombospondin motifs 3	1:Experimental evidence at protein level	2.57	1	0.999	2	2	2	3	3	3	64403.8	64403.8	64403.8	5C(57.0215),5C(57.0215)
sp|O15143|ARC1B_HUMAN	O15143	ARC1B_HUMAN	ARPC1B	372	40950	Homo sapiens	Actin-related protein 2/3 complex subunit 1B	1:Experimental evidence at protein level	2.69	1	0.999	1	1	1	2	2	2	27343.3	27343.3	27343.3
sp|O15160|RPAC1_HUMAN	O15160	RPAC1_HUMAN	POLR1C	346	39250	Homo sapiens	DNA-directed RNA polymerases I and III subunit RPAC1	1:Experimental evidence at protein level	5.2	1	0.999	1	0	1	2	0	2	22923.1	0	22923.1
sp|O15212|PFD6_HUMAN	O15212	PFD6_HUMAN	PFDN6	129	14583	Homo sapiens	Prefoldin subunit 6	1:Experimental evidence at protein level	13.18	1	0.999	3	3	3	3	3	3	62345.3	62345.3	62345.3
sp|O15230|LAMA5_HUMAN	O15230	LAMA5_HUMAN	LAMA5	3695	399737	Homo sapiens	Laminin subunit alpha-5	1:Experimental evidence at protein level	1.43	1	0.999	4	2	4	5	3	5	83555.6	42151.5	83555.6	10C(57.0215),14C(57.0215),3C(57.0215),5C(57.0215),7C(57.0215),8C(57.0215)
sp|O15335|CHAD_HUMAN	O15335	CHAD_HUMAN	CHAD	359	40476	Homo sapiens	Chondroadherin	1:Experimental evidence at protein level	15.04	1	0.999	3	3	3	6	6	6	148459	148459	148459	13C(57.0215),13C(57.0215)
sp|O15344-2|TRI18_HUMAN	O15344-2	TRI18_HUMAN	MID1	552	75251	Homo sapiens	Isoform 2 of E3 ubiquitin-protein ligase Midline-1		3.44	1	0.999	1	0	1	1	0	1	12173.9	0	12173.9			sp|O15344|TRI18_HUMAN
sp|O15347|HMGB3_HUMAN	O15347	HMGB3_HUMAN	HMGB3	200	22980	Homo sapiens	High mobility group protein B3	1:Experimental evidence at protein level	55.5	1	0.999	13	12	12	28	27	27	470402	470402	470402	10C(57.0215),11C(57.0215),11C(57.0215),11C(57.0215),1M(15.9949)
sp|O15355|PPM1G_HUMAN	O15355	PPM1G_HUMAN	PPM1G	546	59272	Homo sapiens	Protein phosphatase 1G	1:Experimental evidence at protein level	2.2	1	0.999	1	1	1	1	1	1	18916.8	18916.8	18916.8
sp|O15371-2|EIF3D_HUMAN	O15371-2	EIF3D_HUMAN	EIF3D	499	63973	Homo sapiens	Isoform 2 of Eukaryotic translation initiation factor 3 subunit D		2.81	1	0.999	1	0	1	1	0	1	13286.2	0	13286.2			sp|O15371-3|EIF3D_HUMAN, sp|O15371|EIF3D_HUMAN
sp|O15372|EIF3H_HUMAN	O15372	EIF3H_HUMAN	EIF3H	352	39930	Homo sapiens	Eukaryotic translation initiation factor 3 subunit H	1:Experimental evidence at protein level	21.31	1	0.999	4	4	4	6	6	6	339707	339707	339707
sp|O43143|DHX15_HUMAN	O43143	DHX15_HUMAN	DHX15	795	90933	Homo sapiens	ATP-dependent RNA helicase DHX15	1:Experimental evidence at protein level	37.11	1	0.999	30	29	30	53	52	53	533680	533680	533680	14C(57.0215),2C(57.0215),2C(57.0215),8M(15.9949)
sp|O43172-2|PRP4_HUMAN	O43172-2	PRP4_HUMAN	PRPF4	521	58449	Homo sapiens	Isoform 2 of U4/U6 small nuclear ribonucleoprotein Prp4		2.5	1	0.999	1	0	1	1	0	1	13909.8	0	13909.8			sp|O43172|PRP4_HUMAN
sp|O43175|SERA_HUMAN	O43175	SERA_HUMAN	PHGDH	533	56651	Homo sapiens	D-3-phosphoglycerate dehydrogenase	1:Experimental evidence at protein level	24.39	1	0.999	11	11	11	26	26	26	432377	432377	432377	11C(57.0215),1C(-17.0265),5C(57.0215)
sp|O43242|PSMD3_HUMAN	O43242	PSMD3_HUMAN	PSMD3	534	60978	Homo sapiens	26S proteasome non-ATPase regulatory subunit 3	1:Experimental evidence at protein level	10.3	1	0.999	3	2	3	6	5	6	102397	80648.2	102397
sp|O43310-2|CTIF_HUMAN	O43310-2	CTIF_HUMAN	CTIF	600	67587	Homo sapiens	Isoform 2 of CBP80/20-dependent translation initiation factor		6.67	1	0.999	2	0	2	6	0	6	105142	0	105142	1Q(-17.0265)		sp|O43310|CTIF_HUMAN
sp|O43324-2|MCA3_HUMAN	O43324-2	MCA3_HUMAN	EEF1E1	139	19811	Homo sapiens	Isoform 2 of Eukaryotic translation elongation factor 1 epsilon-1		17.99	1	0.999	1	0	1	3	0	3	59969.2	0	59969.2	1Q(-17.0265)		sp|O43324|MCA3_HUMAN
sp|O43390-2|HNRPR_HUMAN	O43390-2	HNRPR_HUMAN	HNRNPR	636	70943	Homo sapiens	Isoform 2 of Heterogeneous nuclear ribonucleoprotein R		2.83	1	0.999	2	0	2	2	0	2	65956.9	0	65956.9			sp|O43390-4|HNRPR_HUMAN, sp|O43390|HNRPR_HUMAN
sp|O43405|COCH_HUMAN	O43405	COCH_HUMAN	COCH	550	59483	Homo sapiens	Cochlin	1:Experimental evidence at protein level	62.18	1	0.999	28	4	28	99	18	99	2.60432e+06	1.66884e+06	2.60432e+06	10C(57.0215),11C(57.0215),31C(57.0215),7C(57.0215),1L(42.0106),29C(57.0215),5C(57.0215),9C(57.0215),29C(57.0215),5C(57.0215),9C(57.0215),3C(57.0215)
sp|O43447|PPIH_HUMAN	O43447	PPIH_HUMAN	PPIH	177	19208	Homo sapiens	Peptidyl-prolyl cis-trans isomerase H	1:Experimental evidence at protein level	12.99	1	0.999	2	1	2	2	1	2	48180	29094	48180	1Q(-17.0265),3C(57.0215)
sp|O43491|E41L2_HUMAN	O43491	E41L2_HUMAN	EPB41L2	1005	112588	Homo sapiens	Band 4.1-like protein 2	1:Experimental evidence at protein level	10.55	1	0.999	9	0	9	11	0	11	119522	0	119522	1Q(-17.0265),1T(42.0106),2C(57.0215),4C(57.0215)
sp|O43505|B4GA1_HUMAN	O43505	B4GA1_HUMAN	B4GAT1	415	47119	Homo sapiens	Beta-1,4-glucuronyltransferase 1	1:Experimental evidence at protein level	9.88	1	0.999	2	2	2	4	4	4	62330.5	62330.5	62330.5
sp|O43660-2|PLRG1_HUMAN	O43660-2	PLRG1_HUMAN	PLRG1	505	57194	Homo sapiens	Isoform 2 of Pleiotropic regulator 1		32.87	1	0.999	13	0	13	19	0	19	322495	0	322495	1C(-17.0265),1C(57.0215),7C(57.0215),7C(57.0215)
sp|O43684|BUB3_HUMAN	O43684	BUB3_HUMAN	BUB3	328	37155	Homo sapiens	Mitotic checkpoint protein BUB3	1:Experimental evidence at protein level	23.17	1	0.999	7	0	7	7	0	7	163767	0	163767	1Q(-17.0265)
sp|O43707|ACTN4_HUMAN	O43707	ACTN4_HUMAN	ACTN4	911	104854	Homo sapiens	Alpha-actinin-4	1:Experimental evidence at protein level	13.94	1	0.999	9	1	8	10	1	9	166920	21240.7	166920
sp|O43776|SYNC_HUMAN	O43776	SYNC_HUMAN	NARS1	548	62943	Homo sapiens	Asparagine--tRNA ligase, cytoplasmic	1:Experimental evidence at protein level	8.21	1	0.999	3	2	3	3	2	3	30293.7	22088.5	30293.7	1C(-17.0265)
sp|O43790|KRT86_HUMAN	O43790	KRT86_HUMAN	KRT86	486	53501	Homo sapiens	Keratin, type II cuticular Hb6	1:Experimental evidence at protein level	35.39	1	0.999	24	0	3	46	0	3	1.11758e+06	0	141044
sp|O43809|CPSF5_HUMAN	O43809	CPSF5_HUMAN	NUDT21	227	26227	Homo sapiens	Cleavage and polyadenylation specificity factor subunit 5	1:Experimental evidence at protein level	7.93	1	0.999	1	1	1	2	2	2	31602	31602	31602
sp|O43813|LANC1_HUMAN	O43813	LANC1_HUMAN	LANCL1	399	45283	Homo sapiens	Glutathione S-transferase LANCL1	1:Experimental evidence at protein level	5.26	1	0.999	1	1	1	1	1	1	20687.8	20687.8	20687.8	6C(57.0215)
sp|O60220|TIM8A_HUMAN	O60220	TIM8A_HUMAN	TIMM8A	97	10998	Homo sapiens	Mitochondrial import inner membrane translocase subunit Tim8 A	1:Experimental evidence at protein level	11.34	1	0.999	1	1	1	1	1	1	90618	90618	90618	4C(57.0215),8C(57.0215)
sp|O60256|KPRB_HUMAN	O60256	KPRB_HUMAN	PRPSAP2	369	40926	Homo sapiens	Phosphoribosyl pyrophosphate synthase-associated protein 2	1:Experimental evidence at protein level	3.79	1	0.999	1	0	1	3	0	3	35698.4	0	35698.4
sp|O60264|SMCA5_HUMAN	O60264	SMCA5_HUMAN	SMARCA5	1052	121905	Homo sapiens	SWI/SNF-related matrix-associated actin-dependent regulator of chromatin subfamily A member 5	1:Experimental evidence at protein level	6.56	1	0.999	7	2	7	10	4	10	130306	80994.8	130306	12C(57.0215),14C(57.0215)
sp|O60293-2|ZC3H1_HUMAN	O60293-2	ZC3H1_HUMAN	ZFC3H1	1910	226356	Homo sapiens	Isoform 2 of Zinc finger C3H1 domain-containing protein		0.58	1	0.999	1	0	1	3	0	3	24036.4	0	24036.4			sp|O60293|ZC3H1_HUMAN
sp|O60502-4|OGA_HUMAN	O60502-4	OGA_HUMAN	OGA	863	102915	Homo sapiens	Isoform 4 of Protein O-GlcNAcase		7.07	1	0.999	3	0	3	3	0	3	34876	0	34876	8C(57.0215)		sp|O60502|OGA_HUMAN
sp|O60506-2|HNRPQ_HUMAN	O60506-2	HNRPQ_HUMAN	SYNCRIP	588	69603	Homo sapiens	Isoform 2 of Heterogeneous nuclear ribonucleoprotein Q		11.05	1	0.999	5	0	4	5	0	4	298316	0	274334	1K(42.0106)		sp|O60506-3|HNRPQ_HUMAN, sp|O60506-4|HNRPQ_HUMAN, sp|O60506|HNRPQ_HUMAN
sp|O60508|PRP17_HUMAN	O60508	PRP17_HUMAN	CDC40	579	65521	Homo sapiens	Pre-mRNA-processing factor 17	1:Experimental evidence at protein level	12.61	1	0.999	6	6	6	7	7	7	82145.7	82145.7	82145.7
sp|O60563|CCNT1_HUMAN	O60563	CCNT1_HUMAN	CCNT1	726	80685	Homo sapiens	Cyclin-T1	1:Experimental evidence at protein level	8.95	1	0.999	4	4	4	5	5	5	180033	180033	180033
sp|O60610-2|DIAP1_HUMAN	O60610-2	DIAP1_HUMAN	DIAPH1	1248	141347	Homo sapiens	Isoform 2 of Protein diaphanous homolog 1		0.96	1	0.999	1	0	1	1	0	1	11593.4	0	11593.4			sp|O60610-3|DIAP1_HUMAN, sp|O60610|DIAP1_HUMAN
sp|O60678|ANM3_HUMAN	O60678	ANM3_HUMAN	PRMT3	531	59903	Homo sapiens	Protein arginine N-methyltransferase 3	1:Experimental evidence at protein level	2.45	1	0.999	1	1	1	1	1	1	8148.48	8148.48	8148.48	12C(57.0215)
sp|O60763-2|USO1_HUMAN	O60763-2	USO1_HUMAN	USO1	973	107895	Homo sapiens	Isoform 2 of General vesicular transport factor p115		2.98	1	0.999	2	0	2	3	0	3	19906.8	0	19906.8	15C(57.0215)		sp|O60763|USO1_HUMAN
sp|O60814|H2B1K_HUMAN	O60814	H2B1K_HUMAN	H2BC12	126	13890	Homo sapiens	Histone H2B type 1-K	1:Experimental evidence at protein level	19.05	1	0.999	3	0	2	4	0	3	66414.1	0	62387.7	1Q(-17.0265)
sp|O60841|IF2P_HUMAN	O60841	IF2P_HUMAN	EIF5B	1220	138827	Homo sapiens	Eukaryotic translation initiation factor 5B	1:Experimental evidence at protein level	4.18	1	0.999	4	4	4	7	7	7	108602	108602	108602
sp|O60870-2|KIN17_HUMAN	O60870-2	KIN17_HUMAN	KIN	374	45374	Homo sapiens	Isoform 2 of DNA/RNA-binding protein KIN17		6.68	1	0.999	2	0	2	4	0	4	69843.7	0	69843.7	1C(-17.0265),3C(57.0215),1C(-17.0265),3C(57.0215)		sp|O60870|KIN17_HUMAN
sp|O60884|DNJA2_HUMAN	O60884	DNJA2_HUMAN	DNAJA2	412	45746	Homo sapiens	DnaJ homolog subfamily A member 2	1:Experimental evidence at protein level	3.16	1	0.999	1	1	1	2	2	2	32833.3	32833.3	32833.3	4C(57.0215),7C(57.0215)
sp|O60885|BRD4_HUMAN	O60885	BRD4_HUMAN	BRD4	1362	152219	Homo sapiens	Bromodomain-containing protein 4	1:Experimental evidence at protein level	2.2	1	0.999	2	2	2	3	3	3	151062	151062	151062
sp|O60925|PFD1_HUMAN	O60925	PFD1_HUMAN	PFDN1	122	14210	Homo sapiens	Prefoldin subunit 1	1:Experimental evidence at protein level	8.2	1	0.999	1	1	1	2	2	2	68607.3	68607.3	68607.3	1A(42.0106)
sp|O75083|WDR1_HUMAN	O75083	WDR1_HUMAN	WDR1	606	66194	Homo sapiens	WD repeat-containing protein 1	1:Experimental evidence at protein level	3.63	1	0.999	1	1	1	2	2	2	25824.3	25824.3	25824.3
sp|O75093|SLIT1_HUMAN	O75093	SLIT1_HUMAN	SLIT1	1534	167926	Homo sapiens	Slit homolog 1 protein	1:Experimental evidence at protein level	1.69	1	0.999	2	1	1	2	1	1	21926.3	9003.02	9003.02	4C(57.0215),9C(57.0215)
sp|O75173|ATS4_HUMAN	O75173	ATS4_HUMAN	ADAMTS4	837	90197	Homo sapiens	A disintegrin and metalloproteinase with thrombospondin motifs 4	1:Experimental evidence at protein level	1.79	1	0.999	3	0	3	7	0	7	599359	0	599359	10P(15.9949),8C(57.0215),11C(57.0215),13P(15.9949),11C(57.0215),13P(15.9949),4M(15.9949),5C(57.0215),7P(15.9949)
sp|O75369-2|FLNB_HUMAN	O75369-2	FLNB_HUMAN	FLNB	2578	278164	Homo sapiens	Isoform 2 of Filamin-B		6.05	1	0.999	10	0	9	12	0	11	92655.6	0	88648.3	11C(57.0215)		sp|O75369-8|FLNB_HUMAN, sp|O75369-9|FLNB_HUMAN, sp|O75369|FLNB_HUMAN
sp|O75380|NDUS6_HUMAN	O75380	NDUS6_HUMAN	NDUFS6	124	13712	Homo sapiens	NADH dehydrogenase [ubiquinone] iron-sulfur protein 6, mitochondrial	1:Experimental evidence at protein level	12.1	1	0.999	1	1	1	1	1	1	4356.56	4356.56	4356.56	4C(57.0215)
sp|O75400-2|PR40A_HUMAN	O75400-2	PR40A_HUMAN	PRPF40A	930	108805	Homo sapiens	Isoform 2 of Pre-mRNA-processing factor 40 homolog A		7.2	1	0.999	5	0	5	10	0	10	273131	0	273131			sp|O75400-3|PR40A_HUMAN, sp|O75400|PR40A_HUMAN
sp|O75475|PSIP1_HUMAN	O75475	PSIP1_HUMAN	PSIP1	530	60103	Homo sapiens	PC4 and SFRS1-interacting protein	1:Experimental evidence at protein level	2.64	1	0.999	1	0	1	3	0	3	28972.4	0	28972.4
sp|O75533|SF3B1_HUMAN	O75533	SF3B1_HUMAN	SF3B1	1304	145830	Homo sapiens	Splicing factor 3B subunit 1	1:Experimental evidence at protein level	11.12	1	0.999	10	10	10	17	17	17	218796	218796	218796	11C(57.0215),2C(57.0215),5C(57.0215),5C(57.0215)
sp|O75534-2|CSDE1_HUMAN	O75534-2	CSDE1_HUMAN	CSDE1	767	88885	Homo sapiens	Isoform 2 of Cold shock domain-containing protein E1		9.26	1	0.999	6	0	6	7	0	7	157152	0	157152	3C(57.0215)		sp|O75534-3|CSDE1_HUMAN, sp|O75534-4|CSDE1_HUMAN, sp|O75534|CSDE1_HUMAN
sp|O75663|TIPRL_HUMAN	O75663	TIPRL_HUMAN	TIPRL	272	31444	Homo sapiens	TIP41-like protein	1:Experimental evidence at protein level	4.04	1	0.999	1	0	1	2	0	2	23295.8	0	23295.8	1M(42.0106),1M(42.0106)
sp|O75787-2|RENR_HUMAN	O75787-2	RENR_HUMAN	ATP6AP2	318	39008	Homo sapiens	Isoform 2 of Renin receptor		8.81	1	0.999	2	0	2	2	0	2	49642	0	49642			sp|O75787|RENR_HUMAN
sp|O75821|EIF3G_HUMAN	O75821	EIF3G_HUMAN	EIF3G	320	35611	Homo sapiens	Eukaryotic translation initiation factor 3 subunit G	1:Experimental evidence at protein level	4.06	1	0.999	1	1	1	2	2	2	14221	14221	14221
sp|O75832|PSD10_HUMAN	O75832	PSD10_HUMAN	PSMD10	226	24428	Homo sapiens	26S proteasome non-ATPase regulatory subunit 10	1:Experimental evidence at protein level	24.78	1	0.999	2	1	2	3	1	3	35213	19482.8	35213	18C(57.0215)
sp|O75934|SPF27_HUMAN	O75934	SPF27_HUMAN	BCAS2	225	26131	Homo sapiens	Pre-mRNA-splicing factor SPF27	1:Experimental evidence at protein level	18.22	1	0.999	2	2	2	4	4	4	74488	74488	74488	1A(42.0106)
sp|O76003|GLRX3_HUMAN	O76003	GLRX3_HUMAN	GLRX3	335	37432	Homo sapiens	Glutaredoxin-3	1:Experimental evidence at protein level	12.54	1	0.999	2	2	2	2	2	2	31909.5	31909.5	31909.5	1Q(-17.0265)
sp|O76021|RL1D1_HUMAN	O76021	RL1D1_HUMAN	RSL1D1	490	54973	Homo sapiens	Ribosomal L1 domain-containing protein 1	1:Experimental evidence at protein level	11.43	1	0.999	10	0	10	19	0	19	423544	0	423544
sp|O76061|STC2_HUMAN	O76061	STC2_HUMAN	STC2	302	33249	Homo sapiens	Stanniocalcin-2	1:Experimental evidence at protein level	66.23	1	0.999	25	24	25	104	103	104	12293900	12293900	12293900	12C(57.0215),21C(57.0215),26C(57.0215),32C(57.0215),14C(57.0215),23C(57.0215),28C(57.0215),34C(57.0215),18C(57.0215),1C(-17.0265),1L(42.0106),5C(57.0215),6M(15.9949),1L(42.0106),5C(57.0215),6M(15.9949),2C(57.0215),9C(57.0215),2C(57.0215),9C(57.0215),3C(57.0215),3C(57.0215),3C(57.0215),4C(57.0215),4C(57.0215),5C(57.0215),5C(57.0215),5C(57.0215),6C(57.0215),6C(57.0215),6C(57.0215),6C(57.0215),6C(57…
sp|O76074-2|PDE5A_HUMAN	O76074-2	PDE5A_HUMAN	PDE5A	833	99985	Homo sapiens	Isoform PDE5A2 of cGMP-specific 3',5'-cyclic phosphodiesterase		4.44	1	0.999	1	0	1	3	0	3	11215.6	0	11215.6	1Q(-17.0265)		sp|O76074|PDE5A_HUMAN
sp|O76094|SRP72_HUMAN	O76094	SRP72_HUMAN	SRP72	671	74606	Homo sapiens	Signal recognition particle subunit SRP72	1:Experimental evidence at protein level	2.53	1	0.999	1	0	1	1	0	1	27441.2	0	27441.2
sp|O94776|MTA2_HUMAN	O94776	MTA2_HUMAN	MTA2	668	75023	Homo sapiens	Metastasis-associated protein MTA2	1:Experimental evidence at protein level	1.95	1	0.999	1	0	1	1	0	1	28334.3	0	28334.3	1Q(-17.0265)
sp|O94813|SLIT2_HUMAN	O94813	SLIT2_HUMAN	SLIT2	1529	169870	Homo sapiens	Slit homolog 2 protein	1:Experimental evidence at protein level	39.37	1	0.999	52	0	52	116	0	116	1.64855e+06	0	1.64855e+06	10C(57.0215),1C(57.0215),3C(57.0215),11C(57.0215),11C(57.0215),14C(57.0215),11C(57.0215),14C(57.0215),11C(57.0215),5C(57.0215),13C(57.0215),7C(57.0215),14C(57.0215),16C(57.0215),14C(57.0215),16C(57.0215),15C(57.0215),20C(57.0215),24C(57.0215),26C(57.0215),33C(57.0215),4C(57.0215),15C(57.0215),22C(57.0215),27C(57.0215),4C(57.0215),6C(57.0215),15C(57.0215),4C(57.0215),9C(57.0215),16C(57.0215),1C(-1…
sp|O94973-2|AP2A2_HUMAN	O94973-2	AP2A2_HUMAN	AP2A2	940	103960	Homo sapiens	Isoform 2 of AP-2 complex subunit alpha-2		1.28	1	0.999	1	0	1	2	0	2	15471.2	0	15471.2	2C(57.0215)		sp|O94973-3|AP2A2_HUMAN, sp|O94973|AP2A2_HUMAN
sp|O94979-10|SC31A_HUMAN	O94979-10	SC31A_HUMAN	SEC31A	1166	133015	Homo sapiens	Isoform 10 of Protein transport protein Sec31A		6.69	1	0.999	6	0	6	9	0	9	153105	0	153105	1Q(-17.0265),2C(57.0215)		sp|O94979-2|SC31A_HUMAN, sp|O94979-3|SC31A_HUMAN, sp|O94979-4|SC31A_HUMAN, sp|O94979-6|SC31A_HUMAN, sp|O94979-8|SC31A_HUMAN, sp|O94979-9|SC31A_HUMAN, sp|O94979|SC31A_HUMAN
sp|O95084|PRS23_HUMAN	O95084	PRS23_HUMAN	PRSS23	383	43001	Homo sapiens	Serine protease 23	1:Experimental evidence at protein level	16.19	1	0.999	4	0	4	5	0	5	101895	0	101895	5C(57.0215),8C(57.0215)
sp|O95274|LYPD3_HUMAN	O95274	LYPD3_HUMAN	LYPD3	346	35971	Homo sapiens	Ly6/PLAUR domain-containing protein 3	1:Experimental evidence at protein level	12.14	1	0.999	3	3	3	5	5	5	201798	201798	201798	16C(57.0215),2C(57.0215),2C(57.0215),2C(57.0215),8C(57.0215)
sp|O95373|IPO7_HUMAN	O95373	IPO7_HUMAN	IPO7	1038	119517	Homo sapiens	Importin-7	1:Experimental evidence at protein level	9.54	1	0.999	6	6	6	7	7	7	94889.9	94889.9	94889.9	1Q(-17.0265),24C(57.0215),5C(57.0215)
sp|O95390|GDF11_HUMAN	O95390	GDF11_HUMAN	GDF11	407	45091	Homo sapiens	Growth/differentiation factor 11	1:Experimental evidence at protein level	16.46	1	0.999	6	5	6	7	6	7	229897	124384	229897	1Q(-17.0265),6C(57.0215),7C(57.0215)
sp|O95394-4|AGM1_HUMAN	O95394-4	AGM1_HUMAN	PGM3	570	59852	Homo sapiens	Isoform 3 of Phosphoacetylglucosamine mutase		6.49	1	0.999	1	0	1	3	0	3	40309.6	0	40309.6			sp|O95394|AGM1_HUMAN
sp|O95433|AHSA1_HUMAN	O95433	AHSA1_HUMAN	AHSA1	338	38274	Homo sapiens	Activator of 90 kDa heat shock protein ATPase homolog 1	1:Experimental evidence at protein level	12.72	1	0.999	3	2	3	3	2	3	84991.6	59815.9	84991.6
sp|O95631|NET1_HUMAN	O95631	NET1_HUMAN	NTN1	604	67748	Homo sapiens	Netrin-1	1:Experimental evidence at protein level	18.05	1	0.999	11	9	11	19	16	19	281153	281153	281153	10C(57.0215),5C(57.0215),8C(57.0215),10C(57.0215),5C(57.0215),8C(57.0215),1C(-17.0265),1C(-17.0265),2C(57.0215),2C(57.0215),4C(57.0215),2C(57.0215),4C(57.0215),5C(57.0215),5C(57.0215),8C(57.0215),6C(57.0215),9C(57.0215)
sp|O95757|HS74L_HUMAN	O95757	HS74L_HUMAN	HSPA4L	839	94512	Homo sapiens	Heat shock 70 kDa protein 4L	1:Experimental evidence at protein level	8.94	1	0.999	5	3	3	8	5	5	87770.5	55469.8	55469.8	15C(57.0215)
sp|O95817|BAG3_HUMAN	O95817	BAG3_HUMAN	BAG3	575	61595	Homo sapiens	BAG family molecular chaperone regulator 3	1:Experimental evidence at protein level	2.09	1	0.999	1	1	1	1	1	1	5625.09	5625.09	5625.09
sp|O96019|ACL6A_HUMAN	O96019	ACL6A_HUMAN	ACTL6A	429	47461	Homo sapiens	Actin-like protein 6A	1:Experimental evidence at protein level	4.43	1	0.999	1	0	1	1	0	1	9560.58	0	9560.58
sp|P00338-3|LDHA_HUMAN	P00338-3	LDHA_HUMAN	LDHA	361	36689	Homo sapiens	Isoform 3 of L-lactate dehydrogenase A chain		8.59	1	0.999	2	0	2	7	0	7	102702	0	102702			sp|P00338|LDHA_HUMAN
sp|P00441|SODC_HUMAN	P00441	SODC_HUMAN	SOD1	154	15936	Homo sapiens	Superoxide dismutase [Cu-Zn]	1:Experimental evidence at protein level	13.64	1	0.999	1	1	1	1	1	1	29907	29907	29907
sp|P00492|HPRT_HUMAN	P00492	HPRT_HUMAN	HPRT1	218	24579	Homo sapiens	Hypoxanthine-guanine phosphoribosyltransferase	1:Experimental evidence at protein level	5.96	1	0.999	1	1	1	2	2	2	36724.7	36724.7	36724.7	6C(57.0215)
sp|P00558|PGK1_HUMAN	P00558	PGK1_HUMAN	PGK1	417	44615	Homo sapiens	Phosphoglycerate kinase 1	1:Experimental evidence at protein level	36.93	1	0.999	10	1	10	15	1	15	252012	13378.9	252012	14C(57.0215),15C(57.0215),2C(57.0215),1S(42.0106),2C(57.0215)
sp|P00734|THRB_HUMAN	P00734	THRB_HUMAN	F2	622	70037	Homo sapiens	Prothrombin	1:Experimental evidence at protein level	3.86	1	0.999	2	2	2	3	3	3	65485.6	65485.6	65485.6	4C(57.0215)
sp|P00749-2|UROK_HUMAN	P00749-2	UROK_HUMAN	PLAU	414	48523	Homo sapiens	Isoform 2 of Urokinase-type plasminogen activator		21.01	1	0.999	6	0	6	9	0	9	270789	0	270789	2C(57.0215),2C(57.0215),5C(57.0215),7C(57.0215),7C(57.0215)		sp|P00749|UROK_HUMAN
sp|P00750|TPA_HUMAN	P00750	TPA_HUMAN	PLAT	562	62917	Homo sapiens	Tissue-type plasminogen activator	1:Experimental evidence at protein level	48.04	1	0.999	22	0	22	55	0	55	1.52533e+06	0	1.52533e+06	10C(57.0215),10C(57.0215),10C(57.0215),12C(57.0215),12C(57.0215),15C(57.0215),7C(57.0215),12C(57.0215),22C(57.0215),20C(57.0215),3C(57.0215),3C(57.0215),4C(57.0215),6C(57.0215),6C(57.0215),8C(57.0215),9C(57.0215),9C(57.0215)
sp|P00760|TRY1_BOVIN	P00760	TRY1_BOVIN	PRSS1	246	25785	Bos taurus	Serine protease 1	1:Experimental evidence at protein level	36.99	1	0.999	7	7	7	11	11	11	479360	479360	479360	11C(57.0215),11M(15.9949),13C(57.0215),13C(57.0215),3C(57.0215),2C(57.0215),3C(57.0215)
sp|P00761|TRYP_PIG	P00761	TRYP_PIG		231	24409	Sus scrofa	Trypsin	1:Experimental evidence at protein level	25.11	1	0.999	15	13	15	39	37	39	1.13794e+06	1.13794e+06	1.13794e+06	17M(15.9949)
sp|P01023|A2MG_HUMAN	P01023	A2MG_HUMAN	A2M	1474	163291	Homo sapiens	Alpha-2-macroglobulin	1:Experimental evidence at protein level	2.31	1	0.999	4	2	4	9	6	9	677845	212883	677845
sp|P01024|CO3_HUMAN	P01024	CO3_HUMAN	C3	1663	187148	Homo sapiens	Complement C3	1:Experimental evidence at protein level	8.96	1	0.999	12	12	12	18	18	18	246968	246968	246968	2C(57.0215),5C(57.0215)
sp|P01308|INS_HUMAN	P01308	INS_HUMAN	INS	110	11981	Homo sapiens	Insulin	1:Experimental evidence at protein level	46.36	1	0.999	5	1	5	32	3	32	3.23692e+06	23479.9	3.23692e+06	10C(57.0215),10C(57.0215),11C(57.0215),20C(57.0215),6C(57.0215),7C(57.0215),19C(57.0215),7C(57.0215),19C(57.0215),7C(57.0215)
sp|P01834|IGKC_HUMAN	P01834	IGKC_HUMAN	IGKC	107	11765	Homo sapiens	Immunoglobulin kappa constant	1:Experimental evidence at protein level	76.64	1	0.999	9	1	9	57	4	57	1555749	30006.3	1555749	11C(57.0215),26C(57.0215),26C(57.0215),27C(57.0215),4C(57.0215),4C(57.0215),6C(57.0215),7C(57.0215),8C(57.0215)
sp|P01859-1|IGHG2_HUMAN	P01859-1	IGHG2_HUMAN	IGHG2	326	43806	Homo sapiens	Isoform 1 of Immunoglobulin heavy constant gamma 2		63.5	1	0.999	22	0	22	65	0	65	2204088	0	2204088	10C(57.0215),11C(57.0215),12M(15.9949),9C(57.0215),12M(15.9949),9C(57.0215),12M(15.9949),9C(57.0215),14M(15.9949),2C(57.0215),2C(57.0215),3C(57.0215),6C(57.0215),9C(57.0215),3C(57.0215),4C(57.0215),4C(57.0215),4C(57.0215),4M(15.9949),5M(15.9949),6C(57.0215),6C(57.0215),7C(57.0215),9C(57.0215),9C(57.0215),9C(57.0215),9C(57.0215),9C(57.0215)		sp|P01859|IGHG2_HUMAN
sp|P01860-1|IGHG3_HUMAN	P01860-1	IGHG3_HUMAN	IGHG3	377	49093	Homo sapiens	Isoform 1 of Immunoglobulin heavy constant gamma 3		48.01	1	0.999	15	0	2	47	0	3	1.58732e+06	0	90171.8	10C(57.0215),9C(57.0215),9C(57.0215)		sp|P01860|IGHG3_HUMAN
sp|P01876-1|IGHA1_HUMAN	P01876-1	IGHA1_HUMAN	IGHA1	353	42849	Homo sapiens	Isoform 1 of Immunoglobulin heavy constant alpha 1		18.41	1	0.999	4	0	4	11	0	11	244181	0	244181	29C(57.0215),29C(57.0215),4C(57.0215)		sp|P01876|IGHA1_HUMAN
sp|P02100|HBE_HUMAN	P02100	HBE_HUMAN	HBE1	147	16203	Homo sapiens	Hemoglobin subunit epsilon	1:Experimental evidence at protein level	6.8	1	0.9988	1	0	1	1	0	1	120420	0	120420
sp|P02458-1|CO2A1_HUMAN	P02458-1	CO2A1_HUMAN	COL2A1	1418	141785	Homo sapiens	Isoform 1 of Collagen alpha-1(II) chain		2.05	1	0.999	2	0	2	2	0	2	55106.7	0	55106.7	6P(15.9949)		sp|P02458|CO2A1_HUMAN
sp|P02533|K1C14_HUMAN	P02533	K1C14_HUMAN	KRT14	472	51561	Homo sapiens	Keratin, type I cytoskeletal 14	1:Experimental evidence at protein level	77.12	1	0.999	53	22	46	196	72	165	5003757	1.43419e+06	3512479	10C(57.0215),11M(15.9949),2C(57.0215),11M(15.9949),2C(57.0215),3M(15.9949),12M(15.9949),15M(15.9949),1C(57.0215),1M(15.9949),1Q(-17.0265),1Q(-17.0265),1Q(-17.0265),1Q(-17.0265),3P(15.9949),2C(57.0215),3M(15.9949),2M(15.9949),3C(57.0215),4M(15.9949),4M(15.9949),5M(15.9949),5M(15.9949),5M(15.9949),5M(15.9949),6M(15.9949),7M(15.9949)
sp|P02534|K1M1_SHEEP	P02534	K1M1_SHEEP		412	46674	Ovis aries	Keratin, type I microfibrillar 48 kDa, component 8C-1	1:Experimental evidence at protein level	56.55	1	0.999	26	4	25	43	5	41	2.18288e+06	337362	2.18288e+06	1Q(-17.0265),1Q(-17.0265),1S(42.0106),5C(57.0215),25C(57.0215),8C(57.0215),3C(57.0215),3C(57.0215),9C(57.0215)
sp|P02538|K2C6A_HUMAN	P02538	K2C6A_HUMAN	KRT6A	564	60045	Homo sapiens	Keratin, type II cytoskeletal 6A	1:Experimental evidence at protein level	75.35	1	0.999	68	4	11	263	7	37	11666355	357070	2155092	1Q(-17.0265)
sp|P02539|K2M1_SHEEP	P02539	K2M1_SHEEP		109	12683	Ovis aries	Keratin, type II microfibrillar (Fragment)	1:Experimental evidence at protein level	62.39	1	0.9989	6	3	3	11	4	4	508165	138769	138769	2C(57.0215),3C(57.0215)
sp|P02545-2|LMNA_HUMAN	P02545-2	LMNA_HUMAN	LMNA	572	74139	Homo sapiens	Isoform C of Prelamin-A/C		30.59	1	0.999	16	0	16	24	0	24	338727	0	338727			sp|P02545-6|LMNA_HUMAN, sp|P02545|LMNA_HUMAN
sp|P02662|CASA1_BOVIN	P02662	CASA1_BOVIN	CSN1S1	214	24529	Bos taurus	Alpha-S1-casein	1:Experimental evidence at protein level	9.81	1	0.999	2	2	2	4	4	4	249891	249891	249891
sp|P02666|CASB_BOVIN	P02666	CASB_BOVIN	CSN2	224	25107	Bos taurus	Beta-casein	1:Experimental evidence at protein level	11.61	1	0.999	1	1	1	1	1	1	10083.5	10083.5	10083.5	2M(15.9949)
sp|P02668|CASK_BOVIN	P02668	CASK_BOVIN	CSN3	190	21269	Bos taurus	Kappa-casein	1:Experimental evidence at protein level	5.79	1	0.999	1	1	1	1	1	1	26916.6	26916.6	26916.6	2C(57.0215),9M(15.9949)
sp|P02765|FETUA_HUMAN	P02765	FETUA_HUMAN	AHSG	367	39341	Homo sapiens	Alpha-2-HS-glycoprotein	1:Experimental evidence at protein level	8.72	1	0.999	6	6	6	20	20	20	1.6504e+06	1.6504e+06	1.6504e+06	1C(-17.0265),1C(-17.0265),1C(-17.0265),5P(15.9949),1C(-17.0265),5P(15.9949),1C(57.0215),1C(57.0215),1E(42.0106),5C(57.0215)
sp|P02768|ALBU_HUMAN	P02768	ALBU_HUMAN	ALB	609	69367	Homo sapiens	Albumin	1:Experimental evidence at protein level	55.83	1	0.999	35	26	26	98	63	63	7834357	812913	812913	10C(57.0215),10C(57.0215),10C(57.0215),10C(57.0215),1C(-17.0265),2C(57.0215),10C(57.0215),9C(57.0215),10C(57.0215),9M(15.9949),11C(57.0215),11C(57.0215),11C(57.0215),2C(57.0215),13C(57.0215),5C(57.0215),6C(57.0215),13C(57.0215),5C(57.0215),6C(57.0215),14C(57.0215),16C(57.0215),1M(15.9949),3C(57.0215),16C(57.0215),3C(57.0215),17C(57.0215),2M(15.9949),4C(57.0215),17C(57.0215),2M(15.9949),4C(57.0215…
sp|P02769|ALBU_BOVIN	P02769	ALBU_BOVIN	ALB	607	69293	Bos taurus	Albumin	1:Experimental evidence at protein level	88.63	1	0.999	91	81	91	373	336	373	18694044	14748564	18694044	10C(57.0215),18C(57.0215),9C(57.0215),10C(57.0215),18C(57.0215),9C(57.0215),10C(57.0215),18C(57.0215),9C(57.0215),10C(57.0215),1C(-17.0265),2C(57.0215),10C(57.0215),1C(57.0215),2C(57.0215),10C(57.0215),1C(57.0215),2C(57.0215),10C(57.0215),2C(57.0215),3C(57.0215),10C(57.0215),2C(57.0215),3C(57.0215),10C(57.0215),9C(57.0215),10C(57.0215),9C(57.0215),11C(57.0215),11C(57.0215),11C(57.0215),12C(57.021…
sp|P02771|FETA_HUMAN	P02771	FETA_HUMAN	AFP	609	68678	Homo sapiens	Alpha-fetoprotein	1:Experimental evidence at protein level	6.4	1	0.999	2	2	2	2	2	2	40881.1	40881.1	40881.1	3P(15.9949)
sp|P02774-3|VTDB_HUMAN	P02774-3	VTDB_HUMAN	GC	493	52918	Homo sapiens	Isoform 3 of Vitamin D-binding protein		16.23	1	0.999	4	0	4	4	0	4	67504.5	0	67504.5	18C(57.0215),5C(57.0215),7C(57.0215),8C(57.0215)		sp|P02774|VTDB_HUMAN
sp|P02787|TRFE_HUMAN	P02787	TRFE_HUMAN	TF	698	77064	Homo sapiens	Serotransferrin	1:Experimental evidence at protein level	65.33	1	0.999	48	47	48	104	100	104	1.17237e+06	968284	1.17237e+06	10C(57.0215),10C(57.0215),11C(57.0215),11C(57.0215),11C(57.0215),2C(57.0215),12C(57.0215),12C(57.0215),12C(57.0215),12C(57.0215),3C(57.0215),12C(57.0215),4C(57.0215),12C(57.0215),4C(57.0215),13C(57.0215),14C(57.0215),14C(57.0215),4C(57.0215),14C(57.0215),4C(57.0215),15C(57.0215),7C(57.0215),1C(-17.0265),1C(-17.0265),1C(-17.0265),1C(57.0215),1C(57.0215),21C(57.0215),2C(57.0215),2C(57.0215),2C(57.0…
sp|P02788|TRFL_HUMAN	P02788	TRFL_HUMAN	LTF	710	78182	Homo sapiens	Lactotransferrin	1:Experimental evidence at protein level	5.49	1	0.999	5	4	4	9	5	5	591647	134168	134168
sp|P02790|HEMO_HUMAN	P02790	HEMO_HUMAN	HPX	462	51676	Homo sapiens	Hemopexin	1:Experimental evidence at protein level	46.97	1	0.999	17	16	17	35	34	35	642664	630158	642664	19C(57.0215),1C(-17.0265),1C(-17.0265),1C(57.0215),1Q(-17.0265),1Q(-17.0265),24C(57.0215),7C(57.0215),4M(15.9949),6C(57.0215),6C(57.0215),6C(57.0215),7M(15.9949),9C(57.0215)
sp|P03950|ANGI_HUMAN	P03950	ANGI_HUMAN	ANG	147	16550	Homo sapiens	Angiogenin	1:Experimental evidence at protein level	31.97	1	0.999	3	3	3	5	5	5	216956	216956	216956	10C(57.0215),3C(57.0215),3C(57.0215),6C(57.0215),6C(57.0215)
sp|P03952|KLKB1_HUMAN	P03952	KLKB1_HUMAN	KLKB1	638	71343	Homo sapiens	Plasma kallikrein	1:Experimental evidence at protein level	5.02	1	0.999	4	4	4	9	9	9	922628	922628	922628	1C(-17.0265),8C(57.0215),1C(-17.0265),8C(57.0215),1Q(-17.0265),2C(57.0215),9C(57.0215),6C(57.0215)
sp|P04004|VTNC_HUMAN	P04004	VTNC_HUMAN	VTN	478	54306	Homo sapiens	Vitronectin	1:Experimental evidence at protein level	6.28	1	0.999	3	3	3	3	3	3	107976	107976	107976
sp|P04062-2|GBA1_HUMAN	P04062-2	GBA1_HUMAN	GBA1	516	59716	Homo sapiens	Isoform Short of Lysosomal acid glucosylceramidase		8.91	1	0.999	3	0	3	7	0	7	172694	0	172694	6C(57.0215)		sp|P04062|GBA1_HUMAN
sp|P04075-2|ALDOA_HUMAN	P04075-2	ALDOA_HUMAN	ALDOA	418	39420	Homo sapiens	Isoform 2 of Fructose-bisphosphate aldolase A		68.9	1	0.999	25	0	25	56	0	56	1.18363e+06	0	1.18363e+06	13C(57.0215),1Q(-17.0265),16P(15.9949),25C(57.0215),16P(15.9949),25C(57.0215),18M(15.9949),25C(57.0215),1C(-17.0265),1C(-17.0265),25C(57.0215),25C(57.0215),25C(57.0215),5C(57.0215),8M(15.9949),9C(57.0215)		sp|P04075|ALDOA_HUMAN
sp|P04156|PRIO_HUMAN	P04156	PRIO_HUMAN	PRNP	253	27661	Homo sapiens	Major prion protein	1:Experimental evidence at protein level	7.91	1	0.999	2	2	2	5	5	5	59425.8	59425.8	59425.8	6C(57.0215)
sp|P04259|K2C6B_HUMAN	P04259	K2C6B_HUMAN	KRT6B	564	60067	Homo sapiens	Keratin, type II cytoskeletal 6B	1:Experimental evidence at protein level	70.57	1	0.999	70	8	36	271	16	128	11666355	914152	8752278	11C(57.0215),18M(15.9949),1Q(-17.0265),2C(57.0215),1A(42.0106),1Q(-17.0265),2C(57.0215),23M(15.9949),7M(15.9949),8C(57.0215),9C(57.0215),9C(57.0215),9C(57.0215),9M(15.9949)
sp|P04264|K2C1_HUMAN	P04264	K2C1_HUMAN	KRT1	644	66039	Homo sapiens	Keratin, type II cytoskeletal 1	1:Experimental evidence at protein level	73.6	1	0.999	74	59	74	290	212	290	7299239	5752513	7299239	11M(15.9949),11M(15.9949),11M(15.9949),8M(15.9949),1M(15.9949),5C(57.0215),1Q(-17.0265),4C(57.0215),5C(57.0215),5M(15.9949),7M(15.9949),8M(15.9949),9M(15.9949),9M(15.9949)
sp|P04350|TBB4A_HUMAN	P04350	TBB4A_HUMAN	TUBB4A	444	49586	Homo sapiens	Tubulin beta-4A chain	1:Experimental evidence at protein level	47.07	1	0.999	17	1	2	49	1	3	906584	25740.1	172468	1M(15.9949)
sp|P04406|G3P_HUMAN	P04406	G3P_HUMAN	GAPDH	335	36053	Homo sapiens	Glyceraldehyde-3-phosphate dehydrogenase	1:Experimental evidence at protein level	73.13	1	0.999	35	2	35	119	3	119	3.82769e+06	81835.6	3.82769e+06	11C(57.0215),7C(57.0215),13C(57.0215),13C(57.0215),13C(57.0215),13M(15.9949),13M(15.9949),1Q(-17.0265),5M(15.9949),5M(15.9949),8M(15.9949),8M(15.9949)
sp|P04792|HSPB1_HUMAN	P04792	HSPB1_HUMAN	HSPB1	205	22783	Homo sapiens	Heat shock protein beta-1	1:Experimental evidence at protein level	36.59	1	0.999	9	9	9	25	25	25	543568	543568	543568
sp|P04908|H2A1B_HUMAN	P04908	H2A1B_HUMAN	H2AC4	130	14135	Homo sapiens	Histone H2A type 1-B/E	1:Experimental evidence at protein level	21.54	1	0.999	2	0	1	2	0	1	257782	0	226806			sp|Q7L7L0|H2A3_HUMAN
sp|P05023-3|AT1A1_HUMAN	P05023-3	AT1A1_HUMAN	ATP1A1	992	112896	Homo sapiens	Isoform 3 of Sodium/potassium-transporting ATPase subunit alpha-1		3.83	1	0.999	2	0	2	2	0	2	45733.7	0	45733.7			sp|P05023-4|AT1A1_HUMAN, sp|P05023|AT1A1_HUMAN
sp|P05067-10|A4_HUMAN	P05067-10	A4_HUMAN	APP	639	86943	Homo sapiens	Isoform APP639 of Amyloid-beta precursor protein		5.16	1	0.999	2	0	2	4	0	4	47212	0	47212	17C(57.0215),1C(-17.0265),4C(57.0215)		sp|P05067-11|A4_HUMAN, sp|P05067-3|A4_HUMAN, sp|P05067-4|A4_HUMAN, sp|P05067-5|A4_HUMAN, sp|P05067-6|A4_HUMAN, sp|P05067-7|A4_HUMAN, sp|P05067-8|A4_HUMAN, sp|P05067-9|A4_HUMAN, sp|P05067|A4_HUMAN
sp|P05089-2|ARGI1_HUMAN	P05089-2	ARGI1_HUMAN	ARG1	330	34735	Homo sapiens	Isoform 2 of Arginase-1		25.76	1	0.999	7	0	7	11	0	11	238873	0	238873	12C(57.0215)		sp|P05089|ARGI1_HUMAN
sp|P05090|APOD_HUMAN	P05090	APOD_HUMAN	APOD	189	21276	Homo sapiens	Apolipoprotein D	1:Experimental evidence at protein level	19.58	1	0.999	5	5	5	8	8	8	134121	134121	134121	10C(57.0215),2M(15.9949),1Q(-17.0265),9C(57.0215)
sp|P05109|S10A8_HUMAN	P05109	S10A8_HUMAN	S100A8	93	10835	Homo sapiens	Protein S100-A8	1:Experimental evidence at protein level	51.61	1	0.999	6	6	6	16	16	16	686235	686235	686235	1M(15.9949),6C(57.0215),6C(57.0215),6C(57.0215),7C(57.0215)
sp|P05198|IF2A_HUMAN	P05198	IF2A_HUMAN	EIF2S1	315	36112	Homo sapiens	Eukaryotic translation initiation factor 2 subunit 1	1:Experimental evidence at protein level	11.11	1	0.999	3	3	3	5	5	5	99564.8	99564.8	99564.8	5C(57.0215)
sp|P05386|RLA1_HUMAN	P05386	RLA1_HUMAN	RPLP1	114	11514	Homo sapiens	Large ribosomal subunit protein P1	1:Experimental evidence at protein level	42.11	1	0.999	2	2	2	4	4	4	57541.7	57541.7	57541.7	1A(42.0106),8C(57.0215)
sp|P05388|RLA0_HUMAN	P05388	RLA0_HUMAN	RPLP0	317	34274	Homo sapiens	Large ribosomal subunit protein uL10	1:Experimental evidence at protein level	18.61	1	0.999	4	0	4	7	0	7	176536	0	176536	7C(57.0215)
sp|P05455|LA_HUMAN	P05455	LA_HUMAN	SSB	408	46837	Homo sapiens	Lupus La protein	1:Experimental evidence at protein level	24.02	1	0.999	8	8	8	11	11	11	84650.6	84650.6	84650.6	1A(42.0106),1Q(-17.0265),1Q(-17.0265)
sp|P05546|HEP2_HUMAN	P05546	HEP2_HUMAN	SERPIND1	499	57071	Homo sapiens	Heparin cofactor 2	1:Experimental evidence at protein level	3.61	1	0.999	1	1	1	2	2	2	123397	123397	123397
sp|P06280|AGAL_HUMAN	P06280	AGAL_HUMAN	GLA	429	48767	Homo sapiens	Alpha-galactosidase A	1:Experimental evidence at protein level	4.66	1	0.999	2	2	2	2	2	2	39970.8	39970.8	39970.8	1Q(-17.0265)
sp|P06396|GELS_HUMAN	P06396	GELS_HUMAN	GSN	782	85698	Homo sapiens	Gelsolin	1:Experimental evidence at protein level	3.84	1	0.999	3	3	3	4	4	4	137944	137944	137944
sp|P06493|CDK1_HUMAN	P06493	CDK1_HUMAN	CDK1	297	34095	Homo sapiens	Cyclin-dependent kinase 1	1:Experimental evidence at protein level	5.39	1	0.999	1	1	1	1	1	1	30769.7	30769.7	30769.7
sp|P06576|ATPB_HUMAN	P06576	ATPB_HUMAN	ATP5F1B	529	56560	Homo sapiens	ATP synthase subunit beta, mitochondrial	1:Experimental evidence at protein level	17.58	1	0.999	6	6	6	12	12	12	141456	141456	141456	11M(15.9949),2M(15.9949)
sp|P06702|S10A9_HUMAN	P06702	S10A9_HUMAN	S100A9	114	13242	Homo sapiens	Protein S100-A9	1:Experimental evidence at protein level	47.37	1	0.999	8	8	8	25	25	25	756870	756870	756870	1M(15.9949),1M(15.9949),1M(15.9949)
sp|P06730-2|IF4E_HUMAN	P06730-2	IF4E_HUMAN	EIF4E	248	25097	Homo sapiens	Isoform 2 of Eukaryotic translation initiation factor 4E		10.08	1	0.999	2	0	2	2	0	2	46938.4	0	46938.4	8C(57.0215)		sp|P06730-3|IF4E_HUMAN, sp|P06730|IF4E_HUMAN
sp|P06733|ENOA_HUMAN	P06733	ENOA_HUMAN	ENO1	434	47169	Homo sapiens	Alpha-enolase	1:Experimental evidence at protein level	35.94	1	0.999	9	1	9	27	2	27	391369	50575.2	391369	14C(57.0215),17C(57.0215),17C(57.0215)
sp|P06737-2|PYGL_HUMAN	P06737-2	PYGL_HUMAN	PYGL	813	97149	Homo sapiens	Isoform 2 of Glycogen phosphorylase, liver form		3.32	1	0.999	2	0	2	2	0	2	43131	0	43131			sp|P06737|PYGL_HUMAN
sp|P06744-2|G6PI_HUMAN	P06744-2	G6PI_HUMAN	GPI	569	63147	Homo sapiens	Isoform 2 of Glucose-6-phosphate isomerase		7.03	1	0.999	3	0	3	4	0	4	89366.4	0	89366.4			sp|P06744|G6PI_HUMAN
sp|P06748|NPM_HUMAN	P06748	NPM_HUMAN	NPM1	294	32575	Homo sapiens	Nucleophosmin	1:Experimental evidence at protein level	22.45	1	0.999	4	0	4	6	0	6	222047	0	222047
sp|P06753-2|TPM3_HUMAN	P06753-2	TPM3_HUMAN	TPM3	248	32950	Homo sapiens	Isoform 2 of Tropomyosin alpha-3 chain		58.06	1	0.999	15	0	15	24	0	24	396892	0	396892	15M(15.9949),1A(42.0106),1C(-17.0265),8C(57.0215)
sp|P07093-2|GDN_HUMAN	P07093-2	GDN_HUMAN	SERPINE2	397	44002	Homo sapiens	Isoform 2 of Glia-derived nexin		43.07	1	0.999	14	0	14	21	0	21	471084	0	471084	7C(57.0215)		sp|P07093-3|GDN_HUMAN
sp|P07093|GDN_HUMAN	P07093	GDN_HUMAN	SERPINE2	398	44002	Homo sapiens	Glia-derived nexin	1:Experimental evidence at protein level	42.96	1	0.999	14	0	0	21	0	0	471084	0	0
sp|P07195|LDHB_HUMAN	P07195	LDHB_HUMAN	LDHB	334	36638	Homo sapiens	L-lactate dehydrogenase B chain	1:Experimental evidence at protein level	18.26	1	0.999	4	4	4	5	5	5	64236.8	64236.8	64236.8	13C(57.0215)
sp|P07237|PDIA1_HUMAN	P07237	PDIA1_HUMAN	P4HB	508	57116	Homo sapiens	Protein disulfide-isomerase	1:Experimental evidence at protein level	7.09	1	0.9989	2	2	2	2	2	2	35223.2	35223.2	35223.2	1Q(-17.0265)
sp|P07305|H10_HUMAN	P07305	H10_HUMAN	H1-0	194	20863	Homo sapiens	Histone H1.0	1:Experimental evidence at protein level	22.16	1	0.999	4	2	4	6	3	6	321487	248072	321487	1T(42.0106),1T(42.0106)
sp|P07339|CATD_HUMAN	P07339	CATD_HUMAN	CTSD	412	44552	Homo sapiens	Cathepsin D	1:Experimental evidence at protein level	23.06	1	0.999	7	7	7	13	13	13	270791	270791	270791	13M(15.9949),16C(57.0215),1Q(-17.0265),6C(57.0215)
sp|P07355-2|ANXA2_HUMAN	P07355-2	ANXA2_HUMAN	ANXA2	357	38604	Homo sapiens	Isoform 2 of Annexin A2		10.08	1	0.999	3	0	3	5	0	5	148991	0	148991	1S(42.0106),8C(57.0215)		sp|P07355|ANXA2_HUMAN
sp|P07437|TBB5_HUMAN	P07437	TBB5_HUMAN	TUBB	444	49671	Homo sapiens	Tubulin beta chain	1:Experimental evidence at protein level	56.08	1	0.999	25	5	22	64	9	59	1025829	536628	1025829	10C(57.0215),10C(57.0215),12C(57.0215),23C(57.0215),4C(57.0215)
sp|P07476|INVO_HUMAN	P07476	INVO_HUMAN	IVL	585	68479	Homo sapiens	Involucrin	1:Experimental evidence at protein level	7.52	1	0.999	4	4	4	4	4	4	80654	80654	80654
sp|P07478|TRY2_HUMAN	P07478	TRY2_HUMAN	PRSS2	247	26488	Homo sapiens	Trypsin-2	1:Experimental evidence at protein level	8.1	1	0.999	4	0	2	4	0	2	126371	0	66534.2
sp|P07585|PGS2_HUMAN	P07585	PGS2_HUMAN	DCN	359	39747	Homo sapiens	Decorin	1:Experimental evidence at protein level	11.98	1	0.999	10	0	3	131	0	4	9074181	0	114962	1S(42.0106),4C(57.0215),4C(57.0215)
sp|P07602|SAP_HUMAN	P07602	SAP_HUMAN	PSAP	524	58113	Homo sapiens	Prosaposin	1:Experimental evidence at protein level	30.92	1	0.999	12	1	12	21	2	21	210275	13738	210275	10C(57.0215),16C(57.0215),2C(57.0215),2C(57.0215),4C(57.0215),4C(57.0215),5C(57.0215),8C(57.0215),9C(57.0215),9C(57.0215)
sp|P07737|PROF1_HUMAN	P07737	PROF1_HUMAN	PFN1	140	15054	Homo sapiens	Profilin-1	1:Experimental evidence at protein level	45	1	0.999	5	5	5	9	9	9	173540	173540	173540	1C(-17.0265)
sp|P07741|APT_HUMAN	P07741	APT_HUMAN	APRT	180	19608	Homo sapiens	Adenine phosphoribosyltransferase	1:Experimental evidence at protein level	26.67	1	0.999	4	2	4	8	3	8	147501	62239.2	147501	16C(57.0215),16C(57.0215)
sp|P07814|SYEP_HUMAN	P07814	SYEP_HUMAN	EPRS1	1512	170591	Homo sapiens	Bifunctional glutamate/proline--tRNA ligase	1:Experimental evidence at protein level	10.71	1	0.999	12	12	12	18	18	18	182562	182562	182562
sp|P07858|CATB_HUMAN	P07858	CATB_HUMAN	CTSB	339	37822	Homo sapiens	Cathepsin B	1:Experimental evidence at protein level	18.88	1	0.999	4	4	4	12	12	12	230566	230566	230566	11M(15.9949),11M(15.9949),12M(15.9949),12M(15.9949),8C(57.0215)
sp|P07900-2|HS90A_HUMAN	P07900-2	HS90A_HUMAN	HSP90AA1	854	84660	Homo sapiens	Isoform 2 of Heat shock protein HSP 90-alpha		43.21	1	0.999	44	0	28	131	0	63	3.01496e+06	0	1.17276e+06	17C(57.0215),17C(57.0215),1C(-17.0265),1C(57.0215),1C(57.0215),7C(57.0215),7C(57.0215),7C(57.0215),8C(57.0215),8C(57.0215)		sp|P07900|HS90A_HUMAN
sp|P07910-2|HNRPC_HUMAN	P07910-2	HNRPC_HUMAN	HNRNPC	293	33670	Homo sapiens	Isoform C1 of Heterogeneous nuclear ribonucleoproteins C1/C2		10.24	1	0.999	3	0	3	6	0	6	126501	0	126501	1A(42.0106),4C(57.0215)		sp|P07910|HNRPC_HUMAN
sp|P07942|LAMB1_HUMAN	P07942	LAMB1_HUMAN	LAMB1	1786	198038	Homo sapiens	Laminin subunit beta-1	1:Experimental evidence at protein level	5.43	1	0.999	7	6	6	7	6	6	71349.1	69847.9	69847.9	16C(57.0215),7C(57.0215)
sp|P07996|TSP1_HUMAN	P07996	TSP1_HUMAN	THBS1	1170	129383	Homo sapiens	Thrombospondin-1	1:Experimental evidence at protein level	7.44	1	0.999	6	1	6	9	2	9	433045	23985.8	433045	10C(57.0215),6C(57.0215),1Q(-17.0265)
sp|P08195-2|4F2_HUMAN	P08195-2	4F2_HUMAN	SLC3A2	529	67994	Homo sapiens	Isoform 2 of 4F2 cell-surface antigen heavy chain		2.84	1	0.999	1	0	1	1	0	1	11315.7	0	11315.7			sp|P08195-3|4F2_HUMAN, sp|P08195-4|4F2_HUMAN, sp|P08195-5|4F2_HUMAN, sp|P08195|4F2_HUMAN
sp|P08237-2|PFKAM_HUMAN	P08237-2	PFKAM_HUMAN	PFKM	749	85183	Homo sapiens	Isoform 2 of ATP-dependent 6-phosphofructokinase, muscle type		3.2	1	0.999	2	0	2	3	0	3	26406.3	0	26406.3			sp|P08237-3|PFKAM_HUMAN, sp|P08237|PFKAM_HUMAN
sp|P08238|HS90B_HUMAN	P08238	HS90B_HUMAN	HSP90AB1	724	83264	Homo sapiens	Heat shock protein HSP 90-beta	1:Experimental evidence at protein level	59.94	1	0.999	57	20	57	167	50	167	3.36887e+06	1.64868e+06	3.36887e+06	10M(15.9949),11M(15.9949),17C(57.0215),1C(-17.0265),1C(-17.0265),1C(-17.0265),1C(57.0215),5C(57.0215),7C(57.0215),7C(57.0215),7C(57.0215),7C(57.0215)
sp|P08243-2|ASNS_HUMAN	P08243-2	ASNS_HUMAN	ASNS	540	64370	Homo sapiens	Isoform 2 of Asparagine synthetase [glutamine-hydrolyzing]		15.74	1	0.999	5	0	5	9	0	9	158521	0	158521	3C(57.0215)		sp|P08243|ASNS_HUMAN
sp|P08397-2|HEM3_HUMAN	P08397-2	HEM3_HUMAN	HMBS	344	39330	Homo sapiens	Isoform 2 of Porphobilinogen deaminase		13.66	1	0.999	2	0	2	5	0	5	128067	0	128067			sp|P08397|HEM3_HUMAN
sp|P08579|RU2B_HUMAN	P08579	RU2B_HUMAN	SNRPB2	225	25486	Homo sapiens	U2 small nuclear ribonucleoprotein B''	1:Experimental evidence at protein level	23.56	1	0.999	5	5	5	8	8	8	139977	139977	139977	1M(42.0106),1M(42.0106),1M(42.0106),1Q(-17.0265)
sp|P08621-2|RU17_HUMAN	P08621-2	RU17_HUMAN	SNRNP70	428	51557	Homo sapiens	Isoform 2 of U1 small nuclear ribonucleoprotein 70 kDa		3.5	1	0.999	1	0	1	1	0	1	5809.55	0	5809.55	1T(42.0106)		sp|P08621|RU17_HUMAN
sp|P08670|VIME_HUMAN	P08670	VIME_HUMAN	VIM	466	53652	Homo sapiens	Vimentin	1:Experimental evidence at protein level	29.18	1	0.999	12	9	11	20	15	18	185975	172328	172328	1Q(-17.0265),1Q(-17.0265)
sp|P08708|RS17_HUMAN	P08708	RS17_HUMAN	RPS17	135	15550	Homo sapiens	Small ribosomal subunit protein eS17	1:Experimental evidence at protein level	23.7	1	0.999	4	4	4	8	8	8	413804	413804	413804	2C(57.0215),2C(57.0215)
sp|P08779|K1C16_HUMAN	P08779	K1C16_HUMAN	KRT16	473	51268	Homo sapiens	Keratin, type I cytoskeletal 16	1:Experimental evidence at protein level	71.88	1	0.999	40	21	21	169	85	85	5026739	3.25291e+06	3.25291e+06	11M(15.9949),12M(15.9949),15M(15.9949),1Q(-17.0265),1Q(-17.0265),1Q(-17.0265),1Q(-17.0265),2C(57.0215),2C(57.0215),3M(15.9949),5M(15.9949),5M(15.9949),6M(15.9949),7M(15.9949),7M(15.9949)
sp|P08865|RSSA_HUMAN	P08865	RSSA_HUMAN	RPSA	295	32854	Homo sapiens	Small ribosomal subunit protein uS2	1:Experimental evidence at protein level	23.73	1	0.999	9	3	9	13	5	13	285525	66917.2	285525	1S(42.0106),8C(57.0215)
sp|P09211|GSTP1_HUMAN	P09211	GSTP1_HUMAN	GSTP1	210	23356	Homo sapiens	Glutathione S-transferase P	1:Experimental evidence at protein level	22.38	1	0.999	3	3	3	4	4	4	91348.8	91348.8	91348.8	3C(57.0215)
sp|P09429|HMGB1_HUMAN	P09429	HMGB1_HUMAN	HMGB1	215	24894	Homo sapiens	High mobility group protein B1	1:Experimental evidence at protein level	59.07	1	0.999	24	8	24	69	29	69	1.50615e+06	1.23549e+06	1.50615e+06	10C(57.0215),11C(57.0215),11C(57.0215),11C(57.0215),11C(57.0215),11C(57.0215),11C(57.0215),1M(15.9949),13C(57.0215)
sp|P09651-2|ROA1_HUMAN	P09651-2	ROA1_HUMAN	HNRNPA1	320	38747	Homo sapiens	Isoform A1-A of Heterogeneous nuclear ribonucleoprotein A1		42.5	1	0.999	9	0	9	12	0	12	454576	0	454576	12C(57.0215),9C(57.0215),9C(57.0215),9C(57.0215)		sp|P09651-3|ROA1_HUMAN, sp|P09651|ROA1_HUMAN
sp|P09661|RU2A_HUMAN	P09661	RU2A_HUMAN	SNRPA1	255	28416	Homo sapiens	U2 small nuclear ribonucleoprotein A'	1:Experimental evidence at protein level	39.61	1	0.999	7	7	7	9	9	9	168908	168908	168908
sp|P09668|CATH_HUMAN	P09668	CATH_HUMAN	CTSH	335	37394	Homo sapiens	Pro-cathepsin H	1:Experimental evidence at protein level	2.99	1	0.999	1	1	1	2	2	2	61037.2	61037.2	61037.2
sp|P09874|PARP1_HUMAN	P09874	PARP1_HUMAN	PARP1	1014	113084	Homo sapiens	Poly [ADP-ribose] polymerase 1	1:Experimental evidence at protein level	38.36	1	0.999	28	28	28	46	46	46	240212	240212	240212	1A(42.0106),1A(42.0106),1A(42.0106),1C(-17.0265),1Q(-17.0265),5C(57.0215),6C(57.0215)
sp|P09884|DPOLA_HUMAN	P09884	DPOLA_HUMAN	POLA1	1462	165913	Homo sapiens	DNA polymerase alpha catalytic subunit	1:Experimental evidence at protein level	2.05	1	0.999	1	1	1	1	1	1	12386.1	12386.1	12386.1
sp|P09936|UCHL1_HUMAN	P09936	UCHL1_HUMAN	UCHL1	223	24824	Homo sapiens	Ubiquitin carboxyl-terminal hydrolase isozyme L1	1:Experimental evidence at protein level	15.25	1	0.999	2	2	2	3	3	3	68380.4	68380.4	68380.4	1Q(-17.0265)
sp|P09972|ALDOC_HUMAN	P09972	ALDOC_HUMAN	ALDOC	364	39456	Homo sapiens	Fructose-bisphosphate aldolase C	1:Experimental evidence at protein level	18.41	1	0.999	4	1	1	5	1	1	87660.6	25668.5	25668.5
sp|P0C0L4|CO4A_HUMAN	P0C0L4	CO4A_HUMAN	C4A	1744	192785	Homo sapiens	Complement C4-A	1:Experimental evidence at protein level	2.52	1	0.999	4	0	4	4	0	4	85158.8	0	85158.8			sp|P0C0L5|CO4B_HUMAN
sp|P0DMV8|HS71A_HUMAN	P0DMV8	HS71A_HUMAN	HSPA1A	641	70052	Homo sapiens	Heat shock 70 kDa protein 1A	1:Experimental evidence at protein level	53.82	1	0.999	41	0	35	102	0	86	2.14227e+06	0	1.3369e+06	10M(15.9949),14C(57.0215),1Q(-17.0265),1Q(-17.0265),5C(57.0215),7C(57.0215),8C(57.0215)		sp|P0DMV9|HS71B_HUMAN
sp|P0DOX5|IGG1_HUMAN	P0DOX5	IGG1_HUMAN		449	49329	Homo sapiens	Immunoglobulin gamma-1 heavy chain	1:Experimental evidence at protein level	46.77	1	0.999	24	2	15	85	2	59	2530297	41661.3	2.32665e+06	11C(57.0215),11C(57.0215),2C(57.0215),8C(57.0215),11C(57.0215),2C(57.0215),8C(57.0215),1C(-17.0265),3C(57.0215),3C(57.0215),4C(57.0215),7C(57.0215),4C(57.0215),7C(57.0215),6C(57.0215),6C(57.0215),6C(57.0215)
sp|P0DOX8|IGL1_HUMAN	P0DOX8	IGL1_HUMAN		216	22830	Homo sapiens	Immunoglobulin lambda-1 light chain	1:Experimental evidence at protein level	40.74	1	0.999	8	0	3	27	0	3	1384626	0	108667
sp|P0DOY2|IGLC2_HUMAN	P0DOY2	IGLC2_HUMAN	IGLC2	106	11294	Homo sapiens	Immunoglobulin lambda constant 2	1:Experimental evidence at protein level	87.74	1	0.999	8	0	8	29	0	29	1.43899e+06	0	1.43899e+06	22C(57.0215),4C(57.0215),24C(57.0215),4C(57.0215),4C(57.0215),5C(57.0215),5C(57.0215),5C(57.0215)		sp|P0DOY3|IGLC3_HUMAN
sp|P10155-3|RO60_HUMAN	P10155-3	RO60_HUMAN	RO60	518	60671	Homo sapiens	Isoform 3 of RNA-binding protein RO60		15.44	1	0.999	5	0	5	8	0	8	147825	0	147825	16C(57.0215),8C(57.0215)		sp|P10155-4|RO60_HUMAN, sp|P10155-5|RO60_HUMAN, sp|P10155|RO60_HUMAN
sp|P10321-2|HLAC_HUMAN	P10321-2	HLAC_HUMAN	HLA-C	326	40649	Homo sapiens	Isoform 2 of HLA class I histocompatibility antigen, C alpha chain		14.72	1	0.999	3	0	3	4	0	4	141892	0	141892			sp|P10321|HLAC_HUMAN
sp|P10412|H14_HUMAN	P10412	H14_HUMAN	H1-4	219	21865	Homo sapiens	Histone H1.4	1:Experimental evidence at protein level	38.81	1	0.999	13	2	13	32	5	32	2133993	205725	2133993	1S(42.0106),1S(42.0106)
sp|P10586-2|PTPRF_HUMAN	P10586-2	PTPRF_HUMAN	PTPRF	1898	212879	Homo sapiens	Isoform 2 of Receptor-type tyrosine-protein phosphatase F		14.12	1	0.999	17	0	17	25	0	25	287848	0	287848	19C(57.0215),3C(57.0215)
sp|P10599|THIO_HUMAN	P10599	THIO_HUMAN	TXN	105	11737	Homo sapiens	Thioredoxin	1:Experimental evidence at protein level	39.05	1	0.999	5	5	5	10	10	10	551481	551481	551481	1C(-17.0265),1M(15.9949),1M(15.9949)
sp|P10768|ESTD_HUMAN	P10768	ESTD_HUMAN	ESD	282	31463	Homo sapiens	S-formylglutathione hydrolase	1:Experimental evidence at protein level	27.66	1	0.999	4	4	4	6	6	6	86990.7	86990.7	86990.7	11C(57.0215),16C(57.0215)
sp|P10809|CH60_HUMAN	P10809	CH60_HUMAN	HSPD1	573	61055	Homo sapiens	60 kDa heat shock protein, mitochondrial	1:Experimental evidence at protein level	10.82	1	0.999	4	3	4	12	5	12	203236	158897	203236	18M(15.9949),3M(15.9949)
sp|P10909-2|CLUS_HUMAN	P10909-2	CLUS_HUMAN	CLU	501	52495	Homo sapiens	Isoform 2 of Clusterin		30.54	1	0.999	13	0	13	19	0	19	251516	0	251516	1Q(-17.0265),7C(57.0215)		sp|P10909-5|CLUS_HUMAN, sp|P10909-6|CLUS_HUMAN, sp|P10909|CLUS_HUMAN
sp|P11021|BIP_HUMAN	P11021	BIP_HUMAN	HSPA5	654	72333	Homo sapiens	Endoplasmic reticulum chaperone BiP	1:Experimental evidence at protein level	27.37	1	0.999	14	12	12	20	17	17	382854	241586	241586	6C(57.0215)
sp|P11047|LAMC1_HUMAN	P11047	LAMC1_HUMAN	LAMC1	1609	177603	Homo sapiens	Laminin subunit gamma-1	1:Experimental evidence at protein level	5.16	1	0.999	6	6	6	9	9	9	213204	213204	213204	11C(57.0215),20C(57.0215),8C(57.0215),1C(-17.0265),6C(57.0215),9C(57.0215),8C(57.0215)
sp|P11142|HSP7C_HUMAN	P11142	HSP7C_HUMAN	HSPA8	646	70898	Homo sapiens	Heat shock cognate 71 kDa protein	1:Experimental evidence at protein level	53.25	1	0.999	43	5	43	121	8	121	2.59032e+06	227026	2.59032e+06	16C(57.0215),1S(42.0106),1M(15.9949),1Q(-17.0265),2C(57.0215),5M(15.9949),6C(57.0215)
sp|P11171-2|EPB41_HUMAN	P11171-2	EPB41_HUMAN	EPB41	831	97017	Homo sapiens	Isoform 2 of Protein 4.1		3.13	1	0.999	3	0	3	3	0	3	51954.6	0	51954.6	1Q(-17.0265)		sp|P11171-3|EPB41_HUMAN, sp|P11171-4|EPB41_HUMAN, sp|P11171-5|EPB41_HUMAN, sp|P11171-6|EPB41_HUMAN, sp|P11171|EPB41_HUMAN
sp|P11216|PYGB_HUMAN	P11216	PYGB_HUMAN	PYGB	843	96696	Homo sapiens	Glycogen phosphorylase, brain form	1:Experimental evidence at protein level	3.32	1	0.999	2	2	2	4	4	4	53065.5	53065.5	53065.5
sp|P11387|TOP1_HUMAN	P11387	TOP1_HUMAN	TOP1	765	90726	Homo sapiens	DNA topoisomerase 1	1:Experimental evidence at protein level	13.99	1	0.999	10	8	10	19	17	19	487632	487632	487632	1S(42.0106),1S(42.0106),6C(57.0215)
sp|P11586|C1TC_HUMAN	P11586	C1TC_HUMAN	MTHFD1	935	101531	Homo sapiens	C-1-tetrahydrofolate synthase, cytoplasmic	1:Experimental evidence at protein level	13.69	1	0.999	7	7	7	13	13	13	201290	201290	201290	22C(57.0215)
sp|P11717|MPRI_HUMAN	P11717	MPRI_HUMAN	IGF2R	2491	274375	Homo sapiens	Cation-independent mannose-6-phosphate receptor	1:Experimental evidence at protein level	0.88	1	0.999	2	2	2	2	2	2	35003.6	35003.6	35003.6	6C(57.0215),7C(57.0215)
sp|P11766|ADHX_HUMAN	P11766	ADHX_HUMAN	ADH5	374	39724	Homo sapiens	Alcohol dehydrogenase class-3	1:Experimental evidence at protein level	9.89	1	0.999	2	2	2	2	2	2	39549.6	39549.6	39549.6
sp|P11802|CDK4_HUMAN	P11802	CDK4_HUMAN	CDK4	303	33730	Homo sapiens	Cyclin-dependent kinase 4	1:Experimental evidence at protein level	7.26	1	0.999	2	0	1	2	0	1	72687.4	0	38730.4	9C(57.0215)
sp|P11908-2|PRPS2_HUMAN	P11908-2	PRPS2_HUMAN	PRPS2	321	34769	Homo sapiens	Isoform 2 of Ribose-phosphate pyrophosphokinase 2		27.73	1	0.999	6	0	2	10	0	3	84919	0	36274.7	12C(57.0215),16C(57.0215)		sp|P11908|PRPS2_HUMAN
sp|P11940-2|PABP1_HUMAN	P11940-2	PABP1_HUMAN	PABPC1	547	70671	Homo sapiens	Isoform 2 of Polyadenylate-binding protein 1		6.03	1	0.999	3	0	3	3	0	3	47876	0	47876	1Q(-17.0265)		sp|P11940|PABP1_HUMAN
sp|P12004|PCNA_HUMAN	P12004	PCNA_HUMAN	PCNA	261	28769	Homo sapiens	Proliferating cell nuclear antigen	1:Experimental evidence at protein level	24.14	1	0.999	5	5	5	6	6	6	160748	160748	160748	13C(57.0215)
sp|P12109|CO6A1_HUMAN	P12109	CO6A1_HUMAN	COL6A1	1028	108529	Homo sapiens	Collagen alpha-1(VI) chain	1:Experimental evidence at protein level	5.06	1	0.999	4	4	4	7	7	7	58552.6	58552.6	58552.6	2P(15.9949)
sp|P12259|FA5_HUMAN	P12259	FA5_HUMAN	F5	2224	251703	Homo sapiens	Coagulation factor V	1:Experimental evidence at protein level	1.21	1	0.999	2	2	2	2	2	2	33994.2	33994.2	33994.2	13C(57.0215)
sp|P12268|IMDH2_HUMAN	P12268	IMDH2_HUMAN	IMPDH2	514	55805	Homo sapiens	Inosine-5'-monophosphate dehydrogenase 2	1:Experimental evidence at protein level	47.47	1	0.999	17	16	17	28	27	28	476787	476787	476787	11C(57.0215),33C(57.0215),33C(57.0215),7P(15.9949),4C(57.0215)
sp|P12270|TPR_HUMAN	P12270	TPR_HUMAN	TPR	2363	267293	Homo sapiens	Nucleoprotein TPR	1:Experimental evidence at protein level	9.52	1	0.999	16	12	16	20	16	20	181756	181756	181756
sp|P12277|KCRB_HUMAN	P12277	KCRB_HUMAN	CKB	381	42644	Homo sapiens	Creatine kinase B-type	1:Experimental evidence at protein level	58.01	1	0.999	15	15	15	40	40	40	700898	700898	700898	18C(57.0215),2C(57.0215),30M(15.9949),3C(57.0215),8C(57.0215),4M(15.9949)
sp|P12532-2|KCRU_HUMAN	P12532-2	KCRU_HUMAN	CKMT1A	448	47037	Homo sapiens	Isoform 2 of Creatine kinase U-type, mitochondrial		17.86	1	0.999	5	0	5	6	0	6	83007.3	0	83007.3	22C(57.0215),2M(15.9949)		sp|P12532|KCRU_HUMAN
sp|P12643|BMP2_HUMAN	P12643	BMP2_HUMAN	BMP2	396	44702	Homo sapiens	Bone morphogenetic protein 2	1:Experimental evidence at protein level	6.31	1	0.999	1	1	1	2	2	2	18655.8	18655.8	18655.8	2C(57.0215),3C(57.0215)
sp|P12814-2|ACTN1_HUMAN	P12814-2	ACTN1_HUMAN	ACTN1	887	103058	Homo sapiens	Isoform 2 of Alpha-actinin-1		9.47	1	0.999	7	0	6	7	0	6	167812	0	167812	1Q(-17.0265)		sp|P12814-3|ACTN1_HUMAN, sp|P12814|ACTN1_HUMAN
sp|P12956|XRCC6_HUMAN	P12956	XRCC6_HUMAN	XRCC6	609	69843	Homo sapiens	X-ray repair cross-complementing protein 6	1:Experimental evidence at protein level	28.9	1	0.999	14	1	14	24	1	24	242181	25053.4	242181	1Q(-17.0265)
sp|P13010|XRCC5_HUMAN	P13010	XRCC5_HUMAN	XRCC5	732	82705	Homo sapiens	X-ray repair cross-complementing protein 5	1:Experimental evidence at protein level	46.72	1	0.999	23	23	23	39	39	39	449062	449062	449062	18M(15.9949),1C(-17.0265),1Q(-17.0265),21M(15.9949),27M(15.9949),4C(57.0215),7C(57.0215)
sp|P13489|RINI_HUMAN	P13489	RINI_HUMAN	RNH1	461	49973	Homo sapiens	Ribonuclease inhibitor	1:Experimental evidence at protein level	6.72	1	0.999	2	2	2	2	2	2	44082.3	44082.3	44082.3	1C(-17.0265),8C(57.0215)
sp|P13611-5|CSPG2_HUMAN	P13611-5	CSPG2_HUMAN	VCAN	3370	372820	Homo sapiens	Isoform Vint of Versican core protein		0.8	1	0.999	2	0	2	2	0	2	94439.8	0	94439.8			sp|P13611|CSPG2_HUMAN
sp|P13639|EF2_HUMAN	P13639	EF2_HUMAN	EEF2	858	95338	Homo sapiens	Elongation factor 2	1:Experimental evidence at protein level	69.58	1	0.999	59	57	59	244	240	244	3.93835e+06	3.93835e+06	3.93835e+06	10C(57.0215),10C(57.0215),11C(57.0215),11C(57.0215),16C(57.0215),12C(57.0215),12C(57.0215),12C(57.0215),12C(57.0215),12C(57.0215),12C(57.0215),2M(15.9949),13M(15.9949),13M(15.9949),17C(57.0215),1C(-17.0265),21C(57.0215),21C(57.0215),2C(57.0215),2M(15.9949),2M(15.9949),3C(57.0215),4C(57.0215),4C(57.0215),4M(15.9949),5C(57.0215),5M(15.9949),8C(57.0215),8C(57.0215),9C(57.0215)
sp|P13645|K1C10_HUMAN	P13645	K1C10_HUMAN	KRT10	584	58827	Homo sapiens	Keratin, type I cytoskeletal 10	1:Experimental evidence at protein level	75.86	1	0.999	75	64	75	322	282	322	8877958	7.9254e+06	8877958	10C(57.0215),11M(15.9949),11M(15.9949),26M(15.9949),14M(15.9949),14M(15.9949),16C(57.0215),16C(57.0215),1Q(-17.0265),1Q(-17.0265),26M(15.9949),28C(57.0215),2C(57.0215),2C(57.0215),2C(57.0215),3M(15.9949),3M(15.9949),3M(15.9949),4M(15.9949),5C(57.0215),5M(15.9949),5M(15.9949),5M(15.9949),5M(15.9949),6M(15.9949),6M(15.9949),7C(57.0215)
sp|P13646-3|K1C13_HUMAN	P13646-3	K1C13_HUMAN	KRT13	420	49588	Homo sapiens	Isoform 3 of Keratin, type I cytoskeletal 13		14.52	1	0.999	8	0	1	30	0	1	4.95485e+06	0	46059.6			sp|P13646|K1C13_HUMAN
sp|P13647|K2C5_HUMAN	P13647	K2C5_HUMAN	KRT5	590	62378	Homo sapiens	Keratin, type II cytoskeletal 5	1:Experimental evidence at protein level	62.88	1	0.999	63	27	44	189	73	120	8833097	2697923	6496216	1L(42.0106),1Q(-17.0265),1Q(-17.0265),2C(57.0215),4C(57.0215),7C(57.0215),7M(15.9949),9M(15.9949),9M(15.9949),9M(15.9949),9M(15.9949)
sp|P13797-3|PLST_HUMAN	P13797-3	PLST_HUMAN	PLS3	585	70811	Homo sapiens	Isoform 3 of Plastin-3		15.04	1	0.999	5	0	5	10	0	10	163327	0	163327	13C(57.0215),19C(57.0215),23C(57.0215)		sp|P13797|PLST_HUMAN
sp|P13861-2|KAP2_HUMAN	P13861-2	KAP2_HUMAN	PRKAR2A	382	45518	Homo sapiens	Isoform 2 of cAMP-dependent protein kinase type II-alpha regulatory subunit		12.83	1	0.999	3	0	3	3	0	3	50773.3	0	50773.3	1Q(-17.0265),1S(42.0106)		sp|P13861|KAP2_HUMAN
sp|P14174|MIF_HUMAN	P14174	MIF_HUMAN	MIF	115	12476	Homo sapiens	Macrophage migration inhibitory factor	1:Experimental evidence at protein level	9.57	1	0.999	1	1	1	1	1	1	34024.3	34024.3	34024.3
sp|P14543|NID1_HUMAN	P14543	NID1_HUMAN	NID1	1247	136377	Homo sapiens	Nidogen-1	1:Experimental evidence at protein level	5.85	1	0.999	4	1	4	8	3	8	58215.1	14445.3	58215.1	15C(57.0215),21C(57.0215),25P(15.9949),2C(57.0215),8C(57.0215),1Q(-17.0265),5C(57.0215),7C(57.0215)
sp|P14618-2|KPYM_HUMAN	P14618-2	KPYM_HUMAN	PKM	531	57937	Homo sapiens	Isoform M1 of Pyruvate kinase PKM		54.43	1	0.9989	25	1	1	53	1	1	639905	5301.64	5301.64	1C(-17.0265)
sp|P14618|KPYM_HUMAN	P14618	KPYM_HUMAN	PKM	531	57937	Homo sapiens	Pyruvate kinase PKM	1:Experimental evidence at protein level	61.21	1	0.999	28	0	28	62	0	62	692650	0	692650	1C(57.0215),2C(57.0215),1Q(-17.0265),1Q(-17.0265),1S(42.0106),30C(57.0215),1S(42.0106),30C(57.0215),1S(42.0106),30C(57.0215),6C(57.0215),7C(57.0215),7C(57.0215),8M(15.9949),9M(15.9949),9M(15.9949)
sp|P14625|ENPL_HUMAN	P14625	ENPL_HUMAN	HSP90B1	803	92469	Homo sapiens	Endoplasmin	1:Experimental evidence at protein level	15.07	1	0.999	10	6	8	15	9	11	489857	168280	184928
sp|P14735-2|IDE_HUMAN	P14735-2	IDE_HUMAN	IDE	464	117968	Homo sapiens	Isoform 2 of Insulin-degrading enzyme		9.7	1	0.999	2	0	2	3	0	3	56480.8	0	56480.8	1Q(-17.0265),1Q(-17.0265),9M(15.9949)		sp|P14735|IDE_HUMAN
sp|P14866|HNRPL_HUMAN	P14866	HNRPL_HUMAN	HNRNPL	589	64133	Homo sapiens	Heterogeneous nuclear ribonucleoprotein L	1:Experimental evidence at protein level	48.39	1	0.999	29	9	29	69	14	69	3354951	834228	3354951	12C(57.0215),13C(57.0215),12C(57.0215),13C(57.0215),12C(57.0215),13C(57.0215),14C(57.0215),15C(57.0215),14C(57.0215),15C(57.0215),1Q(-17.0265),26C(57.0215),27M(15.9949),27M(15.9949),2C(57.0215),6C(57.0215)
sp|P14868|SYDC_HUMAN	P14868	SYDC_HUMAN	DARS1	501	57136	Homo sapiens	Aspartate--tRNA ligase, cytoplasmic	1:Experimental evidence at protein level	34.93	1	0.999	13	4	13	22	10	22	226502	153128	226502	1Q(-17.0265),1Q(-17.0265),6C(57.0215)
sp|P14923|PLAK_HUMAN	P14923	PLAK_HUMAN	JUP	745	81745	Homo sapiens	Junction plakoglobin	1:Experimental evidence at protein level	23.36	1	0.999	14	13	14	20	19	20	465078	465078	465078	1C(-17.0265),3M(15.9949),6M(15.9949),7C(57.0215),8C(57.0215)
sp|P15104|GLNA_HUMAN	P15104	GLNA_HUMAN	GLUL	373	42064	Homo sapiens	Glutamine synthetase	1:Experimental evidence at protein level	13.67	1	0.999	6	6	6	10	10	10	645321	645321	645321	1T(42.0106),9C(57.0215),9C(57.0215)
sp|P15121|ALDR_HUMAN	P15121	ALDR_HUMAN	AKR1B1	316	35853	Homo sapiens	Aldo-keto reductase family 1 member B1	1:Experimental evidence at protein level	9.18	1	0.999	2	2	2	2	2	2	40294.5	40294.5	40294.5	10C(57.0215)
sp|P15170-2|ERF3A_HUMAN	P15170-2	ERF3A_HUMAN	GSPT1	636	55756	Homo sapiens	Isoform 2 of Eukaryotic peptide chain release factor GTP-binding subunit ERF3A		13.21	1	0.999	7	0	7	12	0	12	203690	0	203690	8C(57.0215),8C(57.0215)		sp|P15170-3|ERF3A_HUMAN, sp|P15170|ERF3A_HUMAN
sp|P15241|K2M2_SHEEP	P15241	K2M2_SHEEP		491	53682	Ovis aries	Keratin, type II microfibrillar, component 7C	1:Experimental evidence at protein level	66.4	1	0.999	39	14	38	75	27	73	1.11758e+06	407089	1.11758e+06	10C(57.0215),10C(57.0215),10C(57.0215),19C(57.0215),11C(57.0215),2C(57.0215),1C(-17.0265),1C(-17.0265),1C(-17.0265),1C(57.0215),2C(57.0215),1Q(-17.0265),1Q(-17.0265),2C(57.0215),3C(57.0215),1Q(-17.0265),5C(57.0215),3C(57.0215),3C(57.0215),4C(57.0215),4C(57.0215),4C(57.0215),8C(57.0215),5C(57.0215),5C(57.0215),5M(15.9949),7C(57.0215),6C(57.0215),7C(57.0215)
sp|P15311|EZRI_HUMAN	P15311	EZRI_HUMAN	EZR	586	69413	Homo sapiens	Ezrin	1:Experimental evidence at protein level	11.09	1	0.999	6	5	5	10	9	9	96281.4	88085.9	88085.9	5C(57.0215)
sp|P15374|UCHL3_HUMAN	P15374	UCHL3_HUMAN	UCHL3	230	26183	Homo sapiens	Ubiquitin carboxyl-terminal hydrolase isozyme L3	1:Experimental evidence at protein level	21.3	1	0.999	3	3	3	4	4	4	84259.2	84259.2	84259.2	23C(57.0215)
sp|P15692-11|VEGFA_HUMAN	P15692-11	VEGFA_HUMAN	VEGFA	371	43597	Homo sapiens	Isoform L-VEGF165 of Vascular endothelial growth factor A, long form		19.41	1	0.999	8	0	8	17	0	17	937565	0	937565	10C(57.0215),10C(57.0215),7C(57.0215),10C(57.0215),7C(57.0215),1C(-17.0265),3C(57.0215),3M(15.9949)		sp|P15692-15|VEGFA_HUMAN, sp|P15692-17|VEGFA_HUMAN, sp|P15692-4|VEGFA_HUMAN, sp|P15692-5|VEGFA_HUMAN, sp|P15692-8|VEGFA_HUMAN
sp|P15880|RS2_HUMAN	P15880	RS2_HUMAN	RPS2	293	31324	Homo sapiens	Small ribosomal subunit protein uS5	1:Experimental evidence at protein level	15.7	1	0.999	4	4	4	9	9	9	495855	495855	495855	11C(57.0215),9C(57.0215),9C(57.0215)
sp|P15924|DESP_HUMAN	P15924	DESP_HUMAN	DSP	2871	331774	Homo sapiens	Desmoplakin	1:Experimental evidence at protein level	21.46	1	0.999	53	11	53	90	17	90	759786	199505	759786	10C(57.0215),10C(57.0215),1C(-17.0265),10C(57.0215),1C(57.0215),1Q(-17.0265),1Q(-17.0265),3C(57.0215),3C(57.0215),3C(57.0215),5C(57.0215),6M(15.9949),7M(15.9949),7M(15.9949)
sp|P15927-3|RFA2_HUMAN	P15927-3	RFA2_HUMAN	RPA2	358	29247	Homo sapiens	Isoform 3 of Replication protein A 32 kDa subunit		9.78	1	0.999	2	0	2	4	0	4	134939	0	134939	7C(57.0215)
sp|P16104|H2AX_HUMAN	P16104	H2AX_HUMAN	H2AX	143	15145	Homo sapiens	Histone H2AX	1:Experimental evidence at protein level	19.58	1	0.999	2	0	0	2	0	0	257782	0	0
sp|P16152|CBR1_HUMAN	P16152	CBR1_HUMAN	CBR1	277	30375	Homo sapiens	Carbonyl reductase [NADPH] 1	1:Experimental evidence at protein level	11.91	1	0.999	3	1	3	3	1	3	72069.2	28632.5	72069.2
sp|P16401|H15_HUMAN	P16401	H15_HUMAN	H1-5	226	22580	Homo sapiens	Histone H1.5	1:Experimental evidence at protein level	10.62	1	0.999	4	0	0	5	0	0	343770	0	0
sp|P16402|H13_HUMAN	P16402	H13_HUMAN	H1-3	221	22350	Homo sapiens	Histone H1.3	1:Experimental evidence at protein level	38.46	1	0.999	13	2	2	29	2	2	2133993	58576.8	58576.8	1S(42.0106),1S(42.0106)
sp|P16403|H12_HUMAN	P16403	H12_HUMAN	H1-2	213	21365	Homo sapiens	Histone H1.2	1:Experimental evidence at protein level	39.91	1	0.999	13	2	2	32	5	5	2133993	196182	196182	1S(42.0106),1S(42.0106)
sp|P17026|ZNF22_HUMAN	P17026	ZNF22_HUMAN	ZNF22	224	25915	Homo sapiens	Zinc finger protein 22	1:Experimental evidence at protein level	6.7	1	0.999	1	0	1	1	0	1	31164.9	0	31164.9	10C(57.0215),13C(57.0215)
sp|P17096|HMGA1_HUMAN	P17096	HMGA1_HUMAN	HMGA1	107	11676	Homo sapiens	High mobility group protein HMG-I/HMG-Y	1:Experimental evidence at protein level	38.32	1	0.999	2	0	2	4	0	4	83116.9	0	83116.9
sp|P17174|AATC_HUMAN	P17174	AATC_HUMAN	GOT1	413	46248	Homo sapiens	Aspartate aminotransferase, cytoplasmic	1:Experimental evidence at protein level	7.51	1	0.999	2	0	2	2	0	2	28767.8	0	28767.8
sp|P17480-2|UBF1_HUMAN	P17480-2	UBF1_HUMAN	UBTF	727	89406	Homo sapiens	Isoform UBF2 of Nucleolar transcription factor 1		2.2	1	0.999	1	0	1	1	0	1	49469	0	49469	1Q(-17.0265)		sp|P17480|UBF1_HUMAN
sp|P17812|PYRG1_HUMAN	P17812	PYRG1_HUMAN	CTPS1	591	66690	Homo sapiens	CTP synthase 1	1:Experimental evidence at protein level	17.09	1	0.999	8	3	8	13	4	13	166454	77076.5	166454	1C(-17.0265),2C(57.0215),2C(57.0215)
sp|P17844|DDX5_HUMAN	P17844	DDX5_HUMAN	DDX5	614	69148	Homo sapiens	Probable ATP-dependent RNA helicase DDX5	1:Experimental evidence at protein level	9.28	1	0.999	5	0	2	6	0	2	114474	0	83994.4
sp|P17858|PFKAL_HUMAN	P17858	PFKAL_HUMAN	PFKL	780	85018	Homo sapiens	ATP-dependent 6-phosphofructokinase, liver type	1:Experimental evidence at protein level	3.85	1	0.999	2	0	2	2	0	2	67305.9	0	67305.9
sp|P17900|SAP3_HUMAN	P17900	SAP3_HUMAN	GM2A	193	20838	Homo sapiens	Ganglioside GM2 activator	1:Experimental evidence at protein level	25.91	1	0.999	4	4	4	9	9	9	202927	202927	202927	6C(57.0215),8C(57.0215),6C(57.0215),8C(57.0215)
sp|P17948-2|VGFR1_HUMAN	P17948-2	VGFR1_HUMAN	FLT1	687	150769	Homo sapiens	Isoform 2 of Vascular endothelial growth factor receptor 1		29.99	1	0.999	16	1	16	30	2	30	497174	151050	497174	12C(57.0215),12C(57.0215),16C(57.0215),16C(57.0215),1Q(-17.0265),1Q(-17.0265),1Q(-17.0265),5C(57.0215),7C(57.0215),9C(57.0215)
sp|P17980|PRS6A_HUMAN	P17980	PRS6A_HUMAN	PSMC3	439	49204	Homo sapiens	26S proteasome regulatory subunit 6A	1:Experimental evidence at protein level	12.98	1	0.999	4	4	4	10	10	10	167272	167272	167272	1Q(-17.0265),1Q(-17.0265)
sp|P17987|TCPA_HUMAN	P17987	TCPA_HUMAN	TCP1	556	60344	Homo sapiens	T-complex protein 1 subunit alpha	1:Experimental evidence at protein level	57.19	1	0.999	30	30	30	81	81	81	1.47326e+06	1.47326e+06	1.47326e+06	17C(57.0215),19C(57.0215),1Q(-17.0265),1Q(-17.0265),1Q(-17.0265),23M(15.9949),2C(57.0215),2C(57.0215),3C(57.0215),3C(57.0215),7C(57.0215),7C(57.0215),7C(57.0215),7C(57.0215),8M(15.9949)
sp|P18065|IBP2_HUMAN	P18065	IBP2_HUMAN	IGFBP2	325	34814	Homo sapiens	Insulin-like growth factor-binding protein 2	1:Experimental evidence at protein level	6.15	1	0.999	1	1	1	1	1	1	13581.3	13581.3	13581.3	12C(57.0215),14C(57.0215),15C(57.0215),18C(57.0215),3C(57.0215)
sp|P18077|RL35A_HUMAN	P18077	RL35A_HUMAN	RPL35A	110	12538	Homo sapiens	Large ribosomal subunit protein eL33	1:Experimental evidence at protein level	9.09	1	0.999	1	1	1	2	2	2	19405.8	19405.8	19405.8
sp|P18206-2|VINC_HUMAN	P18206-2	VINC_HUMAN	VCL	1066	123799	Homo sapiens	Isoform 1 of Vinculin		6.75	1	0.999	4	0	4	8	0	8	131671	0	131671	1Q(-17.0265),1Q(-17.0265)		sp|P18206|VINC_HUMAN
sp|P18583-5|SON_HUMAN	P18583-5	SON_HUMAN	SON	2459	263830	Homo sapiens	Isoform D of Protein SON		0.45	1	0.999	1	0	1	1	0	1	21684	0	21684
sp|P18621-3|RL17_HUMAN	P18621-3	RL17_HUMAN	RPL17	228	21397	Homo sapiens	Isoform 3 of Large ribosomal subunit protein uL22		13.16	1	0.999	2	0	2	4	0	4	37823.8	0	37823.8			sp|P18621|RL17_HUMAN
sp|P18669|PGAM1_HUMAN	P18669	PGAM1_HUMAN	PGAM1	254	28804	Homo sapiens	Phosphoglycerate mutase 1	1:Experimental evidence at protein level	28.35	1	0.999	6	1	6	10	2	10	225780	114827	225780
sp|P18754-2|RCC1_HUMAN	P18754-2	RCC1_HUMAN	RCC1	452	44969	Homo sapiens	Isoform 2 of Regulator of chromosome condensation		24.78	1	0.999	7	0	7	9	0	9	72285.1	0	72285.1	14C(57.0215),9C(57.0215),9C(57.0215)
sp|P18858-3|DNLI1_HUMAN	P18858-3	DNLI1_HUMAN	LIG1	888	101736	Homo sapiens	Isoform 3 of DNA ligase 1		2.59	1	0.999	1	0	1	1	0	1	12657.7	0	12657.7	1Q(-17.0265),4C(57.0215)		sp|P18858|DNLI1_HUMAN
sp|P19013|K2C4_HUMAN	P19013	K2C4_HUMAN	KRT4	520	56144	Homo sapiens	Keratin, type II cytoskeletal 4	1:Experimental evidence at protein level	10.38	1	0.999	7	0	0	34	0	0	2.15148e+06	0	0
sp|P19338|NUCL_HUMAN	P19338	NUCL_HUMAN	NCL	710	76614	Homo sapiens	Nucleolin	1:Experimental evidence at protein level	5.35	1	0.999	2	2	2	4	4	4	27363.2	27363.2	27363.2
sp|P19388|RPAB1_HUMAN	P19388	RPAB1_HUMAN	POLR2E	210	24551	Homo sapiens	DNA-directed RNA polymerases I, II, and III subunit RPABC1	1:Experimental evidence at protein level	6.67	1	0.999	1	1	1	1	1	1	13339.1	13339.1	13339.1
sp|P19623|SPEE_HUMAN	P19623	SPEE_HUMAN	SRM	302	33825	Homo sapiens	Spermidine synthase	1:Experimental evidence at protein level	7.28	1	0.999	2	2	2	2	2	2	48794	48794	48794
sp|P19823|ITIH2_HUMAN	P19823	ITIH2_HUMAN	ITIH2	946	106463	Homo sapiens	Inter-alpha-trypsin inhibitor heavy chain H2	1:Experimental evidence at protein level	6.98	1	0.999	5	5	5	8	8	8	338597	338597	338597	14P(15.9949),5M(15.9949)
sp|P19827|ITIH1_HUMAN	P19827	ITIH1_HUMAN	ITIH1	911	101389	Homo sapiens	Inter-alpha-trypsin inhibitor heavy chain H1	1:Experimental evidence at protein level	1.1	1	0.999	1	0	1	1	0	1	31950.4	0	31950.4
sp|P20042|IF2B_HUMAN	P20042	IF2B_HUMAN	EIF2S2	333	38388	Homo sapiens	Eukaryotic translation initiation factor 2 subunit 2	1:Experimental evidence at protein level	7.21	1	0.999	2	2	2	2	2	2	23022.8	23022.8	23022.8	11C(57.0215),6C(57.0215),9C(57.0215)
sp|P20290-2|BTF3_HUMAN	P20290-2	BTF3_HUMAN	BTF3	162	22168	Homo sapiens	Isoform 2 of Transcription factor BTF3		45.06	1	0.999	7	0	7	17	0	17	559397	0	559397	1Q(-17.0265),1Q(-17.0265),1Q(-17.0265),1Q(-17.0265),5M(15.9949)
sp|P20742|PZP_HUMAN	P20742	PZP_HUMAN	PZP	1482	163863	Homo sapiens	Pregnancy zone protein	1:Experimental evidence at protein level	1.69	1	0.999	3	1	1	4	1	1	537298	33143	33143	5C(57.0215)
sp|P20839-2|IMDH1_HUMAN	P20839-2	IMDH1_HUMAN	IMPDH1	489	55406	Homo sapiens	Isoform 2 of Inosine-5'-monophosphate dehydrogenase 1		5.93	1	0.999	2	0	1	2	0	1	84382.3	0	21027.3			sp|P20839-3|IMDH1_HUMAN, sp|P20839-4|IMDH1_HUMAN, sp|P20839-5|IMDH1_HUMAN, sp|P20839-6|IMDH1_HUMAN, sp|P20839-7|IMDH1_HUMAN, sp|P20839|IMDH1_HUMAN
sp|P20930|FILA_HUMAN	P20930	FILA_HUMAN	FLG	4061	435170	Homo sapiens	Filaggrin	1:Experimental evidence at protein level	12.68	1	0.999	22	22	22	32	32	32	511478	511478	511478	1Q(-17.0265),1Q(-17.0265),1Q(-17.0265),1Q(-17.0265),1Q(-17.0265),1T(42.0106)
sp|P21266|GSTM3_HUMAN	P21266	GSTM3_HUMAN	GSTM3	225	26560	Homo sapiens	Glutathione S-transferase Mu 3	1:Experimental evidence at protein level	4	1	0.999	1	1	1	2	2	2	13512.5	13512.5	13512.5	2C(57.0215)
sp|P21281|VATB2_HUMAN	P21281	VATB2_HUMAN	ATP6V1B2	511	56501	Homo sapiens	V-type proton ATPase subunit B, brain isoform	1:Experimental evidence at protein level	6.65	1	0.999	2	2	2	2	2	2	42451	42451	42451	4C(57.0215)
sp|P21333-2|FLNA_HUMAN	P21333-2	FLNA_HUMAN	FLNA	2639	280739	Homo sapiens	Isoform 2 of Filamin-A		5.31	1	0.999	11	0	11	13	0	13	154622	0	154622	3C(57.0215)		sp|P21333|FLNA_HUMAN
sp|P21741|MK_HUMAN	P21741	MK_HUMAN	MDK	143	15585	Homo sapiens	Midkine	1:Experimental evidence at protein level	65.03	1	0.999	18	10	18	50	26	50	3.55025e+06	1.47747e+06	3.55025e+06	15C(57.0215),5C(57.0215),15C(57.0215),7C(57.0215),16C(57.0215),23C(57.0215),8C(57.0215),16C(57.0215),6C(57.0215),16C(57.0215),8C(57.0215),1C(-17.0265),5C(57.0215),1C(-17.0265),5C(57.0215),1C(-17.0265),5C(57.0215),1C(57.0215),5C(57.0215),1C(57.0215),5C(57.0215),2C(57.0215),3C(57.0215),4C(57.0215),5C(57.0215),5C(57.0215),5C(57.0215),6C(57.0215),7C(57.0215),7C(57.0215),9C(57.0215),9C(57.0215),9C(57.…
sp|P21796|VDAC1_HUMAN	P21796	VDAC1_HUMAN	VDAC1	283	30773	Homo sapiens	Voltage-dependent anion-selective channel protein 1	1:Experimental evidence at protein level	16.25	1	0.999	3	3	3	3	3	3	47207	47207	47207	8C(57.0215)
sp|P21810|PGS1_HUMAN	P21810	PGS1_HUMAN	BGN	368	41654	Homo sapiens	Biglycan	1:Experimental evidence at protein level	94.02	1	0.999	430	419	430	11549	11411	11549	591615940	591615940	591615940	10C(57.0215),12C(57.0215),6C(57.0215),10C(57.0215),12C(57.0215),6C(57.0215),10C(57.0215),14C(57.0215),16C(57.0215),10C(57.0215),14C(57.0215),16C(57.0215),10C(57.0215),14C(57.0215),16C(57.0215),10C(57.0215),14C(57.0215),16C(57.0215),9M(15.9949),10C(57.0215),14C(57.0215),16C(57.0215),9M(15.9949),10C(57.0215),14C(57.0215),16C(57.0215),9M(15.9949),10C(57.0215),1V(42.0106),8M(15.9949),10C(57.0215),1V(…
sp|P21926|CD9_HUMAN	P21926	CD9_HUMAN	CD9	228	25416	Homo sapiens	CD9 antigen	1:Experimental evidence at protein level	9.21	1	0.999	2	2	2	2	2	2	89693.8	89693.8	89693.8
sp|P22061-2|PIMT_HUMAN	P22061-2	PIMT_HUMAN	PCMT1	228	24636	Homo sapiens	Isoform 2 of Protein-L-isoaspartate(D-aspartate) O-methyltransferase		21.49	1	0.999	2	0	2	2	0	2	46446.9	0	46446.9			sp|P22061|PIMT_HUMAN
sp|P22087|FBRL_HUMAN	P22087	FBRL_HUMAN	FBL	321	33784	Homo sapiens	rRNA 2'-O-methyltransferase fibrillarin	1:Experimental evidence at protein level	19.31	1	0.999	5	4	5	6	5	6	178380	178380	178380	15C(57.0215),15C(57.0215)
sp|P22102|PUR2_HUMAN	P22102	PUR2_HUMAN	GART	1010	107767	Homo sapiens	Trifunctional purine biosynthetic protein adenosine-3	1:Experimental evidence at protein level	40.4	1	0.999	30	12	30	43	17	43	408162	200923	408162	13C(57.0215),18C(57.0215),18C(57.0215),18C(57.0215),3C(57.0215),6C(57.0215),6C(57.0215)
sp|P22234|PUR6_HUMAN	P22234	PUR6_HUMAN	PAICS	425	47079	Homo sapiens	Bifunctional phosphoribosylaminoimidazole carboxylase/phosphoribosylaminoimidazole succinocarboxamide synthetase	1:Experimental evidence at protein level	36.24	1	0.999	11	1	11	23	4	23	650371	200400	650371	12C(57.0215),14C(57.0215),14C(57.0215),5M(15.9949),2C(57.0215),9C(57.0215),4C(57.0215),7C(57.0215)
sp|P22314-2|UBA1_HUMAN	P22314-2	UBA1_HUMAN	UBA1	1018	117849	Homo sapiens	Isoform 2 of Ubiquitin-like modifier-activating enzyme 1		33.3	1	0.999	29	0	29	62	0	62	692103	0	692103	11C(57.0215),15C(57.0215),17C(57.0215),1Q(-17.0265),1Q(-17.0265),1Q(-17.0265),1Q(-17.0265),25M(15.9949),2C(57.0215),4C(57.0215),5C(57.0215),8C(57.0215)		sp|P22314|UBA1_HUMAN
sp|P22392-2|NDKB_HUMAN	P22392-2	NDKB_HUMAN	NME2	267	17298	Homo sapiens	Isoform 3 of Nucleoside diphosphate kinase B		46.44	1	0.999	6	0	6	12	0	12	246889	0	246889
sp|P22626-2|ROA2_HUMAN	P22626-2	ROA2_HUMAN	HNRNPA2B1	341	37430	Homo sapiens	Isoform A2 of Heterogeneous nuclear ribonucleoproteins A2/B1		13.78	1	0.999	5	0	4	5	0	4	101991	0	101991			sp|P22626|ROA2_HUMAN
sp|P22681|CBL_HUMAN	P22681	CBL_HUMAN	CBL	906	99633	Homo sapiens	E3 ubiquitin-protein ligase CBL	1:Experimental evidence at protein level	23.4	1	0.999	14	11	14	23	18	23	641249	617072	641249	10C(57.0215),1Q(-17.0265),1Q(-17.0265),2C(57.0215),2C(57.0215),2C(57.0215)
sp|P22735|TGM1_HUMAN	P22735	TGM1_HUMAN	TGM1	817	89787	Homo sapiens	Protein-glutamine gamma-glutamyltransferase K	1:Experimental evidence at protein level	5.39	1	0.999	4	2	4	5	2	5	117479	42181.4	117479
sp|P23142-4|FBLN1_HUMAN	P23142-4	FBLN1_HUMAN	FBLN1	683	77214	Homo sapiens	Isoform C of Fibulin-1		4.69	1	0.999	3	0	0	5	0	0	181489	0	0
sp|P23142|FBLN1_HUMAN	P23142	FBLN1_HUMAN	FBLN1	703	77214	Homo sapiens	Fibulin-1	1:Experimental evidence at protein level	6.54	1	0.999	4	1	4	6	1	6	196192	48567.9	196192	1C(-17.0265),2C(57.0215),4C(57.0215),5C(57.0215),7C(57.0215),8C(57.0215)
sp|P23246|SFPQ_HUMAN	P23246	SFPQ_HUMAN	SFPQ	707	76149	Homo sapiens	Splicing factor, proline- and glutamine-rich	1:Experimental evidence at protein level	49.22	1	0.999	35	1	35	103	1	103	3.70036e+06	27765.5	3.70036e+06	1C(-17.0265),1M(15.9949),1Q(-17.0265),1Q(-17.0265),1Q(-17.0265),1Q(-17.0265),1Q(-17.0265),1Q(-17.0265),1Q(-17.0265),2M(15.9949)
sp|P23381|SYWC_HUMAN	P23381	SYWC_HUMAN	WARS1	471	53165	Homo sapiens	Tryptophan--tRNA ligase, cytoplasmic	1:Experimental evidence at protein level	5.31	1	0.999	2	1	2	2	1	2	53082.8	17578.9	53082.8
sp|P23396|RS3_HUMAN	P23396	RS3_HUMAN	RPS3	243	26688	Homo sapiens	Small ribosomal subunit protein uS3	1:Experimental evidence at protein level	44.44	1	0.999	8	0	8	14	0	14	228467	0	228467	3C(57.0215)
sp|P23526|SAHH_HUMAN	P23526	SAHH_HUMAN	AHCY	432	47716	Homo sapiens	Adenosylhomocysteinase	1:Experimental evidence at protein level	35.19	1	0.999	13	0	13	26	0	26	561863	0	561863	14C(57.0215),14C(57.0215),1Q(-17.0265),9C(57.0215),9C(57.0215)
sp|P23528|COF1_HUMAN	P23528	COF1_HUMAN	CFL1	166	18502	Homo sapiens	Cofilin-1	1:Experimental evidence at protein level	28.92	1	0.999	4	3	4	4	3	4	222994	178452	222994	1A(42.0106),5C(57.0215),7C(57.0215)
sp|P23921|RIR1_HUMAN	P23921	RIR1_HUMAN	RRM1	792	90070	Homo sapiens	Ribonucleoside-diphosphate reductase large subunit	1:Experimental evidence at protein level	11.62	1	0.999	6	6	6	8	8	8	84896.9	84896.9	84896.9
sp|P24534|EF1B_HUMAN	P24534	EF1B_HUMAN	EEF1B2	225	24764	Homo sapiens	Elongation factor 1-beta	1:Experimental evidence at protein level	15.11	1	0.999	2	2	2	5	5	5	77176.2	77176.2	77176.2	22C(57.0215)
sp|P24593|IBP5_HUMAN	P24593	IBP5_HUMAN	IGFBP5	272	30570	Homo sapiens	Insulin-like growth factor-binding protein 5	1:Experimental evidence at protein level	20.22	1	0.999	5	5	5	6	6	6	103750	103750	103750	3C(57.0215),5C(57.0215),7C(57.0215)
sp|P24666-4|PPAC_HUMAN	P24666-4	PPAC_HUMAN	ACP1	112	18042	Homo sapiens	Isoform 4 of Low molecular weight phosphotyrosine protein phosphatase		8.04	1	0.999	1	0	1	3	0	3	26488.3	0	26488.3			sp|P24666|PPAC_HUMAN
sp|P24821-4|TENA_HUMAN	P24821-4	TENA_HUMAN	TNC	2110	240853	Homo sapiens	Isoform 4 of Tenascin		9.15	1	0.999	11	0	11	15	0	15	280114	0	280114	1C(-17.0265),5C(57.0215),1C(-17.0265),6C(57.0215),8C(57.0215),3C(57.0215),5C(57.0215),7C(57.0215)		sp|P24821|TENA_HUMAN
sp|P25205-2|MCM3_HUMAN	P25205-2	MCM3_HUMAN	MCM3	853	90981	Homo sapiens	Isoform 2 of DNA replication licensing factor MCM3		3.99	1	0.999	2	0	2	3	0	3	70920.7	0	70920.7
sp|P25311|ZA2G_HUMAN	P25311	ZA2G_HUMAN	AZGP1	298	34259	Homo sapiens	Zinc-alpha-2-glycoprotein	1:Experimental evidence at protein level	28.19	1	0.999	7	7	7	9	9	9	220923	220923	220923	1Q(-17.0265),1Q(-17.0265),7C(57.0215),7C(57.0215)
sp|P25391|LAMA1_HUMAN	P25391	LAMA1_HUMAN	LAMA1	3075	337084	Homo sapiens	Laminin subunit alpha-1	1:Experimental evidence at protein level	0.98	1	0.9984	3	3	3	3	3	3	98282.7	98282.7	98282.7	3C(57.0215)
sp|P25398|RS12_HUMAN	P25398	RS12_HUMAN	RPS12	132	14515	Homo sapiens	Small ribosomal subunit protein eS12	1:Experimental evidence at protein level	41.67	1	0.999	7	7	7	11	11	11	192787	192787	192787	5C(57.0215),7C(57.0215),5C(57.0215),7C(57.0215),6C(57.0215),6C(57.0215),6C(57.0215),6C(57.0215),8C(57.0215)
sp|P25490|TYY1_HUMAN	P25490	TYY1_HUMAN	YY1	414	44713	Homo sapiens	Transcriptional repressor protein YY1	1:Experimental evidence at protein level	9.42	1	0.999	4	2	4	5	2	5	161943	48113.9	161943	4C(57.0215),7C(57.0215)
sp|P25690|K1M2_SHEEP	P25690	K1M2_SHEEP		404	46063	Ovis aries	Keratin, type I microfibrillar, 47.6 kDa	3:Protein inferred from homology	44.55	1	0.999	18	2	5	29	4	10	947747	129583	325091	1Q(-17.0265),1Q(-17.0265),3C(57.0215),3C(57.0215)
sp|P25691|K2M3_SHEEP	P25691	K2M3_SHEEP		502	55255	Ovis aries	Keratin, type II microfibrillar, component 5	1:Experimental evidence at protein level	47.61	1	0.999	31	8	12	62	16	25	1078550	411037	596811	10C(57.0215),3C(57.0215),6M(15.9949),3C(57.0215),6M(15.9949),5C(57.0215),6C(57.0215),6C(57.0215)
sp|P25787|PSA2_HUMAN	P25787	PSA2_HUMAN	PSMA2	234	25899	Homo sapiens	Proteasome subunit alpha type-2	1:Experimental evidence at protein level	12.39	1	0.999	2	2	2	4	4	4	76322.5	76322.5	76322.5
sp|P25788-2|PSA3_HUMAN	P25788-2	PSA3_HUMAN	PSMA3	248	28433	Homo sapiens	Isoform 2 of Proteasome subunit alpha type-3		9.27	1	0.999	2	0	2	5	0	5	56794.7	0	56794.7	1C(-17.0265)		sp|P25788|PSA3_HUMAN
sp|P26038|MOES_HUMAN	P26038	MOES_HUMAN	MSN	577	67820	Homo sapiens	Moesin	1:Experimental evidence at protein level	17.33	1	0.999	7	5	7	8	6	8	98736.9	86534.7	98736.9	10C(57.0215),5C(57.0215)
sp|P26196|DDX6_HUMAN	P26196	DDX6_HUMAN	DDX6	483	54417	Homo sapiens	Probable ATP-dependent RNA helicase DDX6	1:Experimental evidence at protein level	13.04	1	0.999	4	4	4	9	9	9	147172	147172	147172	1Q(-17.0265),9C(57.0215)
sp|P26368-2|U2AF2_HUMAN	P26368-2	U2AF2_HUMAN	U2AF2	471	53501	Homo sapiens	Isoform 2 of Splicing factor U2AF 65 kDa subunit		5.52	1	0.999	1	0	1	2	0	2	70859	0	70859			sp|P26368|U2AF2_HUMAN
sp|P26373|RL13_HUMAN	P26373	RL13_HUMAN	RPL13	211	24261	Homo sapiens	Large ribosomal subunit protein eL13	1:Experimental evidence at protein level	7.11	1	0.999	1	0	1	1	0	1	14471.3	0	14471.3
sp|P26583|HMGB2_HUMAN	P26583	HMGB2_HUMAN	HMGB2	209	24034	Homo sapiens	High mobility group protein B2	1:Experimental evidence at protein level	47.85	1	0.999	14	8	8	39	27	27	1.09614e+06	678285	678285	10C(57.0215),10C(57.0215)
sp|P26599-1|PTBP1_HUMAN	P26599-1	PTBP1_HUMAN	PTBP1	531	59633	Homo sapiens	Isoform 2 of Polypyrimidine tract-binding protein 1		7.72	1	0.999	3	0	3	3	0	3	169155	0	169155	1M(42.0106)		sp|P26599-2|PTBP1_HUMAN, sp|P26599|PTBP1_HUMAN
sp|P26639-2|SYTC_HUMAN	P26639-2	SYTC_HUMAN	TARS1	756	83435	Homo sapiens	Isoform 2 of Threonine--tRNA ligase 1, cytoplasmic		6.88	1	0.999	7	0	7	8	0	8	96043	0	96043	1Q(-17.0265)		sp|P26639|SYTC_HUMAN
sp|P26641-2|EF1G_HUMAN	P26641-2	EF1G_HUMAN	EEF1G	487	50119	Homo sapiens	Isoform 2 of Elongation factor 1-gamma		39.84	1	0.999	19	0	19	42	0	42	998668	0	998668	12C(57.0215),14C(57.0215),1Q(-17.0265),1Q(-17.0265),9C(57.0215)		sp|P26641|EF1G_HUMAN
sp|P27348|1433T_HUMAN	P27348	1433T_HUMAN	YWHAQ	245	27764	Homo sapiens	14-3-3 protein theta	1:Experimental evidence at protein level	37.96	1	0.999	8	5	7	14	9	13	301568	230179	301568	16C(57.0215),1M(42.0106),2M(15.9949),2M(15.9949),3C(57.0215),7C(57.0215)
sp|P27482|CALL3_HUMAN	P27482	CALL3_HUMAN	CALML3	149	16891	Homo sapiens	Calmodulin-like protein 3	1:Experimental evidence at protein level	28.19	1	0.999	5	5	5	7	7	7	103895	103895	103895
sp|P27635|RL10_HUMAN	P27635	RL10_HUMAN	RPL10	214	24577	Homo sapiens	Large ribosomal subunit protein uL16	1:Experimental evidence at protein level	16.36	1	0.999	3	2	3	4	3	4	86416.4	46704.8	86416.4	2C(57.0215)
sp|P27694|RFA1_HUMAN	P27694	RFA1_HUMAN	RPA1	616	68138	Homo sapiens	Replication protein A 70 kDa DNA-binding subunit	1:Experimental evidence at protein level	12.5	1	0.999	4	4	4	6	6	6	194910	194910	194910	32C(57.0215),34C(57.0215)
sp|P27695|APEX1_HUMAN	P27695	APEX1_HUMAN	APEX1	318	35555	Homo sapiens	DNA-(apurinic or apyrimidinic site) endonuclease	1:Experimental evidence at protein level	5.35	1	0.999	1	1	1	1	1	1	26301.1	26301.1	26301.1	1Q(-17.0265)
sp|P27708|PYR1_HUMAN	P27708	PYR1_HUMAN	CAD	2225	242984	Homo sapiens	CAD protein	1:Experimental evidence at protein level	7.87	1	0.999	7	7	7	10	10	10	117379	117379	117379	14C(57.0215),6C(57.0215)
sp|P27816-6|MAP4_HUMAN	P27816-6	MAP4_HUMAN	MAP4	1135	121005	Homo sapiens	Isoform 6 of Microtubule-associated protein 4		14.89	1	0.999	16	0	16	26	0	26	370481	0	370481			sp|P27816|MAP4_HUMAN
sp|P28066|PSA5_HUMAN	P28066	PSA5_HUMAN	PSMA5	241	26411	Homo sapiens	Proteasome subunit alpha type-5	1:Experimental evidence at protein level	7.88	1	0.999	1	0	1	2	0	2	72773.4	0	72773.4
sp|P28300|LYOX_HUMAN	P28300	LYOX_HUMAN	LOX	417	46944	Homo sapiens	Protein-lysine 6-oxidase	1:Experimental evidence at protein level	12.95	1	0.999	5	5	5	11	11	11	192429	192429	192429	10C(57.0215),4C(57.0215),10C(57.0215),4C(57.0215),10C(57.0215),4C(57.0215),11C(57.0215),1C(-17.0265),7C(57.0215),1C(57.0215),7C(57.0215)
sp|P28482|MK01_HUMAN	P28482	MK01_HUMAN	MAPK1	360	41390	Homo sapiens	Mitogen-activated protein kinase 1	1:Experimental evidence at protein level	30.28	1	0.999	10	1	10	14	1	14	281358	94260.5	281358	10C(57.0215),13C(57.0215),1A(42.0106)
sp|P28799|GRN_HUMAN	P28799	GRN_HUMAN	GRN	593	63544	Homo sapiens	Progranulin	1:Experimental evidence at protein level	42.5	1	0.999	23	0	23	71	0	71	2.52755e+06	0	2.52755e+06	10C(57.0215),10C(57.0215),1Q(-17.0265),3C(57.0215),4C(57.0215),10C(57.0215),3C(57.0215),4C(57.0215),10C(57.0215),3C(57.0215),4C(57.0215),10C(57.0215),3C(57.0215),4C(57.0215),10C(57.0215),3C(57.0215),9C(57.0215),10C(57.0215),3C(57.0215),9C(57.0215),10C(57.0215),9M(15.9949),11C(57.0215),17C(57.0215),23C(57.0215),24C(57.0215),11C(57.0215),17C(57.0215),23C(57.0215),24C(57.0215),12C(57.0215),18C(57.02…
sp|P29034|S10A2_HUMAN	P29034	S10A2_HUMAN	S100A2	98	11117	Homo sapiens	Protein S100-A2	1:Experimental evidence at protein level	54.08	1	0.999	5	5	5	7	7	7	269096	269096	269096	1C(42.0106),1S(42.0106),3C(57.0215)
sp|P29122-2|PCSK6_HUMAN	P29122-2	PCSK6_HUMAN	PCSK6	956	106420	Homo sapiens	Isoform PACE4A-II of Proprotein convertase subtilisin/kexin type 6		1.57	1	0.999	1	0	1	1	0	1	6731.84	0	6731.84	8C(57.0215)		sp|P29122-7|PCSK6_HUMAN, sp|P29122-8|PCSK6_HUMAN, sp|P29122|PCSK6_HUMAN
sp|P29279|CCN2_HUMAN	P29279	CCN2_HUMAN	CCN2	349	38091	Homo sapiens	CCN family member 2	1:Experimental evidence at protein level	25.79	1	0.999	10	0	10	24	0	24	885720	0	885720	10C(57.0215),10C(57.0215),12C(57.0215),12C(57.0215),1C(-17.0265),1C(-17.0265),2C(57.0215),2C(57.0215),7C(57.0215),2C(57.0215),7C(57.0215),4C(57.0215),7C(57.0215),4C(57.0215),7C(57.0215),6C(57.0215),6C(57.0215),7C(57.0215),8C(57.0215),8C(57.0215)
sp|P29373|RABP2_HUMAN	P29373	RABP2_HUMAN	CRABP2	138	15693	Homo sapiens	Cellular retinoic acid-binding protein 2	1:Experimental evidence at protein level	16.67	1	0.999	4	4	4	5	5	5	67105.8	67105.8	67105.8
sp|P29401-2|TKT_HUMAN	P29401-2	TKT_HUMAN	TKT	631	67878	Homo sapiens	Isoform 2 of Transketolase		18.23	1	0.999	9	0	9	12	0	12	194203	0	194203	1M(42.0106)		sp|P29401|TKT_HUMAN
sp|P29508|SPB3_HUMAN	P29508	SPB3_HUMAN	SERPINB3	390	44565	Homo sapiens	Serpin B3	1:Experimental evidence at protein level	69.23	1	0.999	46	1	46	110	3	110	2.20307e+06	66260.1	2.20307e+06	17M(15.9949),19M(15.9949),1Q(-17.0265),1Q(-17.0265),2M(15.9949)
sp|P29692-2|EF1D_HUMAN	P29692-2	EF1D_HUMAN	EEF1D	647	31122	Homo sapiens	Isoform 2 of Elongation factor 1-delta		9.89	1	0.999	5	0	5	5	0	5	236936	0	236936	1A(42.0106)		sp|P29692|EF1D_HUMAN
sp|P30041|PRDX6_HUMAN	P30041	PRDX6_HUMAN	PRDX6	224	25035	Homo sapiens	Peroxiredoxin-6	1:Experimental evidence at protein level	18.3	1	0.999	3	3	3	3	3	3	77381.6	77381.6	77381.6
sp|P30050|RL12_HUMAN	P30050	RL12_HUMAN	RPL12	165	17819	Homo sapiens	Large ribosomal subunit protein uL11	1:Experimental evidence at protein level	15.15	1	0.999	2	0	2	2	0	2	76880.9	0	76880.9	11C(57.0215)
sp|P30153|2AAA_HUMAN	P30153	2AAA_HUMAN	PPP2R1A	589	65309	Homo sapiens	Serine/threonine-protein phosphatase 2A 65 kDa regulatory subunit A alpha isoform	1:Experimental evidence at protein level	18.17	1	0.999	7	7	7	11	11	11	140486	140486	140486	19C(57.0215),3C(57.0215)
sp|P30566|PUR8_HUMAN	P30566	PUR8_HUMAN	ADSL	484	54889	Homo sapiens	Adenylosuccinate lyase	1:Experimental evidence at protein level	17.15	1	0.999	5	1	5	13	1	13	175205	23355.4	175205	1Q(-17.0265)
sp|P31151|S10A7_HUMAN	P31151	S10A7_HUMAN	S100A7	101	11471	Homo sapiens	Protein S100-A7	1:Experimental evidence at protein level	75.25	1	0.999	10	6	10	20	9	20	618962	449071	618962	10C(57.0215),1Q(-17.0265),8C(57.0215),5M(15.9949),5M(15.9949),8M(15.9949),5M(15.9949),8M(15.9949)
sp|P31153|METK2_HUMAN	P31153	METK2_HUMAN	MAT2A	395	43661	Homo sapiens	S-adenosylmethionine synthase isoform type-2	1:Experimental evidence at protein level	6.58	1	0.999	2	1	2	3	1	3	49152	20361.2	49152
sp|P31350-2|RIR2_HUMAN	P31350-2	RIR2_HUMAN	RRM2	449	44878	Homo sapiens	Isoform 2 of Ribonucleoside-diphosphate reductase subunit M2		2.23	1	0.999	1	0	1	3	0	3	16001.3	0	16001.3			sp|P31350|RIR2_HUMAN
sp|P31689|DNJA1_HUMAN	P31689	DNJA1_HUMAN	DNAJA1	397	44868	Homo sapiens	DnaJ homolog subfamily A member 1	1:Experimental evidence at protein level	22.92	1	0.999	5	0	5	5	0	5	178113	0	178113	10C(57.0215),6C(57.0215),7C(57.0215),16C(57.0215),19C(57.0215),4C(57.0215),7C(57.0215)
sp|P31939|PUR9_HUMAN	P31939	PUR9_HUMAN	ATIC	592	64616	Homo sapiens	Bifunctional purine biosynthesis protein ATIC	1:Experimental evidence at protein level	27.03	1	0.999	10	0	10	13	0	13	152070	0	152070	22C(57.0215),22C(57.0215),8C(57.0215)
sp|P31943|HNRH1_HUMAN	P31943	HNRH1_HUMAN	HNRNPH1	449	49229	Homo sapiens	Heterogeneous nuclear ribonucleoprotein H	1:Experimental evidence at protein level	6.01	1	0.999	2	0	1	3	0	2	78229.4	0	34508.7
sp|P31944|CASPE_HUMAN	P31944	CASPE_HUMAN	CASP14	242	27680	Homo sapiens	Caspase-14	1:Experimental evidence at protein level	33.47	1	0.999	11	11	11	16	16	16	250937	250937	250937	1Q(-17.0265),1Q(-17.0265),3C(57.0215),3C(57.0215),4C(57.0215),6C(57.0215)
sp|P31946|1433B_HUMAN	P31946	1433B_HUMAN	YWHAB	246	28082	Homo sapiens	14-3-3 protein beta/alpha	1:Experimental evidence at protein level	40.24	1	0.999	8	0	5	12	0	7	256989	0	124024	1M(42.0106)
sp|P31947|1433S_HUMAN	P31947	1433S_HUMAN	SFN	248	27774	Homo sapiens	14-3-3 protein sigma	1:Experimental evidence at protein level	32.26	1	0.999	10	4	9	21	7	20	690035	214309	690035	11C(57.0215),11C(57.0215),7M(15.9949),9C(57.0215),9C(57.0215)
sp|P31948|STIP1_HUMAN	P31948	STIP1_HUMAN	STIP1	543	62639	Homo sapiens	Stress-induced-phosphoprotein 1	1:Experimental evidence at protein level	7.92	1	0.999	4	0	4	4	0	4	99924.9	0	99924.9	1M(42.0106)
sp|P32119|PRDX2_HUMAN	P32119	PRDX2_HUMAN	PRDX2	198	21892	Homo sapiens	Peroxiredoxin-2	1:Experimental evidence at protein level	41.92	1	0.999	9	7	9	20	16	20	443820	359830	443820	4C(57.0215)
sp|P32969|RL9_HUMAN	P32969	RL9_HUMAN	RPL9	192	21863	Homo sapiens	Large ribosomal subunit protein uL6	1:Experimental evidence at protein level	24.48	1	0.999	6	6	6	13	13	13	249429	249429	249429	3C(57.0215)
sp|P33176|KINH_HUMAN	P33176	KINH_HUMAN	KIF5B	963	109685	Homo sapiens	Kinesin-1 heavy chain	1:Experimental evidence at protein level	15.47	1	0.999	9	7	9	12	9	12	145950	135025	145950	1Q(-17.0265),1Q(-17.0265),1Q(-17.0265)
sp|P33991|MCM4_HUMAN	P33991	MCM4_HUMAN	MCM4	863	96558	Homo sapiens	DNA replication licensing factor MCM4	1:Experimental evidence at protein level	5.45	1	0.999	3	3	3	5	5	5	80702.8	80702.8	80702.8	1C(-17.0265)
sp|P33992|MCM5_HUMAN	P33992	MCM5_HUMAN	MCM5	734	82286	Homo sapiens	DNA replication licensing factor MCM5	1:Experimental evidence at protein level	2.72	1	0.999	2	2	2	2	2	2	19222.8	19222.8	19222.8	1Q(-17.0265)
sp|P33993|MCM7_HUMAN	P33993	MCM7_HUMAN	MCM7	719	81308	Homo sapiens	DNA replication licensing factor MCM7	1:Experimental evidence at protein level	5.84	1	0.999	3	0	3	4	0	4	49985.6	0	49985.6	1A(42.0106),1Q(-17.0265)
sp|P34096|RNAS4_HUMAN	P34096	RNAS4_HUMAN	RNASE4	147	16840	Homo sapiens	Ribonuclease 4	1:Experimental evidence at protein level	65.99	1	0.999	8	8	8	18	18	18	350881	350881	350881	10C(57.0215),3C(57.0215),15C(57.0215),1Q(-17.0265),15C(57.0215),4C(57.0215),15C(57.0215),4C(57.0215),1Q(-17.0265),1Q(-17.0265),3C(57.0215),3C(57.0215),6C(57.0215),6C(57.0215),7C(57.0215)
sp|P34931|HS71L_HUMAN	P34931	HS71L_HUMAN	HSPA1L	641	70375	Homo sapiens	Heat shock 70 kDa protein 1-like	1:Experimental evidence at protein level	20.9	1	0.999	13	0	0	34	0	0	1.7155e+06	0	0
sp|P34932|HSP74_HUMAN	P34932	HSP74_HUMAN	HSPA4	840	94331	Homo sapiens	Heat shock 70 kDa protein 4	1:Experimental evidence at protein level	24.05	1	0.999	16	13	16	29	25	29	245637	245637	245637	11C(57.0215),11C(57.0215),15C(57.0215),1Q(-17.0265),7C(57.0215)
sp|P35222|CTNB1_HUMAN	P35222	CTNB1_HUMAN	CTNNB1	781	85497	Homo sapiens	Catenin beta-1	1:Experimental evidence at protein level	3.71	1	0.999	2	1	1	2	1	1	31640.2	23744.7	23744.7
sp|P35241-5|RADI_HUMAN	P35241-5	RADI_HUMAN	RDX	604	68564	Homo sapiens	Isoform 5 of Radixin		10.93	1	0.999	4	0	2	4	0	2	96893.5	0	63499.2	10C(57.0215)		sp|P35241|RADI_HUMAN
sp|P35520-2|CBS_HUMAN	P35520-2	CBS_HUMAN	CBS	565	60587	Homo sapiens	Isoform 2 of Cystathionine beta-synthase		28.67	1	0.999	10	0	10	16	0	16	252573	0	252573	14C(57.0215),18C(57.0215),5C(57.0215)		sp|P35520|CBS_HUMAN
sp|P35527|K1C9_HUMAN	P35527	K1C9_HUMAN	KRT9	623	62064	Homo sapiens	Keratin, type I cytoskeletal 9	1:Experimental evidence at protein level	65.81	1	0.999	46	46	46	150	150	150	2.9537e+06	2.9537e+06	2.9537e+06	10M(15.9949),12M(15.9949),1M(15.9949),15M(15.9949),1Q(-17.0265),15M(15.9949),1Q(-17.0265),25M(15.9949),15M(15.9949),1Q(-17.0265),25M(15.9949),8M(15.9949),15M(15.9949),1Q(-17.0265),25M(15.9949),8M(15.9949),15M(15.9949),1Q(-17.0265),8M(15.9949),15M(15.9949),5M(15.9949),19M(15.9949),1Q(-17.0265),1M(15.9949),1M(15.9949),1Q(-17.0265),1Q(-17.0265),1Q(-17.0265),1Q(-17.0265),8M(15.9949),2C(57.0215),2C(57…
sp|P35555|FBN1_HUMAN	P35555	FBN1_HUMAN	FBN1	2871	312298	Homo sapiens	Fibrillin-1	1:Experimental evidence at protein level	1.74	1	0.999	4	4	4	6	6	6	142180	142180	142180	15C(57.0215),2C(57.0215),8C(57.0215),15C(57.0215),2C(57.0215),8C(57.0215),2C(57.0215),8C(57.0215),3C(57.0215),5C(57.0215)
sp|P35573|GDE_HUMAN	P35573	GDE_HUMAN	AGL	1532	174764	Homo sapiens	Glycogen debranching enzyme	1:Experimental evidence at protein level	0.72	1	0.999	1	0	1	1	0	1	10274	0	10274
sp|P35579|MYH9_HUMAN	P35579	MYH9_HUMAN	MYH9	1960	226532	Homo sapiens	Myosin-9	1:Experimental evidence at protein level	27.5	1	0.999	43	16	35	60	22	50	381500	285710	370347	16C(57.0215),1Q(-17.0265),1Q(-17.0265),1Q(-17.0265),1Q(-17.0265),1Q(-17.0265),1Q(-17.0265),7C(57.0215),8C(57.0215),8C(57.0215),8C(57.0215)
sp|P35580-3|MYH10_HUMAN	P35580-3	MYH10_HUMAN	MYH10	1997	228999	Homo sapiens	Isoform 3 of Myosin-10		22.28	1	0.999	33	0	33	47	0	47	284413	0	284413	1Q(-17.0265),1Q(-17.0265),2C(57.0215),4C(57.0215),4C(57.0215),4C(57.0215)		sp|P35580|MYH10_HUMAN
sp|P35606-2|COPB2_HUMAN	P35606-2	COPB2_HUMAN	COPB2	877	102487	Homo sapiens	Isoform 2 of Coatomer subunit beta'		4.56	1	0.999	3	0	3	3	0	3	113206	0	113206			sp|P35606|COPB2_HUMAN
sp|P35613-2|BASI_HUMAN	P35613-2	BASI_HUMAN	BSG	269	42200	Homo sapiens	Isoform 2 of Basigin		12.64	1	0.999	2	0	2	3	0	3	68303.3	0	68303.3	15C(57.0215)
sp|P35625|TIMP3_HUMAN	P35625	TIMP3_HUMAN	TIMP3	211	24145	Homo sapiens	Metalloproteinase inhibitor 3	1:Experimental evidence at protein level	21.8	1	0.999	5	5	5	7	7	7	117601	117601	117601	4C(57.0215),5C(57.0215),7C(57.0215),6C(57.0215)
sp|P35908|K22E_HUMAN	P35908	K22E_HUMAN	KRT2	639	65433	Homo sapiens	Keratin, type II cytoskeletal 2 epidermal	1:Experimental evidence at protein level	71.83	1	0.999	62	36	53	178	73	141	5976494	1.4126e+06	2.87526e+06	18P(15.9949),7C(57.0215),7C(57.0215),8C(57.0215),9M(15.9949)
sp|P35998|PRS7_HUMAN	P35998	PRS7_HUMAN	PSMC2	433	48634	Homo sapiens	26S proteasome regulatory subunit 7	1:Experimental evidence at protein level	6.93	1	0.999	2	1	2	3	2	3	49848.5	19120.5	49848.5
sp|P36507|MP2K2_HUMAN	P36507	MP2K2_HUMAN	MAP2K2	400	44424	Homo sapiens	Dual specificity mitogen-activated protein kinase kinase 2	1:Experimental evidence at protein level	6	1	0.999	2	0	2	2	0	2	48624.8	0	48624.8			sp|Q02750-2|MP2K1_HUMAN, sp|Q02750|MP2K1_HUMAN
sp|P36578|RL4_HUMAN	P36578	RL4_HUMAN	RPL4	427	47697	Homo sapiens	Large ribosomal subunit protein uL4	1:Experimental evidence at protein level	14.99	1	0.999	6	6	6	12	12	12	262343	262343	262343	1A(42.0106),2C(57.0215)
sp|P36873-2|PP1G_HUMAN	P36873-2	PP1G_HUMAN	PPP1CC	337	36984	Homo sapiens	Isoform 2 of Serine/threonine-protein phosphatase PP1-gamma catalytic subunit		31.45	1	0.999	7	0	2	13	0	4	244831	0	68098.6	11C(57.0215),11C(57.0215),1A(42.0106)		sp|P36873|PP1G_HUMAN
sp|P36955|PEDF_HUMAN	P36955	PEDF_HUMAN	SERPINF1	418	46312	Homo sapiens	Pigment epithelium-derived factor	1:Experimental evidence at protein level	10.29	1	0.999	3	3	3	4	4	4	116259	116259	116259
sp|P37108|SRP14_HUMAN	P37108	SRP14_HUMAN	SRP14	136	14570	Homo sapiens	Signal recognition particle 14 kDa protein	1:Experimental evidence at protein level	47.06	1	0.999	5	5	5	8	8	8	283151	283151	283151	14C(57.0215)
sp|P37275-2|ZEB1_HUMAN	P37275-2	ZEB1_HUMAN	ZEB1	1125	124074	Homo sapiens	Isoform 2 of Zinc finger E-box-binding homeobox 1		1.07	1	0.999	1	0	1	1	0	1	23058.4	0	23058.4	10C(57.0215)		sp|P37275-3|ZEB1_HUMAN, sp|P37275-4|ZEB1_HUMAN, sp|P37275-5|ZEB1_HUMAN, sp|P37275|ZEB1_HUMAN
sp|P37802-2|TAGL2_HUMAN	P37802-2	TAGL2_HUMAN	TAGLN2	220	22391	Homo sapiens	Isoform 2 of Transgelin-2		24.55	1	0.999	4	0	4	5	0	5	133873	0	133873	1Q(-17.0265),6C(57.0215),6C(57.0215)		sp|P37802|TAGL2_HUMAN
sp|P38606-2|VATA_HUMAN	P38606-2	VATA_HUMAN	ATP6V1A	584	68304	Homo sapiens	Isoform 2 of V-type proton ATPase catalytic subunit A		11.3	1	0.999	3	0	3	6	0	6	114767	0	114767			sp|P38606|VATA_HUMAN
sp|P38919|IF4A3_HUMAN	P38919	IF4A3_HUMAN	EIF4A3	411	46871	Homo sapiens	Eukaryotic initiation factor 4A-III	1:Experimental evidence at protein level	23.11	1	0.999	10	5	5	15	7	7	656403	321465	321465	1A(42.0106)
sp|P39019|RS19_HUMAN	P39019	RS19_HUMAN	RPS19	145	16060	Homo sapiens	Small ribosomal subunit protein eS19	1:Experimental evidence at protein level	6.9	1	0.999	1	1	1	1	1	1	9473.98	9473.98	9473.98
sp|P39023|RL3_HUMAN	P39023	RL3_HUMAN	RPL3	403	46109	Homo sapiens	Large ribosomal subunit protein uL3	1:Experimental evidence at protein level	10.42	1	0.999	4	4	4	5	5	5	133286	133286	133286
sp|P39060-1|COIA1_HUMAN	P39060-1	COIA1_HUMAN	COL18A1	1519	178188	Homo sapiens	Isoform 2 of Collagen alpha-1(XVIII) chain		4.74	1	0.999	4	0	4	8	0	8	105859	0	105859	6C(57.0215)		sp|P39060-2|COIA1_HUMAN, sp|P39060|COIA1_HUMAN
sp|P39748|FEN1_HUMAN	P39748	FEN1_HUMAN	FEN1	380	42593	Homo sapiens	Flap endonuclease 1	1:Experimental evidence at protein level	11.32	1	0.999	3	1	3	7	2	7	118046	49585.9	118046
sp|P40227|TCPZ_HUMAN	P40227	TCPZ_HUMAN	CCT6A	531	58024	Homo sapiens	T-complex protein 1 subunit zeta	1:Experimental evidence at protein level	54.99	1	0.999	29	1	29	78	1	78	1415119	45750.7	1415119	1Q(-17.0265),1Q(-17.0265),6C(57.0215),1Q(-17.0265),6C(57.0215),2C(57.0215),7C(57.0215),7C(57.0215)
sp|P40925-2|MDHC_HUMAN	P40925-2	MDHC_HUMAN	MDH1	245	36426	Homo sapiens	Isoform 2 of Malate dehydrogenase, cytoplasmic		4.49	1	0.9989	1	0	1	1	0	1	15998.8	0	15998.8			sp|P40925-3|MDHC_HUMAN, sp|P40925|MDHC_HUMAN
sp|P40926-2|MDHM_HUMAN	P40926-2	MDHM_HUMAN	MDH2	296	35503	Homo sapiens	Isoform 2 of Malate dehydrogenase, mitochondrial		12.84	1	0.999	2	0	2	3	0	3	60078.9	0	60078.9	10M(15.9949)		sp|P40926|MDHM_HUMAN
sp|P41091|IF2G_HUMAN	P41091	IF2G_HUMAN	EIF2S3	472	51109	Homo sapiens	Eukaryotic translation initiation factor 2 subunit 3	1:Experimental evidence at protein level	29.66	1	0.999	8	2	8	19	5	19	371844	190650	371844	14C(57.0215),9C(57.0215),1A(42.0106),1Q(-17.0265),1Q(-17.0265),8C(57.0215)
sp|P41221-2|WNT5A_HUMAN	P41221-2	WNT5A_HUMAN	WNT5A	365	42339	Homo sapiens	Isoform 2 of Protein Wnt-5a		3.56	1	0.999	1	0	1	1	0	1	9742.43	0	9742.43			sp|P41221|WNT5A_HUMAN
sp|P41223|BUD31_HUMAN	P41223	BUD31_HUMAN	BUD31	144	17000	Homo sapiens	Protein BUD31 homolog	1:Experimental evidence at protein level	6.94	1	0.999	1	1	1	1	1	1	20562.9	20562.9	20562.9	4C(57.0215),7C(57.0215),9C(57.0215)
sp|P41227-2|NAA10_HUMAN	P41227-2	NAA10_HUMAN	NAA10	220	26459	Homo sapiens	Isoform 2 of N-alpha-acetyltransferase 10		27.27	1	0.999	5	0	5	7	0	7	382822	0	382822	11C(57.0215),11C(57.0215)		sp|P41227|NAA10_HUMAN
sp|P41250-2|GARS_HUMAN	P41250-2	GARS_HUMAN	GARS1	685	83166	Homo sapiens	Isoform 2 of Glycine--tRNA ligase		38.69	1	0.999	17	0	17	29	0	29	341714	0	341714	1C(-17.0265),2C(57.0215),7C(57.0215),2M(15.9949),3M(15.9949)		sp|P41250|GARS_HUMAN
sp|P41252|SYIC_HUMAN	P41252	SYIC_HUMAN	IARS1	1262	144498	Homo sapiens	Isoleucine--tRNA ligase, cytoplasmic	1:Experimental evidence at protein level	7.21	1	0.999	6	6	6	9	9	9	113232	113232	113232	2C(57.0215)
sp|P42285|MTREX_HUMAN	P42285	MTREX_HUMAN	MTREX	1042	117805	Homo sapiens	Exosome RNA helicase MTR4	1:Experimental evidence at protein level	4.13	1	0.999	3	3	3	4	4	4	61914.3	61914.3	61914.3
sp|P42357-2|HUTH_HUMAN	P42357-2	HUTH_HUMAN	HAL	591	72698	Homo sapiens	Isoform 2 of Histidine ammonia-lyase		3.05	1	0.999	2	0	2	2	0	2	13688.3	0	13688.3	1Q(-17.0265),1Q(-17.0265)		sp|P42357-3|HUTH_HUMAN, sp|P42357|HUTH_HUMAN
sp|P42677|RS27_HUMAN	P42677	RS27_HUMAN	RPS27	84	9461	Homo sapiens	Small ribosomal subunit protein eS27	1:Experimental evidence at protein level	30.95	1	0.999	2	1	2	3	2	3	112524	58516.8	112524
sp|P43034|LIS1_HUMAN	P43034	LIS1_HUMAN	PAFAH1B1	410	46638	Homo sapiens	Platelet-activating factor acetylhydrolase IB subunit beta	1:Experimental evidence at protein level	10.24	1	0.999	3	3	3	5	5	5	99205.3	99205.3	99205.3
sp|P43243|MATR3_HUMAN	P43243	MATR3_HUMAN	MATR3	847	94623	Homo sapiens	Matrin-3	1:Experimental evidence at protein level	7.67	1	0.999	4	0	4	9	0	9	199465	0	199465	2C(57.0215),4C(57.0215)
sp|P43487-2|RANG_HUMAN	P43487-2	RANG_HUMAN	RANBP1	200	23310	Homo sapiens	Isoform 2 of Ran-specific GTPase-activating protein		28.5	1	0.999	3	0	3	4	0	4	59239.7	0	59239.7	14C(57.0215),2C(57.0215)		sp|P43487|RANG_HUMAN
sp|P43490|NAMPT_HUMAN	P43490	NAMPT_HUMAN	NAMPT	491	55521	Homo sapiens	Nicotinamide phosphoribosyltransferase	1:Experimental evidence at protein level	16.7	1	0.999	4	4	4	5	5	5	93260.9	93260.9	93260.9
sp|P43686|PRS6B_HUMAN	P43686	PRS6B_HUMAN	PSMC4	418	47366	Homo sapiens	26S proteasome regulatory subunit 6B	1:Experimental evidence at protein level	18.42	1	0.999	7	0	7	9	0	9	145612	0	145612
sp|P45880-1|VDAC2_HUMAN	P45880-1	VDAC2_HUMAN	VDAC2	309	31567	Homo sapiens	Isoform 1 of Voltage-dependent anion-selective channel protein 2		11	1	0.999	2	0	2	5	0	5	69745	0	69745			sp|P45880-2|VDAC2_HUMAN, sp|P45880|VDAC2_HUMAN
sp|P45974-2|UBP5_HUMAN	P45974-2	UBP5_HUMAN	USP5	835	95786	Homo sapiens	Isoform Short of Ubiquitin carboxyl-terminal hydrolase 5		4.07	1	0.999	3	0	3	4	0	4	84679.4	0	84679.4	1A(42.0106),1A(42.0106)		sp|P45974|UBP5_HUMAN
sp|P46060|RAGP1_HUMAN	P46060	RAGP1_HUMAN	RANGAP1	587	63542	Homo sapiens	Ran GTPase-activating protein 1	1:Experimental evidence at protein level	6.47	1	0.999	3	3	3	4	4	4	59449.8	59449.8	59449.8	1A(42.0106),9C(57.0215),9C(57.0215)
sp|P46063|RECQ1_HUMAN	P46063	RECQ1_HUMAN	RECQL	649	73457	Homo sapiens	ATP-dependent DNA helicase Q1	1:Experimental evidence at protein level	11.71	1	0.999	4	4	4	4	4	4	56322	56322	56322	1A(42.0106),1Q(-17.0265),2C(57.0215),5C(57.0215),6C(57.0215),7C(57.0215)
sp|P46087-2|NOP2_HUMAN	P46087-2	NOP2_HUMAN	NOP2	808	89302	Homo sapiens	Isoform 2 of Probable 28S rRNA (cytosine(4447)-C(5))-methyltransferase		8.54	1	0.999	5	0	5	6	0	6	155840	0	155840	1Q(-17.0265)		sp|P46087-4|NOP2_HUMAN, sp|P46087|NOP2_HUMAN
sp|P46776|RL27A_HUMAN	P46776	RL27A_HUMAN	RPL27A	148	16561	Homo sapiens	Large ribosomal subunit protein uL15	1:Experimental evidence at protein level	17.57	1	0.999	2	2	2	5	5	5	84846.2	84846.2	84846.2
sp|P46777|RL5_HUMAN	P46777	RL5_HUMAN	RPL5	297	34363	Homo sapiens	Large ribosomal subunit protein uL18	1:Experimental evidence at protein level	18.52	1	0.999	4	4	4	4	4	4	60488.8	60488.8	60488.8	8C(57.0215)
sp|P46778|RL21_HUMAN	P46778	RL21_HUMAN	RPL21	160	18565	Homo sapiens	Large ribosomal subunit protein eL21	1:Experimental evidence at protein level	16.25	1	0.999	2	2	2	5	5	5	166642	166642	166642
sp|P46779|RL28_HUMAN	P46779	RL28_HUMAN	RPL28	137	15748	Homo sapiens	Large ribosomal subunit protein eL28	1:Experimental evidence at protein level	9.49	1	0.999	1	0	1	1	0	1	25035.4	0	25035.4
sp|P46781|RS9_HUMAN	P46781	RS9_HUMAN	RPS9	194	22591	Homo sapiens	Small ribosomal subunit protein uS4	1:Experimental evidence at protein level	24.23	1	0.999	6	6	6	6	6	6	272602	272602	272602
sp|P46782|RS5_HUMAN	P46782	RS5_HUMAN	RPS5	204	22876	Homo sapiens	Small ribosomal subunit protein uS7	1:Experimental evidence at protein level	4.9	1	0.999	1	1	1	1	1	1	30269.4	30269.4	30269.4	1Q(-17.0265)
sp|P46783|RS10_HUMAN	P46783	RS10_HUMAN	RPS10	165	18898	Homo sapiens	Small ribosomal subunit protein eS10	1:Experimental evidence at protein level	28.48	1	0.999	5	2	5	5	2	5	168746	59951.9	168746
sp|P46821|MAP1B_HUMAN	P46821	MAP1B_HUMAN	MAP1B	2468	270634	Homo sapiens	Microtubule-associated protein 1B	1:Experimental evidence at protein level	4.25	1	0.999	8	7	8	13	12	13	146508	146508	146508	5C(57.0215),6C(57.0215)
sp|P46940|IQGA1_HUMAN	P46940	IQGA1_HUMAN	IQGAP1	1657	189252	Homo sapiens	Ras GTPase-activating-like protein IQGAP1	1:Experimental evidence at protein level	28.49	1	0.999	38	36	38	68	66	68	884901	884901	884901	13C(57.0215),1C(-17.0265),4C(57.0215),1Q(-17.0265),1Q(-17.0265),9C(57.0215),2C(57.0215)
sp|P47756-1|CAPZB_HUMAN	P47756-1	CAPZB_HUMAN	CAPZB	277	30629	Homo sapiens	Isoform 2 of F-actin-capping protein subunit beta		15.88	1	0.999	3	0	3	8	0	8	103413	0	103413	11C(57.0215),1Q(-17.0265)		sp|P47756|CAPZB_HUMAN
sp|P47813|IF1AX_HUMAN	P47813	IF1AX_HUMAN	EIF1AX	144	16460	Homo sapiens	Eukaryotic translation initiation factor 1A, X-chromosomal	1:Experimental evidence at protein level	15.97	1	0.999	2	1	2	3	1	3	53500	19590.9	53500	5C(57.0215)
sp|P47897-2|SYQ_HUMAN	P47897-2	SYQ_HUMAN	QARS1	764	87799	Homo sapiens	Isoform 2 of Glutamine--tRNA ligase		10.47	1	0.999	5	0	5	7	0	7	89917.8	0	89917.8	1A(42.0106),1Q(-17.0265)
sp|P47914|RL29_HUMAN	P47914	RL29_HUMAN	RPL29	159	17752	Homo sapiens	Large ribosomal subunit protein eL29	1:Experimental evidence at protein level	14.47	1	0.999	2	2	2	5	5	5	96427.3	96427.3	96427.3
sp|P47929|LEG7_HUMAN	P47929	LEG7_HUMAN	LGALS7	136	15075	Homo sapiens	Galectin-7	1:Experimental evidence at protein level	92.65	1	0.999	15	15	15	27	27	27	412726	412726	412726	1S(42.0106),2C(57.0215),3C(57.0215),3C(57.0215),7C(57.0215),7C(57.0215)
sp|P48147|PPCE_HUMAN	P48147	PPCE_HUMAN	PREP	710	80700	Homo sapiens	Prolyl endopeptidase	1:Experimental evidence at protein level	2.39	1	0.999	1	1	1	1	1	1	13339.8	13339.8	13339.8
sp|P48444|COPD_HUMAN	P48444	COPD_HUMAN	ARCN1	511	57210	Homo sapiens	Coatomer subunit delta	1:Experimental evidence at protein level	10.18	1	0.999	4	0	4	5	0	5	106330	0	106330
sp|P48594|SPB4_HUMAN	P48594	SPB4_HUMAN	SERPINB4	390	44854	Homo sapiens	Serpin B4	1:Experimental evidence at protein level	45.64	1	0.999	30	2	2	66	4	4	789174	106775	106775
sp|P48643|TCPE_HUMAN	P48643	TCPE_HUMAN	CCT5	541	59671	Homo sapiens	T-complex protein 1 subunit epsilon	1:Experimental evidence at protein level	66.54	1	0.999	34	5	34	94	11	94	1.3401e+06	151260	1.3401e+06	10C(57.0215),10C(57.0215),10C(57.0215),13C(57.0215),1Q(-17.0265),16M(15.9949),1Q(-17.0265),1Q(-17.0265),1Q(-17.0265),1Q(-17.0265),1Q(-17.0265),1Q(-17.0265),5C(57.0215),6C(57.0215),6C(57.0215),7C(57.0215)
sp|P48723|HSP13_HUMAN	P48723	HSP13_HUMAN	HSPA13	471	51927	Homo sapiens	Heat shock 70 kDa protein 13	1:Experimental evidence at protein level	3.4	1	0.999	2	2	2	3	3	3	51817.3	51817.3	51817.3
sp|P48729|KC1A_HUMAN	P48729	KC1A_HUMAN	CSNK1A1	337	38915	Homo sapiens	Casein kinase I isoform alpha	1:Experimental evidence at protein level	21.66	1	0.999	6	0	6	7	0	7	261617	0	261617	10C(57.0215),1A(42.0106),9C(57.0215)
sp|P48730-2|KC1D_HUMAN	P48730-2	KC1D_HUMAN	CSNK1D	409	47330	Homo sapiens	Isoform 2 of Casein kinase I isoform delta		6.11	1	0.999	2	0	2	4	0	4	78079.7	0	78079.7			sp|P48730|KC1D_HUMAN, sp|P49674|KC1E_HUMAN
sp|P48739-3|PIPNB_HUMAN	P48739-3	PIPNB_HUMAN	PITPNB	273	31540	Homo sapiens	Isoform 3 of Phosphatidylinositol transfer protein beta isoform		9.16	1	0.999	2	0	2	5	0	5	57891.9	0	57891.9			sp|P48739|PIPNB_HUMAN
sp|P49189-3|AL9A1_HUMAN	P49189-3	AL9A1_HUMAN	ALDH9A1	518	53802	Homo sapiens	Isoform 3 of 4-trimethylaminobutyraldehyde dehydrogenase		6.95	1	0.999	2	0	2	4	0	4	39107.2	0	39107.2	7C(57.0215)		sp|P49189|AL9A1_HUMAN
sp|P49321-3|NASP_HUMAN	P49321-3	NASP_HUMAN	NASP	790	85238	Homo sapiens	Isoform 3 of Nuclear autoantigenic sperm protein		5.44	1	0.999	3	0	3	4	0	4	70791.1	0	70791.1	11C(57.0215)		sp|P49321-4|NASP_HUMAN, sp|P49321|NASP_HUMAN
sp|P49327|FAS_HUMAN	P49327	FAS_HUMAN	FASN	2511	273427	Homo sapiens	Fatty acid synthase	1:Experimental evidence at protein level	24.17	1	0.999	37	37	37	72	72	72	346737	346737	346737	10C(57.0215),11C(57.0215),2C(57.0215),11C(57.0215),2C(57.0215),17C(57.0215),17C(57.0215),18P(15.9949),19C(57.0215),1Q(-17.0265),22M(15.9949),2C(57.0215),6C(57.0215),7C(57.0215)
sp|P49368|TCPG_HUMAN	P49368	TCPG_HUMAN	CCT3	545	60534	Homo sapiens	T-complex protein 1 subunit gamma	1:Experimental evidence at protein level	67.34	1	0.999	33	3	33	72	4	72	797016	185901	797016	13C(57.0215),13C(57.0215),13C(57.0215),13C(57.0215),13C(57.0215),13C(57.0215),4M(15.9949),1M(42.0106),1M(42.0106),1M(42.0106),1M(42.0106),1M(42.0106),2M(15.9949),1Q(-17.0265),2C(57.0215),32M(15.9949),3M(15.9949),3M(15.9949),6C(57.0215),9C(57.0215)
sp|P49458|SRP09_HUMAN	P49458	SRP09_HUMAN	SRP9	86	10112	Homo sapiens	Signal recognition particle 9 kDa protein	1:Experimental evidence at protein level	65.12	1	0.999	6	2	6	7	3	7	311591	128370	311591	7C(57.0215),7C(57.0215),9C(57.0215)
sp|P49588-2|SYAC_HUMAN	P49588-2	SYAC_HUMAN	AARS1	992	106810	Homo sapiens	Isoform 2 of Alanine--tRNA ligase, cytoplasmic		24.09	1	0.999	15	0	15	32	0	32	465619	0	465619	3C(57.0215),5C(57.0215),4C(57.0215),4C(57.0215),7C(57.0215)
sp|P49591|SYSC_HUMAN	P49591	SYSC_HUMAN	SARS1	514	58777	Homo sapiens	Serine--tRNA ligase, cytoplasmic	1:Experimental evidence at protein level	4.67	1	0.999	3	3	3	3	3	3	87500.4	87500.4	87500.4	8C(57.0215)
sp|P49736|MCM2_HUMAN	P49736	MCM2_HUMAN	MCM2	904	101896	Homo sapiens	DNA replication licensing factor MCM2	1:Experimental evidence at protein level	14.93	1	0.999	12	12	12	21	21	21	325233	325233	325233	1Q(-17.0265),1Q(-17.0265),5C(57.0215),5C(57.0215),5C(57.0215)
sp|P49756|RBM25_HUMAN	P49756	RBM25_HUMAN	RBM25	843	100185	Homo sapiens	RNA-binding protein 25	1:Experimental evidence at protein level	5.81	1	0.999	5	5	5	7	7	7	159758	159758	159758
sp|P49770|EI2BB_HUMAN	P49770	EI2BB_HUMAN	EIF2B2	351	38990	Homo sapiens	Translation initiation factor eIF-2B subunit beta	1:Experimental evidence at protein level	3.42	1	0.999	1	1	1	1	1	1	17466.3	17466.3	17466.3
sp|P49773|HINT1_HUMAN	P49773	HINT1_HUMAN	HINT1	126	13802	Homo sapiens	Adenosine 5'-monophosphoramidase HINT1	1:Experimental evidence at protein level	79.37	1	0.999	6	6	6	24	24	24	508656	508656	508656	1C(-17.0265),2C(57.0215),8C(57.0215)
sp|P49796-8|RGS3_HUMAN	P49796-8	RGS3_HUMAN	RGS3	319	132336	Homo sapiens	Isoform 8 of Regulator of G-protein signaling 3		2.51	1	0.9989	2	2	2	20	20	20	2.33515e+06	2.33515e+06	2.33515e+06
sp|P49908|SEPP1_HUMAN	P49908	SEPP1_HUMAN	SELENOP	381	43174	Homo sapiens	Selenoprotein P	1:Experimental evidence at protein level	6.56	1	0.999	4	4	4	5	5	5	169579	169579	169579	10C(57.0215),9C(57.0215)
sp|P49915|GUAA_HUMAN	P49915	GUAA_HUMAN	GMPS	693	76715	Homo sapiens	GMP synthase [glutamine-hydrolyzing]	1:Experimental evidence at protein level	16.59	1	0.999	6	0	6	11	0	11	165119	0	165119	1Q(-17.0265)
sp|P50395|GDIB_HUMAN	P50395	GDIB_HUMAN	GDI2	445	50663	Homo sapiens	Rab GDP dissociation inhibitor beta	1:Experimental evidence at protein level	6.97	1	0.999	2	0	2	2	0	2	37773.5	0	37773.5	12C(57.0215)
sp|P50570-3|DYN2_HUMAN	P50570-3	DYN2_HUMAN	DNM2	866	98064	Homo sapiens	Isoform 3 of Dynamin-2		3	1	0.999	2	0	2	2	0	2	21938.9	0	21938.9	1C(-17.0265)		sp|P50570-4|DYN2_HUMAN
sp|P50579-2|MAP2_HUMAN	P50579-2	MAP2_HUMAN	METAP2	455	52892	Homo sapiens	Isoform 2 of Methionine aminopeptidase 2		3.96	1	0.999	1	0	1	1	0	1	22620.9	0	22620.9	17C(57.0215)		sp|P50579-3|MAP2_HUMAN, sp|P50579|MAP2_HUMAN
sp|P50897|PPT1_HUMAN	P50897	PPT1_HUMAN	PPT1	306	34193	Homo sapiens	Palmitoyl-protein thioesterase 1	1:Experimental evidence at protein level	4.58	1	0.999	1	0	1	1	0	1	25023.1	0	25023.1	1C(-17.0265),9C(57.0215)
sp|P50914|RL14_HUMAN	P50914	RL14_HUMAN	RPL14	215	23432	Homo sapiens	Large ribosomal subunit protein eL14	1:Experimental evidence at protein level	9.77	1	0.999	2	2	2	3	3	3	69625.1	69625.1	69625.1
sp|P50990|TCPQ_HUMAN	P50990	TCPQ_HUMAN	CCT8	548	59621	Homo sapiens	T-complex protein 1 subunit theta	1:Experimental evidence at protein level	63.87	1	0.999	40	2	40	79	3	79	1.33358e+06	178203	1.33358e+06	10C(57.0215),11C(57.0215),11C(57.0215),12C(57.0215),11C(57.0215),12C(57.0215),1A(42.0106),1L(42.0106),2C(57.0215),5C(57.0215),6C(57.0215)
sp|P50991|TCPD_HUMAN	P50991	TCPD_HUMAN	CCT4	539	57924	Homo sapiens	T-complex protein 1 subunit delta	1:Experimental evidence at protein level	64.01	1	0.999	30	2	28	46	8	44	759724	386684	759724	11C(57.0215),1Q(-17.0265),24C(57.0215),4C(57.0215),7C(57.0215),8C(57.0215),8C(57.0215),9C(57.0215),9C(57.0215)
sp|P51003|PAPOA_HUMAN	P51003	PAPOA_HUMAN	PAPOLA	745	82843	Homo sapiens	Poly(A) polymerase alpha	1:Experimental evidence at protein level	1.21	1	0.999	1	0	1	1	0	1	19726.9	0	19726.9
sp|P51608-2|MECP2_HUMAN	P51608-2	MECP2_HUMAN	MECP2	498	52441	Homo sapiens	Isoform B of Methyl-CpG-binding protein 2		9.04	1	0.999	4	0	4	8	0	8	304891	0	304891	9C(57.0215)		sp|P51608|MECP2_HUMAN
sp|P51610-2|HCFC1_HUMAN	P51610-2	HCFC1_HUMAN	HCFC1	1966	208732	Homo sapiens	Isoform 2 of Host cell factor 1		0.76	1	0.999	1	0	1	1	0	1	41708.9	0	41708.9			sp|P51610-4|HCFC1_HUMAN, sp|P51610|HCFC1_HUMAN
sp|P51659-2|DHB4_HUMAN	P51659-2	DHB4_HUMAN	HSD17B4	761	79686	Homo sapiens	Isoform 2 of Peroxisomal multifunctional enzyme type 2		3.94	1	0.999	2	0	2	3	0	3	24475.2	0	24475.2			sp|P51659-3|DHB4_HUMAN, sp|P51659|DHB4_HUMAN
sp|P51665|PSMD7_HUMAN	P51665	PSMD7_HUMAN	PSMD7	324	37025	Homo sapiens	26S proteasome non-ATPase regulatory subunit 7	1:Experimental evidence at protein level	9.26	1	0.999	2	2	2	3	3	3	57181.4	57181.4	57181.4
sp|P51884|LUM_HUMAN	P51884	LUM_HUMAN	LUM	338	38429	Homo sapiens	Lumican	1:Experimental evidence at protein level	11.54	1	0.999	4	4	4	6	6	6	159379	159379	159379
sp|P51991|ROA3_HUMAN	P51991	ROA3_HUMAN	HNRNPA3	378	39595	Homo sapiens	Heterogeneous nuclear ribonucleoprotein A3	1:Experimental evidence at protein level	7.41	1	0.999	3	1	3	3	1	3	80585.9	21282.1	80585.9	9C(57.0215),9C(57.0215)
sp|P52272-2|HNRPM_HUMAN	P52272-2	HNRPM_HUMAN	HNRNPM	691	77516	Homo sapiens	Isoform 2 of Heterogeneous nuclear ribonucleoprotein M		4.34	1	0.999	2	0	2	2	0	2	48722.5	0	48722.5	6C(57.0215)		sp|P52272|HNRPM_HUMAN
sp|P52292|IMA1_HUMAN	P52292	IMA1_HUMAN	KPNA2	529	57862	Homo sapiens	Importin subunit alpha-1	1:Experimental evidence at protein level	14.56	1	0.999	4	4	4	8	8	8	185013	185013	185013
sp|P52294|IMA5_HUMAN	P52294	IMA5_HUMAN	KPNA1	538	60222	Homo sapiens	Importin subunit alpha-5	1:Experimental evidence at protein level	3.9	1	0.999	1	1	1	1	1	1	11898.2	11898.2	11898.2	12C(57.0215),7C(57.0215)
sp|P52565-2|GDIR1_HUMAN	P52565-2	GDIR1_HUMAN	ARHGDIA	160	23207	Homo sapiens	Isoform 2 of Rho GDP-dissociation inhibitor 1		42.5	1	0.999	3	0	3	5	0	5	59603.3	0	59603.3	21C(57.0215)		sp|P52565|GDIR1_HUMAN
sp|P52597|HNRPF_HUMAN	P52597	HNRPF_HUMAN	HNRNPF	415	45672	Homo sapiens	Heterogeneous nuclear ribonucleoprotein F	1:Experimental evidence at protein level	11.08	1	0.999	3	2	3	4	3	4	84844.3	41123.6	84844.3	15C(57.0215)
sp|P52655|TF2AA_HUMAN	P52655	TF2AA_HUMAN	GTF2A1	376	41514	Homo sapiens	Transcription initiation factor IIA subunit 1	1:Experimental evidence at protein level	25.53	1	0.999	7	2	7	16	3	16	292033	46355.1	292033	25M(15.9949)
sp|P52657|T2AG_HUMAN	P52657	T2AG_HUMAN	GTF2A2	109	12457	Homo sapiens	Transcription initiation factor IIA subunit 2	1:Experimental evidence at protein level	28.44	1	0.999	3	3	3	7	7	7	438666	438666	438666	4C(57.0215)
sp|P52788|SPSY_HUMAN	P52788	SPSY_HUMAN	SMS	366	41268	Homo sapiens	Spermine synthase	1:Experimental evidence at protein level	2.46	1	0.999	1	0	1	2	0	2	25882.4	0	25882.4	3C(57.0215)
sp|P52789|HXK2_HUMAN	P52789	HXK2_HUMAN	HK2	917	102380	Homo sapiens	Hexokinase-2	1:Experimental evidence at protein level	2.84	1	0.999	2	2	2	2	2	2	26083.5	26083.5	26083.5	4C(57.0215)
sp|P52907|CAZA1_HUMAN	P52907	CAZA1_HUMAN	CAPZA1	286	32923	Homo sapiens	F-actin-capping protein subunit alpha-1	1:Experimental evidence at protein level	4.9	1	0.999	1	1	1	1	1	1	14767.6	14767.6	14767.6	1A(42.0106)
sp|P52926|HMGA2_HUMAN	P52926	HMGA2_HUMAN	HMGA2	109	11832	Homo sapiens	High mobility group protein HMGI-C	1:Experimental evidence at protein level	20.18	1	0.999	2	1	2	3	1	3	92196.7	15188.2	92196.7
sp|P53396|ACLY_HUMAN	P53396	ACLY_HUMAN	ACLY	1101	120839	Homo sapiens	ATP-citrate synthase	1:Experimental evidence at protein level	30.97	1	0.999	27	0	27	46	0	46	301271	0	301271	10C(57.0215),12C(57.0215),17C(57.0215),1Q(-17.0265),1Q(-17.0265),3C(57.0215)
sp|P53582|MAP11_HUMAN	P53582	MAP11_HUMAN	METAP1	386	43215	Homo sapiens	Methionine aminopeptidase 1	1:Experimental evidence at protein level	7.77	1	0.999	1	1	1	1	1	1	18578.3	18578.3	18578.3	27C(57.0215)
sp|P53611|PGTB2_HUMAN	P53611	PGTB2_HUMAN	RABGGTB	331	36924	Homo sapiens	Geranylgeranyl transferase type-2 subunit beta	1:Experimental evidence at protein level	3.02	1	0.9989	1	1	1	1	1	1	24650.9	24650.9	24650.9	1G(42.0106)
sp|P53618|COPB_HUMAN	P53618	COPB_HUMAN	COPB1	953	107142	Homo sapiens	Coatomer subunit beta	1:Experimental evidence at protein level	9.44	1	0.999	7	7	7	11	11	11	123233	123233	123233	1Q(-17.0265),9C(57.0215)
sp|P53621-2|COPA_HUMAN	P53621-2	COPA_HUMAN	COPA	1233	138346	Homo sapiens	Isoform 2 of Coatomer subunit alpha		3.57	1	0.999	2	0	2	3	0	3	64492.6	0	64492.6	27C(57.0215)		sp|P53621|COPA_HUMAN
sp|P53999|TCP4_HUMAN	P53999	TCP4_HUMAN	SUB1	127	14395	Homo sapiens	Activated RNA polymerase II transcriptional coactivator p15	1:Experimental evidence at protein level	26.77	1	0.999	2	2	2	2	2	2	33697.2	33697.2	33697.2	1Q(-17.0265)
sp|P54136|SYRC_HUMAN	P54136	SYRC_HUMAN	RARS1	660	75379	Homo sapiens	Arginine--tRNA ligase, cytoplasmic	1:Experimental evidence at protein level	26.21	1	0.999	12	0	12	17	0	17	277103	0	277103	4C(57.0215),4C(57.0215),7C(57.0215),7C(57.0215)
sp|P54577|SYYC_HUMAN	P54577	SYYC_HUMAN	YARS1	528	59143	Homo sapiens	Tyrosine--tRNA ligase, cytoplasmic	1:Experimental evidence at protein level	25.95	1	0.999	9	9	9	12	12	12	275716	275716	275716	1G(42.0106),5C(57.0215),6C(57.0215)
sp|P54578-2|UBP14_HUMAN	P54578-2	UBP14_HUMAN	USP14	459	56069	Homo sapiens	Isoform 2 of Ubiquitin carboxyl-terminal hydrolase 14		2.4	1	0.999	1	0	1	1	0	1	19484	0	19484			sp|P54578-3|UBP14_HUMAN, sp|P54578|UBP14_HUMAN
sp|P55010|IF5_HUMAN	P55010	IF5_HUMAN	EIF5	431	49223	Homo sapiens	Eukaryotic translation initiation factor 5	1:Experimental evidence at protein level	5.8	1	0.999	2	2	2	2	2	2	72891	72891	72891
sp|P55036|PSMD4_HUMAN	P55036	PSMD4_HUMAN	PSMD4	377	40737	Homo sapiens	26S proteasome non-ATPase regulatory subunit 4	1:Experimental evidence at protein level	3.98	1	0.999	1	0	1	2	0	2	69287.2	0	69287.2	12C(57.0215),12C(57.0215)
sp|P55058|PLTP_HUMAN	P55058	PLTP_HUMAN	PLTP	493	54739	Homo sapiens	Phospholipid transfer protein	1:Experimental evidence at protein level	24.95	1	0.999	7	0	7	13	0	13	224263	0	224263
sp|P55060-3|XPO2_HUMAN	P55060-3	XPO2_HUMAN	CSE1L	945	110417	Homo sapiens	Isoform 3 of Exportin-2		12.17	1	0.999	8	0	8	8	0	8	126883	0	126883	10C(57.0215),1M(42.0106)		sp|P55060|XPO2_HUMAN
sp|P55072|TERA_HUMAN	P55072	TERA_HUMAN	VCP	806	89322	Homo sapiens	Transitional endoplasmic reticulum ATPase	1:Experimental evidence at protein level	37.22	1	0.999	23	23	23	34	34	34	249676	249676	249676	10C(57.0215),1A(42.0106),1Q(-17.0265),5C(57.0215),26C(57.0215),26C(57.0215),26C(57.0215),6C(57.0215)
sp|P55209-2|NP1L1_HUMAN	P55209-2	NP1L1_HUMAN	NAP1L1	368	45374	Homo sapiens	Isoform 2 of Nucleosome assembly protein 1-like 1		13.59	1	0.999	4	0	4	5	0	5	112285	0	112285			sp|P55209|NP1L1_HUMAN
sp|P55263-2|ADK_HUMAN	P55263-2	ADK_HUMAN	ADK	345	40545	Homo sapiens	Isoform 2 of Adenosine kinase		8.7	1	0.999	2	0	2	4	0	4	59449.1	0	59449.1	11C(57.0215)		sp|P55263-4|ADK_HUMAN, sp|P55263|ADK_HUMAN
sp|P55884-2|EIF3B_HUMAN	P55884-2	EIF3B_HUMAN	EIF3B	873	92482	Homo sapiens	Isoform 2 of Eukaryotic translation initiation factor 3 subunit B		14.89	1	0.999	10	0	10	14	0	14	115838	0	115838	14C(57.0215),14C(57.0215),4C(57.0215)		sp|P55884|EIF3B_HUMAN
sp|P56192|SYMC_HUMAN	P56192	SYMC_HUMAN	MARS1	900	101116	Homo sapiens	Methionine--tRNA ligase, cytoplasmic	1:Experimental evidence at protein level	2.33	1	0.999	2	1	2	3	1	3	40544.6	8382.88	40544.6
sp|P56270-2|MAZ_HUMAN	P56270-2	MAZ_HUMAN	MAZ	493	48608	Homo sapiens	Isoform 2 of Myc-associated zinc finger protein		17.65	1	0.999	8	0	8	21	0	21	655655	0	655655	10C(57.0215),13C(57.0215),10C(57.0215),13C(57.0215),10C(57.0215),13C(57.0215),10C(57.0215),7C(57.0215),10C(57.0215),7C(57.0215),11C(57.0215),11C(57.0215),1Q(-17.0265),11C(57.0215),1Q(-17.0265),12C(57.0215),15C(57.0215),12C(57.0215),15C(57.0215),12C(57.0215),15C(57.0215),12C(57.0215),15C(57.0215),1Q(-17.0265)
sp|P56537|IF6_HUMAN	P56537	IF6_HUMAN	EIF6	245	26599	Homo sapiens	Eukaryotic translation initiation factor 6	1:Experimental evidence at protein level	28.98	1	0.999	3	2	3	5	4	5	180932	134234	180932	10C(57.0215),11C(57.0215),7C(57.0215)
sp|P58107|EPIPL_HUMAN	P58107	EPIPL_HUMAN	EPPK1	5088	555658	Homo sapiens	Epiplakin	1:Experimental evidence at protein level	6.8	1	0.999	3	3	3	4	4	4	62235.9	62235.9	62235.9
sp|P58546|MTPN_HUMAN	P58546	MTPN_HUMAN	MTPN	118	12895	Homo sapiens	Myotrophin	1:Experimental evidence at protein level	23.73	1	0.999	1	1	1	1	1	1	44329.1	44329.1	44329.1	26C(57.0215)
sp|P59998-2|ARPC4_HUMAN	P59998-2	ARPC4_HUMAN	ARPC4	625	19667	Homo sapiens	Isoform 2 of Actin-related protein 2/3 complex subunit 4		1.44	1	0.999	1	0	1	1	0	1	80358.3	0	80358.3
sp|P60174-3|TPIS_HUMAN	P60174-3	TPIS_HUMAN	TPI1	286	26669	Homo sapiens	Isoform 2 of Triosephosphate isomerase		32.52	1	0.999	10	0	10	17	0	17	408397	0	408397	14C(57.0215),14C(57.0215),2C(57.0215),2C(57.0215)		sp|P60174|TPIS_HUMAN
sp|P60228|EIF3E_HUMAN	P60228	EIF3E_HUMAN	EIF3E	445	52221	Homo sapiens	Eukaryotic translation initiation factor 3 subunit E	1:Experimental evidence at protein level	6.52	1	0.999	2	2	2	3	3	3	67997.2	67997.2	67997.2
sp|P60660-2|MYL6_HUMAN	P60660-2	MYL6_HUMAN	MYL6	151	16930	Homo sapiens	Isoform Smooth muscle of Myosin light polypeptide 6		61.59	1	0.999	8	0	8	21	0	21	925144	0	925144	6C(57.0215)
sp|P60709|ACTB_HUMAN	P60709	ACTB_HUMAN	ACTB	375	41737	Homo sapiens	Actin, cytoplasmic 1	1:Experimental evidence at protein level	77.87	1	0.999	45	1	1	161	6	6	6492393	127887	127887	16C(57.0215),1D(42.0106)
sp|P60842|IF4A1_HUMAN	P60842	IF4A1_HUMAN	EIF4A1	406	46154	Homo sapiens	Eukaryotic initiation factor 4A-I	1:Experimental evidence at protein level	49.51	1	0.999	21	4	21	41	7	41	627376	179265	627376	1Q(-17.0265)
sp|P60866|RS20_HUMAN	P60866	RS20_HUMAN	RPS20	119	13373	Homo sapiens	Small ribosomal subunit protein uS10	1:Experimental evidence at protein level	36.13	1	0.999	6	0	6	16	0	16	655530	0	655530	1A(42.0106),1A(42.0106),4C(57.0215)
sp|P60891|PRPS1_HUMAN	P60891	PRPS1_HUMAN	PRPS1	318	34834	Homo sapiens	Ribose-phosphate pyrophosphokinase 1	1:Experimental evidence at protein level	37.11	1	0.999	9	0	9	14	0	14	138426	0	138426	12C(57.0215),16C(57.0215),2C(57.0215),8M(15.9949)
sp|P60900-2|PSA6_HUMAN	P60900-2	PSA6_HUMAN	PSMA6	227	27399	Homo sapiens	Isoform 2 of Proteasome subunit alpha type-6		22.91	1	0.999	4	0	4	6	0	6	90190.8	0	90190.8	1Q(-17.0265),4C(57.0215)		sp|P60900|PSA6_HUMAN
sp|P60953|CDC42_HUMAN	P60953	CDC42_HUMAN	CDC42	191	21259	Homo sapiens	Cell division control protein 42 homolog	1:Experimental evidence at protein level	5.76	1	0.999	1	0	1	1	0	1	159739	0	159739	1Q(-17.0265)
sp|P61081|UBC12_HUMAN	P61081	UBC12_HUMAN	UBE2M	183	20900	Homo sapiens	NEDD8-conjugating enzyme Ubc12	1:Experimental evidence at protein level	6.56	1	0.999	1	1	1	3	3	3	32292.8	32292.8	32292.8
sp|P61106|RAB14_HUMAN	P61106	RAB14_HUMAN	RAB14	215	23897	Homo sapiens	Ras-related protein Rab-14	1:Experimental evidence at protein level	20.93	1	0.999	2	2	2	2	2	2	24050	24050	24050
sp|P61158|ARP3_HUMAN	P61158	ARP3_HUMAN	ACTR3	418	47371	Homo sapiens	Actin-related protein 3	1:Experimental evidence at protein level	26.08	1	0.999	7	6	7	10	9	10	175861	175861	175861	11C(57.0215),11C(57.0215),1A(42.0106),7C(57.0215),1Q(-17.0265),28C(57.0215)
sp|P61160|ARP2_HUMAN	P61160	ARP2_HUMAN	ACTR2	394	44761	Homo sapiens	Actin-related protein 2	1:Experimental evidence at protein level	9.64	1	0.999	3	0	3	3	0	3	95374.5	0	95374.5	2C(57.0215)
sp|P61201-2|CSN2_HUMAN	P61201-2	CSN2_HUMAN	COPS2	450	51597	Homo sapiens	Isoform 2 of COP9 signalosome complex subunit 2		2.22	1	0.999	1	0	1	2	0	2	22338.3	0	22338.3			sp|P61201|CSN2_HUMAN
sp|P61204|ARF3_HUMAN	P61204	ARF3_HUMAN	ARF3	181	20601	Homo sapiens	ADP-ribosylation factor 3	1:Experimental evidence at protein level	33.15	1	0.999	4	0	4	9	0	9	112187	0	112187	1Q(-17.0265)		sp|P84077|ARF1_HUMAN
sp|P61221|ABCE1_HUMAN	P61221	ABCE1_HUMAN	ABCE1	599	67314	Homo sapiens	ATP-binding cassette sub-family E member 1	1:Experimental evidence at protein level	6.84	1	0.999	3	3	3	4	4	4	106276	106276	106276	9C(57.0215)
sp|P61224|RAP1B_HUMAN	P61224	RAP1B_HUMAN	RAP1B	184	20825	Homo sapiens	Ras-related protein Rap-1b	1:Experimental evidence at protein level	14.13	1	0.999	1	0	1	2	0	2	18796.3	0	18796.3	1Q(-17.0265),9C(57.0215)
sp|P61247|RS3A_HUMAN	P61247	RS3A_HUMAN	RPS3A	264	29945	Homo sapiens	Small ribosomal subunit protein eS1	1:Experimental evidence at protein level	39.77	1	0.999	13	13	13	24	24	24	604834	604834	604834	2C(57.0215),2C(57.0215),2C(57.0215),2C(57.0215),2C(57.0215),9M(15.9949)
sp|P61254|RL26_HUMAN	P61254	RL26_HUMAN	RPL26	145	17258	Homo sapiens	Large ribosomal subunit protein uL24	1:Experimental evidence at protein level	35.17	1	0.999	6	3	6	7	3	7	92743.5	69477.6	92743.5
sp|P61289-2|PSME3_HUMAN	P61289-2	PSME3_HUMAN	PSME3	267	29506	Homo sapiens	Isoform 2 of Proteasome activator complex subunit 3		14.61	1	0.999	3	0	3	3	0	3	114433	0	114433	5C(57.0215)		sp|P61289|PSME3_HUMAN
sp|P61313|RL15_HUMAN	P61313	RL15_HUMAN	RPL15	204	24146	Homo sapiens	Large ribosomal subunit protein eL15	1:Experimental evidence at protein level	7.84	1	0.999	1	0	1	1	0	1	6884.97	0	6884.97
sp|P61326|MGN_HUMAN	P61326	MGN_HUMAN	MAGOH	146	17164	Homo sapiens	Protein mago nashi homolog	1:Experimental evidence at protein level	11.64	1	0.999	1	0	1	1	0	1	23897.4	0	23897.4			sp|Q96A72|MGN2_HUMAN
sp|P61513|RL37A_HUMAN	P61513	RL37A_HUMAN	RPL37A	92	10275	Homo sapiens	Large ribosomal subunit protein eL43	1:Experimental evidence at protein level	9.78	1	0.999	1	1	1	1	1	1	25347.8	25347.8	25347.8
sp|P61586|RHOA_HUMAN	P61586	RHOA_HUMAN	RHOA	193	21768	Homo sapiens	Transforming protein RhoA	1:Experimental evidence at protein level	32.12	1	0.999	5	3	5	7	3	7	231745	98770.8	231745	11C(57.0215),3C(57.0215),9C(57.0215)
sp|P61758|PFD3_HUMAN	P61758	PFD3_HUMAN	VBP1	197	22626	Homo sapiens	Prefoldin subunit 3	1:Experimental evidence at protein level	49.75	1	0.999	6	2	6	7	2	7	128551	30844.3	128551	3C(57.0215)
sp|P61923-5|COPZ1_HUMAN	P61923-5	COPZ1_HUMAN	COPZ1	160	20198	Homo sapiens	Isoform 5 of Coatomer subunit zeta-1		8.75	1	0.999	1	0	1	3	0	3	35113.9	0	35113.9	1M(42.0106)		sp|P61923|COPZ1_HUMAN
sp|P61962|DCAF7_HUMAN	P61962	DCAF7_HUMAN	DCAF7	342	38926	Homo sapiens	DDB1- and CUL4-associated factor 7	1:Experimental evidence at protein level	22.22	1	0.999	5	5	5	6	6	6	137604	137604	137604	10C(57.0215)
sp|P61964|WDR5_HUMAN	P61964	WDR5_HUMAN	WDR5	334	36588	Homo sapiens	WD repeat-containing protein 5	1:Experimental evidence at protein level	7.19	1	0.999	2	2	2	3	3	3	116604	116604	116604	1A(42.0106),1A(42.0106),9C(57.0215)
sp|P61978-3|HNRPK_HUMAN	P61978-3	HNRPK_HUMAN	HNRNPK	440	50976	Homo sapiens	Isoform 3 of Heterogeneous nuclear ribonucleoprotein K		23.64	1	0.999	7	0	7	30	0	30	496997	0	496997	5C(57.0215),6C(57.0215),5C(57.0215),6C(57.0215),5C(57.0215),6C(57.0215)
sp|P61981|1433G_HUMAN	P61981	1433G_HUMAN	YWHAG	247	28303	Homo sapiens	14-3-3 protein gamma	1:Experimental evidence at protein level	23.89	1	0.999	4	3	3	6	4	4	167691	101175	101175	2C(57.0215),9C(57.0215)
sp|P62081|RS7_HUMAN	P62081	RS7_HUMAN	RPS7	194	22127	Homo sapiens	Small ribosomal subunit protein eS7	1:Experimental evidence at protein level	56.7	1	0.999	9	9	9	10	10	10	149061	149061	149061
sp|P62136|PP1A_HUMAN	P62136	PP1A_HUMAN	PPP1CA	330	37512	Homo sapiens	Serine/threonine-protein phosphatase PP1-alpha catalytic subunit	1:Experimental evidence at protein level	35.45	1	0.999	8	1	2	14	1	2	244831	19240	35075.8	1S(42.0106)
sp|P62140|PP1B_HUMAN	P62140	PP1B_HUMAN	PPP1CB	327	37187	Homo sapiens	Serine/threonine-protein phosphatase PP1-beta catalytic subunit	1:Experimental evidence at protein level	28.13	1	0.999	6	1	6	10	1	10	244831	36042.2	244831	11C(57.0215),3C(57.0215),4C(57.0215),5C(57.0215),5C(57.0215),5C(57.0215),8C(57.0215)
sp|P62191-2|PRS4_HUMAN	P62191-2	PRS4_HUMAN	PSMC1	367	49185	Homo sapiens	Isoform 2 of 26S proteasome regulatory subunit 4		6.54	1	0.999	2	0	1	4	0	2	78236.1	0	46871.9			sp|P62191|PRS4_HUMAN
sp|P62195-2|PRS8_HUMAN	P62195-2	PRS8_HUMAN	PSMC5	398	45626	Homo sapiens	Isoform 2 of 26S proteasome regulatory subunit 8		24.12	1	0.999	6	0	6	9	0	9	90521.6	0	90521.6	8C(57.0215)		sp|P62195|PRS8_HUMAN
sp|P62241|RS8_HUMAN	P62241	RS8_HUMAN	RPS8	208	24205	Homo sapiens	Small ribosomal subunit protein eS8	1:Experimental evidence at protein level	31.73	1	0.999	6	6	6	7	7	7	95473.4	95473.4	95473.4	1Q(-17.0265)
sp|P62244|RS15A_HUMAN	P62244	RS15A_HUMAN	RPS15A	130	14840	Homo sapiens	Small ribosomal subunit protein uS8	1:Experimental evidence at protein level	56.92	1	0.999	9	9	9	14	14	14	195022	195022	195022	1Q(-17.0265),1Q(-17.0265),1Q(-17.0265),7C(57.0215)
sp|P62249|RS16_HUMAN	P62249	RS16_HUMAN	RPS16	146	16445	Homo sapiens	Small ribosomal subunit protein uS9	1:Experimental evidence at protein level	17.12	1	0.999	2	2	2	3	3	3	66690.6	66690.6	66690.6
sp|P62258|1433E_HUMAN	P62258	1433E_HUMAN	YWHAE	255	29174	Homo sapiens	14-3-3 protein epsilon	1:Experimental evidence at protein level	27.06	1	0.999	7	3	7	15	10	15	441036	418493	441036	15M(15.9949),1M(42.0106)
sp|P62263|RS14_HUMAN	P62263	RS14_HUMAN	RPS14	151	16273	Homo sapiens	Small ribosomal subunit protein uS11	1:Experimental evidence at protein level	31.79	1	0.999	4	4	4	7	7	7	190392	190392	190392	1C(-17.0265),1C(-17.0265),1C(57.0215)
sp|P62266|RS23_HUMAN	P62266	RS23_HUMAN	RPS23	143	15808	Homo sapiens	Small ribosomal subunit protein uS12	1:Experimental evidence at protein level	18.18	1	0.999	2	2	2	6	6	6	154131	154131	154131	8P(15.9949)
sp|P62269|RS18_HUMAN	P62269	RS18_HUMAN	RPS18	152	17719	Homo sapiens	Small ribosomal subunit protein uS13	1:Experimental evidence at protein level	21.05	1	0.999	3	3	3	7	7	7	91524.1	91524.1	91524.1	1S(42.0106),1S(42.0106)
sp|P62277|RS13_HUMAN	P62277	RS13_HUMAN	RPS13	151	17222	Homo sapiens	Small ribosomal subunit protein uS15	1:Experimental evidence at protein level	19.87	1	0.999	9	9	9	22	22	22	484225	484225	484225
sp|P62280|RS11_HUMAN	P62280	RS11_HUMAN	RPS11	158	18431	Homo sapiens	Small ribosomal subunit protein uS17	1:Experimental evidence at protein level	37.97	1	0.999	6	6	6	8	8	8	136595	136595	136595	13C(57.0215),9C(57.0215)
sp|P62304|RUXE_HUMAN	P62304	RUXE_HUMAN	SNRPE	92	10804	Homo sapiens	Small nuclear ribonucleoprotein E	1:Experimental evidence at protein level	56.52	1	0.999	3	3	3	11	11	11	209830	209830	209830	4C(57.0215)
sp|P62306|RUXF_HUMAN	P62306	RUXF_HUMAN	SNRPF	86	9725	Homo sapiens	Small nuclear ribonucleoprotein F	1:Experimental evidence at protein level	9.3	1	0.999	1	1	1	1	1	1	65586.9	65586.9	65586.9
sp|P62308|RUXG_HUMAN	P62308	RUXG_HUMAN	SNRPG	76	8496	Homo sapiens	Small nuclear ribonucleoprotein G	1:Experimental evidence at protein level	17.11	1	0.999	1	0	1	1	0	1	9612.19	0	9612.19
sp|P62314|SMD1_HUMAN	P62314	SMD1_HUMAN	SNRPD1	119	13282	Homo sapiens	Small nuclear ribonucleoprotein Sm D1	1:Experimental evidence at protein level	54.62	1	0.999	4	4	4	12	12	12	1.49588e+06	1.49588e+06	1.49588e+06	16M(15.9949)
sp|P62316|SMD2_HUMAN	P62316	SMD2_HUMAN	SNRPD2	118	13527	Homo sapiens	Small nuclear ribonucleoprotein Sm D2	1:Experimental evidence at protein level	74.58	1	0.999	8	2	8	13	2	13	193680	52763.3	193680	1S(42.0106),2C(57.0215),2C(57.0215),6C(57.0215),9C(57.0215)
sp|P62318|SMD3_HUMAN	P62318	SMD3_HUMAN	SNRPD3	126	13916	Homo sapiens	Small nuclear ribonucleoprotein Sm D3	1:Experimental evidence at protein level	58.73	1	0.999	8	0	8	17	0	17	679943	0	679943	12C(57.0215),12C(57.0215),12C(57.0215),19C(57.0215),1S(42.0106),19C(57.0215),1S(42.0106)
sp|P62333|PRS10_HUMAN	P62333	PRS10_HUMAN	PSMC6	389	44173	Homo sapiens	26S proteasome regulatory subunit 10B	1:Experimental evidence at protein level	9.51	1	0.999	3	3	3	4	4	4	100165	100165	100165	1Q(-17.0265)
sp|P62424|RL7A_HUMAN	P62424	RL7A_HUMAN	RPL7A	266	29996	Homo sapiens	Large ribosomal subunit protein eL8	1:Experimental evidence at protein level	5.26	1	0.999	2	2	2	2	2	2	135117	135117	135117
sp|P62495-2|ERF1_HUMAN	P62495-2	ERF1_HUMAN	ETF1	404	49031	Homo sapiens	Isoform 2 of Eukaryotic peptide chain release factor subunit 1		11.63	1	0.999	2	0	2	5	0	5	54321.1	0	54321.1			sp|P62495|ERF1_HUMAN
sp|P62633-2|CNBP_HUMAN	P62633-2	CNBP_HUMAN	CNBP	170	19463	Homo sapiens	Isoform 2 of CCHC-type zinc finger nucleic acid binding protein		23.53	1	0.999	5	0	5	6	0	6	91672.4	0	91672.4	11C(57.0215),1C(-17.0265),1C(-17.0265),4C(57.0215),1C(57.0215),2C(57.0215),5C(57.0215),1C(57.0215),4C(57.0215),3C(57.0215),4C(57.0215),7C(57.0215),3C(57.0215),4C(57.0215),7C(57.0215)		sp|P62633-3|CNBP_HUMAN, sp|P62633-7|CNBP_HUMAN, sp|P62633|CNBP_HUMAN
sp|P62701|RS4X_HUMAN	P62701	RS4X_HUMAN	RPS4X	263	29598	Homo sapiens	Small ribosomal subunit protein eS4, X isoform	1:Experimental evidence at protein level	16.35	1	0.999	5	2	5	9	4	9	186233	36585	186233	2C(57.0215),4C(57.0215)
sp|P62714|PP2AB_HUMAN	P62714	PP2AB_HUMAN	PPP2CB	309	35575	Homo sapiens	Serine/threonine-protein phosphatase 2A catalytic subunit beta isoform	1:Experimental evidence at protein level	13.27	1	0.999	2	0	2	4	0	4	44386.4	0	44386.4	12C(57.0215),1C(-17.0265)		sp|P67775|PP2AA_HUMAN
sp|P62745|RHOB_HUMAN	P62745	RHOB_HUMAN	RHOB	196	22123	Homo sapiens	Rho-related GTP-binding protein RhoB	1:Experimental evidence at protein level	7.65	1	0.999	1	1	1	1	1	1	21236.2	21236.2	21236.2	3C(57.0215)
sp|P62750|RL23A_HUMAN	P62750	RL23A_HUMAN	RPL23A	156	17695	Homo sapiens	Large ribosomal subunit protein uL23	1:Experimental evidence at protein level	7.69	1	0.999	2	2	2	5	5	5	355951	355951	355951
sp|P62753|RS6_HUMAN	P62753	RS6_HUMAN	RPS6	249	28681	Homo sapiens	Small ribosomal subunit protein eS6	1:Experimental evidence at protein level	39.36	1	0.999	8	8	8	11	11	11	187952	187952	187952	10C(57.0215),12C(57.0215),1Q(-17.0265),2C(57.0215)
sp|P62805|H4_HUMAN	P62805	H4_HUMAN	H4C1	103	11367	Homo sapiens	Histone H4	1:Experimental evidence at protein level	25.24	1	0.999	2	2	2	2	2	2	111771	111771	111771
sp|P62826|RAN_HUMAN	P62826	RAN_HUMAN	RAN	216	24423	Homo sapiens	GTP-binding nuclear protein Ran	1:Experimental evidence at protein level	40.74	1	0.999	10	10	10	17	17	17	231854	231854	231854	10C(57.0215),2C(57.0215),10C(57.0215),2C(57.0215),10C(57.0215),2C(57.0215),10C(57.0215),2C(57.0215)
sp|P62829|RL23_HUMAN	P62829	RL23_HUMAN	RPL23	140	14865	Homo sapiens	Large ribosomal subunit protein uL14	1:Experimental evidence at protein level	13.57	1	0.999	1	1	1	1	1	1	19424.1	19424.1	19424.1
sp|P62841|RS15_HUMAN	P62841	RS15_HUMAN	RPS15	145	17040	Homo sapiens	Small ribosomal subunit protein uS19	1:Experimental evidence at protein level	8.97	1	0.999	1	1	1	2	2	2	13739.4	13739.4	13739.4
sp|P62847-2|RS24_HUMAN	P62847-2	RS24_HUMAN	RPS24	130	15423	Homo sapiens	Isoform 2 of Small ribosomal subunit protein eS24		9.23	1	0.999	2	0	2	5	0	5	90114.2	0	90114.2	1Q(-17.0265)		sp|P62847-3|RS24_HUMAN, sp|P62847-4|RS24_HUMAN, sp|P62847|RS24_HUMAN
sp|P62851|RS25_HUMAN	P62851	RS25_HUMAN	RPS25	125	13742	Homo sapiens	Small ribosomal subunit protein eS25	1:Experimental evidence at protein level	21.6	1	0.999	2	2	2	2	2	2	41826.8	41826.8	41826.8
sp|P62854|RS26_HUMAN	P62854	RS26_HUMAN	RPS26	115	13015	Homo sapiens	Small ribosomal subunit protein eS26	1:Experimental evidence at protein level	23.48	1	0.999	2	1	2	4	2	4	48825.3	33544	48825.3	4C(57.0215),7C(57.0215)
sp|P62873|GBB1_HUMAN	P62873	GBB1_HUMAN	GNB1	340	37377	Homo sapiens	Guanine nucleotide-binding protein G(I)/G(S)/G(T) subunit beta-1	1:Experimental evidence at protein level	2.94	1	0.999	1	0	1	1	0	1	45119.5	0	45119.5
sp|P62888|RL30_HUMAN	P62888	RL30_HUMAN	RPL30	115	12784	Homo sapiens	Large ribosomal subunit protein eL30	1:Experimental evidence at protein level	69.57	1	0.999	11	11	11	27	27	27	2.58435e+06	2.58435e+06	2.58435e+06	10C(57.0215),10C(57.0215),10C(57.0215),17C(57.0215),17C(57.0215),8C(57.0215),8C(57.0215),9M(15.9949)
sp|P62906|RL10A_HUMAN	P62906	RL10A_HUMAN	RPL10A	217	24831	Homo sapiens	Large ribosomal subunit protein uL1	1:Experimental evidence at protein level	14.29	1	0.999	2	2	2	4	4	4	55144.6	55144.6	55144.6
sp|P62910|RL32_HUMAN	P62910	RL32_HUMAN	RPL32	135	15860	Homo sapiens	Large ribosomal subunit protein eL32	1:Experimental evidence at protein level	16.3	1	0.999	2	2	2	2	2	2	54027.1	54027.1	54027.1	3C(57.0215)
sp|P62913|RL11_HUMAN	P62913	RL11_HUMAN	RPL11	178	20252	Homo sapiens	Large ribosomal subunit protein uL5	1:Experimental evidence at protein level	16.29	1	0.999	3	0	3	5	0	5	103760	0	103760
sp|P62917|RL8_HUMAN	P62917	RL8_HUMAN	RPL8	257	28025	Homo sapiens	Large ribosomal subunit protein uL2	1:Experimental evidence at protein level	21.01	1	0.999	5	5	5	5	5	5	131436	131436	131436
sp|P62937|PPIA_HUMAN	P62937	PPIA_HUMAN	PPIA	165	18012	Homo sapiens	Peptidyl-prolyl cis-trans isomerase A	1:Experimental evidence at protein level	50.91	1	0.999	8	7	8	17	16	17	429992	429992	429992	1M(42.0106),1M(42.0106),4P(15.9949),1V(42.0106),5C(57.0215),5M(15.9949)
sp|P62987|RL40_HUMAN	P62987	RL40_HUMAN	UBA52	128	14728	Homo sapiens	Ubiquitin-ribosomal protein eL40 fusion protein	1:Experimental evidence at protein level	7.81	1	0.999	1	1	1	2	2	2	128254	128254	128254	1C(-17.0265),1C(-17.0265)
sp|P62995-3|TRA2B_HUMAN	P62995-3	TRA2B_HUMAN	TRA2B	188	33666	Homo sapiens	Isoform 3 of Transformer-2 protein homolog beta		13.83	1	0.999	2	0	2	2	0	2	38425	0	38425			sp|P62995|TRA2B_HUMAN
sp|P63010-2|AP2B1_HUMAN	P63010-2	AP2B1_HUMAN	AP2B1	951	104553	Homo sapiens	Isoform 2 of AP-2 complex subunit beta		4.1	1	0.999	2	0	2	2	0	2	47338.4	0	47338.4	6C(57.0215)		sp|P63010-3|AP2B1_HUMAN, sp|P63010|AP2B1_HUMAN
sp|P63092-2|GNAS2_HUMAN	P63092-2	GNAS2_HUMAN	GNAS	380	45665	Homo sapiens	Isoform Gnas-2 of Guanine nucleotide-binding protein G(s) subunit alpha isoforms short		9.74	1	0.999	2	0	2	3	0	3	54504.9	0	54504.9	2C(57.0215),9C(57.0215)		sp|P63092-3|GNAS2_HUMAN, sp|P63092-4|GNAS2_HUMAN, sp|P63092|GNAS2_HUMAN
sp|P63104|1433Z_HUMAN	P63104	1433Z_HUMAN	YWHAZ	245	27745	Homo sapiens	14-3-3 protein zeta/delta	1:Experimental evidence at protein level	54.69	1	0.999	11	6	9	17	10	13	307064	156455	212279	1M(42.0106),25M(15.9949),9C(57.0215)
sp|P63151-2|2ABA_HUMAN	P63151-2	2ABA_HUMAN	PPP2R2A	457	51692	Homo sapiens	Isoform 2 of Serine/threonine-protein phosphatase 2A 55 kDa regulatory subunit B alpha isoform		19.47	1	0.999	5	0	5	9	0	9	136578	0	136578	29C(57.0215)		sp|P63151|2ABA_HUMAN
sp|P63162-2|RSMN_HUMAN	P63162-2	RSMN_HUMAN	SNRPN	244	24614	Homo sapiens	Isoform 2 of Small nuclear ribonucleoprotein-associated protein N		25.82	1	0.999	8	0	8	26	0	26	710390	0	710390	11C(57.0215),13C(57.0215),11C(57.0215),13C(57.0215),11C(57.0215),13C(57.0215),7C(57.0215),9C(57.0215),7C(57.0215),9C(57.0215)		sp|P63162|RSMN_HUMAN
sp|P63167|DYL1_HUMAN	P63167	DYL1_HUMAN	DYNLL1	89	10366	Homo sapiens	Dynein light chain 1, cytoplasmic	1:Experimental evidence at protein level	26.97	1	0.999	3	2	3	5	4	5	150545	100921	150545	7C(57.0215)
sp|P63173|RL38_HUMAN	P63173	RL38_HUMAN	RPL38	70	8218	Homo sapiens	Large ribosomal subunit protein eL38	1:Experimental evidence at protein level	40	1	0.999	3	3	3	4	4	4	93273.6	93273.6	93273.6
sp|P63241-2|IF5A1_HUMAN	P63241-2	IF5A1_HUMAN	EIF5A	184	16832	Homo sapiens	Isoform 2 of Eukaryotic translation initiation factor 5A-1		29.89	1	0.999	7	0	7	16	0	16	339525	0	339525	3C(57.0215),5C(57.0215),5C(57.0215),6C(57.0215),6C(57.0215),6C(57.0215),6C(57.0215)		sp|P63241|IF5A1_HUMAN
sp|P63244|RACK1_HUMAN	P63244	RACK1_HUMAN	RACK1	317	35077	Homo sapiens	Small ribosomal subunit protein RACK1	1:Experimental evidence at protein level	29.34	1	0.999	8	8	8	11	11	11	425224	425224	425224	14C(57.0215),14C(57.0215),4C(57.0215),7C(57.0215),8C(57.0215)
sp|P63261|ACTG_HUMAN	P63261	ACTG_HUMAN	ACTG1	375	41793	Homo sapiens	Actin, cytoplasmic 2	1:Experimental evidence at protein level	77.87	1	0.999	45	1	45	160	5	160	6492393	697033	6492393	10M(15.9949),13M(15.9949),13M(15.9949),13M(15.9949),16C(57.0215),1C(-17.0265),16C(57.0215),1E(42.0106),18C(57.0215),3C(57.0215),1C(-17.0265),1C(57.0215),1M(15.9949),1Q(-17.0265),1Q(-17.0265),1Q(-17.0265),2C(57.0215),2C(57.0215),4C(57.0215),5M(15.9949),5M(15.9949),8M(15.9949),5M(15.9949),8M(15.9949),6M(15.9949),8M(15.9949)
sp|P67870|CSK2B_HUMAN	P67870	CSK2B_HUMAN	CSNK2B	215	24942	Homo sapiens	Casein kinase II subunit beta	1:Experimental evidence at protein level	9.3	1	0.999	2	2	2	2	2	2	81316.7	81316.7	81316.7	9C(57.0215)
sp|P67936|TPM4_HUMAN	P67936	TPM4_HUMAN	TPM4	248	28522	Homo sapiens	Tropomyosin alpha-4 chain	1:Experimental evidence at protein level	36.69	1	0.999	11	2	4	18	3	6	396504	90011.4	113031	1A(42.0106)
sp|P68032|ACTC_HUMAN	P68032	ACTC_HUMAN	ACTC1	377	42019	Homo sapiens	Actin, alpha cardiac muscle 1	1:Experimental evidence at protein level	38.73	1	0.999	21	0	0	83	0	0	5367534	0	0
sp|P68104|EF1A1_HUMAN	P68104	EF1A1_HUMAN	EEF1A1	462	50141	Homo sapiens	Elongation factor 1-alpha 1	1:Experimental evidence at protein level	53.68	1	0.999	26	3	26	137	6	137	3.96263e+06	97202.2	3.96263e+06	11C(57.0215),11C(57.0215),11C(57.0215),11C(57.0215),11C(57.0215),2M(15.9949),16C(57.0215),16C(57.0215),23C(57.0215),1C(-17.0265),1P(15.9949),31C(57.0215),38C(57.0215),27C(57.0215),34C(57.0215),31C(57.0215),38C(57.0215)
sp|P68371|TBB4B_HUMAN	P68371	TBB4B_HUMAN	TUBB4B	445	49831	Homo sapiens	Tubulin beta-4B chain	1:Experimental evidence at protein level	55.96	1	0.999	24	2	5	69	4	15	1.02454e+06	137863	211904	6C(57.0215),8C(57.0215)
sp|P68400|CSK21_HUMAN	P68400	CSK21_HUMAN	CSNK2A1	391	45144	Homo sapiens	Casein kinase II subunit alpha	1:Experimental evidence at protein level	22.25	1	0.999	6	0	6	11	0	11	131948	0	131948	5C(57.0215),5C(57.0215)
sp|P68431|H31_HUMAN	P68431	H31_HUMAN	H3C1	136	15404	Homo sapiens	Histone H3.1	1:Experimental evidence at protein level	14.71	1	0.999	2	0	2	3	0	3	132858	0	132858
sp|P69905|HBA_HUMAN	P69905	HBA_HUMAN	HBA2	142	15258	Homo sapiens	Hemoglobin subunit alpha	1:Experimental evidence at protein level	34.51	1	0.999	5	4	5	15	13	15	643403	545350	643403
sp|P78346-2|RPP30_HUMAN	P78346-2	RPP30_HUMAN	RPP30	322	29321	Homo sapiens	Isoform 2 of Ribonuclease P protein subunit p30		4.66	1	0.999	1	0	1	1	0	1	15627.8	0	15627.8	11C(57.0215)		sp|P78346|RPP30_HUMAN
sp|P78347-2|GTF2I_HUMAN	P78347-2	GTF2I_HUMAN	GTF2I	957	112416	Homo sapiens	Isoform 2 of General transcription factor II-I		2.3	1	0.999	2	0	2	3	0	3	48192.6	0	48192.6	1Q(-17.0265)		sp|P78347-3|GTF2I_HUMAN, sp|P78347-4|GTF2I_HUMAN, sp|P78347|GTF2I_HUMAN
sp|P78371|TCPB_HUMAN	P78371	TCPB_HUMAN	CCT2	535	57488	Homo sapiens	T-complex protein 1 subunit beta	1:Experimental evidence at protein level	74.39	1	0.999	38	3	38	96	16	96	2.32719e+06	872322	2.32719e+06	14M(15.9949),17M(15.9949),1Q(-17.0265),19C(57.0215),1Q(-17.0265),1Q(-17.0265),24C(57.0215),6M(15.9949),5C(57.0215),5M(15.9949),7C(57.0215),7C(57.0215),7C(57.0215),7C(57.0215),8C(57.0215),9M(15.9949)
sp|P78386|KRT85_HUMAN	P78386	KRT85_HUMAN	KRT85	507	55802	Homo sapiens	Keratin, type II cuticular Hb5	1:Experimental evidence at protein level	37.08	1	0.999	26	3	7	49	4	10	1078550	269730	314895	11C(57.0215),2C(57.0215)
sp|P78527-2|PRKDC_HUMAN	P78527-2	PRKDC_HUMAN	PRKDC	4097	469089	Homo sapiens	Isoform 2 of DNA-dependent protein kinase catalytic subunit		0.68	1	0.999	2	0	2	3	0	3	46299.8	0	46299.8	1C(-17.0265)		sp|P78527|PRKDC_HUMAN
sp|P80188-2|NGAL_HUMAN	P80188-2	NGAL_HUMAN	LCN2	198	22588	Homo sapiens	Isoform 2 of Neutrophil gelatinase-associated lipocalin		28.79	1	0.999	5	0	5	9	0	9	179018	0	179018			sp|P80188|NGAL_HUMAN
sp|P81605|DCD_HUMAN	P81605	DCD_HUMAN	DCD	110	11284	Homo sapiens	Dermcidin	1:Experimental evidence at protein level	60	1	0.999	5	1	5	10	1	10	518224	33359.9	518224	15C(57.0215),1Q(-17.0265)
sp|P83731|RL24_HUMAN	P83731	RL24_HUMAN	RPL24	157	17779	Homo sapiens	Large ribosomal subunit protein eL24	1:Experimental evidence at protein level	16.56	1	0.999	2	2	2	2	2	2	60613.8	60613.8	60613.8	6C(57.0215)
sp|P84090|ERH_HUMAN	P84090	ERH_HUMAN	ERH	104	12259	Homo sapiens	Enhancer of rudimentary homolog	1:Experimental evidence at protein level	15.38	1	0.999	1	1	1	1	1	1	32827.2	32827.2	32827.2	1S(42.0106)
sp|P84098|RL19_HUMAN	P84098	RL19_HUMAN	RPL19	196	23466	Homo sapiens	Large ribosomal subunit protein eL19	1:Experimental evidence at protein level	21.94	1	0.999	5	5	5	6	6	6	142918	142918	142918
sp|P84103-2|SRSF3_HUMAN	P84103-2	SRSF3_HUMAN	SRSF3	124	19330	Homo sapiens	Isoform 2 of Serine/arginine-rich splicing factor 3		8.87	1	0.999	1	0	1	1	0	1	18692.4	0	18692.4			sp|P84103|SRSF3_HUMAN
sp|P84243|H33_HUMAN	P84243	H33_HUMAN	H3-3A	136	15328	Homo sapiens	Histone H3.3	1:Experimental evidence at protein level	14.71	1	0.999	2	0	0	3	0	0	132858	0	0
sp|P98160|PGBM_HUMAN	P98160	PGBM_HUMAN	HSPG2	4391	468830	Homo sapiens	Basement membrane-specific heparan sulfate proteoglycan core protein	1:Experimental evidence at protein level	3.14	1	0.999	8	8	8	11	11	11	134947	134947	134947	10C(57.0215),11C(57.0215),14C(57.0215)
sp|Q00341-2|VIGLN_HUMAN	Q00341-2	VIGLN_HUMAN	HDLBP	1235	141440	Homo sapiens	Isoform 2 of Vigilin		2.35	1	0.999	2	0	2	3	0	3	49370.7	0	49370.7			sp|Q00341|VIGLN_HUMAN
sp|Q00610-2|CLH1_HUMAN	Q00610-2	CLH1_HUMAN	CLTC	1639	191615	Homo sapiens	Isoform 2 of Clathrin heavy chain 1		12.93	1	0.999	15	0	15	30	0	30	243068	0	243068	1Q(-17.0265),3M(15.9949),4C(57.0215),5C(57.0215),5C(57.0215),7C(57.0215),9C(57.0215)		sp|Q00610|CLH1_HUMAN
sp|Q00839-2|HNRPU_HUMAN	Q00839-2	HNRPU_HUMAN	HNRNPU	806	90584	Homo sapiens	Isoform 2 of Heterogeneous nuclear ribonucleoprotein U		13.15	1	0.999	9	0	9	11	0	11	162573	0	162573	1Q(-17.0265),3C(57.0215),8C(57.0215)		sp|Q00839|HNRPU_HUMAN
sp|Q01081|U2AF1_HUMAN	Q01081	U2AF1_HUMAN	U2AF1	240	27872	Homo sapiens	Splicing factor U2AF 35 kDa subunit	1:Experimental evidence at protein level	5.83	1	0.999	1	0	1	1	0	1	49441.2	0	49441.2	4C(57.0215)
sp|Q01082|SPTB2_HUMAN	Q01082	SPTB2_HUMAN	SPTBN1	2364	274609	Homo sapiens	Spectrin beta chain, non-erythrocytic 1	1:Experimental evidence at protein level	1.95	1	0.999	4	1	4	5	1	5	74932.5	25634.8	74932.5
sp|Q01130-2|SRSF2_HUMAN	Q01130-2	SRSF2_HUMAN	SRSF2	209	25476	Homo sapiens	Isoform 2 of Serine/arginine-rich splicing factor 2		3.83	1	0.999	1	0	1	1	0	1	38018	0	38018			sp|Q01130|SRSF2_HUMAN
sp|Q01469|FABP5_HUMAN	Q01469	FABP5_HUMAN	FABP5	135	15164	Homo sapiens	Fatty acid-binding protein 5	1:Experimental evidence at protein level	85.93	1	0.999	17	15	17	53	48	53	1.45819e+06	1.45819e+06	1.45819e+06	10C(57.0215),14C(57.0215),10C(57.0215),14C(57.0215),2M(15.9949),5M(15.9949),10C(57.0215),14C(57.0215),2M(15.9949),5M(15.9949),10C(57.0215),17C(57.0215),12C(57.0215),5C(57.0215),12C(57.0215),5C(57.0215),7M(15.9949),13C(57.0215),1M(15.9949),9C(57.0215),13C(57.0215),1M(15.9949),9C(57.0215),13C(57.0215),4M(15.9949),9C(57.0215),13C(57.0215),9C(57.0215),13C(57.0215),9C(57.0215),13C(57.0215),9C(57.0215)…
sp|Q01518|CAP1_HUMAN	Q01518	CAP1_HUMAN	CAP1	475	51901	Homo sapiens	Adenylyl cyclase-associated protein 1	1:Experimental evidence at protein level	30.74	1	0.999	13	1	13	20	1	20	476641	20054.6	476641	11C(57.0215),11C(57.0215),11C(57.0215),12C(57.0215),4C(57.0215),5C(57.0215),9C(57.0215)
sp|Q01581|HMCS1_HUMAN	Q01581	HMCS1_HUMAN	HMGCS1	520	57294	Homo sapiens	Hydroxymethylglutaryl-CoA synthase, cytoplasmic	1:Experimental evidence at protein level	9.23	1	0.999	2	2	2	2	2	2	51266	51266	51266
sp|Q01813|PFKAP_HUMAN	Q01813	PFKAP_HUMAN	PFKP	784	85596	Homo sapiens	ATP-dependent 6-phosphofructokinase, platelet type	1:Experimental evidence at protein level	3.83	1	0.999	2	0	1	3	0	2	51780.7	0	25381.2
sp|Q02413|DSG1_HUMAN	Q02413	DSG1_HUMAN	DSG1	1049	113748	Homo sapiens	Desmoglein-1	1:Experimental evidence at protein level	11.15	1	0.999	8	4	8	15	9	15	335980	153000	335980	11M(15.9949),1M(15.9949),2M(15.9949),5C(57.0215),5C(57.0215),5M(15.9949)
sp|Q02543|RL18A_HUMAN	Q02543	RL18A_HUMAN	RPL18A	176	20762	Homo sapiens	Large ribosomal subunit protein eL20	1:Experimental evidence at protein level	4.55	1	0.999	1	1	1	1	1	1	16205.6	16205.6	16205.6
sp|Q02790|FKBP4_HUMAN	Q02790	FKBP4_HUMAN	FKBP4	459	51805	Homo sapiens	Peptidyl-prolyl cis-trans isomerase FKBP4	1:Experimental evidence at protein level	18.52	1	0.999	6	6	6	11	11	11	222446	222446	222446	10C(57.0215),10C(57.0215),11C(57.0215)
sp|Q02809-2|PLOD1_HUMAN	Q02809-2	PLOD1_HUMAN	PLOD1	774	83550	Homo sapiens	Isoform 2 of Procollagen-lysine,2-oxoglutarate 5-dioxygenase 1		1.42	1	0.999	1	0	1	1	0	1	36381.5	0	36381.5			sp|Q02809|PLOD1_HUMAN
sp|Q02878|RL6_HUMAN	Q02878	RL6_HUMAN	RPL6	288	32728	Homo sapiens	Large ribosomal subunit protein eL6	1:Experimental evidence at protein level	23.96	1	0.999	6	6	6	12	12	12	139867	139867	139867	1A(42.0106),1Q(-17.0265)
sp|Q02880-2|TOP2B_HUMAN	Q02880-2	TOP2B_HUMAN	TOP2B	1621	183267	Homo sapiens	Isoform Beta-1 of DNA topoisomerase 2-beta		1.6	1	0.999	2	0	2	3	0	3	48318.5	0	48318.5			sp|Q02880|TOP2B_HUMAN
sp|Q04637-3|IF4G1_HUMAN	Q04637-3	IF4G1_HUMAN	EIF4G1	1559	175491	Homo sapiens	Isoform B of Eukaryotic translation initiation factor 4 gamma 1		5.64	1	0.999	6	0	6	8	0	8	105921	0	105921	10C(57.0215),5C(57.0215)		sp|Q04637-4|IF4G1_HUMAN, sp|Q04637-5|IF4G1_HUMAN, sp|Q04637-6|IF4G1_HUMAN, sp|Q04637-7|IF4G1_HUMAN, sp|Q04637-8|IF4G1_HUMAN, sp|Q04637-9|IF4G1_HUMAN, sp|Q04637|IF4G1_HUMAN
sp|Q04695|K1C17_HUMAN	Q04695	K1C17_HUMAN	KRT17	432	48106	Homo sapiens	Keratin, type I cytoskeletal 17	1:Experimental evidence at protein level	91.9	1	0.999	63	40	42	203	118	134	5876282	4873216	4873216	10C(57.0215),15C(57.0215),15M(15.9949),1T(42.0106),19C(57.0215),2C(57.0215),3M(15.9949),3M(15.9949),5M(15.9949),5M(15.9949)
sp|Q04727-2|TLE4_HUMAN	Q04727-2	TLE4_HUMAN	TLE4	704	83755	Homo sapiens	Isoform 2 of Transducin-like enhancer protein 4		4.4	1	0.999	2	0	2	2	0	2	81719.2	0	81719.2	19C(57.0215)		sp|Q04727-3|TLE4_HUMAN, sp|Q04727-4|TLE4_HUMAN, sp|Q04727|TLE4_HUMAN
sp|Q04760-2|LGUL_HUMAN	Q04760-2	LGUL_HUMAN	GLO1	169	20778	Homo sapiens	Isoform 2 of Lactoylglutathione lyase		10.65	1	0.999	1	0	1	1	0	1	19270.3	0	19270.3	16C(57.0215)		sp|Q04760|LGUL_HUMAN
sp|Q04837|SSBP_HUMAN	Q04837	SSBP_HUMAN	SSBP1	148	17260	Homo sapiens	Single-stranded DNA-binding protein, mitochondrial	1:Experimental evidence at protein level	16.22	1	0.999	2	2	2	2	2	2	41392.2	41392.2	41392.2
sp|Q04917|1433F_HUMAN	Q04917	1433F_HUMAN	YWHAH	246	28219	Homo sapiens	14-3-3 protein eta	1:Experimental evidence at protein level	8.13	1	0.999	2	2	2	2	2	2	104149	104149	104149	1Q(-17.0265)
sp|Q05086-2|UBE3A_HUMAN	Q05086-2	UBE3A_HUMAN	UBE3A	852	100688	Homo sapiens	Isoform I of Ubiquitin-protein ligase E3A		1.53	1	0.9981	1	0	1	1	0	1	17321.6	0	17321.6			sp|Q05086-3|UBE3A_HUMAN, sp|Q05086|UBE3A_HUMAN
sp|Q05639|EF1A2_HUMAN	Q05639	EF1A2_HUMAN	EEF1A2	463	50470	Homo sapiens	Elongation factor 1-alpha 2	1:Experimental evidence at protein level	27.43	1	0.9987	12	0	0	90	0	0	3.96263e+06	0	0
sp|Q06033-2|ITIH3_HUMAN	Q06033-2	ITIH3_HUMAN	ITIH3	886	99849	Homo sapiens	Isoform 2 of Inter-alpha-trypsin inhibitor heavy chain H3		3.05	1	0.999	2	0	2	4	0	4	80011.4	0	80011.4			sp|Q06033|ITIH3_HUMAN
sp|Q06203|PUR1_HUMAN	Q06203	PUR1_HUMAN	PPAT	517	57399	Homo sapiens	Amidophosphoribosyltransferase	1:Experimental evidence at protein level	12.38	1	0.999	5	5	5	6	6	6	114556	114556	114556
sp|Q06265-2|EXOS9_HUMAN	Q06265-2	EXOS9_HUMAN	EXOSC9	456	48949	Homo sapiens	Isoform 2 of Exosome complex component RRP45		2.41	1	0.999	1	0	1	1	0	1	17381.3	0	17381.3	9C(57.0215)		sp|Q06265|EXOS9_HUMAN
sp|Q06830|PRDX1_HUMAN	Q06830	PRDX1_HUMAN	PRDX1	199	22110	Homo sapiens	Peroxiredoxin-1	1:Experimental evidence at protein level	67.84	1	0.999	15	14	15	29	24	29	605943	469812	605943	15C(57.0215),3C(57.0215),15C(57.0215),3C(57.0215),15C(57.0215),3C(57.0215),15C(57.0215),3C(57.0215),16C(57.0215),4C(57.0215),5C(57.0215)
sp|Q07020|RL18_HUMAN	Q07020	RL18_HUMAN	RPL18	188	21634	Homo sapiens	Large ribosomal subunit protein eL18	1:Experimental evidence at protein level	14.36	1	0.999	2	0	2	3	0	3	159380	0	159380
sp|Q07666|KHDR1_HUMAN	Q07666	KHDR1_HUMAN	KHDRBS1	443	48227	Homo sapiens	KH domain-containing, RNA-binding, signal transduction-associated protein 1	1:Experimental evidence at protein level	7	1	0.999	3	0	3	4	0	4	91792.4	0	91792.4
sp|Q08188|TGM3_HUMAN	Q08188	TGM3_HUMAN	TGM3	693	76632	Homo sapiens	Protein-glutamine gamma-glutamyltransferase E	1:Experimental evidence at protein level	1.44	1	0.999	1	1	1	1	1	1	28549.9	28549.9	28549.9
sp|Q08211|DHX9_HUMAN	Q08211	DHX9_HUMAN	DHX9	1270	140958	Homo sapiens	ATP-dependent RNA helicase A	1:Experimental evidence at protein level	13.7	1	0.999	15	10	15	20	13	20	308888	259746	308888	10C(57.0215),10C(57.0215),6C(57.0215),2M(15.9949),4C(57.0215)
sp|Q08378-2|GOGA3_HUMAN	Q08378-2	GOGA3_HUMAN	GOLGA3	1390	167355	Homo sapiens	Isoform 2 of Golgin subfamily A member 3		2.81	1	0.999	2	0	2	4	0	4	49985.6	0	49985.6			sp|Q08378|GOGA3_HUMAN
sp|Q08380|LG3BP_HUMAN	Q08380	LG3BP_HUMAN	LGALS3BP	585	65331	Homo sapiens	Galectin-3-binding protein	1:Experimental evidence at protein level	10.6	1	0.999	5	5	5	6	6	6	114570	114570	114570
sp|Q08554-2|DSC1_HUMAN	Q08554-2	DSC1_HUMAN	DSC1	840	99987	Homo sapiens	Isoform 1B of Desmocollin-1		11.9	1	0.999	7	0	7	11	0	11	151912	0	151912	10C(57.0215),10C(57.0215),9C(57.0215)		sp|Q08554|DSC1_HUMAN
sp|Q08945|SSRP1_HUMAN	Q08945	SSRP1_HUMAN	SSRP1	709	81075	Homo sapiens	FACT complex subunit SSRP1	1:Experimental evidence at protein level	6.06	1	0.999	6	5	5	8	7	7	270869	249797	249797
sp|Q08J23|NSUN2_HUMAN	Q08J23	NSUN2_HUMAN	NSUN2	767	86471	Homo sapiens	RNA cytosine C(5)-methyltransferase NSUN2	1:Experimental evidence at protein level	5.61	1	0.999	3	0	3	4	0	4	42229.6	0	42229.6	1C(-17.0265)
sp|Q09028-3|RBBP4_HUMAN	Q09028-3	RBBP4_HUMAN	RBBP4	410	47656	Homo sapiens	Isoform 3 of Histone-binding protein RBBP4		20.98	1	0.999	9	0	9	17	0	17	689548	0	689548	1A(42.0106),24C(57.0215),24C(57.0215),2M(15.9949),2M(15.9949),7C(57.0215),5C(57.0215),5C(57.0215),7C(57.0215)		sp|Q09028|RBBP4_HUMAN
sp|Q09161|NCBP1_HUMAN	Q09161	NCBP1_HUMAN	NCBP1	790	91839	Homo sapiens	Nuclear cap-binding protein subunit 1	1:Experimental evidence at protein level	5.57	1	0.999	3	3	3	4	4	4	71585.8	71585.8	71585.8	9C(57.0215)
sp|Q10471|GALT2_HUMAN	Q10471	GALT2_HUMAN	GALNT2	571	64733	Homo sapiens	Polypeptide N-acetylgalactosaminyltransferase 2	1:Experimental evidence at protein level	35.55	1	0.999	19	7	19	32	10	32	617268	403050	617268	10C(57.0215),10C(57.0215),10C(57.0215),11C(57.0215),9C(57.0215),1Q(-17.0265),1Q(-17.0265),5C(57.0215),7C(57.0215),8C(57.0215)
sp|Q10472|GALT1_HUMAN	Q10472	GALT1_HUMAN	GALNT1	559	64219	Homo sapiens	Polypeptide N-acetylgalactosaminyltransferase 1	1:Experimental evidence at protein level	6.44	1	0.999	2	0	1	3	0	2	38970.3	0	19590.5
sp|Q11201|SIA4A_HUMAN	Q11201	SIA4A_HUMAN	ST3GAL1	340	39075	Homo sapiens	CMP-N-acetylneuraminate-beta-galactosamide-alpha-2,3-sialyltransferase 1	1:Experimental evidence at protein level	3.82	1	0.999	1	1	1	2	2	2	56794.8	56794.8	56794.8	4C(57.0215),6C(57.0215),9C(57.0215),4C(57.0215),6C(57.0215),9C(57.0215)
sp|Q12792|TWF1_HUMAN	Q12792	TWF1_HUMAN	TWF1	350	40283	Homo sapiens	Twinfilin-1	1:Experimental evidence at protein level	2	1	0.999	1	0	0	1	0	0	8104.58	0	0
sp|Q12797-10|ASPH_HUMAN	Q12797-10	ASPH_HUMAN	ASPH	729	85863	Homo sapiens	Isoform 10 of Aspartyl/asparaginyl beta-hydroxylase		9.6	1	0.999	5	0	5	6	0	6	144316	0	144316	14C(57.0215),2C(57.0215),3C(57.0215)		sp|Q12797|ASPH_HUMAN
sp|Q12874|SF3A3_HUMAN	Q12874	SF3A3_HUMAN	SF3A3	501	58849	Homo sapiens	Splicing factor 3A subunit 3	1:Experimental evidence at protein level	16.17	1	0.999	4	4	4	6	6	6	73195.7	73195.7	73195.7	1C(-17.0265),7C(57.0215)
sp|Q12905|ILF2_HUMAN	Q12905	ILF2_HUMAN	ILF2	390	43062	Homo sapiens	Interleukin enhancer-binding factor 2	1:Experimental evidence at protein level	49.49	1	0.999	15	15	15	27	27	27	561520	561520	561520	1C(-17.0265),1C(-17.0265),21C(57.0215),1C(57.0215),21C(57.0215),1Q(-17.0265),1Q(-17.0265),1T(42.0106),2M(15.9949)
sp|Q12906-7|ILF3_HUMAN	Q12906-7	ILF3_HUMAN	ILF3	898	95338	Homo sapiens	Isoform 7 of Interleukin enhancer-binding factor 3		27.06	1	0.999	21	0	21	34	0	34	517894	0	517894	1Q(-17.0265),21C(57.0215),4C(57.0215)		sp|Q12906|ILF3_HUMAN
sp|Q12996|CSTF3_HUMAN	Q12996	CSTF3_HUMAN	CSTF3	717	82922	Homo sapiens	Cleavage stimulation factor subunit 3	1:Experimental evidence at protein level	4.74	1	0.999	2	2	2	2	2	2	35591.5	35591.5	35591.5
sp|Q13045-2|FLII_HUMAN	Q13045-2	FLII_HUMAN	FLII	1214	144751	Homo sapiens	Isoform 2 of Protein flightless-1 homolog		1.98	1	0.999	1	0	1	4	0	4	26943.5	0	26943.5			sp|Q13045-3|FLII_HUMAN, sp|Q13045|FLII_HUMAN
sp|Q13126|MTAP_HUMAN	Q13126	MTAP_HUMAN	MTAP	283	31236	Homo sapiens	S-methyl-5'-thioadenosine phosphorylase	1:Experimental evidence at protein level	28.98	1	0.999	6	0	6	8	0	8	177901	0	177901	12C(57.0215),3C(57.0215),15C(57.0215)
sp|Q13148|TADBP_HUMAN	Q13148	TADBP_HUMAN	TARDBP	414	44740	Homo sapiens	TAR DNA-binding protein 43	1:Experimental evidence at protein level	8.7	1	0.999	2	1	2	4	1	4	53352.2	37859.6	53352.2	17C(57.0215)
sp|Q13155|AIMP2_HUMAN	Q13155	AIMP2_HUMAN	AIMP2	320	35349	Homo sapiens	Aminoacyl tRNA synthase complex-interacting multifunctional protein 2	1:Experimental evidence at protein level	3.75	1	0.999	2	0	2	6	0	6	192261	0	192261
sp|Q13162|PRDX4_HUMAN	Q13162	PRDX4_HUMAN	PRDX4	271	30540	Homo sapiens	Peroxiredoxin-4	1:Experimental evidence at protein level	12.18	1	0.999	2	1	1	7	2	2	235467	24914.6	24914.6	6C(57.0215)
sp|Q13185|CBX3_HUMAN	Q13185	CBX3_HUMAN	CBX3	183	20811	Homo sapiens	Chromobox protein homolog 3	1:Experimental evidence at protein level	6.56	1	0.999	1	1	1	1	1	1	32766.4	32766.4	32766.4	6C(57.0215)
sp|Q13200|PSMD2_HUMAN	Q13200	PSMD2_HUMAN	PSMD2	908	100200	Homo sapiens	26S proteasome non-ATPase regulatory subunit 2	1:Experimental evidence at protein level	8.59	1	0.999	4	1	4	11	6	11	103410	29714.4	103410	18C(57.0215),19C(57.0215)
sp|Q13253|NOGG_HUMAN	Q13253	NOGG_HUMAN	NOG	232	25774	Homo sapiens	Noggin	1:Experimental evidence at protein level	10.78	1	0.999	2	2	2	3	3	3	88356.4	88356.4	88356.4	1Q(-17.0265)
sp|Q13263|TIF1B_HUMAN	Q13263	TIF1B_HUMAN	TRIM28	835	88550	Homo sapiens	Transcription intermediary factor 1-beta	1:Experimental evidence at protein level	25.15	1	0.999	17	0	17	25	0	25	492624	0	492624	1A(42.0106),1Q(-17.0265),2C(57.0215),2C(57.0215),5C(57.0215),8C(57.0215)
sp|Q13275-2|SEM3F_HUMAN	Q13275-2	SEM3F_HUMAN	SEMA3F	754	88381	Homo sapiens	Isoform 2 of Semaphorin-3F		2.52	1	0.999	1	0	1	2	0	2	34220.7	0	34220.7	9C(57.0215)		sp|Q13275|SEM3F_HUMAN
sp|Q13283|G3BP1_HUMAN	Q13283	G3BP1_HUMAN	G3BP1	466	52164	Homo sapiens	Ras GTPase-activating protein-binding protein 1	1:Experimental evidence at protein level	10.52	1	0.999	5	1	3	7	1	4	160721	52518.6	115032	10C(57.0215),10C(57.0215),1Q(-17.0265)
sp|Q13315|ATM_HUMAN	Q13315	ATM_HUMAN	ATM	3056	350687	Homo sapiens	Serine-protein kinase ATM	1:Experimental evidence at protein level	0.79	1	0.999	2	2	2	3	3	3	38672.8	38672.8	38672.8	8C(57.0215)
sp|Q13347|EIF3I_HUMAN	Q13347	EIF3I_HUMAN	EIF3I	325	36502	Homo sapiens	Eukaryotic translation initiation factor 3 subunit I	1:Experimental evidence at protein level	20.62	1	0.999	5	5	5	12	12	12	829746	829746	829746	11C(57.0215)
sp|Q13404|UB2V1_HUMAN	Q13404	UB2V1_HUMAN	UBE2V1	147	16495	Homo sapiens	Ubiquitin-conjugating enzyme E2 variant 1	1:Experimental evidence at protein level	8.16	1	0.999	1	0	1	1	0	1	30622.2	0	30622.2	1A(42.0106)
sp|Q13433|S39A6_HUMAN	Q13433	S39A6_HUMAN	SLC39A6	755	85047	Homo sapiens	Zinc transporter ZIP6	1:Experimental evidence at protein level	6.49	1	0.999	8	7	8	16	15	16	587455	587455	587455	1Q(-17.0265),2C(57.0215),3C(57.0215),3C(57.0215),3C(57.0215),3C(57.0215),4C(57.0215),4C(57.0215),4C(57.0215)
sp|Q13435|SF3B2_HUMAN	Q13435	SF3B2_HUMAN	SF3B2	895	100228	Homo sapiens	Splicing factor 3B subunit 2	1:Experimental evidence at protein level	16.09	1	0.999	10	10	10	15	15	15	199537	199537	199537	1Q(-17.0265)
sp|Q13451|FKBP5_HUMAN	Q13451	FKBP5_HUMAN	FKBP5	457	51212	Homo sapiens	Peptidyl-prolyl cis-trans isomerase FKBP5	1:Experimental evidence at protein level	7.22	1	0.999	2	1	2	2	1	2	25855.9	14199.8	25855.9
sp|Q13464|ROCK1_HUMAN	Q13464	ROCK1_HUMAN	ROCK1	1354	158175	Homo sapiens	Rho-associated protein kinase 1	1:Experimental evidence at protein level	2.73	1	0.999	3	3	3	3	3	3	38665.3	38665.3	38665.3
sp|Q13485|SMAD4_HUMAN	Q13485	SMAD4_HUMAN	SMAD4	552	60439	Homo sapiens	Mothers against decapentaplegic homolog 4	1:Experimental evidence at protein level	11.96	1	0.999	6	6	6	12	12	12	183914	183914	183914	4C(57.0215),4C(57.0215),6C(57.0215)
sp|Q13523|PRP4B_HUMAN	Q13523	PRP4B_HUMAN	PRPF4B	1007	116987	Homo sapiens	Serine/threonine-protein kinase PRP4 homolog	1:Experimental evidence at protein level	7.15	1	0.999	4	4	4	5	5	5	224588	224588	224588	1A(42.0106)
sp|Q13547|HDAC1_HUMAN	Q13547	HDAC1_HUMAN	HDAC1	482	55103	Homo sapiens	Histone deacetylase 1	1:Experimental evidence at protein level	6.02	1	0.999	2	1	1	2	1	1	43843.4	13463.6	13463.6	1Q(-17.0265)
sp|Q13564|ULA1_HUMAN	Q13564	ULA1_HUMAN	NAE1	534	60246	Homo sapiens	NEDD8-activating enzyme E1 regulatory subunit	1:Experimental evidence at protein level	3.93	1	0.999	2	0	2	3	0	3	59292.9	0	59292.9	3C(57.0215)
sp|Q13585|MTR1L_HUMAN	Q13585	MTR1L_HUMAN	GPR50	617	67369	Homo sapiens	Melatonin-related receptor	1:Experimental evidence at protein level	3.4	1	0.999	1	1	1	2	2	2	40876.8	40876.8	40876.8
sp|Q13601|KRR1_HUMAN	Q13601	KRR1_HUMAN	KRR1	381	43665	Homo sapiens	KRR1 small subunit processome component homolog	1:Experimental evidence at protein level	5.51	1	0.999	2	0	2	2	0	2	59649.7	0	59649.7	1Q(-17.0265)
sp|Q13616|CUL1_HUMAN	Q13616	CUL1_HUMAN	CUL1	776	89679	Homo sapiens	Cullin-1	1:Experimental evidence at protein level	1.16	1	0.999	1	1	1	1	1	1	28687.5	28687.5	28687.5	2C(57.0215)
sp|Q13617-2|CUL2_HUMAN	Q13617-2	CUL2_HUMAN	CUL2	764	86983	Homo sapiens	Isoform 2 of Cullin-2		2.36	1	0.999	1	0	1	1	0	1	15711.5	0	15711.5	13C(57.0215)		sp|Q13617|CUL2_HUMAN
sp|Q13627-2|DYR1A_HUMAN	Q13627-2	DYR1A_HUMAN	DYRK1A	754	85584	Homo sapiens	Isoform 1 of Dual specificity tyrosine-phosphorylation-regulated kinase 1A		0.93	1	0.999	1	0	1	1	0	1	24804.5	0	24804.5			sp|Q13627|DYR1A_HUMAN
sp|Q13642-1|FHL1_HUMAN	Q13642-1	FHL1_HUMAN	FHL1	280	36263	Homo sapiens	Isoform 1 of Four and a half LIM domains protein 1		82.14	1	0.999	22	0	22	52	0	52	696054	0	696054	10C(57.0215),11C(57.0215),10C(57.0215),11C(57.0215),10C(57.0215),13C(57.0215),10C(57.0215),13C(57.0215),10C(57.0215),13C(57.0215),10C(57.0215),13C(57.0215),1C(-17.0265),6C(57.0215),10C(57.0215),9C(57.0215),10C(57.0215),9C(57.0215),11C(57.0215),14C(57.0215),8C(57.0215),16C(57.0215),19C(57.0215),16C(57.0215),19C(57.0215),18C(57.0215),21C(57.0215),24C(57.0215),1A(42.0106),6C(57.0215),9C(57.0215),1C(…		sp|Q13642-4|FHL1_HUMAN, sp|Q13642-5|FHL1_HUMAN
sp|Q13813-2|SPTN1_HUMAN	Q13813-2	SPTN1_HUMAN	SPTAN1	2477	284539	Homo sapiens	Isoform 2 of Spectrin alpha chain, non-erythrocytic 1		0.48	1	0.999	1	0	1	1	0	1	8215.81	0	8215.81			sp|Q13813-3|SPTN1_HUMAN, sp|Q13813|SPTN1_HUMAN
sp|Q13838|DX39B_HUMAN	Q13838	DX39B_HUMAN	DDX39B	428	48991	Homo sapiens	Spliceosome RNA helicase DDX39B	1:Experimental evidence at protein level	39.25	1	0.999	13	0	13	19	0	19	172831	0	172831	17C(57.0215),29C(57.0215),5C(57.0215),1C(-17.0265),1C(57.0215),2C(57.0215),6C(57.0215),7C(57.0215)
sp|Q13868|EXOS2_HUMAN	Q13868	EXOS2_HUMAN	EXOSC2	293	32789	Homo sapiens	Exosome complex component RRP4	1:Experimental evidence at protein level	12.63	1	0.999	2	0	2	3	0	3	46575.2	0	46575.2
sp|Q13885|TBB2A_HUMAN	Q13885	TBB2A_HUMAN	TUBB2A	445	49907	Homo sapiens	Tubulin beta-2A chain	1:Experimental evidence at protein level	39.1	1	0.999	19	0	0	56	0	0	1.02454e+06	0	0
sp|Q14008-2|CKAP5_HUMAN	Q14008-2	CKAP5_HUMAN	CKAP5	1972	225495	Homo sapiens	Isoform 2 of Cytoskeleton-associated protein 5		1.88	1	0.999	3	0	3	3	0	3	21629.5	0	21629.5			sp|Q14008|CKAP5_HUMAN
sp|Q14103-3|HNRPD_HUMAN	Q14103-3	HNRPD_HUMAN	HNRNPD	306	38434	Homo sapiens	Isoform 3 of Heterogeneous nuclear ribonucleoprotein D0		38.24	1	0.999	9	0	9	14	0	14	297681	0	297681	3C(57.0215),3C(57.0215),7C(57.0215)		sp|Q14103|HNRPD_HUMAN
sp|Q14112-2|NID2_HUMAN	Q14112-2	NID2_HUMAN	NID2	1274	151254	Homo sapiens	Isoform 2 of Nidogen-2		0.86	1	0.999	1	0	1	1	0	1	15971.8	0	15971.8			sp|Q14112|NID2_HUMAN
sp|Q14141-2|SEPT6_HUMAN	Q14141-2	SEPT6_HUMAN	SEPTIN6	427	49717	Homo sapiens	Isoform I of Septin-6		1.87	1	0.999	1	0	0	1	0	0	16165	0	0			sp|Q14141-4|SEPT6_HUMAN, sp|Q14141|SEPT6_HUMAN
sp|Q14152|EIF3A_HUMAN	Q14152	EIF3A_HUMAN	EIF3A	1382	166569	Homo sapiens	Eukaryotic translation initiation factor 3 subunit A	1:Experimental evidence at protein level	9.55	1	0.999	7	0	7	11	0	11	141029	0	141029
sp|Q14203-3|DCTN1_HUMAN	Q14203-3	DCTN1_HUMAN	DCTN1	1236	141695	Homo sapiens	Isoform 3 of Dynactin subunit 1		0.97	1	0.999	1	0	1	1	0	1	27505.6	0	27505.6			sp|Q14203-4|DCTN1_HUMAN, sp|Q14203-5|DCTN1_HUMAN
sp|Q14204|DYHC1_HUMAN	Q14204	DYHC1_HUMAN	DYNC1H1	4646	532408	Homo sapiens	Cytoplasmic dynein 1 heavy chain 1	1:Experimental evidence at protein level	4.43	1	0.999	14	14	14	22	22	22	147965	147965	147965	13C(57.0215),1C(-17.0265),1Q(-17.0265),1Q(-17.0265),7C(57.0215)
sp|Q14232|EI2BA_HUMAN	Q14232	EI2BA_HUMAN	EIF2B1	305	33712	Homo sapiens	Translation initiation factor eIF-2B subunit alpha	1:Experimental evidence at protein level	11.15	1	0.999	2	2	2	5	5	5	48260.3	48260.3	48260.3	3C(57.0215),9C(57.0215)
sp|Q14558-2|KPRA_HUMAN	Q14558-2	KPRA_HUMAN	PRPSAP1	385	39394	Homo sapiens	Isoform 2 of Phosphoribosyl pyrophosphate synthase-associated protein 1		3.64	1	0.999	1	0	0	3	0	0	35698.4	0	0			sp|Q14558|KPRA_HUMAN
sp|Q14566|MCM6_HUMAN	Q14566	MCM6_HUMAN	MCM6	821	92889	Homo sapiens	DNA replication licensing factor MCM6	1:Experimental evidence at protein level	11.57	1	0.999	8	8	8	9	9	9	156458	156458	156458	3C(57.0215),4C(57.0215)
sp|Q14624-2|ITIH4_HUMAN	Q14624-2	ITIH4_HUMAN	ITIH4	914	103357	Homo sapiens	Isoform 2 of Inter-alpha-trypsin inhibitor heavy chain H4		5.25	1	0.999	4	0	4	4	0	4	123993	0	123993			sp|Q14624-3|ITIH4_HUMAN, sp|Q14624|ITIH4_HUMAN
sp|Q14657|LAGE3_HUMAN	Q14657	LAGE3_HUMAN	LAGE3	143	14804	Homo sapiens	EKC/KEOPS complex subunit LAGE3	1:Experimental evidence at protein level	15.38	1	0.999	1	1	1	2	2	2	19260.7	19260.7	19260.7	21C(57.0215)
sp|Q14669-2|TRIPC_HUMAN	Q14669-2	TRIPC_HUMAN	TRIP12	2025	220434	Homo sapiens	Isoform 2 of E3 ubiquitin-protein ligase TRIP12		0.84	1	0.999	1	0	1	1	0	1	17877.8	0	17877.8			sp|Q14669-3|TRIPC_HUMAN, sp|Q14669|TRIPC_HUMAN
sp|Q14683|SMC1A_HUMAN	Q14683	SMC1A_HUMAN	SMC1A	1233	143233	Homo sapiens	Structural maintenance of chromosomes protein 1A	1:Experimental evidence at protein level	1.62	1	0.999	2	2	2	2	2	2	28395.2	28395.2	28395.2
sp|Q14697-2|GANAB_HUMAN	Q14697-2	GANAB_HUMAN	GANAB	966	106874	Homo sapiens	Isoform 2 of Neutral alpha-glucosidase AB		15.22	1	0.999	12	0	12	17	0	17	232639	0	232639	1Q(-17.0265),2C(57.0215),8C(57.0215),2C(57.0215),8C(57.0215)		sp|Q14697|GANAB_HUMAN
sp|Q14703|MBTP1_HUMAN	Q14703	MBTP1_HUMAN	MBTPS1	1052	117749	Homo sapiens	Membrane-bound transcription factor site-1 protease	1:Experimental evidence at protein level	3.71	1	0.999	4	4	4	5	5	5	22255208	22255208	22255208
sp|Q14766-4|LTBP1_HUMAN	Q14766-4	LTBP1_HUMAN	LTBP1	1722	186796	Homo sapiens	Isoform 4 of Latent-transforming growth factor beta-binding protein 1		5.11	1	0.999	7	0	7	14	0	14	226572	0	226572	10C(57.0215),13C(57.0215),1C(-17.0265),3C(57.0215),1Q(-17.0265),2C(57.0215),2C(57.0215)		sp|Q14766|LTBP1_HUMAN
sp|Q14839-2|CHD4_HUMAN	Q14839-2	CHD4_HUMAN	CHD4	1940	218005	Homo sapiens	Isoform 2 of Chromodomain-helicase-DNA-binding protein 4		1.44	1	0.999	2	0	2	2	0	2	28489.7	0	28489.7			sp|Q14839|CHD4_HUMAN
sp|Q14847-2|LASP1_HUMAN	Q14847-2	LASP1_HUMAN	LASP1	323	29717	Homo sapiens	Isoform 2 of LIM and SH3 domain protein 1		15.48	1	0.999	5	0	5	10	0	10	306805	0	306805	2C(57.0215),5C(57.0215),8C(57.0215),2C(57.0215),5C(57.0215),8C(57.0215),3C(57.0215),3C(57.0215),4C(57.0215),4C(57.0215)		sp|Q14847|LASP1_HUMAN
sp|Q14974|IMB1_HUMAN	Q14974	IMB1_HUMAN	KPNB1	876	97170	Homo sapiens	Importin subunit beta-1	1:Experimental evidence at protein level	24.66	1	0.999	18	7	18	40	16	40	1002286	919606	1002286	12C(57.0215),13C(57.0215),5C(57.0215),1M(42.0106),6C(57.0215)
sp|Q14978-2|NOLC1_HUMAN	Q14978-2	NOLC1_HUMAN	NOLC1	709	73603	Homo sapiens	Isoform Beta of Nucleolar and coiled-body phosphoprotein 1		2.82	1	0.999	1	0	1	1	0	1	22471	0	22471			sp|Q14978-3|NOLC1_HUMAN, sp|Q14978|NOLC1_HUMAN
sp|Q14997|PSME4_HUMAN	Q14997	PSME4_HUMAN	PSME4	1843	211334	Homo sapiens	Proteasome activator complex subunit 4	1:Experimental evidence at protein level	2.28	1	0.999	2	0	2	4	0	4	42431.1	0	42431.1	2C(57.0215)
sp|Q15008|PSMD6_HUMAN	Q15008	PSMD6_HUMAN	PSMD6	389	45531	Homo sapiens	26S proteasome non-ATPase regulatory subunit 6	1:Experimental evidence at protein level	14.91	1	0.999	4	0	4	8	0	8	193720	0	193720
sp|Q15019-2|SEPT2_HUMAN	Q15019-2	SEPT2_HUMAN	SEPTIN2	396	41487	Homo sapiens	Isoform 2 of Septin-2		5.56	1	0.999	2	0	2	4	0	4	73022.9	0	73022.9			sp|Q15019|SEPT2_HUMAN
sp|Q15029-2|U5S1_HUMAN	Q15029-2	U5S1_HUMAN	EFTUD2	937	109436	Homo sapiens	Isoform 2 of 116 kDa U5 small nuclear ribonucleoprotein component		8.11	1	0.999	7	0	5	13	0	9	261537	0	163155	5C(57.0215)		sp|Q15029-3|U5S1_HUMAN, sp|Q15029|U5S1_HUMAN
sp|Q15046|SYK_HUMAN	Q15046	SYK_HUMAN	KARS1	597	68048	Homo sapiens	Lysine--tRNA ligase	1:Experimental evidence at protein level	16.75	1	0.999	6	1	6	10	2	10	138679	45503.3	138679	14C(57.0215),21C(57.0215),1A(42.0106),6C(57.0215)
sp|Q15084-2|PDIA6_HUMAN	Q15084-2	PDIA6_HUMAN	PDIA6	492	48121	Homo sapiens	Isoform 2 of Protein disulfide-isomerase A6		15.24	1	0.999	4	0	4	6	0	6	196909	0	196909			sp|Q15084-3|PDIA6_HUMAN, sp|Q15084-4|PDIA6_HUMAN, sp|Q15084-5|PDIA6_HUMAN, sp|Q15084|PDIA6_HUMAN
sp|Q15102|PA1B3_HUMAN	Q15102	PA1B3_HUMAN	PAFAH1B3	231	25734	Homo sapiens	Platelet-activating factor acetylhydrolase IB subunit alpha1	1:Experimental evidence at protein level	54.11	1	0.999	10	10	10	15	15	15	233057	233057	233057
sp|Q15149-2|PLEC_HUMAN	Q15149-2	PLEC_HUMAN	PLEC	4574	531791	Homo sapiens	Isoform 2 of Plectin		2.8	1	0.999	11	0	11	15	0	15	171189	0	171189	10C(57.0215),1C(42.0106),1Q(-17.0265),1Q(-17.0265)		sp|Q15149-3|PLEC_HUMAN, sp|Q15149-4|PLEC_HUMAN, sp|Q15149-5|PLEC_HUMAN, sp|Q15149-6|PLEC_HUMAN, sp|Q15149-7|PLEC_HUMAN, sp|Q15149-8|PLEC_HUMAN, sp|Q15149-9|PLEC_HUMAN, sp|Q15149|PLEC_HUMAN
sp|Q15181|IPYR_HUMAN	Q15181	IPYR_HUMAN	PPA1	289	32660	Homo sapiens	Inorganic pyrophosphatase	1:Experimental evidence at protein level	39.1	1	0.999	7	6	7	10	9	10	138749	134600	138749	16C(57.0215),4C(57.0215),5C(57.0215)
sp|Q15185-3|TEBP_HUMAN	Q15185-3	TEBP_HUMAN	PTGES3	130	18697	Homo sapiens	Isoform 3 of Prostaglandin E synthase 3		24.62	1	0.999	2	0	2	3	0	3	62526.3	0	62526.3	10C(57.0215),7C(57.0215)		sp|Q15185-4|TEBP_HUMAN, sp|Q15185|TEBP_HUMAN
sp|Q15233|NONO_HUMAN	Q15233	NONO_HUMAN	NONO	471	54232	Homo sapiens	Non-POU domain-containing octamer-binding protein	1:Experimental evidence at protein level	65.61	1	0.999	38	5	36	91	13	88	1.23944e+06	173596	1.23944e+06	13M(15.9949),1C(-17.0265),1M(42.0106),1Q(-17.0265),2M(15.9949),2M(15.9949),2M(15.9949),3C(57.0215),3C(57.0215)
sp|Q15287-3|RNPS1_HUMAN	Q15287-3	RNPS1_HUMAN	RNPS1	268	34208	Homo sapiens	Isoform 3 of RNA-binding protein with serine-rich domain 1		11.57	1	0.999	2	0	2	3	0	3	167055	0	167055
sp|Q15326-2|ZMY11_HUMAN	Q15326-2	ZMY11_HUMAN	ZMYND11	548	70963	Homo sapiens	Isoform 2 of Zinc finger MYND domain-containing protein 11		2.19	1	0.999	1	0	1	1	0	1	17271.4	0	17271.4			sp|Q15326-3|ZMY11_HUMAN, sp|Q15326-4|ZMY11_HUMAN, sp|Q15326-5|ZMY11_HUMAN, sp|Q15326-6|ZMY11_HUMAN, sp|Q15326|ZMY11_HUMAN
sp|Q15365|PCBP1_HUMAN	Q15365	PCBP1_HUMAN	PCBP1	356	37498	Homo sapiens	Poly(rC)-binding protein 1	1:Experimental evidence at protein level	17.42	1	0.999	4	1	1	6	3	3	186987	109849	109849	1Q(-17.0265),3C(57.0215)
sp|Q15366-2|PCBP2_HUMAN	Q15366-2	PCBP2_HUMAN	PCBP2	366	38580	Homo sapiens	Isoform 2 of Poly(rC)-binding protein 2		28.96	1	0.999	6	0	6	8	0	8	163111	0	163111	14C(57.0215),8C(57.0215),8C(57.0215)
sp|Q15369|ELOC_HUMAN	Q15369	ELOC_HUMAN	ELOC	112	12473	Homo sapiens	Elongin-C	1:Experimental evidence at protein level	11.61	1	0.999	2	0	2	3	0	3	93742.1	0	93742.1
sp|Q15370-2|ELOB_HUMAN	Q15370-2	ELOB_HUMAN	ELOB	161	13133	Homo sapiens	Isoform 2 of Elongin-B		4.97	1	0.999	1	0	1	3	0	3	30331.4	0	30331.4	1M(42.0106)		sp|Q15370|ELOB_HUMAN
sp|Q15393|SF3B3_HUMAN	Q15393	SF3B3_HUMAN	SF3B3	1217	135577	Homo sapiens	Splicing factor 3B subunit 3	1:Experimental evidence at protein level	28.59	1	0.999	24	10	24	46	18	46	643900	484173	643900	14C(57.0215),15C(57.0215),22C(57.0215),23C(57.0215),6C(57.0215),7C(57.0215),8C(57.0215)
sp|Q15424-2|SAFB1_HUMAN	Q15424-2	SAFB1_HUMAN	SAFB	848	102642	Homo sapiens	Isoform 2 of Scaffold attachment factor B1		1.18	1	0.9982	1	0	1	1	0	1	46582.5	0	46582.5	1G(42.0106)		sp|Q15424-3|SAFB1_HUMAN, sp|Q15424-4|SAFB1_HUMAN, sp|Q15424|SAFB1_HUMAN
sp|Q15427|SF3B4_HUMAN	Q15427	SF3B4_HUMAN	SF3B4	424	44386	Homo sapiens	Splicing factor 3B subunit 4	1:Experimental evidence at protein level	9.2	1	0.999	3	3	3	8	8	8	201622	201622	201622
sp|Q15428|SF3A2_HUMAN	Q15428	SF3A2_HUMAN	SF3A2	464	49256	Homo sapiens	Splicing factor 3A subunit 2	1:Experimental evidence at protein level	14.66	1	0.999	5	5	5	10	10	10	250590	250590	250590	2C(57.0215)
sp|Q15435-2|PP1R7_HUMAN	Q15435-2	PP1R7_HUMAN	PPP1R7	317	41564	Homo sapiens	Isoform 2 of Protein phosphatase 1 regulatory subunit 7		8.2	1	0.999	3	0	1	5	0	1	259648	0	49394.7			sp|Q15435|PP1R7_HUMAN
sp|Q15436-2|SC23A_HUMAN	Q15436-2	SC23A_HUMAN	SEC23A	563	86161	Homo sapiens	Isoform 2 of Protein transport protein Sec23A		2.13	1	0.999	1	0	1	1	0	1	41341.7	0	41341.7			sp|Q15436|SC23A_HUMAN
sp|Q15459|SF3A1_HUMAN	Q15459	SF3A1_HUMAN	SF3A1	793	88886	Homo sapiens	Splicing factor 3A subunit 1	1:Experimental evidence at protein level	4.92	1	0.999	3	1	3	3	1	3	144362	54534.6	144362
sp|Q15642-2|CIP4_HUMAN	Q15642-2	CIP4_HUMAN	TRIP10	545	68352	Homo sapiens	Isoform 2 of Cdc42-interacting protein 4		3.85	1	0.999	1	0	1	3	0	3	63849	0	63849			sp|Q15642-3|CIP4_HUMAN, sp|Q15642-4|CIP4_HUMAN, sp|Q15642-5|CIP4_HUMAN, sp|Q15642|CIP4_HUMAN
sp|Q15648|MED1_HUMAN	Q15648	MED1_HUMAN	MED1	1581	168478	Homo sapiens	Mediator of RNA polymerase II transcription subunit 1	1:Experimental evidence at protein level	2.66	1	0.999	3	3	3	4	4	4	101884	101884	101884
sp|Q15691|MARE1_HUMAN	Q15691	MARE1_HUMAN	MAPRE1	268	29999	Homo sapiens	Microtubule-associated protein RP/EB family member 1	1:Experimental evidence at protein level	10.45	1	0.999	2	2	2	3	3	3	2.19857e+06	2.19857e+06	2.19857e+06
sp|Q15714|T22D1_HUMAN	Q15714	T22D1_HUMAN	TSC22D1	1073	109677	Homo sapiens	TSC22 domain family protein 1	1:Experimental evidence at protein level	4.47	1	0.999	2	0	2	3	0	3	43670.1	0	43670.1
sp|Q15717-2|ELAV1_HUMAN	Q15717-2	ELAV1_HUMAN	ELAVL1	353	36092	Homo sapiens	Isoform 2 of ELAV-like protein 1		6.52	1	0.999	3	0	3	3	0	3	60213.7	0	60213.7			sp|Q15717|ELAV1_HUMAN
sp|Q15758-2|AAAT_HUMAN	Q15758-2	AAAT_HUMAN	SLC1A5	339	56598	Homo sapiens	Isoform 2 of Neutral amino acid transporter B(0)		4.72	1	0.999	1	0	1	1	0	1	9585.98	0	9585.98			sp|Q15758-3|AAAT_HUMAN, sp|Q15758|AAAT_HUMAN
sp|Q15828|CYTM_HUMAN	Q15828	CYTM_HUMAN	CST6	149	16511	Homo sapiens	Cystatin-M	1:Experimental evidence at protein level	37.58	1	0.999	4	4	4	5	5	5	111518	111518	111518	11C(57.0215),11C(57.0215),12C(57.0215)
sp|Q15942|ZYX_HUMAN	Q15942	ZYX_HUMAN	ZYX	572	61277	Homo sapiens	Zyxin	1:Experimental evidence at protein level	1.75	1	0.999	1	1	1	1	1	1	11727.8	11727.8	11727.8
sp|Q16181-2|SEPT7_HUMAN	Q16181-2	SEPT7_HUMAN	SEPTIN7	436	50680	Homo sapiens	Isoform 2 of Septin-7		7.11	1	0.999	2	0	2	3	0	3	59243.9	0	59243.9			sp|Q16181|SEPT7_HUMAN
sp|Q16222-2|UAP1_HUMAN	Q16222-2	UAP1_HUMAN	UAP1	505	58769	Homo sapiens	Isoform AGX1 of UDP-N-acetylhexosamine pyrophosphorylase		4.36	1	0.999	2	0	2	2	0	2	42244	0	42244			sp|Q16222-3|UAP1_HUMAN, sp|Q16222|UAP1_HUMAN
sp|Q16363-2|LAMA4_HUMAN	Q16363-2	LAMA4_HUMAN	LAMA4	1816	202568	Homo sapiens	Isoform 2 of Laminin subunit alpha-4		0.99	1	0.999	1	0	1	2	0	2	940404	0	940404	16C(57.0215),1C(57.0215),3P(15.9949),9P(15.9949)		sp|Q16363|LAMA4_HUMAN
sp|Q16527|CSRP2_HUMAN	Q16527	CSRP2_HUMAN	CSRP2	193	20954	Homo sapiens	Cysteine and glycine-rich protein 2	1:Experimental evidence at protein level	37.31	1	0.999	5	5	5	10	10	10	126519	126519	126519	10C(57.0215),16C(57.0215),16C(57.0215),16C(57.0215)
sp|Q16531|DDB1_HUMAN	Q16531	DDB1_HUMAN	DDB1	1140	126968	Homo sapiens	DNA damage-binding protein 1	1:Experimental evidence at protein level	3.51	1	0.999	3	0	3	11	0	11	99137.6	0	99137.6
sp|Q16539-2|MK14_HUMAN	Q16539-2	MK14_HUMAN	MAPK14	360	41293	Homo sapiens	Isoform CSBP1 of Mitogen-activated protein kinase 14		5.56	1	0.999	1	0	1	1	0	1	32757.3	0	32757.3			sp|Q16539|MK14_HUMAN
sp|Q16543|CDC37_HUMAN	Q16543	CDC37_HUMAN	CDC37	378	44468	Homo sapiens	Hsp90 co-chaperone Cdc37	1:Experimental evidence at protein level	5.29	1	0.999	2	2	2	4	4	4	53206.2	53206.2	53206.2
sp|Q16555-2|DPYL2_HUMAN	Q16555-2	DPYL2_HUMAN	DPYSL2	536	62294	Homo sapiens	Isoform 2 of Dihydropyrimidinase-related protein 2		7.84	1	0.999	3	0	3	4	0	4	61608.1	0	61608.1			sp|Q16555|DPYL2_HUMAN
sp|Q16576|RBBP7_HUMAN	Q16576	RBBP7_HUMAN	RBBP7	425	47820	Homo sapiens	Histone-binding protein RBBP7	1:Experimental evidence at protein level	31.53	1	0.999	9	0	5	13	0	7	367811	0	124501	15C(57.0215),24C(57.0215),24C(57.0215)
sp|Q16629-2|SRSF7_HUMAN	Q16629-2	SRSF7_HUMAN	SRSF7	135	27367	Homo sapiens	Isoform 2 of Serine/arginine-rich splicing factor 7		6.67	1	0.999	1	0	1	1	0	1	16723.8	0	16723.8			sp|Q16629-3|SRSF7_HUMAN, sp|Q16629-4|SRSF7_HUMAN, sp|Q16629|SRSF7_HUMAN
sp|Q16630-2|CPSF6_HUMAN	Q16630-2	CPSF6_HUMAN	CPSF6	588	59210	Homo sapiens	Isoform 2 of Cleavage and polyadenylation specificity factor subunit 6		2.55	1	0.999	1	0	1	1	0	1	8726.24	0	8726.24			sp|Q16630|CPSF6_HUMAN
sp|Q16658|FSCN1_HUMAN	Q16658	FSCN1_HUMAN	FSCN1	493	54530	Homo sapiens	Fascin	1:Experimental evidence at protein level	5.48	1	0.999	2	2	2	2	2	2	58412.8	58412.8	58412.8
sp|Q16777|H2A2C_HUMAN	Q16777	H2A2C_HUMAN	H2AC20	129	13988	Homo sapiens	Histone H2A type 2-C	1:Experimental evidence at protein level	58.14	1	0.999	5	0	4	5	0	4	287016	0	83634.6	6P(15.9949)		sp|Q6FI13|H2A2A_HUMAN
sp|Q16842|SIA4B_HUMAN	Q16842	SIA4B_HUMAN	ST3GAL2	350	40173	Homo sapiens	CMP-N-acetylneuraminate-beta-galactosamide-alpha-2,3-sialyltransferase 2	1:Experimental evidence at protein level	6.29	1	0.999	2	2	2	3	3	3	50227.5	50227.5	50227.5
sp|Q1ED39|KNOP1_HUMAN	Q1ED39	KNOP1_HUMAN	KNOP1	458	51589	Homo sapiens	Lysine-rich nucleolar protein 1	1:Experimental evidence at protein level	2.18	1	0.999	1	1	1	1	1	1	19085.1	19085.1	19085.1	1Q(-17.0265)
sp|Q2TAL8|QRIC1_HUMAN	Q2TAL8	QRIC1_HUMAN	QRICH1	776	86436	Homo sapiens	Transcriptional regulator QRICH1	1:Experimental evidence at protein level	3.99	1	0.999	2	2	2	3	3	3	78234	78234	78234	1Q(-17.0265)
sp|Q32P28-3|P3H1_HUMAN	Q32P28-3	P3H1_HUMAN	P3H1	804	83394	Homo sapiens	Isoform 3 of Prolyl 3-hydroxylase 1		1.62	1	0.999	1	0	1	1	0	1	31795.9	0	31795.9	1Q(-17.0265),3C(57.0215)
sp|Q3MHD2-2|LSM12_HUMAN	Q3MHD2-2	LSM12_HUMAN	LSM12	198	21701	Homo sapiens	Isoform 2 of Protein LSM12		11.62	1	0.999	2	0	2	2	0	2	55370.4	0	55370.4			sp|Q3MHD2|LSM12_HUMAN
sp|Q4VCS5|AMOT_HUMAN	Q4VCS5	AMOT_HUMAN	AMOT	1084	118085	Homo sapiens	Angiomotin	1:Experimental evidence at protein level	24.35	1	0.999	24	2	24	55	3	55	593936	92145.9	593936	12C(57.0215),12C(57.0215),1Q(-17.0265),1Q(-17.0265),1Q(-17.0265),1Q(-17.0265),4C(57.0215),1Q(-17.0265),4C(57.0215),9C(57.0215)
sp|Q4ZHG4-2|FNDC1_HUMAN	Q4ZHG4-2	FNDC1_HUMAN	FNDC1	1831	205558	Homo sapiens	Isoform 2 of Fibronectin type III domain-containing protein 1		2.57	1	0.999	3	0	3	3	0	3	63005.8	0	63005.8			sp|Q4ZHG4|FNDC1_HUMAN
sp|Q53GS9|SNUT2_HUMAN	Q53GS9	SNUT2_HUMAN	USP39	565	65381	Homo sapiens	U4/U6.U5 tri-snRNP-associated protein 2	1:Experimental evidence at protein level	8.67	1	0.999	4	0	4	8	0	8	95901.3	0	95901.3	1Q(-17.0265)
sp|Q53H96|P5CR3_HUMAN	Q53H96	P5CR3_HUMAN	PYCR3	274	28663	Homo sapiens	Pyrroline-5-carboxylate reductase 3	1:Experimental evidence at protein level	3.28	1	0.999	1	0	1	1	0	1	25358.5	0	25358.5
sp|Q5D862|FILA2_HUMAN	Q5D862	FILA2_HUMAN	FLG2	2391	248073	Homo sapiens	Filaggrin-2	1:Experimental evidence at protein level	6.98	1	0.999	9	9	9	14	14	14	190867	190867	190867	12C(57.0215),22C(57.0215),4C(57.0215),1Q(-17.0265),1Q(-17.0265),8C(57.0215)
sp|Q5HYJ3|FA76B_HUMAN	Q5HYJ3	FA76B_HUMAN	FAM76B	339	38708	Homo sapiens	Protein FAM76B	1:Experimental evidence at protein level	6.78	1	0.999	1	0	1	1	0	1	44333.4	0	44333.4
sp|Q5SW79|CE170_HUMAN	Q5SW79	CE170_HUMAN	CEP170	1584	175293	Homo sapiens	Centrosomal protein of 170 kDa	1:Experimental evidence at protein level	2.15	1	0.999	2	2	2	5	5	5	188697	188697	188697
sp|Q5T4S7-2|UBR4_HUMAN	Q5T4S7-2	UBR4_HUMAN	UBR4	5204	573841	Homo sapiens	Isoform 2 of E3 ubiquitin-protein ligase UBR4		0.23	1	0.999	1	0	1	1	0	1	25603	0	25603	2C(57.0215)		sp|Q5T4S7-3|UBR4_HUMAN, sp|Q5T4S7-4|UBR4_HUMAN, sp|Q5T4S7|UBR4_HUMAN
sp|Q5T749|KPRP_HUMAN	Q5T749	KPRP_HUMAN	KPRP	579	64136	Homo sapiens	Keratinocyte proline-rich protein	1:Experimental evidence at protein level	5.01	1	0.999	3	3	3	5	5	5	281738	281738	281738	1C(-17.0265),6C(57.0215)
sp|Q5T750|KPLCE_HUMAN	Q5T750	KPLCE_HUMAN	KPLCE	250	26238	Homo sapiens	Protein KPLCE	1:Experimental evidence at protein level	9.6	1	0.999	2	2	2	3	3	3	81537.7	81537.7	81537.7	13C(57.0215),14C(57.0215),15C(57.0215),6C(57.0215),7C(57.0215),13C(57.0215),14C(57.0215),15C(57.0215),6C(57.0215),7C(57.0215)
sp|Q5VTL8|PR38B_HUMAN	Q5VTL8	PR38B_HUMAN	PRPF38B	546	64468	Homo sapiens	Pre-mRNA-splicing factor 38B	1:Experimental evidence at protein level	2.56	1	0.999	1	1	1	1	1	1	44719.4	44719.4	44719.4
sp|Q5VYK3|ECM29_HUMAN	Q5VYK3	ECM29_HUMAN	ECPAS	1845	204291	Homo sapiens	Proteasome adapter and scaffold protein ECM29	1:Experimental evidence at protein level	1.3	1	0.999	1	1	1	1	1	1	17850.3	17850.3	17850.3
sp|Q5XKE5|K2C79_HUMAN	Q5XKE5	K2C79_HUMAN	KRT79	535	57836	Homo sapiens	Keratin, type II cytoskeletal 79	1:Experimental evidence at protein level	58.5	1	0.999	40	20	21	103	36	37	4.80711e+06	586758	586758	10C(57.0215),10C(57.0215),17M(15.9949),35M(15.9949),35M(15.9949)
sp|Q69YN2-3|C19L1_HUMAN	Q69YN2-3	C19L1_HUMAN	CWF19L1	401	60619	Homo sapiens	Isoform 3 of CWF19-like protein 1		3.49	1	0.999	1	0	1	1	0	1	8191.05	0	8191.05			sp|Q69YN2|C19L1_HUMAN
sp|Q6IBS0|TWF2_HUMAN	Q6IBS0	TWF2_HUMAN	TWF2	349	39548	Homo sapiens	Twinfilin-2	1:Experimental evidence at protein level	37.82	1	0.999	10	8	10	16	11	16	310179	220539	310179	1A(42.0106),1C(-17.0265),1Q(-17.0265)
sp|Q6KB66-2|K2C80_HUMAN	Q6KB66-2	K2C80_HUMAN	KRT80	422	50525	Homo sapiens	Isoform 2 of Keratin, type II cytoskeletal 80		17.06	1	0.999	5	0	4	22	0	6	227563	0	113921	1C(-17.0265)		sp|Q6KB66|K2C80_HUMAN
sp|Q6NS38|ALKB2_HUMAN	Q6NS38	ALKB2_HUMAN	ALKBH2	261	29322	Homo sapiens	DNA oxidative demethylase ALKBH2	1:Experimental evidence at protein level	24.9	1	0.999	3	3	3	3	3	3	51448.4	51448.4	51448.4	5C(57.0215)
sp|Q6P1J9|CDC73_HUMAN	Q6P1J9	CDC73_HUMAN	CDC73	531	60577	Homo sapiens	Parafibromin	1:Experimental evidence at protein level	3.77	1	0.999	1	1	1	1	1	1	19907.7	19907.7	19907.7
sp|Q6P2Q9|PRP8_HUMAN	Q6P2Q9	PRP8_HUMAN	PRPF8	2335	273600	Homo sapiens	Pre-mRNA-processing-splicing factor 8	1:Experimental evidence at protein level	2.91	1	0.999	3	3	3	7	7	7	83482.8	83482.8	83482.8
sp|Q6PJG2|MDEAS_HUMAN	Q6PJG2	MDEAS_HUMAN	MIDEAS	1045	114989	Homo sapiens	Mitotic deacetylase-associated SANT domain protein	1:Experimental evidence at protein level	2.3	1	0.999	2	2	2	3	3	3	41303.8	41303.8	41303.8
sp|Q6PKG0-3|LARP1_HUMAN	Q6PKG0-3	LARP1_HUMAN	LARP1	1019	123510	Homo sapiens	Isoform 2 of La-related protein 1		14.23	1	0.999	14	0	14	22	0	22	439108	0	439108	1Q(-17.0265)		sp|Q6PKG0|LARP1_HUMAN
sp|Q6UWP8|SBSN_HUMAN	Q6UWP8	SBSN_HUMAN	SBSN	590	60541	Homo sapiens	Suprabasin	1:Experimental evidence at protein level	21.86	1	0.999	6	3	6	10	7	10	310306	297374	310306	1Q(-17.0265)
sp|Q6ZVX7|FBX50_HUMAN	Q6ZVX7	FBX50_HUMAN	NCCRP1	275	30847	Homo sapiens	F-box only protein 50	1:Experimental evidence at protein level	6.55	1	0.999	3	3	3	4	4	4	87102.1	87102.1	87102.1
sp|Q71DI3|H32_HUMAN	Q71DI3	H32_HUMAN	H3C15	136	15388	Homo sapiens	Histone H3.2	1:Experimental evidence at protein level	14.71	1	0.999	2	0	0	3	0	0	132858	0	0
sp|Q75VX8|GARE2_HUMAN	Q75VX8	GARE2_HUMAN	GAREM2	874	92882	Homo sapiens	GRB2-associated and regulator of MAPK protein 2	1:Experimental evidence at protein level	2.4	1	0.999	1	1	1	2	2	2	10401.3	10401.3	10401.3	1A(42.0106)
sp|Q76M96-2|CCD80_HUMAN	Q76M96-2	CCD80_HUMAN	CCDC80	961	108174	Homo sapiens	Isoform 2 of Coiled-coil domain-containing protein 80		3.54	1	0.999	3	0	3	6	0	6	69973.3	0	69973.3			sp|Q76M96|CCD80_HUMAN
sp|Q7KZF4|SND1_HUMAN	Q7KZF4	SND1_HUMAN	SND1	910	101997	Homo sapiens	Staphylococcal nuclease domain-containing protein 1	1:Experimental evidence at protein level	20.22	1	0.999	13	13	13	20	20	20	255347	255347	255347	14C(57.0215),3C(57.0215),14C(57.0215),3C(57.0215),1A(42.0106),1Q(-17.0265),3C(57.0215),4C(57.0215)
sp|Q7L1Q6-2|5MP2_HUMAN	Q7L1Q6-2	5MP2_HUMAN	BZW1	353	48043	Homo sapiens	Isoform 2 of eIF5-mimic protein 2		7.37	1	0.999	1	0	1	2	0	2	34785.2	0	34785.2	9C(57.0215)		sp|Q7L1Q6-3|5MP2_HUMAN, sp|Q7L1Q6-4|5MP2_HUMAN, sp|Q7L1Q6|5MP2_HUMAN
sp|Q7L2H7|EIF3M_HUMAN	Q7L2H7	EIF3M_HUMAN	EIF3M	374	42503	Homo sapiens	Eukaryotic translation initiation factor 3 subunit M	1:Experimental evidence at protein level	8.02	1	0.999	2	1	2	2	1	2	38078.6	13984.2	38078.6
sp|Q7L576|CYFP1_HUMAN	Q7L576	CYFP1_HUMAN	CYFIP1	1253	145182	Homo sapiens	Cytoplasmic FMR1-interacting protein 1	1:Experimental evidence at protein level	2.39	1	0.999	2	0	2	2	0	2	41317.7	0	41317.7	1Q(-17.0265)
sp|Q7L5N1|CSN6_HUMAN	Q7L5N1	CSN6_HUMAN	COPS6	327	36163	Homo sapiens	COP9 signalosome complex subunit 6	1:Experimental evidence at protein level	13.15	1	0.999	2	2	2	3	3	3	31601.6	31601.6	31601.6	1Q(-17.0265)
sp|Q7RTS7|K2C74_HUMAN	Q7RTS7	K2C74_HUMAN	KRT74	529	57865	Homo sapiens	Keratin, type II cytoskeletal 74	1:Experimental evidence at protein level	8.88	1	0.999	7	2	4	27	3	7	3.86085e+06	163774	482376
sp|Q7RTV0|PHF5A_HUMAN	Q7RTV0	PHF5A_HUMAN	PHF5A	110	12405	Homo sapiens	PHD finger-like domain-containing protein 5A	1:Experimental evidence at protein level	20.91	1	0.999	2	2	2	2	2	2	111832	111832	111832	12C(57.0215),2C(57.0215),8C(57.0215)
sp|Q7Z406-2|MYH14_HUMAN	Q7Z406-2	MYH14_HUMAN	MYH14	2036	227871	Homo sapiens	Isoform 2 of Myosin-14		3.49	1	0.9989	6	0	2	8	0	3	160520	0	31918.1			sp|Q7Z406-6|MYH14_HUMAN, sp|Q7Z406|MYH14_HUMAN
sp|Q7Z417|NUFP2_HUMAN	Q7Z417	NUFP2_HUMAN	NUFIP2	695	76121	Homo sapiens	FMR1-interacting protein NUFIP2	1:Experimental evidence at protein level	3.45	1	0.999	2	1	2	4	1	4	41485.4	21881.9	41485.4
sp|Q7Z478|DHX29_HUMAN	Q7Z478	DHX29_HUMAN	DHX29	1369	155236	Homo sapiens	ATP-dependent RNA helicase DHX29	1:Experimental evidence at protein level	1.1	1	0.999	1	1	1	1	1	1	14547.4	14547.4	14547.4
sp|Q7Z4V5-2|HDGR2_HUMAN	Q7Z4V5-2	HDGR2_HUMAN	HDGFL2	670	74317	Homo sapiens	Isoform 2 of Hepatoma-derived growth factor-related protein 2		1.49	1	0.999	1	0	1	1	0	1	16027.3	0	16027.3	1Q(-17.0265)		sp|Q7Z4V5-3|HDGR2_HUMAN, sp|Q7Z4V5-4|HDGR2_HUMAN, sp|Q7Z4V5|HDGR2_HUMAN
sp|Q7Z4W1|DCXR_HUMAN	Q7Z4W1	DCXR_HUMAN	DCXR	244	25913	Homo sapiens	L-xylulose reductase	1:Experimental evidence at protein level	4.92	1	0.999	1	1	1	1	1	1	16498.5	16498.5	16498.5	9C(57.0215)
sp|Q7Z6E9-2|RBBP6_HUMAN	Q7Z6E9-2	RBBP6_HUMAN	RBBP6	1758	201564	Homo sapiens	Isoform 2 of E3 ubiquitin-protein ligase RBBP6		1.54	1	0.999	2	0	2	2	0	2	38680.1	0	38680.1			sp|Q7Z6E9-4|RBBP6_HUMAN, sp|Q7Z6E9|RBBP6_HUMAN
sp|Q7Z6Z7-2|HUWE1_HUMAN	Q7Z6Z7-2	HUWE1_HUMAN	HUWE1	4358	481891	Homo sapiens	Isoform 2 of E3 ubiquitin-protein ligase HUWE1		3.6	1	0.999	11	0	11	14	0	14	153530	0	153530	10C(57.0215),10C(57.0215),3C(57.0215)		sp|Q7Z6Z7-3|HUWE1_HUMAN, sp|Q7Z6Z7|HUWE1_HUMAN
sp|Q7Z794|K2C1B_HUMAN	Q7Z794	K2C1B_HUMAN	KRT77	578	61901	Homo sapiens	Keratin, type II cytoskeletal 1b	1:Experimental evidence at protein level	10.21	1	0.999	9	3	3	37	6	6	5.21623e+06	109182	109182
sp|Q86SF2|GALT7_HUMAN	Q86SF2	GALT7_HUMAN	GALNT7	657	75389	Homo sapiens	N-acetylgalactosaminyltransferase 7	1:Experimental evidence at protein level	3.04	1	0.999	2	2	2	2	2	2	154115	154115	154115
sp|Q86SG7-2|LYG2_HUMAN	Q86SG7-2	LYG2_HUMAN	LYG2	178	23498	Homo sapiens	Isoform 2 of Lysozyme g-like protein 2		15.17	1	0.999	2	0	2	2	0	2	45809.1	0	45809.1	14C(57.0215),6C(57.0215)		sp|Q86SG7|LYG2_HUMAN
sp|Q86SR1|GLT10_HUMAN	Q86SR1	GLT10_HUMAN	GALNT10	603	68992	Homo sapiens	Polypeptide N-acetylgalactosaminyltransferase 10	1:Experimental evidence at protein level	17.25	1	0.999	8	0	8	12	0	12	218946	0	218946	13C(57.0215),19C(57.0215)
sp|Q86V81|THOC4_HUMAN	Q86V81	THOC4_HUMAN	ALYREF	257	26888	Homo sapiens	THO complex subunit 4	1:Experimental evidence at protein level	23.74	1	0.999	4	4	4	8	8	8	455613	455613	455613	1A(42.0106)
sp|Q86VP6|CAND1_HUMAN	Q86VP6	CAND1_HUMAN	CAND1	1230	136376	Homo sapiens	Cullin-associated NEDD8-dissociated protein 1	1:Experimental evidence at protein level	8.21	1	0.999	6	0	6	11	0	11	136336	0	136336	1Q(-17.0265),20C(57.0215)
sp|Q86W34|AMZ2_HUMAN	Q86W34	AMZ2_HUMAN	AMZ2	360	41263	Homo sapiens	Archaemetzincin-2	2:Experimental evidence at transcript level	4.72	1	0.999	1	1	1	1	1	1	22843.5	22843.5	22843.5
sp|Q86X55-1|CARM1_HUMAN	Q86X55-1	CARM1_HUMAN	CARM1	585	65854	Homo sapiens	Isoform 1 of Histone-arginine methyltransferase CARM1		2.22	1	0.999	1	0	1	1	0	1	20048.1	0	20048.1			sp|Q86X55|CARM1_HUMAN
sp|Q86X76-2|NIT1_HUMAN	Q86X76-2	NIT1_HUMAN	NIT1	291	35896	Homo sapiens	Isoform 1 of Deaminated glutathione amidase		11	1	0.999	1	0	1	1	0	1	13516.5	0	13516.5	4C(57.0215)		sp|Q86X76-3|NIT1_HUMAN, sp|Q86X76-4|NIT1_HUMAN, sp|Q86X76|NIT1_HUMAN
sp|Q86XP3-2|DDX42_HUMAN	Q86XP3-2	DDX42_HUMAN	DDX42	819	102975	Homo sapiens	Isoform 2 of ATP-dependent RNA helicase DDX42		20.27	1	0.999	13	0	13	20	0	20	421693	0	421693	10C(57.0215),3C(57.0215),10C(57.0215),3C(57.0215),12C(57.0215)		sp|Q86XP3|DDX42_HUMAN
sp|Q86Y38|XYLT1_HUMAN	Q86Y38	XYLT1_HUMAN	XYLT1	959	107569	Homo sapiens	Xylosyltransferase 1	1:Experimental evidence at protein level	3.75	1	0.999	4	4	4	4	4	4	230892	230892	230892	13C(57.0215),14C(57.0215)
sp|Q86YZ3|HORN_HUMAN	Q86YZ3	HORN_HUMAN	HRNR	2850	282390	Homo sapiens	Hornerin	1:Experimental evidence at protein level	23.12	1	0.999	29	29	29	58	58	58	1131240	1131240	1131240	1Q(-17.0265),1Q(-17.0265),1Q(-17.0265),1Q(-17.0265),1Q(-17.0265),1Q(-17.0265),1Q(-17.0265)
sp|Q8IUF8|RIOX2_HUMAN	Q8IUF8	RIOX2_HUMAN	RIOX2	465	52800	Homo sapiens	Ribosomal oxygenase 2	1:Experimental evidence at protein level	9.68	1	0.999	4	0	4	6	0	6	259157	0	259157	15C(57.0215)
sp|Q8IUL8|CILP2_HUMAN	Q8IUL8	CILP2_HUMAN	CILP2	1156	126291	Homo sapiens	Cartilage intermediate layer protein 2	2:Experimental evidence at transcript level	3.2	1	0.999	3	3	3	4	4	4	57056.5	57056.5	57056.5	11C(57.0215),12C(57.0215),4C(57.0215)
sp|Q8IWS0-3|PHF6_HUMAN	Q8IWS0-3	PHF6_HUMAN	PHF6	364	41290	Homo sapiens	Isoform 3 of PHD finger protein 6		19.78	1	0.999	5	0	5	9	0	9	401684	0	401684	15C(57.0215),3C(57.0215),6C(57.0215),8C(57.0215),15C(57.0215),3C(57.0215),6C(57.0215),8C(57.0215),1C(-17.0265),4C(57.0215),6C(57.0215),6C(57.0215),6C(57.0215),6C(57.0215)		sp|Q8IWS0|PHF6_HUMAN
sp|Q8IWU2|LMTK2_HUMAN	Q8IWU2	LMTK2_HUMAN	LMTK2	1503	164900	Homo sapiens	Serine/threonine-protein kinase LMTK2	1:Experimental evidence at protein level	0.8	1	0.9987	2	2	2	2	2	2	67572.7	67572.7	67572.7	1R(42.0106)
sp|Q8IWU5|SULF2_HUMAN	Q8IWU5	SULF2_HUMAN	SULF2	870	100455	Homo sapiens	Extracellular sulfatase Sulf-2	1:Experimental evidence at protein level	6.21	1	0.999	4	0	4	5	0	5	179152	0	179152	7C(57.0215)
sp|Q8IWU6|SULF1_HUMAN	Q8IWU6	SULF1_HUMAN	SULF1	871	101027	Homo sapiens	Extracellular sulfatase Sulf-1	1:Experimental evidence at protein level	2.3	1	0.999	2	2	2	3	3	3	90463.5	90463.5	90463.5	1C(-17.0265),5C(57.0215),5C(57.0215)
sp|Q8IWY4|SCUB1_HUMAN	Q8IWY4	SCUB1_HUMAN	SCUBE1	988	107910	Homo sapiens	Signal peptide, CUB and EGF-like domain-containing protein 1	1:Experimental evidence at protein level	4.15	1	0.999	3	3	3	4	4	4	79411.7	79411.7	79411.7	10C(57.0215),1C(-17.0265),8C(57.0215)
sp|Q8IXB1-2|DJC10_HUMAN	Q8IXB1-2	DJC10_HUMAN	DNAJC10	747	91080	Homo sapiens	Isoform 2 of DnaJ homolog subfamily C member 10		17.14	1	0.999	12	0	12	18	0	18	272123	0	272123	10C(57.0215),3C(57.0215),13C(57.0215),6C(57.0215)		sp|Q8IXB1|DJC10_HUMAN
sp|Q8IYB3-2|SRRM1_HUMAN	Q8IYB3-2	SRRM1_HUMAN	SRRM1	902	102335	Homo sapiens	Isoform 2 of Serine/arginine repetitive matrix protein 1		5.88	1	0.999	3	0	3	8	0	8	444105	0	444105			sp|Q8IYB3|SRRM1_HUMAN
sp|Q8IYS1|P20D2_HUMAN	Q8IYS1	P20D2_HUMAN	PM20D2	436	47776	Homo sapiens	Xaa-Arg dipeptidase	1:Experimental evidence at protein level	40.37	1	0.999	12	12	12	33	33	33	481636	481636	481636	1Q(-17.0265),4C(57.0215),4M(15.9949),5C(57.0215),8C(57.0215)
sp|Q8IZ52|CHSS2_HUMAN	Q8IZ52	CHSS2_HUMAN	CHPF	775	85467	Homo sapiens	Chondroitin sulfate synthase 2	1:Experimental evidence at protein level	0.9	1	0.999	1	0	1	1	0	1	47589.2	0	47589.2
sp|Q8IZP0-10|ABI1_HUMAN	Q8IZP0-10	ABI1_HUMAN	ABI1	388	55081	Homo sapiens	Isoform 10 of Abl interactor 1		8.25	1	0.999	2	0	2	2	0	2	41767.1	0	41767.1	1A(42.0106)		sp|Q8IZP0-12|ABI1_HUMAN, sp|Q8IZP0-2|ABI1_HUMAN, sp|Q8IZP0-3|ABI1_HUMAN, sp|Q8IZP0-4|ABI1_HUMAN, sp|Q8IZP0-5|ABI1_HUMAN, sp|Q8IZP0-6|ABI1_HUMAN, sp|Q8IZP0-7|ABI1_HUMAN, sp|Q8IZP0-8|ABI1_HUMAN, sp|Q8IZP0-9|ABI1_HUMAN, sp|Q8IZP0|ABI1_HUMAN
sp|Q8N1F7-2|NUP93_HUMAN	Q8N1F7-2	NUP93_HUMAN	NUP93	696	93488	Homo sapiens	Isoform 2 of Nuclear pore complex protein Nup93		2.01	1	0.9982	1	0	1	1	0	1	13510.2	0	13510.2			sp|Q8N1F7|NUP93_HUMAN
sp|Q8N1N4|K2C78_HUMAN	Q8N1N4	K2C78_HUMAN	KRT78	520	56866	Homo sapiens	Keratin, type II cytoskeletal 78	1:Experimental evidence at protein level	19.81	1	0.999	14	2	8	35	4	10	3.61301e+06	76868.3	153873	8C(57.0215)
sp|Q8N257|H2B3B_HUMAN	Q8N257	H2B3B_HUMAN	H2BC26	126	13908	Homo sapiens	Histone H2B type 3-B	1:Experimental evidence at protein level	11.11	1	0.999	2	0	0	3	0	0	62387.7	0	0
sp|Q8N428|GLT16_HUMAN	Q8N428	GLT16_HUMAN	GALNT16	558	63074	Homo sapiens	Polypeptide N-acetylgalactosaminyltransferase 16	1:Experimental evidence at protein level	20.61	1	0.999	6	1	5	11	4	10	99607	23675.9	97468.9	13C(57.0215),17C(57.0215),19C(57.0215),22C(57.0215)
sp|Q8N474|SFRP1_HUMAN	Q8N474	SFRP1_HUMAN	SFRP1	314	35386	Homo sapiens	Secreted frizzled-related protein 1	1:Experimental evidence at protein level	50.64	1	0.999	17	17	17	45	45	45	1.1423e+06	1.1423e+06	1.1423e+06	11C(57.0215),18C(57.0215),26C(57.0215),2C(57.0215),15P(15.9949),3C(57.0215),17M(15.9949),3C(57.0215),1C(57.0215),2C(57.0215),2C(57.0215),5C(57.0215),7C(57.0215),5C(57.0215),7C(57.0215),6C(57.0215),8C(57.0215),8C(57.0215)
sp|Q8N684-2|CPSF7_HUMAN	Q8N684-2	CPSF7_HUMAN	CPSF7	462	52050	Homo sapiens	Isoform 2 of Cleavage and polyadenylation specificity factor subunit 7		8.87	1	0.999	2	0	2	2	0	2	59555.8	0	59555.8	9C(57.0215)		sp|Q8N684-3|CPSF7_HUMAN, sp|Q8N684|CPSF7_HUMAN
sp|Q8N954|GPT11_HUMAN	Q8N954	GPT11_HUMAN	GPATCH11	285	33277	Homo sapiens	G patch domain-containing protein 11	1:Experimental evidence at protein level	7.02	1	0.999	2	1	2	2	1	2	71799.7	58115.2	71799.7
sp|Q8NBF2|NHLC2_HUMAN	Q8NBF2	NHLC2_HUMAN	NHLRC2	726	79444	Homo sapiens	NHL repeat-containing protein 2	1:Experimental evidence at protein level	4.13	1	0.999	2	1	2	2	1	2	37019.7	20599.8	37019.7
sp|Q8NBI6|XXLT1_HUMAN	Q8NBI6	XXLT1_HUMAN	XXYLT1	393	43807	Homo sapiens	Xyloside xylosyltransferase 1	1:Experimental evidence at protein level	8.91	1	0.999	3	0	3	3	0	3	60720.9	0	60720.9	7C(57.0215)
sp|Q8NC51-3|SERB1_HUMAN	Q8NC51-3	SERB1_HUMAN	SERBP1	393	44965	Homo sapiens	Isoform 3 of SERPINE1 mRNA-binding protein 1		29.52	1	0.999	12	0	12	27	0	27	1.28623e+06	0	1.28623e+06	10C(57.0215),10C(57.0215)		sp|Q8NC51|SERB1_HUMAN
sp|Q8NCA5|FA98A_HUMAN	Q8NCA5	FA98A_HUMAN	FAM98A	518	55273	Homo sapiens	Protein FAM98A	1:Experimental evidence at protein level	2.32	1	0.999	1	1	1	1	1	1	34320.3	34320.3	34320.3
sp|Q8NDT2-2|RB15B_HUMAN	Q8NDT2-2	RB15B_HUMAN	RBM15B	563	97205	Homo sapiens	Isoform 2 of Putative RNA-binding protein 15B		8.35	1	0.999	4	0	4	6	0	6	163678	0	163678			sp|Q8NDT2|RB15B_HUMAN
sp|Q8NFC6|BD1L1_HUMAN	Q8NFC6	BD1L1_HUMAN	BOD1L1	3051	330466	Homo sapiens	Biorientation of chromosomes in cell division protein 1-like 1	1:Experimental evidence at protein level	0.39	1	0.999	1	1	1	1	1	1	16614.7	16614.7	16614.7	4C(57.0215)
sp|Q8NFD5-2|ARI1B_HUMAN	Q8NFD5-2	ARI1B_HUMAN	ARID1B	2332	243943	Homo sapiens	Isoform 2 of AT-rich interactive domain-containing protein 1B		2.36	1	0.999	3	0	3	3	0	3	85460.2	0	85460.2	1A(42.0106)		sp|Q8NFD5-3|ARI1B_HUMAN, sp|Q8NFD5|ARI1B_HUMAN
sp|Q8TAQ2-2|SMRC2_HUMAN	Q8TAQ2-2	SMRC2_HUMAN	SMARCC2	1130	132879	Homo sapiens	Isoform 2 of SWI/SNF complex subunit SMARCC2		1.15	1	0.999	1	0	1	1	0	1	15207.2	0	15207.2			sp|Q8TAQ2-3|SMRC2_HUMAN, sp|Q8TAQ2|SMRC2_HUMAN
sp|Q8TAT2|FGFP3_HUMAN	Q8TAT2	FGFP3_HUMAN	FGFBP3	258	27590	Homo sapiens	Fibroblast growth factor-binding protein 3	1:Experimental evidence at protein level	12.79	1	0.999	2	2	2	2	2	2	115413	115413	115413	4C(57.0215)
sp|Q8TE58|ATS15_HUMAN	Q8TE58	ATS15_HUMAN	ADAMTS15	950	103287	Homo sapiens	A disintegrin and metalloproteinase with thrombospondin motifs 15	2:Experimental evidence at transcript level	1.47	1	0.999	2	0	0	41	0	0	10344117	0	0
sp|Q8TEX9-2|IPO4_HUMAN	Q8TEX9-2	IPO4_HUMAN	IPO4	1083	118715	Homo sapiens	Isoform 2 of Importin-4		2.22	1	0.999	1	0	1	2	0	2	27462.6	0	27462.6			sp|Q8TEX9|IPO4_HUMAN
sp|Q8WU90|ZC3HF_HUMAN	Q8WU90	ZC3HF_HUMAN	ZC3H15	426	48602	Homo sapiens	Zinc finger CCCH domain-containing protein 15	1:Experimental evidence at protein level	2.35	1	0.999	1	1	1	1	1	1	11408.4	11408.4	11408.4	1Q(-17.0265)
sp|Q8WUA2|PPIL4_HUMAN	Q8WUA2	PPIL4_HUMAN	PPIL4	492	57225	Homo sapiens	Peptidyl-prolyl cis-trans isomerase-like 4	1:Experimental evidence at protein level	2.24	1	0.999	1	1	1	2	2	2	53575.9	53575.9	53575.9
sp|Q8WUM4-2|PDC6I_HUMAN	Q8WUM4-2	PDC6I_HUMAN	PDCD6IP	873	96023	Homo sapiens	Isoform 2 of Programmed cell death 6-interacting protein		21.53	1	0.999	12	0	12	16	0	16	162590	0	162590	1Q(-17.0265),1Q(-17.0265),2C(57.0215)		sp|Q8WUM4|PDC6I_HUMAN
sp|Q8WVM8|SCFD1_HUMAN	Q8WVM8	SCFD1_HUMAN	SCFD1	642	72380	Homo sapiens	Sec1 family domain-containing protein 1	1:Experimental evidence at protein level	4.83	1	0.999	2	0	2	2	0	2	31810	0	31810
sp|Q8WVV4-1|POF1B_HUMAN	Q8WVV4-1	POF1B_HUMAN	POF1B	595	68065	Homo sapiens	Isoform 1 of Protein POF1B		18.49	1	0.999	8	0	8	11	0	11	135102	0	135102	7C(57.0215),7C(57.0215),8C(57.0215)		sp|Q8WVV4|POF1B_HUMAN
sp|Q8WWK9-4|CKAP2_HUMAN	Q8WWK9-4	CKAP2_HUMAN	CKAP2	494	76987	Homo sapiens	Isoform 2 of Cytoskeleton-associated protein 2		5.26	1	0.999	2	0	2	2	0	2	71687.1	0	71687.1
sp|Q8WX92-2|NELFB_HUMAN	Q8WX92-2	NELFB_HUMAN	NELFB	628	65697	Homo sapiens	Isoform 2 of Negative elongation factor B		2.07	1	0.999	1	0	1	1	0	1	18050.9	0	18050.9
sp|Q8WXF1-2|PSPC1_HUMAN	Q8WXF1-2	PSPC1_HUMAN	PSPC1	393	58744	Homo sapiens	Isoform 2 of Paraspeckle component 1		2.04	1	0.999	1	0	1	1	0	1	21250.3	0	21250.3			sp|Q8WXF1|PSPC1_HUMAN
sp|Q8WY22|BRI3B_HUMAN	Q8WY22	BRI3B_HUMAN	BRI3BP	251	27836	Homo sapiens	BRI3-binding protein	1:Experimental evidence at protein level	5.18	1	0.999	3	3	3	6	6	6	675772	675772	675772
sp|Q92499|DDX1_HUMAN	Q92499	DDX1_HUMAN	DDX1	740	82432	Homo sapiens	ATP-dependent RNA helicase DDX1	1:Experimental evidence at protein level	21.49	1	0.999	8	0	8	14	0	14	204721	0	204721	6C(57.0215)
sp|Q92522|H1X_HUMAN	Q92522	H1X_HUMAN	H1-10	213	22487	Homo sapiens	Histone H1.10	1:Experimental evidence at protein level	23.47	1	0.999	5	5	5	5	5	5	136240	136240	136240
sp|Q92576-2|PHF3_HUMAN	Q92576-2	PHF3_HUMAN	PHF3	1951	229481	Homo sapiens	Isoform 2 of PHD finger protein 3		0.51	1	0.999	1	0	1	1	0	1	8428.65	0	8428.65			sp|Q92576|PHF3_HUMAN
sp|Q92598-2|HS105_HUMAN	Q92598-2	HS105_HUMAN	HSPH1	814	96865	Homo sapiens	Isoform Beta of Heat shock protein 105 kDa		14.74	1	0.999	9	0	7	13	0	10	117465	0	106007	1Q(-17.0265),3C(57.0215),8C(57.0215)		sp|Q92598|HS105_HUMAN
sp|Q92626|PXDN_HUMAN	Q92626	PXDN_HUMAN	PXDN	1479	165275	Homo sapiens	Peroxidasin homolog	1:Experimental evidence at protein level	29.55	1	0.999	39	20	39	83	38	83	702925	422648	702925	10C(57.0215),8C(57.0215),11C(57.0215),11C(57.0215),11C(57.0215),12C(57.0215),12C(57.0215),14C(57.0215),14C(57.0215),1C(-17.0265),1C(-17.0265),1Q(-17.0265),7C(57.0215),5C(57.0215),7C(57.0215),7C(57.0215),7C(57.0215)
sp|Q92743|HTRA1_HUMAN	Q92743	HTRA1_HUMAN	HTRA1	480	51287	Homo sapiens	Serine protease HTRA1	1:Experimental evidence at protein level	2.92	1	0.999	1	1	1	1	1	1	10771.9	10771.9	10771.9
sp|Q92747|ARC1A_HUMAN	Q92747	ARC1A_HUMAN	ARPC1A	370	41569	Homo sapiens	Actin-related protein 2/3 complex subunit 1A	1:Experimental evidence at protein level	7.3	1	0.999	2	1	2	2	1	2	32436.7	24881.4	32436.7
sp|Q92769-3|HDAC2_HUMAN	Q92769-3	HDAC2_HUMAN	HDAC2	458	55364	Homo sapiens	Isoform 2 of Histone deacetylase 2		6.33	1	0.999	2	0	2	6	0	6	61055.7	0	61055.7			sp|Q92769|HDAC2_HUMAN
sp|Q92820|GGH_HUMAN	Q92820	GGH_HUMAN	GGH	318	35964	Homo sapiens	Gamma-glutamyl hydrolase	1:Experimental evidence at protein level	4.4	1	0.999	1	1	1	3	3	3	21830.7	21830.7	21830.7
sp|Q92838-3|EDA_HUMAN	Q92838-3	EDA_HUMAN	EDA	389	41294	Homo sapiens	Isoform 3 of Ectodysplasin-A		2.31	1	0.999	1	0	1	1	0	1	32417.5	0	32417.5			sp|Q92838-9|EDA_HUMAN, sp|Q92838|EDA_HUMAN
sp|Q92841-1|DDX17_HUMAN	Q92841-1	DDX17_HUMAN	DDX17	650	80272	Homo sapiens	Isoform 2 of Probable ATP-dependent RNA helicase DDX17		9.69	1	0.999	6	0	6	11	0	11	121970	0	121970	5C(57.0215)		sp|Q92841-2|DDX17_HUMAN, sp|Q92841-3|DDX17_HUMAN, sp|Q92841|DDX17_HUMAN
sp|Q92879-2|CELF1_HUMAN	Q92879-2	CELF1_HUMAN	CELF1	482	52063	Homo sapiens	Isoform 2 of CUGBP Elav-like family member 1		1.66	1	0.999	1	0	1	1	0	1	22984.4	0	22984.4			sp|Q92879-3|CELF1_HUMAN, sp|Q92879-4|CELF1_HUMAN, sp|Q92879-5|CELF1_HUMAN, sp|Q92879-6|CELF1_HUMAN, sp|Q92879|CELF1_HUMAN
sp|Q92896-2|GSLG1_HUMAN	Q92896-2	GSLG1_HUMAN	GLG1	1203	134552	Homo sapiens	Isoform 2 of Golgi apparatus protein 1		1.08	1	0.999	2	0	2	2	0	2	30450	0	30450	7C(57.0215),7C(57.0215)		sp|Q92896-3|GSLG1_HUMAN, sp|Q92896|GSLG1_HUMAN
sp|Q92900-2|RENT1_HUMAN	Q92900-2	RENT1_HUMAN	UPF1	1118	124345	Homo sapiens	Isoform 2 of Regulator of nonsense transcripts 1		2.24	1	0.999	2	0	2	3	0	3	36964.3	0	36964.3			sp|Q92900|RENT1_HUMAN
sp|Q92973-2|TNPO1_HUMAN	Q92973-2	TNPO1_HUMAN	TNPO1	890	102355	Homo sapiens	Isoform 2 of Transportin-1		6.85	1	0.999	4	0	4	9	0	9	100929	0	100929	6C(57.0215)		sp|Q92973|TNPO1_HUMAN
sp|Q92979|NEP1_HUMAN	Q92979	NEP1_HUMAN	EMG1	244	26720	Homo sapiens	Ribosomal RNA small subunit methyltransferase NEP1	1:Experimental evidence at protein level	19.67	1	0.999	3	3	3	3	3	3	59364.7	59364.7	59364.7	14C(57.0215)
sp|Q93009|UBP7_HUMAN	Q93009	UBP7_HUMAN	USP7	1102	128302	Homo sapiens	Ubiquitin carboxyl-terminal hydrolase 7	1:Experimental evidence at protein level	1.09	1	0.999	1	0	1	1	0	1	48491.9	0	48491.9
sp|Q96AC1-2|FERM2_HUMAN	Q96AC1-2	FERM2_HUMAN	FERMT2	633	77861	Homo sapiens	Isoform 2 of Fermitin family homolog 2		6	1	0.999	2	0	2	2	0	2	60734.9	0	60734.9			sp|Q96AC1-3|FERM2_HUMAN, sp|Q96AC1|FERM2_HUMAN
sp|Q96DI7|SNR40_HUMAN	Q96DI7	SNR40_HUMAN	SNRNP40	357	39311	Homo sapiens	U5 small nuclear ribonucleoprotein 40 kDa protein	1:Experimental evidence at protein level	10.92	1	0.999	2	1	2	2	1	2	30685.4	17405.5	30685.4
sp|Q96EK5|KBP_HUMAN	Q96EK5	KBP_HUMAN	KIFBP	621	71814	Homo sapiens	KIF-binding protein	1:Experimental evidence at protein level	6.44	1	0.999	3	3	3	4	4	4	84660.6	84660.6	84660.6	2C(57.0215)
sp|Q96EK7|F120B_HUMAN	Q96EK7	F120B_HUMAN	FAM120B	910	103783	Homo sapiens	Constitutive coactivator of peroxisome proliferator-activated receptor gamma	1:Experimental evidence at protein level	2.53	1	0.999	2	0	2	2	0	2	52880.8	0	52880.8
sp|Q96EU7|C1GLC_HUMAN	Q96EU7	C1GLC_HUMAN	C1GALT1C1	318	36382	Homo sapiens	C1GALT1-specific chaperone 1	1:Experimental evidence at protein level	21.38	1	0.999	6	6	6	15	15	15	420519	420519	420519	10C(57.0215),10C(57.0215),3C(57.0215)
sp|Q96EY4|TMA16_HUMAN	Q96EY4	TMA16_HUMAN	TMA16	203	23864	Homo sapiens	Translation machinery-associated protein 16	1:Experimental evidence at protein level	8.37	1	0.999	1	1	1	1	1	1	23873.2	23873.2	23873.2
sp|Q96FK6|WDR89_HUMAN	Q96FK6	WDR89_HUMAN	WDR89	387	43215	Homo sapiens	WD repeat-containing protein 89	2:Experimental evidence at transcript level	3.88	1	0.999	1	1	1	2	2	2	17527.6	17527.6	17527.6	1M(42.0106)
sp|Q96FW1|OTUB1_HUMAN	Q96FW1	OTUB1_HUMAN	OTUB1	271	31284	Homo sapiens	Ubiquitin thioesterase OTUB1	1:Experimental evidence at protein level	11.81	1	0.999	3	1	3	4	2	4	81357.9	37843.7	81357.9
sp|Q96FX7|TRM61_HUMAN	Q96FX7	TRM61_HUMAN	TRMT61A	289	31382	Homo sapiens	tRNA (adenine(58)-N(1))-methyltransferase catalytic subunit TRMT61A	1:Experimental evidence at protein level	9.69	1	0.999	1	1	1	1	1	1	17346.2	17346.2	17346.2	1S(42.0106),24M(15.9949)
sp|Q96G75-2|RMD5B_HUMAN	Q96G75-2	RMD5B_HUMAN	RMND5B	333	44414	Homo sapiens	Isoform 2 of E3 ubiquitin-protein transferase RMND5B		4.2	1	0.999	1	0	1	1	0	1	22717.5	0	22717.5			sp|Q96G75|RMD5B_HUMAN
sp|Q96GQ7|DDX27_HUMAN	Q96GQ7	DDX27_HUMAN	DDX27	796	89835	Homo sapiens	Probable ATP-dependent RNA helicase DDX27	1:Experimental evidence at protein level	1.38	1	0.999	1	1	1	1	1	1	24087.3	24087.3	24087.3
sp|Q96H79|ZCCHL_HUMAN	Q96H79	ZCCHL_HUMAN	ZC3HAV1L	300	32962	Homo sapiens	Zinc finger CCCH-type antiviral protein 1-like	1:Experimental evidence at protein level	15.67	1	0.999	3	3	3	3	3	3	152115	152115	152115	1Q(-17.0265)
sp|Q96HJ9-2|FMC1_HUMAN	Q96HJ9-2	FMC1_HUMAN	FMC1	458	12749	Homo sapiens	Isoform 2 of Protein FMC1 homolog		17.25	1	0.999	6	0	6	7	0	7	120361	0	120361	2C(57.0215),5C(57.0215),6C(57.0215),6C(57.0215),7C(57.0215),7C(57.0215)		sp|Q9Y383-2|LC7L2_HUMAN, sp|Q9Y383-3|LC7L2_HUMAN, sp|Q9Y383|LC7L2_HUMAN
sp|Q96J01-2|THOC3_HUMAN	Q96J01-2	THOC3_HUMAN	THOC3	327	38772	Homo sapiens	Isoform 2 of THO complex subunit 3		3.06	1	0.9988	1	0	1	1	0	1	26819	0	26819			sp|Q96J01|THOC3_HUMAN
sp|Q96K17|BT3L4_HUMAN	Q96K17	BT3L4_HUMAN	BTF3L4	158	17271	Homo sapiens	Transcription factor BTF3 homolog 4	1:Experimental evidence at protein level	44.3	1	0.999	3	1	3	3	1	3	46440.8	12179.9	46440.8
sp|Q96KR1|ZFR_HUMAN	Q96KR1	ZFR_HUMAN	ZFR	1074	117012	Homo sapiens	Zinc finger RNA-binding protein	1:Experimental evidence at protein level	6.8	1	0.999	6	6	6	8	8	8	93386.5	93386.5	93386.5	11C(57.0215),16C(57.0215),8C(57.0215)
sp|Q96MM7-2|H6ST2_HUMAN	Q96MM7-2	H6ST2_HUMAN	HS6ST2	459	69130	Homo sapiens	Isoform 2 of Heparan-sulfate 6-O-sulfotransferase 2		8.93	1	0.999	3	0	3	4	0	4	88671.3	0	88671.3	10C(57.0215),8C(57.0215)		sp|Q96MM7-3|H6ST2_HUMAN, sp|Q96MM7-4|H6ST2_HUMAN, sp|Q96MM7|H6ST2_HUMAN
sp|Q96P11-2|NSUN5_HUMAN	Q96P11-2	NSUN5_HUMAN	NSUN5	466	46692	Homo sapiens	Isoform 2 of 28S rRNA (cytosine-C(5))-methyltransferase		5.36	1	0.999	2	0	2	2	0	2	81305.8	0	81305.8	11C(57.0215),2C(57.0215)		sp|Q96P11-4|NSUN5_HUMAN, sp|Q96P11-5|NSUN5_HUMAN, sp|Q96P11|NSUN5_HUMAN
sp|Q96P63-2|SPB12_HUMAN	Q96P63-2	SPB12_HUMAN	SERPINB12	425	46276	Homo sapiens	Isoform 2 of Serpin B12		12.47	1	0.999	4	1	3	8	1	7	208936	42674.8	208936	2C(57.0215)
sp|Q96P70|IPO9_HUMAN	Q96P70	IPO9_HUMAN	IPO9	1041	115963	Homo sapiens	Importin-9	1:Experimental evidence at protein level	3.84	1	0.999	2	2	2	3	3	3	40344.9	40344.9	40344.9
sp|Q96QK1|VPS35_HUMAN	Q96QK1	VPS35_HUMAN	VPS35	796	91707	Homo sapiens	Vacuolar protein sorting-associated protein 35	1:Experimental evidence at protein level	6.41	1	0.999	4	4	4	6	6	6	91794.1	91794.1	91794.1	5C(57.0215)
sp|Q96RS6|NUDC1_HUMAN	Q96RS6	NUDC1_HUMAN	NUDCD1	583	66756	Homo sapiens	NudC domain-containing protein 1	1:Experimental evidence at protein level	2.74	1	0.999	1	0	1	1	0	1	13928.5	0	13928.5
sp|Q96SB4-3|SRPK1_HUMAN	Q96SB4-3	SRPK1_HUMAN	SRPK1	826	74325	Homo sapiens	Isoform 1 of SRSF protein kinase 1		1.45	1	0.999	1	0	1	1	0	1	21986.5	0	21986.5	8C(57.0215)		sp|Q96SB4-4|SRPK1_HUMAN, sp|Q96SB4|SRPK1_HUMAN
sp|Q96T51-2|RUFY1_HUMAN	Q96T51-2	RUFY1_HUMAN	RUFY1	600	79818	Homo sapiens	Isoform 2 of RUN and FYVE domain-containing protein 1		1.5	1	0.999	1	0	1	1	0	1	20269.4	0	20269.4			sp|Q96T51|RUFY1_HUMAN
sp|Q99435-2|NELL2_HUMAN	Q99435-2	NELL2_HUMAN	NELL2	839	91346	Homo sapiens	Isoform 2 of Protein kinase C-binding protein NELL2		13.23	1	0.999	8	0	8	13	0	13	205743	0	205743	10C(57.0215),5C(57.0215),8C(57.0215),12C(57.0215),24C(57.0215),25C(57.0215),7C(57.0215),12C(57.0215),24C(57.0215),25C(57.0215),7C(57.0215),1Q(-17.0265),1Q(-17.0265),2C(57.0215),2C(57.0215),5C(57.0215),2C(57.0215),5C(57.0215),3C(57.0215),9C(57.0215)
sp|Q99436|PSB7_HUMAN	Q99436	PSB7_HUMAN	PSMB7	277	29965	Homo sapiens	Proteasome subunit beta type-7	1:Experimental evidence at protein level	5.05	1	0.999	1	0	1	3	0	3	67869.6	0	67869.6	12C(57.0215),12C(57.0215),5M(15.9949)
sp|Q99459|CDC5L_HUMAN	Q99459	CDC5L_HUMAN	CDC5L	802	92251	Homo sapiens	Cell division cycle 5-like protein	1:Experimental evidence at protein level	1.5	1	0.999	1	1	1	1	1	1	13789.3	13789.3	13789.3
sp|Q99460|PSMD1_HUMAN	Q99460	PSMD1_HUMAN	PSMD1	953	105836	Homo sapiens	26S proteasome non-ATPase regulatory subunit 1	1:Experimental evidence at protein level	10.28	1	0.999	5	0	5	9	0	9	153282	0	153282	1M(42.0106),1Q(-17.0265),2C(57.0215)
sp|Q99471|PFD5_HUMAN	Q99471	PFD5_HUMAN	PFDN5	154	17328	Homo sapiens	Prefoldin subunit 5	1:Experimental evidence at protein level	38.31	1	0.999	5	0	5	12	0	12	177441	0	177441	1A(42.0106)
sp|Q99536|VAT1_HUMAN	Q99536	VAT1_HUMAN	VAT1	393	41920	Homo sapiens	Synaptic vesicle membrane protein VAT-1 homolog	1:Experimental evidence at protein level	3.56	1	0.999	1	1	1	1	1	1	22736.3	22736.3	22736.3	1C(-17.0265)
sp|Q99538|LGMN_HUMAN	Q99538	LGMN_HUMAN	LGMN	433	49411	Homo sapiens	Legumain	1:Experimental evidence at protein level	36.26	1	0.999	12	4	12	25	10	25	344411	247569	344411	1Q(-17.0265),3C(57.0215),3C(57.0215),6C(57.0215),7C(57.0215),8C(57.0215),9C(57.0215),9C(57.0215),9C(57.0215),9C(57.0215)
sp|Q99700-2|ATX2_HUMAN	Q99700-2	ATX2_HUMAN	ATXN2	995	140283	Homo sapiens	Isoform 2 of Ataxin-2		2.51	1	0.999	2	0	2	2	0	2	31494	0	31494			sp|Q99700-4|ATX2_HUMAN, sp|Q99700-5|ATX2_HUMAN, sp|Q99700|ATX2_HUMAN
sp|Q99729-2|ROAA_HUMAN	Q99729-2	ROAA_HUMAN	HNRNPAB	332	36225	Homo sapiens	Isoform 2 of Heterogeneous nuclear ribonucleoprotein A/B		3.92	1	0.999	1	0	1	1	0	1	9654.54	0	9654.54			sp|Q99729-3|ROAA_HUMAN, sp|Q99729-4|ROAA_HUMAN, sp|Q99729|ROAA_HUMAN
sp|Q99733-2|NP1L4_HUMAN	Q99733-2	NP1L4_HUMAN	NAP1L4	386	42823	Homo sapiens	Isoform 2 of Nucleosome assembly protein 1-like 4		6.48	1	0.999	2	0	1	2	0	1	81755	0	22010	1Q(-17.0265)		sp|Q99733|NP1L4_HUMAN
sp|Q99832|TCPH_HUMAN	Q99832	TCPH_HUMAN	CCT7	543	59367	Homo sapiens	T-complex protein 1 subunit eta	1:Experimental evidence at protein level	62.43	1	0.999	30	3	30	82	3	82	3.98763e+06	248172	3.98763e+06	12C(57.0215),18C(57.0215),1M(42.0106),29C(57.0215),4C(57.0215),4C(57.0215),7M(15.9949),7M(15.9949),7M(15.9949),8M(15.9949)
sp|Q99873-2|ANM1_HUMAN	Q99873-2	ANM1_HUMAN	PRMT1	347	42462	Homo sapiens	Isoform 2 of Protein arginine N-methyltransferase 1		23.34	1	0.999	6	0	6	7	0	7	219314	0	219314	7C(57.0215)		sp|Q99873-3|ANM1_HUMAN, sp|Q99873|ANM1_HUMAN
sp|Q99985|SEM3C_HUMAN	Q99985	SEM3C_HUMAN	SEMA3C	751	85207	Homo sapiens	Semaphorin-3C	2:Experimental evidence at transcript level	5.73	1	0.999	3	3	3	4	4	4	102101	102101	102101	8C(57.0215)
sp|Q99988|GDF15_HUMAN	Q99988	GDF15_HUMAN	GDF15	308	34140	Homo sapiens	Growth/differentiation factor 15	1:Experimental evidence at protein level	10.39	1	0.999	1	1	1	1	1	1	23547	23547	23547
sp|Q9BQ52-4|RNZ2_HUMAN	Q9BQ52-4	RNZ2_HUMAN	ELAC2	786	92219	Homo sapiens	Isoform 4 of Zinc phosphodiesterase ELAC protein 2		6.49	1	0.999	4	0	4	6	0	6	115117	0	115117	5C(57.0215)		sp|Q9BQ52|RNZ2_HUMAN
sp|Q9BQ67|GRWD1_HUMAN	Q9BQ67	GRWD1_HUMAN	GRWD1	446	49419	Homo sapiens	Glutamate-rich WD repeat-containing protein 1	1:Experimental evidence at protein level	7.85	1	0.999	2	2	2	2	2	2	37394	37394	37394
sp|Q9BQE3|TBA1C_HUMAN	Q9BQE3	TBA1C_HUMAN	TUBA1C	449	49895	Homo sapiens	Tubulin alpha-1C chain	1:Experimental evidence at protein level	52.34	1	0.999	25	1	1	70	1	1	1291218	20102.6	20102.6	3C(57.0215)
sp|Q9BS26|ERP44_HUMAN	Q9BS26	ERP44_HUMAN	ERP44	406	46971	Homo sapiens	Endoplasmic reticulum resident protein 44	1:Experimental evidence at protein level	37.93	1	0.999	16	16	16	34	34	34	704920	704920	704920	10C(57.0215),10C(57.0215),10C(57.0215),1C(57.0215),1Q(-17.0265),1Q(-17.0265),1Q(-17.0265),23M(15.9949),2C(57.0215),3C(57.0215),3C(57.0215),5C(57.0215),9C(57.0215),9C(57.0215)
sp|Q9BT78|CSN4_HUMAN	Q9BT78	CSN4_HUMAN	COPS4	406	46269	Homo sapiens	COP9 signalosome complex subunit 4	1:Experimental evidence at protein level	10.34	1	0.999	3	0	3	5	0	5	67134.4	0	67134.4
sp|Q9BTA9-5|WAC_HUMAN	Q9BTA9-5	WAC_HUMAN	WAC	544	70724	Homo sapiens	Isoform 4 of WW domain-containing adapter protein with coiled-coil		5.15	1	0.999	2	0	2	3	0	3	56174.7	0	56174.7			sp|Q9BTA9|WAC_HUMAN
sp|Q9BTY2|FUCO2_HUMAN	Q9BTY2	FUCO2_HUMAN	FUCA2	467	54067	Homo sapiens	Plasma alpha-L-fucosidase	1:Experimental evidence at protein level	2.78	1	0.999	1	1	1	3	3	3	22186.7	22186.7	22186.7
sp|Q9BU40-4|CRDL1_HUMAN	Q9BU40-4	CRDL1_HUMAN	CHRDL1	458	52026	Homo sapiens	Isoform 3 of Chordin-like protein 1		16.59	1	0.999	5	0	5	9	0	9	154276	0	154276	13C(57.0215),13C(57.0215),14C(57.0215),3C(57.0215),16C(57.0215),17C(57.0215),1C(-17.0265),6C(57.0215),16C(57.0215),17C(57.0215),1C(57.0215),6C(57.0215),18C(57.0215),19C(57.0215),3C(57.0215),8C(57.0215),18C(57.0215),19C(57.0215),3C(57.0215),8C(57.0215),2C(57.0215)
sp|Q9BV20|MTNA_HUMAN	Q9BV20	MTNA_HUMAN	MRI1	369	39150	Homo sapiens	Methylthioribose-1-phosphate isomerase	1:Experimental evidence at protein level	4.07	1	0.999	1	0	1	1	0	1	46676.3	0	46676.3
sp|Q9BVP2-2|GNL3_HUMAN	Q9BVP2-2	GNL3_HUMAN	GNL3	537	61993	Homo sapiens	Isoform 2 of Guanine nucleotide-binding protein-like 3		5.4	1	0.999	4	0	4	7	0	7	102678	0	102678			sp|Q9BVP2|GNL3_HUMAN
sp|Q9BWD1|THIC_HUMAN	Q9BWD1	THIC_HUMAN	ACAT2	397	41351	Homo sapiens	Acetyl-CoA acetyltransferase, cytosolic	1:Experimental evidence at protein level	7.3	1	0.999	1	1	1	2	2	2	68822	68822	68822
sp|Q9BWE0-4|REPI1_HUMAN	Q9BWE0-4	REPI1_HUMAN	REPIN1	624	63575	Homo sapiens	Isoform 2 of Replication initiator 1		1.6	1	0.9988	1	0	1	2	0	2	9541.24	0	9541.24			sp|Q9BWE0|REPI1_HUMAN
sp|Q9BWJ5|SF3B5_HUMAN	Q9BWJ5	SF3B5_HUMAN	SF3B5	86	10135	Homo sapiens	Splicing factor 3B subunit 5	1:Experimental evidence at protein level	68.6	1	0.999	6	6	6	9	9	9	210391	210391	210391	1T(42.0106),1T(42.0106),5C(57.0215)
sp|Q9BWS9-3|CHID1_HUMAN	Q9BWS9-3	CHID1_HUMAN	CHID1	362	44941	Homo sapiens	Isoform 3 of Chitinase domain-containing protein 1		4.7	1	0.999	1	0	1	1	0	1	22772.1	0	22772.1			sp|Q9BWS9|CHID1_HUMAN
sp|Q9BXJ4-2|C1QT3_HUMAN	Q9BXJ4-2	C1QT3_HUMAN	C1QTNF3	198	26994	Homo sapiens	Isoform 2 of Complement C1q tumor necrosis factor-related protein 3		6.06	1	0.999	1	0	1	1	0	1	11252.7	0	11252.7			sp|Q9BXJ4-3|C1QT3_HUMAN, sp|Q9BXJ4|C1QT3_HUMAN
sp|Q9BXJ9|NAA15_HUMAN	Q9BXJ9	NAA15_HUMAN	NAA15	866	101272	Homo sapiens	N-alpha-acetyltransferase 15, NatA auxiliary subunit	1:Experimental evidence at protein level	18.94	1	0.999	15	6	15	23	9	23	205286	205286	205286	11C(57.0215),1Q(-17.0265),2C(57.0215)
sp|Q9BXS5-2|AP1M1_HUMAN	Q9BXS5-2	AP1M1_HUMAN	AP1M1	435	48587	Homo sapiens	Isoform 2 of AP-1 complex subunit mu-1		8.28	1	0.999	2	0	2	4	0	4	52415.8	0	52415.8	12C(57.0215)
sp|Q9BZI7-2|REN3B_HUMAN	Q9BZI7-2	REN3B_HUMAN	UPF3B	470	57762	Homo sapiens	Isoform 2 of Regulator of nonsense transcripts 3B		5.74	1	0.999	2	0	2	3	0	3	64206.5	0	64206.5			sp|Q9BZI7|REN3B_HUMAN
sp|Q9BZZ5-1|API5_HUMAN	Q9BZZ5-1	API5_HUMAN	API5	510	59005	Homo sapiens	Isoform 1 of Apoptosis inhibitor 5		4.12	1	0.999	1	0	1	1	0	1	11332.4	0	11332.4			sp|Q9BZZ5-2|API5_HUMAN, sp|Q9BZZ5|API5_HUMAN
sp|Q9C005|DPY30_HUMAN	Q9C005	DPY30_HUMAN	DPY30	99	11250	Homo sapiens	Protein dpy-30 homolog	1:Experimental evidence at protein level	31.31	1	0.999	2	2	2	2	2	2	12188.1	12188.1	12188.1
sp|Q9C075|K1C23_HUMAN	Q9C075	K1C23_HUMAN	KRT23	422	48131	Homo sapiens	Keratin, type I cytoskeletal 23	1:Experimental evidence at protein level	17.3	1	0.999	7	1	4	15	1	5	710403	19512.4	78074.4	7M(15.9949)
sp|Q9C0C9|UBE2O_HUMAN	Q9C0C9	UBE2O_HUMAN	UBE2O	1292	141293	Homo sapiens	(E3-independent) E2 ubiquitin-conjugating enzyme	1:Experimental evidence at protein level	0.85	1	0.999	1	1	1	1	1	1	17986.4	17986.4	17986.4
sp|Q9GZN8-2|ADSSP_HUMAN	Q9GZN8-2	ADSSP_HUMAN	ADISSP	199	19291	Homo sapiens	Isoform 2 of Adipose-secreted signaling protein		56.28	1	0.999	10	1	10	19	1	19	567532	19377.7	567532	1C(-17.0265)
sp|Q9GZP4-2|PITH1_HUMAN	Q9GZP4-2	PITH1_HUMAN	PITHD1	210	24178	Homo sapiens	Isoform 2 of PITH domain-containing protein 1		20.48	1	0.999	3	0	3	3	0	3	58034	0	58034	1C(57.0215),6C(57.0215)		sp|Q9GZP4|PITH1_HUMAN
sp|Q9GZZ9|UBA5_HUMAN	Q9GZZ9	UBA5_HUMAN	UBA5	404	44863	Homo sapiens	Ubiquitin-like modifier-activating enzyme 5	1:Experimental evidence at protein level	3.22	1	0.999	1	1	1	1	1	1	12003.8	12003.8	12003.8
sp|Q9H0C8|ILKAP_HUMAN	Q9H0C8	ILKAP_HUMAN	ILKAP	392	42907	Homo sapiens	Integrin-linked kinase-associated serine/threonine phosphatase 2C	1:Experimental evidence at protein level	3.06	1	0.999	1	1	1	2	2	2	35674.1	35674.1	35674.1
sp|Q9H0G5|NSRP1_HUMAN	Q9H0G5	NSRP1_HUMAN	NSRP1	558	66390	Homo sapiens	Nuclear speckle splicing regulatory protein 1	1:Experimental evidence at protein level	9.5	1	0.999	5	5	5	7	7	7	259529	259529	259529
sp|Q9H0P0-1|5NT3A_HUMAN	Q9H0P0-1	5NT3A_HUMAN	NT5C3A	297	37948	Homo sapiens	Isoform 1 of Cytosolic 5'-nucleotidase 3A		6.73	1	0.999	2	0	2	2	0	2	165427	0	165427	1K(42.0106)		sp|Q9H0P0-2|5NT3A_HUMAN, sp|Q9H0P0-3|5NT3A_HUMAN, sp|Q9H0P0|5NT3A_HUMAN
sp|Q9H1E1|RNAS7_HUMAN	Q9H1E1	RNAS7_HUMAN	RNASE7	156	17419	Homo sapiens	Ribonuclease 7	1:Experimental evidence at protein level	17.95	1	0.999	3	3	3	9	9	9	202650	202650	202650	6C(57.0215),6C(57.0215)
sp|Q9H2A7|CXL16_HUMAN	Q9H2A7	CXL16_HUMAN	CXCL16	254	27579	Homo sapiens	C-X-C motif chemokine 16	2:Experimental evidence at transcript level	11.02	1	0.999	2	2	2	3	3	3	91112.9	91112.9	91112.9	11C(57.0215),9C(57.0215)
sp|Q9H2G2-2|SLK_HUMAN	Q9H2G2-2	SLK_HUMAN	SLK	1204	142695	Homo sapiens	Isoform 2 of STE20-like serine/threonine-protein kinase		0.91	1	0.999	1	0	1	1	0	1	14044.7	0	14044.7	1Q(-17.0265)
sp|Q9H2M9|RBGPR_HUMAN	Q9H2M9	RBGPR_HUMAN	RAB3GAP2	1393	155985	Homo sapiens	Rab3 GTPase-activating protein non-catalytic subunit	1:Experimental evidence at protein level	1.01	1	0.999	1	1	1	1	1	1	15427.1	15427.1	15427.1
sp|Q9H336|CRLD1_HUMAN	Q9H336	CRLD1_HUMAN	CRISPLD1	500	56888	Homo sapiens	Cysteine-rich secretory protein LCCL domain-containing 1	2:Experimental evidence at transcript level	35.8	1	0.999	19	8	19	53	22	53	1.64092e+06	650846	1.64092e+06	16C(57.0215),21C(57.0215),5C(57.0215),8C(57.0215),16C(57.0215),25C(57.0215),8C(57.0215),16C(57.0215),25C(57.0215),8C(57.0215),16C(57.0215),5C(57.0215),8C(57.0215),1C(-17.0265),6C(57.0215),1C(57.0215),6C(57.0215),1C(57.0215),6C(57.0215),1Q(-17.0265),1Q(-17.0265),1Q(-17.0265),1Q(-17.0265),2C(57.0215),2C(57.0215),6C(57.0215),7M(15.9949),9C(57.0215)
sp|Q9H3U1-2|UN45A_HUMAN	Q9H3U1-2	UN45A_HUMAN	UNC45A	929	103077	Homo sapiens	Isoform 2 of Protein unc-45 homolog A		2.15	1	0.999	1	0	1	1	0	1	5658.54	0	5658.54
sp|Q9H4F8-2|SMOC1_HUMAN	Q9H4F8-2	SMOC1_HUMAN	SMOC1	435	48163	Homo sapiens	Isoform 2 of SPARC-related modular calcium-binding protein 1		48.97	1	0.999	17	0	17	35	0	35	762931	0	762931	10C(57.0215),14C(57.0215),10C(57.0215),14C(57.0215),16C(57.0215),19C(57.0215),26C(57.0215),28C(57.0215),8C(57.0215),1C(-17.0265),1C(-17.0265),1Q(-17.0265),2M(15.9949),3C(57.0215),3C(57.0215),7C(57.0215),3C(57.0215),7C(57.0215),4C(57.0215),5C(57.0215),5C(57.0215),9C(57.0215),6C(57.0215),7C(57.0215),8C(57.0215),8C(57.0215)
sp|Q9H4F8|SMOC1_HUMAN	Q9H4F8	SMOC1_HUMAN	SMOC1	434	48163	Homo sapiens	SPARC-related modular calcium-binding protein 1	1:Experimental evidence at protein level	51.38	1	0.999	18	1	1	36	1	1	762931	72929.1	72929.1	2C(57.0215)
sp|Q9HA64|KT3K_HUMAN	Q9HA64	KT3K_HUMAN	FN3KRP	309	34412	Homo sapiens	Ketosamine-3-kinase	1:Experimental evidence at protein level	4.53	1	0.999	1	1	1	1	1	1	21697.1	21697.1	21697.1
sp|Q9HB71|CYBP_HUMAN	Q9HB71	CYBP_HUMAN	CACYBP	228	26210	Homo sapiens	Calcyclin-binding protein	1:Experimental evidence at protein level	17.54	1	0.999	3	0	3	5	0	5	425985	0	425985	1A(42.0106)
sp|Q9HC35|EMAL4_HUMAN	Q9HC35	EMAL4_HUMAN	EML4	981	108916	Homo sapiens	Echinoderm microtubule-associated protein-like 4	1:Experimental evidence at protein level	2.65	1	0.999	1	0	1	1	0	1	18603.2	0	18603.2	8C(57.0215)
sp|Q9HCB6|SPON1_HUMAN	Q9HCB6	SPON1_HUMAN	SPON1	807	90973	Homo sapiens	Spondin-1	1:Experimental evidence at protein level	3.72	1	0.999	2	2	2	4	4	4	120335	120335	120335	8C(57.0215)
sp|Q9HCK8-2|CHD8_HUMAN	Q9HCK8-2	CHD8_HUMAN	CHD8	2302	290519	Homo sapiens	Isoform 2 of Chromodomain-helicase-DNA-binding protein 8		0.65	1	0.999	1	0	1	13	0	13	3.96804e+06	0	3.96804e+06	1G(42.0106)		sp|Q9HCK8|CHD8_HUMAN
sp|Q9HCN8|SDF2L_HUMAN	Q9HCN8	SDF2L_HUMAN	SDF2L1	221	23598	Homo sapiens	Stromal cell-derived factor 2-like protein 1	1:Experimental evidence at protein level	10.86	1	0.999	2	2	2	2	2	2	110744	110744	110744	10C(57.0215)
sp|Q9HCY8|S10AE_HUMAN	Q9HCY8	S10AE_HUMAN	S100A14	104	11662	Homo sapiens	Protein S100-A14	1:Experimental evidence at protein level	56.73	1	0.999	4	4	4	5	5	5	106443	106443	106443	7C(57.0215),7C(57.0215)
sp|Q9NPC4|A4GAT_HUMAN	Q9NPC4	A4GAT_HUMAN	A4GALT	353	40499	Homo sapiens	Lactosylceramide 4-alpha-galactosyltransferase	1:Experimental evidence at protein level	2.83	1	0.999	1	1	1	2	2	2	35820.9	35820.9	35820.9	2C(57.0215)
sp|Q9NPD3|EXOS4_HUMAN	Q9NPD3	EXOS4_HUMAN	EXOSC4	245	26383	Homo sapiens	Exosome complex component RRP41	1:Experimental evidence at protein level	3.27	1	0.999	1	1	1	1	1	1	18938.3	18938.3	18938.3
sp|Q9NQH7-4|XPP3_HUMAN	Q9NQH7-4	XPP3_HUMAN	XPNPEP3	484	57034	Homo sapiens	Isoform 4 of Xaa-Pro aminopeptidase 3		5.58	1	0.999	1	0	1	3	0	3	38793.3	0	38793.3			sp|Q9NQH7|XPP3_HUMAN
sp|Q9NQP4|PFD4_HUMAN	Q9NQP4	PFD4_HUMAN	PFDN4	134	15314	Homo sapiens	Prefoldin subunit 4	1:Experimental evidence at protein level	8.21	1	0.999	1	1	1	5	5	5	36737.1	36737.1	36737.1
sp|Q9NQT4|EXOS5_HUMAN	Q9NQT4	EXOS5_HUMAN	EXOSC5	235	25249	Homo sapiens	Exosome complex component RRP46	1:Experimental evidence at protein level	5.96	1	0.999	1	1	1	3	3	3	22120.5	22120.5	22120.5	3C(57.0215)
sp|Q9NR30|DDX21_HUMAN	Q9NR30	DDX21_HUMAN	DDX21	783	87344	Homo sapiens	Nucleolar RNA helicase 2	1:Experimental evidence at protein level	7.02	1	0.999	4	0	4	4	0	4	115827	0	115827
sp|Q9NR45|SIAS_HUMAN	Q9NR45	SIAS_HUMAN	NANS	359	40308	Homo sapiens	Sialic acid synthase	1:Experimental evidence at protein level	10.31	1	0.999	2	2	2	4	4	4	82421.8	82421.8	82421.8
sp|Q9NRN5|OLFL3_HUMAN	Q9NRN5	OLFL3_HUMAN	OLFML3	406	46010	Homo sapiens	Olfactomedin-like protein 3	2:Experimental evidence at transcript level	2.22	1	0.9989	1	0	1	1	0	1	13307.6	0	13307.6
sp|Q9NRN7|ADPPT_HUMAN	Q9NRN7	ADPPT_HUMAN	AASDHPPT	309	35776	Homo sapiens	L-aminoadipate-semialdehyde dehydrogenase-phosphopantetheinyl transferase	1:Experimental evidence at protein level	13.27	1	0.999	3	2	3	5	4	5	264590	213927	264590
sp|Q9NS86|LANC2_HUMAN	Q9NS86	LANC2_HUMAN	LANCL2	450	50854	Homo sapiens	LanC-like protein 2	1:Experimental evidence at protein level	2.44	1	0.999	1	1	1	2	2	2	24368	24368	24368	3C(57.0215),8C(57.0215)
sp|Q9NSD9|SYFB_HUMAN	Q9NSD9	SYFB_HUMAN	FARSB	589	66116	Homo sapiens	Phenylalanine--tRNA ligase beta subunit	1:Experimental evidence at protein level	3.9	1	0.999	2	0	2	2	0	2	49895.4	0	49895.4
sp|Q9NT22|EMIL3_HUMAN	Q9NT22	EMIL3_HUMAN	EMILIN3	766	82647	Homo sapiens	EMILIN-3	1:Experimental evidence at protein level	20.1	1	0.999	11	2	11	20	3	20	232576	69352.6	232576	1Q(-17.0265),8C(57.0215),8C(57.0215)
sp|Q9NTJ3|SMC4_HUMAN	Q9NTJ3	SMC4_HUMAN	SMC4	1288	147182	Homo sapiens	Structural maintenance of chromosomes protein 4	1:Experimental evidence at protein level	8.46	1	0.999	7	1	7	9	1	9	115839	20141.7	115839
sp|Q9NTK5|OLA1_HUMAN	Q9NTK5	OLA1_HUMAN	OLA1	396	44744	Homo sapiens	Obg-like ATPase 1	1:Experimental evidence at protein level	6.31	1	0.999	2	0	2	6	0	6	362927	0	362927	9C(57.0215)
sp|Q9NTM9|CUTC_HUMAN	Q9NTM9	CUTC_HUMAN	CUTC	273	29341	Homo sapiens	Copper homeostasis protein cutC homolog	1:Experimental evidence at protein level	20.51	1	0.999	4	4	4	6	6	6	243957	243957	243957	12C(57.0215),12C(57.0215),1Q(-17.0265)
sp|Q9NUD5|ZCHC3_HUMAN	Q9NUD5	ZCHC3_HUMAN	ZCCHC3	403	43547	Homo sapiens	Zinc finger CCHC domain-containing protein 3	1:Experimental evidence at protein level	3.97	1	0.999	1	0	1	1	0	1	30195.6	0	30195.6
sp|Q9NUQ6-2|SPS2L_HUMAN	Q9NUQ6-2	SPS2L_HUMAN	SPATS2L	489	61729	Homo sapiens	Isoform 2 of SPATS2-like protein		2.45	1	0.999	1	0	1	2	0	2	118121	0	118121			sp|Q9NUQ6-3|SPS2L_HUMAN, sp|Q9NUQ6-4|SPS2L_HUMAN, sp|Q9NUQ6|SPS2L_HUMAN
sp|Q9NV58-2|RN19A_HUMAN	Q9NV58-2	RN19A_HUMAN	RNF19A	602	90696	Homo sapiens	Isoform 2 of E3 ubiquitin-protein ligase RNF19A		3.82	1	0.9987	1	0	1	1	0	1	223495	0	223495			sp|Q9NV58-3|RN19A_HUMAN, sp|Q9NV58|RN19A_HUMAN
sp|Q9NVA2|SEP11_HUMAN	Q9NVA2	SEP11_HUMAN	SEPTIN11	429	49398	Homo sapiens	Septin-11	1:Experimental evidence at protein level	8.16	1	0.999	3	0	3	4	0	4	116772	0	116772	4C(57.0215),4C(57.0215)
sp|Q9NVX2|NLE1_HUMAN	Q9NVX2	NLE1_HUMAN	NLE1	485	53320	Homo sapiens	Notchless protein homolog 1	1:Experimental evidence at protein level	2.68	1	0.999	1	1	1	4	4	4	14117.9	14117.9	14117.9	11C(57.0215)
sp|Q9NW08-2|RPC2_HUMAN	Q9NW08-2	RPC2_HUMAN	POLR3B	1075	127785	Homo sapiens	Isoform 2 of DNA-directed RNA polymerase III subunit RPC2		1.4	1	0.999	2	0	2	2	0	2	33587.8	0	33587.8			sp|Q9NW08|RPC2_HUMAN
sp|Q9NW13-2|RBM28_HUMAN	Q9NW13-2	RBM28_HUMAN	RBM28	618	85738	Homo sapiens	Isoform 2 of RNA-binding protein 28		4.53	1	0.999	2	0	2	4	0	4	84733.5	0	84733.5			sp|Q9NW13|RBM28_HUMAN
sp|Q9NWT1|PK1IP_HUMAN	Q9NWT1	PK1IP_HUMAN	PAK1IP1	392	43964	Homo sapiens	p21-activated protein kinase-interacting protein 1	1:Experimental evidence at protein level	7.65	1	0.999	2	2	2	2	2	2	56127.7	56127.7	56127.7
sp|Q9NX58|LYAR_HUMAN	Q9NX58	LYAR_HUMAN	LYAR	379	43634	Homo sapiens	Cell growth-regulating nucleolar protein	1:Experimental evidence at protein level	10.29	1	0.999	4	4	4	6	6	6	297519	297519	297519
sp|Q9NYF8-2|BCLF1_HUMAN	Q9NYF8-2	BCLF1_HUMAN	BCLAF1	918	106122	Homo sapiens	Isoform 2 of Bcl-2-associated transcription factor 1		1.74	1	0.999	1	0	1	1	0	1	16290.5	0	16290.5			sp|Q9NYF8-3|BCLF1_HUMAN, sp|Q9NYF8-4|BCLF1_HUMAN, sp|Q9NYF8|BCLF1_HUMAN
sp|Q9NZI8|IF2B1_HUMAN	Q9NZI8	IF2B1_HUMAN	IGF2BP1	577	63481	Homo sapiens	Insulin-like growth factor 2 mRNA-binding protein 1	1:Experimental evidence at protein level	5.03	1	0.999	2	1	2	2	1	2	43967.6	17572.2	43967.6	11C(57.0215),15C(57.0215)
sp|Q9NZT1|CALL5_HUMAN	Q9NZT1	CALL5_HUMAN	CALML5	146	15893	Homo sapiens	Calmodulin-like protein 5	1:Experimental evidence at protein level	67.12	1	0.999	7	7	7	14	14	14	348448	348448	348448	1A(42.0106)
sp|Q9NZT2-2|OGFR_HUMAN	Q9NZT2-2	OGFR_HUMAN	OGFR	657	73325	Homo sapiens	Isoform 2 of Opioid growth factor receptor		1.83	1	0.999	1	0	1	1	0	1	29034.6	0	29034.6			sp|Q9NZT2|OGFR_HUMAN
sp|Q9P1Y6-3|PHRF1_HUMAN	Q9P1Y6-3	PHRF1_HUMAN	PHRF1	1648	178666	Homo sapiens	Isoform 3 of PHD and RING finger domain-containing protein 1		1.03	1	0.999	1	0	1	1	0	1	36541.5	0	36541.5			sp|Q9P1Y6|PHRF1_HUMAN
sp|Q9P258|RCC2_HUMAN	Q9P258	RCC2_HUMAN	RCC2	522	56085	Homo sapiens	Protein RCC2	1:Experimental evidence at protein level	14.18	1	0.999	5	5	5	10	10	10	178715	178715	178715	15C(57.0215),7C(57.0215),7C(57.0215)
sp|Q9P287-2|BCCIP_HUMAN	Q9P287-2	BCCIP_HUMAN	BCCIP	322	35979	Homo sapiens	Isoform 2 of BRCA2 and CDKN1A-interacting protein		3.42	1	0.999	1	0	1	1	0	1	29144.3	0	29144.3			sp|Q9P287-3|BCCIP_HUMAN, sp|Q9P287-4|BCCIP_HUMAN, sp|Q9P287|BCCIP_HUMAN
sp|Q9P2B2|FPRP_HUMAN	Q9P2B2	FPRP_HUMAN	PTGFRN	879	98556	Homo sapiens	Prostaglandin F2 receptor negative regulator	1:Experimental evidence at protein level	2.73	1	0.999	2	2	2	5	5	5	81887.2	81887.2	81887.2
sp|Q9P2E9|RRBP1_HUMAN	Q9P2E9	RRBP1_HUMAN	RRBP1	1410	152456	Homo sapiens	Ribosome-binding protein 1	1:Experimental evidence at protein level	16.45	1	0.999	18	2	18	29	4	29	213224	83896.9	213224	12C(57.0215),1Q(-17.0265),3C(57.0215),3C(57.0215),9C(57.0215)
sp|Q9P2J5|SYLC_HUMAN	Q9P2J5	SYLC_HUMAN	LARS1	1176	134466	Homo sapiens	Leucine--tRNA ligase, cytoplasmic	1:Experimental evidence at protein level	3.57	1	0.999	2	0	2	3	0	3	37144.6	0	37144.6
sp|Q9P2N5|RBM27_HUMAN	Q9P2N5	RBM27_HUMAN	RBM27	1060	118718	Homo sapiens	RNA-binding protein 27	1:Experimental evidence at protein level	1.04	1	0.999	1	1	1	1	1	1	107405	107405	107405	1Q(42.0106),4C(57.0215)
sp|Q9UBE0|SAE1_HUMAN	Q9UBE0	SAE1_HUMAN	SAE1	346	38450	Homo sapiens	SUMO-activating enzyme subunit 1	1:Experimental evidence at protein level	25.43	1	0.999	6	3	6	16	9	16	297266	122376	297266	10C(57.0215),10C(57.0215),10C(57.0215),2C(57.0215),10C(57.0215),2C(57.0215),7C(57.0215)
sp|Q9UBF2-2|COPG2_HUMAN	Q9UBF2-2	COPG2_HUMAN	COPG2	726	97622	Homo sapiens	Isoform 2 of Coatomer subunit gamma-2		6.47	1	0.999	3	0	2	5	0	4	64997.6	0	33017.6			sp|Q9UBF2|COPG2_HUMAN
sp|Q9UBP6|TRMB_HUMAN	Q9UBP6	TRMB_HUMAN	METTL1	276	31471	Homo sapiens	tRNA (guanine-N(7)-)-methyltransferase	1:Experimental evidence at protein level	5.43	1	0.999	1	1	1	1	1	1	12190.5	12190.5	12190.5
sp|Q9UBQ5-2|EIF3K_HUMAN	Q9UBQ5-2	EIF3K_HUMAN	EIF3K	211	25060	Homo sapiens	Isoform 2 of Eukaryotic translation initiation factor 3 subunit K		20.38	1	0.999	3	0	3	4	0	4	62618.2	0	62618.2	13C(57.0215),1C(-17.0265)		sp|Q9UBQ5|EIF3K_HUMAN
sp|Q9UBT2|SAE2_HUMAN	Q9UBT2	SAE2_HUMAN	UBA2	640	71224	Homo sapiens	SUMO-activating enzyme subunit 2	1:Experimental evidence at protein level	24.53	1	0.999	8	2	8	12	3	12	155976	37787.1	155976	11C(57.0215),1Q(-17.0265),2C(57.0215),6C(57.0215),9C(57.0215),9C(57.0215)
sp|Q9UG63-2|ABCF2_HUMAN	Q9UG63-2	ABCF2_HUMAN	ABCF2	634	71290	Homo sapiens	Isoform 2 of ATP-binding cassette sub-family F member 2		5.36	1	0.999	3	0	3	4	0	4	51786.7	0	51786.7			sp|Q9UG63|ABCF2_HUMAN
sp|Q9UHB7-2|AFF4_HUMAN	Q9UHB7-2	AFF4_HUMAN	AFF4	900	127459	Homo sapiens	Isoform 2 of AF4/FMR2 family member 4		2.11	1	0.999	1	0	1	2	0	2	39473.2	0	39473.2			sp|Q9UHB7|AFF4_HUMAN
sp|Q9UHB9-2|SRP68_HUMAN	Q9UHB9-2	SRP68_HUMAN	SRP68	596	70730	Homo sapiens	Isoform 2 of Signal recognition particle subunit SRP68		8.72	1	0.999	3	0	3	3	0	3	94424.7	0	94424.7	2C(57.0215)		sp|Q9UHB9|SRP68_HUMAN
sp|Q9UHD1|CHRD1_HUMAN	Q9UHD1	CHRD1_HUMAN	CHORDC1	332	37490	Homo sapiens	Cysteine and histidine-rich domain-containing protein 1	1:Experimental evidence at protein level	19.58	1	0.999	4	0	4	5	0	5	102928	0	102928	12C(57.0215),3C(57.0215)
sp|Q9UHI8|ATS1_HUMAN	Q9UHI8	ATS1_HUMAN	ADAMTS1	967	105358	Homo sapiens	A disintegrin and metalloproteinase with thrombospondin motifs 1	1:Experimental evidence at protein level	87.49	1	0.999	299	297	299	2343	2302	2343	61918192	61918192	61918192	10C(57.0215),10C(57.0215),10C(57.0215),10C(57.0215),10C(57.0215),10C(57.0215),10C(57.0215),10C(57.0215),10C(57.0215),10C(57.0215),15C(57.0215),10C(57.0215),15C(57.0215),10C(57.0215),15C(57.0215),26C(57.0215),10C(57.0215),15C(57.0215),26C(57.0215),10C(57.0215),15C(57.0215),2C(57.0215),10C(57.0215),16C(57.0215),10C(57.0215),16C(57.0215),10C(57.0215),16C(57.0215),3P(15.9949),10C(57.0215),1H(42.0106)…
sp|Q9UHR4|BI2L1_HUMAN	Q9UHR4	BI2L1_HUMAN	BAIAP2L1	511	56883	Homo sapiens	Brain-specific angiogenesis inhibitor 1-associated protein 2-like protein 1	1:Experimental evidence at protein level	38.16	1	0.999	15	15	15	32	32	32	800330	800330	800330	1S(42.0106),5C(57.0215),5C(57.0215),6C(57.0215),6C(57.0215)
sp|Q9UHV9|PFD2_HUMAN	Q9UHV9	PFD2_HUMAN	PFDN2	154	16648	Homo sapiens	Prefoldin subunit 2	1:Experimental evidence at protein level	20.13	1	0.999	3	3	3	4	4	4	152797	152797	152797
sp|Q9UI26-2|IPO11_HUMAN	Q9UI26-2	IPO11_HUMAN	IPO11	1015	112535	Homo sapiens	Isoform 2 of Importin-11		2.36	1	0.999	1	0	1	1	0	1	6372.27	0	6372.27			sp|Q9UI26|IPO11_HUMAN
sp|Q9UKJ3-2|GPTC8_HUMAN	Q9UKJ3-2	GPTC8_HUMAN	GPATCH8	1424	164197	Homo sapiens	Isoform 2 of G patch domain-containing protein 8		0.98	1	0.999	1	0	1	2	0	2	38102.8	0	38102.8			sp|Q9UKJ3|GPTC8_HUMAN
sp|Q9UKN8|TF3C4_HUMAN	Q9UKN8	TF3C4_HUMAN	GTF3C4	822	91982	Homo sapiens	General transcription factor 3C polypeptide 4	1:Experimental evidence at protein level	2.31	1	0.999	1	1	1	1	1	1	5751.85	5751.85	5751.85	1Q(-17.0265)
sp|Q9UKZ9|PCOC2_HUMAN	Q9UKZ9	PCOC2_HUMAN	PCOLCE2	415	45717	Homo sapiens	Procollagen C-endopeptidase enhancer 2	1:Experimental evidence at protein level	3.86	1	0.999	1	1	1	1	1	1	24284.2	24284.2	24284.2	2C(57.0215)
sp|Q9UL01|DSE_HUMAN	Q9UL01	DSE_HUMAN	DSE	958	109773	Homo sapiens	Dermatan-sulfate epimerase	1:Experimental evidence at protein level	3.55	1	0.999	2	2	2	2	2	2	41896.8	41896.8	41896.8	9C(57.0215)
sp|Q9ULC4|MCTS1_HUMAN	Q9ULC4	MCTS1_HUMAN	MCTS1	181	20555	Homo sapiens	Malignant T-cell-amplified sequence 1	1:Experimental evidence at protein level	19.34	1	0.999	2	0	2	4	0	4	71987.6	0	71987.6
sp|Q9ULF5|S39AA_HUMAN	Q9ULF5	S39AA_HUMAN	SLC39A10	831	94132	Homo sapiens	Zinc transporter ZIP10	1:Experimental evidence at protein level	16.97	1	0.999	17	17	17	36	36	36	1.43393e+06	1.43393e+06	1.43393e+06	1C(-17.0265),2C(57.0215),4C(57.0215),4C(57.0215),4C(57.0215)
sp|Q9ULT8|HECD1_HUMAN	Q9ULT8	HECD1_HUMAN	HECTD1	2610	289368	Homo sapiens	E3 ubiquitin-protein ligase HECTD1	1:Experimental evidence at protein level	0.65	1	0.999	1	1	1	4	4	4	45593.6	45593.6	45593.6	16C(57.0215),16C(57.0215)
sp|Q9UMS4|PRP19_HUMAN	Q9UMS4	PRP19_HUMAN	PRPF19	504	55181	Homo sapiens	Pre-mRNA-processing factor 19	1:Experimental evidence at protein level	34.72	1	0.999	13	13	13	22	22	22	528973	528973	528973	14C(57.0215),1Q(-17.0265),14C(57.0215),1Q(-17.0265),1Q(-17.0265),1Q(-17.0265),22C(57.0215)
sp|Q9UN86-2|G3BP2_HUMAN	Q9UN86-2	G3BP2_HUMAN	G3BP2	449	54121	Homo sapiens	Isoform B of Ras GTPase-activating protein-binding protein 2		5.35	1	0.999	3	0	3	4	0	4	138266	0	138266	1M(42.0106),9C(57.0215)		sp|Q9UN86|G3BP2_HUMAN
sp|Q9UNQ2|DIM1_HUMAN	Q9UNQ2	DIM1_HUMAN	DIMT1	313	35236	Homo sapiens	Probable dimethyladenosine transferase	1:Experimental evidence at protein level	3.19	1	0.9989	1	1	1	1	1	1	17662.2	17662.2	17662.2
sp|Q9UNS2|CSN3_HUMAN	Q9UNS2	CSN3_HUMAN	COPS3	423	47873	Homo sapiens	COP9 signalosome complex subunit 3	1:Experimental evidence at protein level	8.98	1	0.999	2	0	2	2	0	2	41227.6	0	41227.6	1Q(-17.0265),2C(57.0215)
sp|Q9UNZ5|L10K_HUMAN	Q9UNZ5	L10K_HUMAN	C19orf53	99	10577	Homo sapiens	Leydig cell tumor 10 kDa protein homolog	1:Experimental evidence at protein level	10.1	1	0.999	1	1	1	1	1	1	45943.3	45943.3	45943.3
sp|Q9UPU5|UBP24_HUMAN	Q9UPU5	UBP24_HUMAN	USP24	2620	294365	Homo sapiens	Ubiquitin carboxyl-terminal hydrolase 24	1:Experimental evidence at protein level	0.92	1	0.999	1	1	1	1	1	1	15230	15230	15230
sp|Q9UQ80-2|PA2G4_HUMAN	Q9UQ80-2	PA2G4_HUMAN	PA2G4	340	43787	Homo sapiens	Isoform 2 of Proliferation-associated protein 2G4		17.65	1	0.999	4	0	4	7	0	7	169655	0	169655	7C(57.0215),7C(57.0215)		sp|Q9UQ80|PA2G4_HUMAN
sp|Q9UQE7|SMC3_HUMAN	Q9UQE7	SMC3_HUMAN	SMC3	1217	141542	Homo sapiens	Structural maintenance of chromosomes protein 3	1:Experimental evidence at protein level	2.88	1	0.999	3	3	3	3	3	3	78489.5	78489.5	78489.5	5C(57.0215)
sp|Q9Y224|RTRAF_HUMAN	Q9Y224	RTRAF_HUMAN	RTRAF	244	28068	Homo sapiens	RNA transcription, translation and transport factor protein	1:Experimental evidence at protein level	11.89	1	0.999	1	1	1	2	2	2	28663.7	28663.7	28663.7
sp|Q9Y230|RUVB2_HUMAN	Q9Y230	RUVB2_HUMAN	RUVBL2	463	51157	Homo sapiens	RuvB-like 2	1:Experimental evidence at protein level	37.8	1	0.999	14	1	14	21	2	21	206812	70803.1	206812	1A(42.0106),3C(57.0215),4C(57.0215)
sp|Q9Y251-2|HPSE_HUMAN	Q9Y251-2	HPSE_HUMAN	HPSE	485	61149	Homo sapiens	Isoform 2 of Heparanase		2.47	1	0.999	1	0	1	1	0	1	11097.5	0	11097.5	5C(57.0215)		sp|Q9Y251-3|HPSE_HUMAN, sp|Q9Y251|HPSE_HUMAN
sp|Q9Y262|EIF3L_HUMAN	Q9Y262	EIF3L_HUMAN	EIF3L	564	66727	Homo sapiens	Eukaryotic translation initiation factor 3 subunit L	1:Experimental evidence at protein level	13.12	1	0.999	6	0	6	7	0	7	168263	0	168263	1Q(-17.0265),1Q(-17.0265)
sp|Q9Y265|RUVB1_HUMAN	Q9Y265	RUVB1_HUMAN	RUVBL1	456	50228	Homo sapiens	RuvB-like 1	1:Experimental evidence at protein level	26.54	1	0.999	7	2	7	10	2	10	134562	85030.3	134562
sp|Q9Y285-2|SYFA_HUMAN	Q9Y285-2	SYFA_HUMAN	FARSA	477	57564	Homo sapiens	Isoform 2 of Phenylalanine--tRNA ligase alpha subunit		5.66	1	0.999	2	0	2	3	0	3	56507.9	0	56507.9			sp|Q9Y285|SYFA_HUMAN
sp|Q9Y295|DRG1_HUMAN	Q9Y295	DRG1_HUMAN	DRG1	367	40542	Homo sapiens	Developmentally-regulated GTP-binding protein 1	1:Experimental evidence at protein level	4.09	1	0.999	1	1	1	2	2	2	42097.7	42097.7	42097.7
sp|Q9Y2A7-2|NCKP1_HUMAN	Q9Y2A7-2	NCKP1_HUMAN	NCKAP1	1134	128790	Homo sapiens	Isoform 2 of Nck-associated protein 1		5.47	1	0.999	5	0	5	7	0	7	97664.8	0	97664.8			sp|Q9Y2A7|NCKP1_HUMAN
sp|Q9Y2J2-2|E41L3_HUMAN	Q9Y2J2-2	E41L3_HUMAN	EPB41L3	865	120678	Homo sapiens	Isoform 2 of Band 4.1-like protein 3		3.24	1	0.999	2	0	1	3	0	2	74893.6	0	49099.8	11C(57.0215),11C(57.0215)		sp|Q9Y2J2-3|E41L3_HUMAN, sp|Q9Y2J2-4|E41L3_HUMAN, sp|Q9Y2J2|E41L3_HUMAN
sp|Q9Y2L1|RRP44_HUMAN	Q9Y2L1	RRP44_HUMAN	DIS3	958	109003	Homo sapiens	Exosome complex exonuclease RRP44	1:Experimental evidence at protein level	3.44	1	0.999	3	1	3	3	1	3	33424.6	1499.92	33424.6
sp|Q9Y2W1|TR150_HUMAN	Q9Y2W1	TR150_HUMAN	THRAP3	955	108666	Homo sapiens	Thyroid hormone receptor-associated protein 3	1:Experimental evidence at protein level	6.07	1	0.999	4	4	4	7	7	7	151406	151406	151406
sp|Q9Y2X3|NOP58_HUMAN	Q9Y2X3	NOP58_HUMAN	NOP58	529	59578	Homo sapiens	Nucleolar protein 58	1:Experimental evidence at protein level	2.46	1	0.999	1	1	1	1	1	1	9876.44	9876.44	9876.44
sp|Q9Y2X7-3|GIT1_HUMAN	Q9Y2X7-3	GIT1_HUMAN	GIT1	770	84341	Homo sapiens	Isoform 3 of ARF GTPase-activating protein GIT1		4.55	1	0.999	3	0	3	4	0	4	111618	0	111618	1Q(-17.0265),1Q(-17.0265),4C(57.0215)		sp|Q9Y2X7|GIT1_HUMAN
sp|Q9Y2X9-2|ZN281_HUMAN	Q9Y2X9-2	ZN281_HUMAN	ZNF281	859	96915	Homo sapiens	Isoform 2 of Zinc finger protein 281		2.1	1	0.999	2	0	2	3	0	3	88869.7	0	88869.7			sp|Q9Y2X9|ZN281_HUMAN
sp|Q9Y3A5|SBDS_HUMAN	Q9Y3A5	SBDS_HUMAN	SBDS	250	28764	Homo sapiens	Ribosome maturation protein SBDS	1:Experimental evidence at protein level	4	1	0.999	1	1	1	1	1	1	25343.1	25343.1	25343.1
sp|Q9Y3B4|SF3B6_HUMAN	Q9Y3B4	SF3B6_HUMAN	SF3B6	125	14585	Homo sapiens	Splicing factor 3B subunit 6	1:Experimental evidence at protein level	11.2	1	0.999	1	1	1	1	1	1	17919.9	17919.9	17919.9	12C(57.0215),3C(57.0215)
sp|Q9Y3F4-2|STRAP_HUMAN	Q9Y3F4-2	STRAP_HUMAN	STRAP	363	38438	Homo sapiens	Isoform 2 of Serine-threonine kinase receptor-associated protein		38.29	1	0.999	10	0	10	21	0	21	259882	0	259882	1C(-17.0265),1C(57.0215),21C(57.0215),4C(57.0215),8C(57.0215),8C(57.0215)		sp|Q9Y3F4|STRAP_HUMAN
sp|Q9Y3I0|RTCB_HUMAN	Q9Y3I0	RTCB_HUMAN	RTCB	505	55210	Homo sapiens	RNA-splicing ligase RtcB homolog	1:Experimental evidence at protein level	27.13	1	0.999	8	8	8	12	12	12	146197	146197	146197	1Q(-17.0265)
sp|Q9Y3S2|ZN330_HUMAN	Q9Y3S2	ZN330_HUMAN	ZNF330	320	36201	Homo sapiens	Zinc finger protein 330	1:Experimental evidence at protein level	4.38	1	0.999	1	1	1	1	1	1	27789.3	27789.3	27789.3	12C(57.0215),3C(57.0215),9C(57.0215)
sp|Q9Y450-4|HBS1L_HUMAN	Q9Y450-4	HBS1L_HUMAN	HBS1L	642	75473	Homo sapiens	Isoform 3 of HBS1-like protein		2.49	1	0.999	1	0	1	1	0	1	9608.88	0	9608.88			sp|Q9Y450|HBS1L_HUMAN
sp|Q9Y490|TLN1_HUMAN	Q9Y490	TLN1_HUMAN	TLN1	2541	269767	Homo sapiens	Talin-1	1:Experimental evidence at protein level	6.34	1	0.999	9	8	9	9	8	9	125469	125469	125469	13C(57.0215),6C(57.0215),9C(57.0215)
sp|Q9Y4E8-2|UBP15_HUMAN	Q9Y4E8-2	UBP15_HUMAN	USP15	952	112419	Homo sapiens	Isoform 2 of Ubiquitin carboxyl-terminal hydrolase 15		2	1	0.999	1	0	1	1	0	1	23935.2	0	23935.2	9C(57.0215)		sp|Q9Y4E8-3|UBP15_HUMAN, sp|Q9Y4E8|UBP15_HUMAN
sp|Q9Y4K0|LOXL2_HUMAN	Q9Y4K0	LOXL2_HUMAN	LOXL2	774	86725	Homo sapiens	Lysyl oxidase homolog 2	1:Experimental evidence at protein level	4.26	1	0.999	2	2	2	2	2	2	42318.8	42318.8	42318.8	15C(57.0215),9C(57.0215)
sp|Q9Y4L1|HYOU1_HUMAN	Q9Y4L1	HYOU1_HUMAN	HYOU1	999	111335	Homo sapiens	Hypoxia up-regulated protein 1	1:Experimental evidence at protein level	1.9	1	0.999	1	1	1	1	1	1	10588.7	10588.7	10588.7
sp|Q9Y4X0|AMMR1_HUMAN	Q9Y4X0	AMMR1_HUMAN	AMMECR1	333	35463	Homo sapiens	Nuclear protein AMMECR1	1:Experimental evidence at protein level	14.41	1	0.999	3	0	3	5	0	5	80407.6	0	80407.6	2C(57.0215)
sp|Q9Y4Z0|LSM4_HUMAN	Q9Y4Z0	LSM4_HUMAN	LSM4	139	15350	Homo sapiens	U6 snRNA-associated Sm-like protein LSm4	1:Experimental evidence at protein level	11.51	1	0.999	1	1	1	1	1	1	7592.43	7592.43	7592.43
sp|Q9Y5A9-2|YTHD2_HUMAN	Q9Y5A9-2	YTHD2_HUMAN	YTHDF2	529	62334	Homo sapiens	Isoform 2 of YTH domain-containing family protein 2		2.65	1	0.999	1	0	1	1	0	1	11230.3	0	11230.3			sp|Q9Y5A9|YTHD2_HUMAN
sp|Q9Y5B9|SP16H_HUMAN	Q9Y5B9	SP16H_HUMAN	SUPT16H	1047	119914	Homo sapiens	FACT complex subunit SPT16	1:Experimental evidence at protein level	3.34	1	0.999	3	3	3	5	5	5	92586.8	92586.8	92586.8	1A(42.0106)
sp|Q9Y5L0-1|TNPO3_HUMAN	Q9Y5L0-1	TNPO3_HUMAN	TNPO3	957	104203	Homo sapiens	Isoform 1 of Transportin-3		6.9	1	0.999	3	0	3	5	0	5	80675.3	0	80675.3	1M(42.0106)		sp|Q9Y5L0-3|TNPO3_HUMAN, sp|Q9Y5L0|TNPO3_HUMAN
sp|Q9Y678|COPG1_HUMAN	Q9Y678	COPG1_HUMAN	COPG1	874	97718	Homo sapiens	Coatomer subunit gamma-1	1:Experimental evidence at protein level	11.1	1	0.999	6	5	6	7	6	7	100508	83112.1	100508	13C(57.0215),1Q(-17.0265),4C(57.0215)
sp|Q9Y696|CLIC4_HUMAN	Q9Y696	CLIC4_HUMAN	CLIC4	253	28772	Homo sapiens	Chloride intracellular channel protein 4	1:Experimental evidence at protein level	16.21	1	0.999	2	2	2	5	5	5	58898.2	58898.2	58898.2	15C(57.0215),1A(42.0106)
sp|Q9Y6G9|DC1L1_HUMAN	Q9Y6G9	DC1L1_HUMAN	DYNC1LI1	523	56579	Homo sapiens	Cytoplasmic dynein 1 light intermediate chain 1	1:Experimental evidence at protein level	5.54	1	0.999	2	2	2	4	4	4	41162.2	41162.2	41162.2
sp|Q9Y6R7|FCGBP_HUMAN	Q9Y6R7	FCGBP_HUMAN	FCGBP	5405	572017	Homo sapiens	IgGFc-binding protein	1:Experimental evidence at protein level	1.72	1	0.999	4	4	4	4	4	4	94082.6	94082.6	94082.6	1Q(-17.0265),3C(57.0215),5C(57.0215)
sp|Q9Y6Y8|S23IP_HUMAN	Q9Y6Y8	S23IP_HUMAN	SEC23IP	1000	111076	Homo sapiens	SEC23-interacting protein	1:Experimental evidence at protein level	1.6	1	0.999	1	0	1	1	0	1	8760.48	0	8760.48
sp|A6NHT5|HMX3_HUMAN	A6NHT5	HMX3_HUMAN	HMX3	357	37825	Homo sapiens	Homeobox protein HMX3	1:Experimental evidence at protein level	4.48	0.9999	0.999	1	1	1	1	1	1	43135	43135	43135
sp|O60911|CATL2_HUMAN	O60911	CATL2_HUMAN	CTSV	334	37329	Homo sapiens	Cathepsin L2	1:Experimental evidence at protein level	8.68	0.9999	0.9988	2	2	2	2	2	2	53657.3	53657.3	53657.3	6C(57.0215),9C(57.0215)
sp|O94813-3|SLIT2_HUMAN	O94813-3	SLIT2_HUMAN	SLIT2	1521	169870	Homo sapiens	Isoform 3 of Slit homolog 2 protein		39.58	0.9999	0.997	52	0	0	116	0	0	1.64855e+06	0	0
sp|P00491|PNPH_HUMAN	P00491	PNPH_HUMAN	PNP	289	32118	Homo sapiens	Purine nucleoside phosphorylase	1:Experimental evidence at protein level	8.65	0.9999	0.999	2	2	2	3	3	3	54193.7	54193.7	54193.7
sp|P00738-2|HPT_HUMAN	P00738-2	HPT_HUMAN	HP	347	45205	Homo sapiens	Isoform 2 of Haptoglobin		3.17	0.9999	0.999	1	0	1	1	0	1	26737.1	0	26737.1			sp|P00738|HPT_HUMAN
sp|P02042|HBD_HUMAN	P02042	HBD_HUMAN	HBD	147	16055	Homo sapiens	Hemoglobin subunit delta	1:Experimental evidence at protein level	6.8	0.9999	0.999	1	0	0	1	0	0	120420	0	0
sp|P04080|CYTB_HUMAN	P04080	CYTB_HUMAN	CSTB	98	11140	Homo sapiens	Cystatin-B	1:Experimental evidence at protein level	33.67	0.9999	0.999	2	2	2	4	4	4	100680	100680	100680
sp|P0C0S5|H2AZ_HUMAN	P0C0S5	H2AZ_HUMAN	H2AZ1	128	13553	Homo sapiens	Histone H2A.Z	1:Experimental evidence at protein level	29.69	0.9999	0.999	2	0	1	2	0	1	230623	0	3816.67			sp|Q71UI9|H2AV_HUMAN
sp|P11279|LAMP1_HUMAN	P11279	LAMP1_HUMAN	LAMP1	417	44882	Homo sapiens	Lysosome-associated membrane glycoprotein 1	1:Experimental evidence at protein level	5.52	0.9999	0.999	2	1	2	3	2	3	44440.9	14169.2	44440.9	1C(-17.0265)
sp|P12644|BMP4_HUMAN	P12644	BMP4_HUMAN	BMP4	408	46555	Homo sapiens	Bone morphogenetic protein 4	1:Experimental evidence at protein level	6.13	0.9999	0.999	1	1	1	3	3	3	19117	19117	19117	2C(57.0215),3C(57.0215)
sp|P22528|SPR1B_HUMAN	P22528	SPR1B_HUMAN	SPRR1B	89	9888	Homo sapiens	Cornifin-B	1:Experimental evidence at protein level	37.08	0.9999	0.999	2	1	2	3	1	3	118713	15223.6	118713	5C(57.0215),5C(57.0215)
sp|P28074-3|PSB5_HUMAN	P28074-3	PSB5_HUMAN	PSMB5	160	28480	Homo sapiens	Isoform 3 of Proteasome subunit beta type-5		16.25	0.9999	0.999	2	0	2	3	0	3	57550	0	57550			sp|P28074|PSB5_HUMAN
sp|P30043|BLVRB_HUMAN	P30043	BLVRB_HUMAN	BLVRB	206	22119	Homo sapiens	Flavin reductase (NADPH)	1:Experimental evidence at protein level	4.85	0.9999	0.999	1	1	1	1	1	1	22257.9	22257.9	22257.9
sp|P31949|S10AB_HUMAN	P31949	S10AB_HUMAN	S100A11	105	11740	Homo sapiens	Protein S100-A11	1:Experimental evidence at protein level	25.71	0.9999	0.999	2	2	2	3	3	3	81175.5	81175.5	81175.5	1C(-17.0265)
sp|P41743|KPCI_HUMAN	P41743	KPCI_HUMAN	PRKCI	596	68262	Homo sapiens	Protein kinase C iota type	1:Experimental evidence at protein level	2.85	0.9999	0.999	1	1	1	1	1	1	15864.9	15864.9	15864.9	1S(42.0106)
sp|P49411|EFTU_HUMAN	P49411	EFTU_HUMAN	TUFM	455	49875	Homo sapiens	Elongation factor Tu, mitochondrial	1:Experimental evidence at protein level	3.52	0.9999	0.999	1	1	1	1	1	1	8283.08	8283.08	8283.08
sp|P49763-2|PLGF_HUMAN	P49763-2	PLGF_HUMAN	PGF	149	24789	Homo sapiens	Isoform PlGF-1 of Placenta growth factor		11.41	0.9999	0.999	1	0	1	1	0	1	27837	0	27837			sp|P49763-3|PLGF_HUMAN, sp|P49763-4|PLGF_HUMAN, sp|P49763|PLGF_HUMAN
sp|P54619-2|AAKG1_HUMAN	P54619-2	AAKG1_HUMAN	PRKAG1	299	37579	Homo sapiens	Isoform 2 of 5'-AMP-activated protein kinase subunit gamma-1		7.02	0.9999	0.999	1	0	1	2	0	2	12474.8	0	12474.8			sp|P54619-3|AAKG1_HUMAN, sp|P54619|AAKG1_HUMAN
sp|P54819-2|KAD2_HUMAN	P54819-2	KAD2_HUMAN	AK2	232	26478	Homo sapiens	Isoform 2 of Adenylate kinase 2, mitochondrial		10.78	0.9999	0.999	1	0	1	1	0	1	23190.2	0	23190.2			sp|P54819-5|KAD2_HUMAN, sp|P54819-6|KAD2_HUMAN, sp|P54819|KAD2_HUMAN
sp|P61604|CH10_HUMAN	P61604	CH10_HUMAN	HSPE1	102	10932	Homo sapiens	10 kDa heat shock protein, mitochondrial	1:Experimental evidence at protein level	13.73	0.9999	0.999	1	1	1	1	1	1	22131.5	22131.5	22131.5
sp|P62899-2|RL31_HUMAN	P62899-2	RL31_HUMAN	RPL31	128	14463	Homo sapiens	Isoform 2 of Large ribosomal subunit protein eL31		7.03	0.9999	0.999	1	0	1	1	0	1	44681.2	0	44681.2			sp|P62899-3|RL31_HUMAN, sp|P62899|RL31_HUMAN
sp|P80748|LV321_HUMAN	P80748	LV321_HUMAN	IGLV3-21	117	12446	Homo sapiens	Immunoglobulin lambda variable 3-21	1:Experimental evidence at protein level	29.06	0.9999	0.999	2	1	2	2	1	2	84735.3	18614.8	84735.3
sp|Q05048|CSTF1_HUMAN	Q05048	CSTF1_HUMAN	CSTF1	431	48358	Homo sapiens	Cleavage stimulation factor subunit 1	1:Experimental evidence at protein level	2.78	0.9999	0.999	1	1	1	1	1	1	15977.7	15977.7	15977.7
sp|Q12840|KIF5A_HUMAN	Q12840	KIF5A_HUMAN	KIF5A	1032	117378	Homo sapiens	Kinesin heavy chain isoform 5A	1:Experimental evidence at protein level	5.23	0.9999	0.9988	3	1	1	4	1	1	60589.6	13696.4	13696.4
sp|Q13610|PWP1_HUMAN	Q13610	PWP1_HUMAN	PWP1	501	55828	Homo sapiens	Periodic tryptophan protein 1 homolog	1:Experimental evidence at protein level	2.59	0.9999	0.999	1	1	1	1	1	1	17317.7	17317.7	17317.7	2C(57.0215)
sp|Q13685|AAMP_HUMAN	Q13685	AAMP_HUMAN	AAMP	434	46751	Homo sapiens	Angio-associated migratory cell protein	1:Experimental evidence at protein level	2.07	0.9999	0.999	1	1	1	1	1	1	11214.5	11214.5	11214.5	1Q(-17.0265)
sp|Q14161-10|GIT2_HUMAN	Q14161-10	GIT2_HUMAN	GIT2	681	84543	Homo sapiens	Isoform 10 of ARF GTPase-activating protein GIT2		1.47	0.9999	0.999	1	0	1	2	0	2	24563.7	0	24563.7	1Q(-17.0265)		sp|Q14161-11|GIT2_HUMAN, sp|Q14161-2|GIT2_HUMAN, sp|Q14161-3|GIT2_HUMAN, sp|Q14161-4|GIT2_HUMAN, sp|Q14161-5|GIT2_HUMAN, sp|Q14161-6|GIT2_HUMAN, sp|Q14161-7|GIT2_HUMAN, sp|Q14161-8|GIT2_HUMAN, sp|Q14161-9|GIT2_HUMAN, sp|Q14161|GIT2_HUMAN
sp|Q14195-2|DPYL3_HUMAN	Q14195-2	DPYL3_HUMAN	DPYSL3	684	61963	Homo sapiens	Isoform LCRMP-4 of Dihydropyrimidinase-related protein 3		3.8	0.9999	0.999	2	0	1	2	0	1	40569.5	0	7698.47			sp|Q14195|DPYL3_HUMAN
sp|Q15904|VAS1_HUMAN	Q15904	VAS1_HUMAN	ATP6AP1	470	52026	Homo sapiens	V-type proton ATPase subunit S1	1:Experimental evidence at protein level	2.77	0.9999	0.999	1	1	1	1	1	1	17637.9	17637.9	17637.9
sp|Q2TAY7-2|SMU1_HUMAN	Q2TAY7-2	SMU1_HUMAN	SMU1	352	57544	Homo sapiens	Isoform 2 of WD40 repeat-containing protein SMU1		2.84	0.9999	0.999	1	0	1	1	0	1	17771.9	0	17771.9	8C(57.0215)		sp|Q2TAY7|SMU1_HUMAN
sp|Q8IUC1|KR111_HUMAN	Q8IUC1	KR111_HUMAN	KRTAP11-1	163	17085	Homo sapiens	Keratin-associated protein 11-1	1:Experimental evidence at protein level	7.36	0.9999	0.999	2	2	2	2	2	2	101187	101187	101187	10C(57.0215),6C(57.0215),10C(57.0215),6C(57.0215)
sp|Q969X6-2|UTP4_HUMAN	Q969X6-2	UTP4_HUMAN	UTP4	571	76890	Homo sapiens	Isoform 2 of U3 small nucleolar RNA-associated protein 4 homolog		2.1	0.9999	0.999	1	0	1	1	0	1	13486.1	0	13486.1			sp|Q969X6-3|UTP4_HUMAN, sp|Q969X6|UTP4_HUMAN
sp|Q96ME1-1|FXL18_HUMAN	Q96ME1-1	FXL18_HUMAN	FBXL18	805	78919	Homo sapiens	Isoform 1 of F-box/LRR-repeat protein 18		1.24	0.9999	0.999	1	0	1	1	0	1	16835.9	0	16835.9			sp|Q96ME1-2|FXL18_HUMAN, sp|Q96ME1-5|FXL18_HUMAN, sp|Q96ME1|FXL18_HUMAN
sp|Q9C0B1|FTO_HUMAN	Q9C0B1	FTO_HUMAN	FTO	505	58282	Homo sapiens	Alpha-ketoglutarate-dependent dioxygenase FTO	1:Experimental evidence at protein level	3.76	0.9999	0.999	1	1	1	1	1	1	14189.4	14189.4	14189.4
sp|Q9H7D7-2|WDR26_HUMAN	Q9H7D7-2	WDR26_HUMAN	WDR26	645	72124	Homo sapiens	Isoform 2 of WD repeat-containing protein 26		2.02	0.9999	0.999	1	0	1	1	0	1	13251.2	0	13251.2			sp|Q9H7D7|WDR26_HUMAN
sp|Q9HB40|RISC_HUMAN	Q9HB40	RISC_HUMAN	SCPEP1	452	50831	Homo sapiens	Retinoid-inducible serine carboxypeptidase	1:Experimental evidence at protein level	3.1	0.9999	0.999	1	0	1	1	0	1	16574.8	0	16574.8
sp|Q9HC10|OTOF_HUMAN	Q9HC10	OTOF_HUMAN	OTOF	1997	226753	Homo sapiens	Otoferlin	1:Experimental evidence at protein level	0.55	0.9999	0.999	4	0	4	15	0	15	312707	0	312707
sp|Q9NUW8|TYDP1_HUMAN	Q9NUW8	TYDP1_HUMAN	TDP1	608	68420	Homo sapiens	Tyrosyl-DNA phosphodiesterase 1	1:Experimental evidence at protein level	2.3	0.9999	0.999	1	1	1	1	1	1	18791.8	18791.8	18791.8
sp|Q9NXH9-2|TRM1_HUMAN	Q9NXH9-2	TRM1_HUMAN	TRMT1	630	72234	Homo sapiens	Isoform 2 of tRNA (guanine(26)-N(2))-dimethyltransferase		3.81	0.9999	0.999	1	0	1	1	0	1	28526.3	0	28526.3	8C(57.0215)		sp|Q9NXH9|TRM1_HUMAN
sp|Q9Y3B2|EXOS1_HUMAN	Q9Y3B2	EXOS1_HUMAN	EXOSC1	195	21452	Homo sapiens	Exosome complex component CSL4	1:Experimental evidence at protein level	5.64	0.9999	0.999	1	1	1	1	1	1	22812.4	22812.4	22812.4
sp|Q9Y5K5-2|UCHL5_HUMAN	Q9Y5K5-2	UCHL5_HUMAN	UCHL5	316	37607	Homo sapiens	Isoform 2 of Ubiquitin carboxyl-terminal hydrolase isozyme L5		3.48	0.9999	0.999	1	0	1	2	0	2	21828.8	0	21828.8			sp|Q9Y5K5-3|UCHL5_HUMAN, sp|Q9Y5K5-4|UCHL5_HUMAN, sp|Q9Y5K5|UCHL5_HUMAN
sp|P19971-2|TYPH_HUMAN	P19971-2	TYPH_HUMAN	TYMP	487	49955	Homo sapiens	Isoform 2 of Thymidine phosphorylase		6.78	0.9998	0.999	2	0	2	2	0	2	69316.6	0	69316.6			sp|P19971|TYPH_HUMAN
sp|P25789-2|PSA4_HUMAN	P25789-2	PSA4_HUMAN	PSMA4	190	29484	Homo sapiens	Isoform 2 of Proteasome subunit alpha type-4		11.58	0.9998	0.999	2	0	2	2	0	2	38606.2	0	38606.2	1Q(-17.0265)		sp|P25789|PSA4_HUMAN
sp|P53634|CATC_HUMAN	P53634	CATC_HUMAN	CTSC	463	51854	Homo sapiens	Dipeptidyl peptidase 1	1:Experimental evidence at protein level	4.1	0.9998	0.999	2	2	2	2	2	2	108945	108945	108945	1M(15.9949),5C(57.0215)
sp|P68133|ACTS_HUMAN	P68133	ACTS_HUMAN	ACTA1	377	42051	Homo sapiens	Actin, alpha skeletal muscle	1:Experimental evidence at protein level	38.2	0.9998	0.999	20	0	1	80	0	6	5367534	0	184657	14M(15.9949)
sp|Q13867|BLMH_HUMAN	Q13867	BLMH_HUMAN	BLMH	455	52562	Homo sapiens	Bleomycin hydrolase	1:Experimental evidence at protein level	2.42	0.9998	0.999	1	1	1	1	1	1	53879.4	53879.4	53879.4
sp|Q15014|MO4L2_HUMAN	Q15014	MO4L2_HUMAN	MORF4L2	288	32308	Homo sapiens	Mortality factor 4-like protein 2	1:Experimental evidence at protein level	5.21	0.9998	0.999	1	1	1	1	1	1	18151.3	18151.3	18151.3
sp|Q15323|K1H1_HUMAN	Q15323	K1H1_HUMAN	KRT31	416	47237	Homo sapiens	Keratin, type I cuticular Ha1	1:Experimental evidence at protein level	31.25	0.9998	0.999	13	0	1	20	0	2	1.57414e+06	0	50326.6	1Q(-17.0265)
sp|Q16186|ADRM1_HUMAN	Q16186	ADRM1_HUMAN	ADRM1	407	42153	Homo sapiens	Proteasomal ubiquitin receptor ADRM1	1:Experimental evidence at protein level	3.93	0.9998	0.999	1	1	1	2	2	2	22844.7	22844.7	22844.7
sp|P01861-1|IGHG4_HUMAN	P01861-1	IGHG4_HUMAN	IGHG4	327	43832	Homo sapiens	Isoform 1 of Immunoglobulin heavy constant gamma 4		35.47	0.9997	0.999	14	0	1	36	0	2	1.76745e+06	0	331426	9C(57.0215)		sp|P01861|IGHG4_HUMAN
sp|P04083|ANXA1_HUMAN	P04083	ANXA1_HUMAN	ANXA1	346	38714	Homo sapiens	Annexin A1	1:Experimental evidence at protein level	5.49	0.9997	0.9983	2	2	2	2	2	2	42921.9	42921.9	42921.9
sp|P15531-2|NDKA_HUMAN	P15531-2	NDKA_HUMAN	NME1	177	17149	Homo sapiens	Isoform 2 of Nucleoside diphosphate kinase A		21.47	0.9997	0.999	3	0	0	6	0	0	241140	0	0			sp|P15531|NDKA_HUMAN
sp|P81605-2|DCD_HUMAN	P81605-2	DCD_HUMAN	DCD	121	11284	Homo sapiens	Isoform 2 of Dermcidin		48.76	0.9997	0.999	5	1	1	10	1	1	500958	16094.4	16094.4
sp|Q13509|TBB3_HUMAN	Q13509	TBB3_HUMAN	TUBB3	450	50433	Homo sapiens	Tubulin beta-3 chain	1:Experimental evidence at protein level	24.67	0.9997	0.999	14	0	2	47	0	4	906584	0	55701.1
sp|Q14192|FHL2_HUMAN	Q14192	FHL2_HUMAN	FHL2	279	32193	Homo sapiens	Four and a half LIM domains protein 2	1:Experimental evidence at protein level	3.94	0.9997	0.999	1	1	1	2	2	2	24083.2	24083.2	24083.2
sp|Q93063-2|EXT2_HUMAN	Q93063-2	EXT2_HUMAN	EXT2	728	82255	Homo sapiens	Isoform 2 of Exostosin-2		1.79	0.9997	0.999	1	0	1	1	0	1	14673.7	0	14673.7			sp|Q93063-3|EXT2_HUMAN, sp|Q93063|EXT2_HUMAN
sp|Q9BVA1|TBB2B_HUMAN	Q9BVA1	TBB2B_HUMAN	TUBB2B	445	49953	Homo sapiens	Tubulin beta-2B chain	1:Experimental evidence at protein level	34.83	0.9997	0.999	16	0	0	45	0	0	813877	0	0
sp|Q9H0B6|KLC2_HUMAN	Q9H0B6	KLC2_HUMAN	KLC2	622	68935	Homo sapiens	Kinesin light chain 2	1:Experimental evidence at protein level	4.98	0.9997	0.999	1	1	1	1	1	1	6412.96	6412.96	6412.96
sp|Q9UNE7|CHIP_HUMAN	Q9UNE7	CHIP_HUMAN	STUB1	303	34856	Homo sapiens	E3 ubiquitin-protein ligase CHIP	1:Experimental evidence at protein level	4.29	0.9997	0.999	1	0	1	1	0	1	28808.9	0	28808.9	11C(57.0215)
sp|A0A0C4DH41|HV461_HUMAN	A0A0C4DH41	HV461_HUMAN	IGHV4-61	118	13066	Homo sapiens	Immunoglobulin heavy variable 4-61	1:Experimental evidence at protein level	26.27	0.9996	0.999	2	0	2	3	0	3	40868.1	0	40868.1	14C(57.0215)		sp|P01824|HV439_HUMAN, sp|P01825|HV459_HUMAN, sp|P06331|HV434_HUMAN, sp|P0DP06|HVD34_HUMAN, sp|P0DP08|HVD82_HUMAN
sp|P13693-2|TCTP_HUMAN	P13693-2	TCTP_HUMAN	TPT1	138	19595	Homo sapiens	Isoform 2 of Translationally-controlled tumor protein		16.67	0.9996	0.999	2	0	2	3	0	3	172194	0	172194			sp|P13693|TCTP_HUMAN
sp|P15309-2|PPAP_HUMAN	P15309-2	PPAP_HUMAN	ACP3	418	44566	Homo sapiens	Isoform 2 of Prostatic acid phosphatase		7.66	0.9996	0.999	2	0	2	2	0	2	24451.2	0	24451.2			sp|P15309|PPAP_HUMAN
sp|P27361-3|MK03_HUMAN	P27361-3	MK03_HUMAN	MAPK3	357	43136	Homo sapiens	Isoform 3 of Mitogen-activated protein kinase 3		10.64	0.9996	0.999	3	0	0	4	0	0	75715.5	0	0			sp|P27361|MK03_HUMAN
sp|P52298|NCBP2_HUMAN	P52298	NCBP2_HUMAN	NCBP2	156	18001	Homo sapiens	Nuclear cap-binding protein subunit 2	1:Experimental evidence at protein level	8.33	0.9996	0.999	1	0	1	1	0	1	30550.8	0	30550.8
sp|P58876|H2B1D_HUMAN	P58876	H2B1D_HUMAN	H2BC5	126	13936	Homo sapiens	Histone H2B type 1-D	1:Experimental evidence at protein level	19.05	0.9996	0.999	3	0	1	4	0	1	66414.1	0	4026.36
sp|Q9NRX1|PNO1_HUMAN	Q9NRX1	PNO1_HUMAN	PNO1	252	27924	Homo sapiens	RNA-binding protein PNO1	1:Experimental evidence at protein level	5.56	0.9996	0.999	1	1	1	1	1	1	9855.66	9855.66	9855.66
sp|P17096-2|HMGA1_HUMAN	P17096-2	HMGA1_HUMAN	HMGA1	96	11676	Homo sapiens	Isoform HMG-Y of High mobility group protein HMG-I/HMG-Y		16.67	0.9995	0.999	1	0	0	3	0	0	39328.2	0	0
sp|P35611-2|ADDA_HUMAN	P35611-2	ADDA_HUMAN	ADD1	631	80955	Homo sapiens	Isoform 2 of Alpha-adducin		3.96	0.9995	0.999	2	0	2	2	0	2	1.23979e+06	0	1.23979e+06	1A(42.0106)		sp|P35611-3|ADDA_HUMAN, sp|P35611-4|ADDA_HUMAN, sp|P35611-5|ADDA_HUMAN, sp|P35611-6|ADDA_HUMAN, sp|P35611|ADDA_HUMAN
sp|P35749-2|MYH11_HUMAN	P35749-2	MYH11_HUMAN	MYH11	1979	227339	Homo sapiens	Isoform 2 of Myosin-11		3.08	0.9995	0.9983	5	0	2	7	0	2	164767	0	53800.9			sp|P35749-3|MYH11_HUMAN, sp|P35749-4|MYH11_HUMAN, sp|P35749|MYH11_HUMAN
sp|Q6P9B6|MEAK7_HUMAN	Q6P9B6	MEAK7_HUMAN	MEAK7	456	50994	Homo sapiens	MTOR-associated protein MEAK7	1:Experimental evidence at protein level	2.85	0.9995	0.999	1	1	1	1	1	1	7634.69	7634.69	7634.69
sp|Q8NI36|WDR36_HUMAN	Q8NI36	WDR36_HUMAN	WDR36	951	105322	Homo sapiens	WD repeat-containing protein 36	1:Experimental evidence at protein level	3.89	0.9994	0.9984	1	1	1	1	1	1	3600.3	3600.3	3600.3
sp|Q15024|EXOS7_HUMAN	Q15024	EXOS7_HUMAN	EXOSC7	291	31821	Homo sapiens	Exosome complex component RRP42	1:Experimental evidence at protein level	8.25	0.9993	0.999	1	1	1	1	1	1	25912.1	25912.1	25912.1	12C(57.0215)
sp|Q9NQ38-3|ISK5_HUMAN	Q9NQ38-3	ISK5_HUMAN	SPINK5	1094	120714	Homo sapiens	Isoform long of Serine protease inhibitor Kazal-type 5		1.92	0.9993	0.999	2	0	2	2	0	2	47142.8	0	47142.8	13C(57.0215),1Q(-17.0265)		sp|Q9NQ38|ISK5_HUMAN
sp|P05387|RLA2_HUMAN	P05387	RLA2_HUMAN	RPLP2	115	11665	Homo sapiens	Large ribosomal subunit protein P2	1:Experimental evidence at protein level	30.43	0.9991	0.999	2	2	2	2	2	2	21897.4	21897.4	21897.4
sp|P09543-2|CN37_HUMAN	P09543-2	CN37_HUMAN	CNP	401	47579	Homo sapiens	Isoform CNPI of 2',3'-cyclic-nucleotide 3'-phosphodiesterase		2.74	0.9991	0.999	1	0	1	2	0	2	23785.2	0	23785.2	8C(57.0215)		sp|P09543|CN37_HUMAN
sp|Q9NUU7|DD19A_HUMAN	Q9NUU7	DD19A_HUMAN	DDX19A	478	53975	Homo sapiens	ATP-dependent RNA helicase DDX19A	1:Experimental evidence at protein level	7.11	0.9991	0.999	2	0	2	3	0	3	48388.9	0	48388.9
sp|P56545-2|CTBP2_HUMAN	P56545-2	CTBP2_HUMAN	CTBP2	985	48945	Homo sapiens	Isoform 2 of C-terminal-binding protein 2		1.02	0.999	0.9972	1	0	1	1	0	1	18025.1	0	18025.1
sp|Q8NFH4|NUP37_HUMAN	Q8NFH4	NUP37_HUMAN	NUP37	326	36708	Homo sapiens	Nucleoporin Nup37	1:Experimental evidence at protein level	3.68	0.999	0.9975	1	1	1	1	1	1	141580	141580	141580	5C(57.0215)
sp|O75223|GGCT_HUMAN	O75223	GGCT_HUMAN	GGCT	188	21008	Homo sapiens	Gamma-glutamylcyclotransferase	1:Experimental evidence at protein level	6.38	0.9988	0.999	1	1	1	1	1	1	60832	60832	60832	11C(57.0215)
sp|Q8N4C8-2|MINK1_HUMAN	Q8N4C8-2	MINK1_HUMAN	MINK1	1295	149822	Homo sapiens	Isoform 1 of Misshapen-like kinase 1		1.08	0.9988	0.999	1	0	1	1	0	1	2812.43	0	2812.43			sp|Q8N4C8-3|MINK1_HUMAN, sp|Q8N4C8-4|MINK1_HUMAN, sp|Q8N4C8-5|MINK1_HUMAN, sp|Q8N4C8|MINK1_HUMAN
sp|P08697-2|A2AP_HUMAN	P08697-2	A2AP_HUMAN	SERPINF2	427	54566	Homo sapiens	Isoform 2 of Alpha-2-antiplasmin		2.58	0.9987	0.999	1	0	1	1	0	1	41620.7	0	41620.7	2C(57.0215)		sp|P08697|A2AP_HUMAN
sp|Q9UNM6-2|PSD13_HUMAN	Q9UNM6-2	PSD13_HUMAN	PSMD13	378	42945	Homo sapiens	Isoform 2 of 26S proteasome non-ATPase regulatory subunit 13		3.97	0.9987	0.999	1	0	1	1	0	1	10205	0	10205			sp|Q9UNM6|PSD13_HUMAN
sp|O14757-3|CHK1_HUMAN	O14757-3	CHK1_HUMAN	CHEK1	442	54434	Homo sapiens	Isoform 3 of Serine/threonine-protein kinase Chk1		2.04	0.9986	0.9989	1	0	1	1	0	1	23222.2	0	23222.2			sp|O14757|CHK1_HUMAN
sp|Q14980-2|NUMA1_HUMAN	Q14980-2	NUMA1_HUMAN	NUMA1	2101	238260	Homo sapiens	Isoform 2 of Nuclear mitotic apparatus protein 1		0.95	0.9985	0.999	1	0	1	1	0	1	50540.4	0	50540.4			sp|Q14980|NUMA1_HUMAN
sp|P30085-2|KCY_HUMAN	P30085-2	KCY_HUMAN	CMPK1	147	22222	Homo sapiens	Isoform 2 of UMP-CMP kinase		19.05	0.9983	0.999	2	0	2	2	0	2	35691.8	0	35691.8			sp|P30085-3|KCY_HUMAN, sp|P30085|KCY_HUMAN
sp|Q15517|CDSN_HUMAN	Q15517	CDSN_HUMAN	CDSN	529	51607	Homo sapiens	Corneodesmosin	1:Experimental evidence at protein level	3.78	0.9983	0.999	2	2	2	2	2	2	88037.8	88037.8	88037.8	6C(57.0215)
sp|A0A075B6P5|KV228_HUMAN	A0A075B6P5	KV228_HUMAN	IGKV2-28	120	12957	Homo sapiens	Immunoglobulin kappa variable 2-28	3:Protein inferred from homology	16.67	0.9982	0.999	2	0	1	2	0	1	126553	0	94430.3			sp|A0A087WW87|KV240_HUMAN, sp|P01614|KVD40_HUMAN, sp|P01615|KVD28_HUMAN
sp|A6NCN2|KR87P_HUMAN	A6NCN2	KR87P_HUMAN	KRT87P	255	29117	Homo sapiens	Putative keratin-87 protein	5:Protein uncertain	43.92	0.9982	0.999	11	1	1	25	2	2	962822	74090.1	74090.1
sp|P04439-2|HLAA_HUMAN	P04439-2	HLAA_HUMAN	HLA-A	371	40841	Homo sapiens	Isoform 2 of HLA class I histocompatibility antigen, A alpha chain		9.43	0.9982	0.9983	2	0	0	3	0	0	100020	0	0			sp|P04439|HLAA_HUMAN
sp|P09493-10|TPM1_HUMAN	P09493-10	TPM1_HUMAN	TPM1	284	32709	Homo sapiens	Isoform 10 of Tropomyosin alpha-1 chain		18.31	0.9982	0.999	7	0	1	12	0	1	396504	0	17073.6			sp|P09493-3|TPM1_HUMAN, sp|P09493-4|TPM1_HUMAN, sp|P09493-9|TPM1_HUMAN, sp|P09493|TPM1_HUMAN
sp|Q9BZK3|NACP4_HUMAN	Q9BZK3	NACP4_HUMAN	NACA4P	213	23306	Homo sapiens	Putative nascent polypeptide-associated complex subunit alpha-like protein	5:Protein uncertain	14.08	0.9982	0.999	3	1	1	6	1	1	199728	20655.4	20655.4
sp|P08729|K2C7_HUMAN	P08729	K2C7_HUMAN	KRT7	469	51386	Homo sapiens	Keratin, type II cytoskeletal 7	1:Experimental evidence at protein level	17.27	0.998	0.9989	13	1	1	60	3	3	8.14912e+06	4022428	4022428
sp|Q92764|KRT35_HUMAN	Q92764	KRT35_HUMAN	KRT35	455	50361	Homo sapiens	Keratin, type I cuticular Ha5	1:Experimental evidence at protein level	13.19	0.9979	0.9989	6	1	1	11	1	1	1.5552e+06	21467.7	21467.7
sp|Q08AD1-2|CAMP2_HUMAN	Q08AD1-2	CAMP2_HUMAN	CAMSAP2	1462	168089	Homo sapiens	Isoform 2 of Calmodulin-regulated spectrin-associated protein 2		1.16	0.9974	0.999	1	0	1	1	0	1	20429	0	20429			sp|Q08AD1-3|CAMP2_HUMAN, sp|Q08AD1|CAMP2_HUMAN
sp|A6NHL2-2|TBAL3_HUMAN	A6NHL2-2	TBAL3_HUMAN	TUBAL3	406	49909	Homo sapiens	Isoform 2 of Tubulin alpha chain-like 3		6.65	0.9973	0.999	5	0	5	18	0	18	839801	0	839801	2M(15.9949),4C(57.0215),5C(57.0215),4C(57.0215),5C(57.0215),4C(57.0215),5C(57.0215),8M(15.9949),8M(15.9949)		sp|A6NHL2|TBAL3_HUMAN
sp|Q9UPN3-2|MACF1_HUMAN	Q9UPN3-2	MACF1_HUMAN	MACF1	5430	838308	Homo sapiens	Isoform 2 of Microtubule-actin cross-linking factor 1, isoforms 1/2/3/4/5		0.26	0.9972	0.999	1	0	1	1	0	1	9895.5	0	9895.5			sp|Q9UPN3-3|MACF1_HUMAN, sp|Q9UPN3-4|MACF1_HUMAN, sp|Q9UPN3|MACF1_HUMAN
sp|P30154-2|2AAB_HUMAN	P30154-2	2AAB_HUMAN	PPP2R1B	667	66214	Homo sapiens	Isoform 2 of Serine/threonine-protein phosphatase 2A 65 kDa regulatory subunit A beta isoform		3.3	0.9971	0.9988	1	0	1	2	0	2	22651.8	0	22651.8	17C(57.0215)
sp|Q14498-2|RBM39_HUMAN	Q14498-2	RBM39_HUMAN	RBM39	524	59380	Homo sapiens	Isoform 2 of RNA-binding protein 39		3.24	0.9968	0.999	1	0	1	3	0	3	21723.9	0	21723.9	1C(-17.0265)		sp|Q14498-3|RBM39_HUMAN, sp|Q14498|RBM39_HUMAN
sp|Q14166|TTL12_HUMAN	Q14166	TTL12_HUMAN	TTLL12	644	74404	Homo sapiens	Tubulin--tyrosine ligase-like protein 12	1:Experimental evidence at protein level	2.48	0.9966	0.999	1	1	1	1	1	1	11539.6	11539.6	11539.6
sp|Q9Y3C8|UFC1_HUMAN	Q9Y3C8	UFC1_HUMAN	UFC1	167	19458	Homo sapiens	Ubiquitin-fold modifier-conjugating enzyme 1	1:Experimental evidence at protein level	7.78	0.9965	0.9989	1	1	1	1	1	1	7636.49	7636.49	7636.49	2C(57.0215)
sp|P57081-2|WDR4_HUMAN	P57081-2	WDR4_HUMAN	WDR4	411	45490	Homo sapiens	Isoform 2 of tRNA (guanine-N(7)-)-methyltransferase non-catalytic subunit WDR4		2.43	0.996	0.999	1	0	1	1	0	1	19519.8	0	19519.8	6C(57.0215)		sp|P57081|WDR4_HUMAN
sp|P16870-2|CBPE_HUMAN	P16870-2	CBPE_HUMAN	CPE	440	53151	Homo sapiens	Isoform 2 of Carboxypeptidase E		3.18	0.9959	0.999	1	0	1	1	0	1	24588.4	0	24588.4			sp|P16870|CBPE_HUMAN
sp|A0A0J9YVY3|HV741_HUMAN	A0A0J9YVY3	HV741_HUMAN	IGHV7-4-1	117	12849	Homo sapiens	Immunoglobulin heavy variable 7-4-1	3:Protein inferred from homology	25.64	0.9958	0.9988	2	1	1	4	3	3	70508.5	39355.2	39355.2	1Q(-17.0265)
sp|O75128-2|COBL_HUMAN	O75128-2	COBL_HUMAN	COBL	1343	135617	Homo sapiens	Isoform 2 of Protein cordon-bleu		1.19	0.9953	0.9986	1	0	1	1	0	1	5484.38	0	5484.38	1P(42.0106)		sp|O75128-3|COBL_HUMAN, sp|O75128-7|COBL_HUMAN, sp|O75128|COBL_HUMAN
sp|Q66GS9-2|CP135_HUMAN	Q66GS9-2	CP135_HUMAN	CEP135	249	133490	Homo sapiens	Isoform 2 of Centrosomal protein of 135 kDa		5.22	0.9953	0.999	1	0	1	1	0	1	27259.9	0	27259.9			sp|Q66GS9|CP135_HUMAN
sp|P02647|APOA1_HUMAN	P02647	APOA1_HUMAN	APOA1	267	30778	Homo sapiens	Apolipoprotein A-I	1:Experimental evidence at protein level	9.74	0.995	0.9986	2	2	2	2	2	2	32182.3	32182.3	32182.3	1Q(-17.0265)
sp|Q9BYC5-2|FUT8_HUMAN	Q9BYC5-2	FUT8_HUMAN	FUT8	308	66516	Homo sapiens	Isoform 2 of Alpha-(1,6)-fucosyltransferase		3.25	0.9944	0.9989	1	0	1	1	0	1	21840.8	0	21840.8			sp|Q9BYC5|FUT8_HUMAN
sp|Q8IWZ3-4|ANKH1_HUMAN	Q8IWZ3-4	ANKH1_HUMAN	ANKHD1	2544	269458	Homo sapiens	Isoform 4 of Ankyrin repeat and KH domain-containing protein 1		0.59	0.9943	0.999	1	0	1	1	0	1	18858.8	0	18858.8			sp|Q8IWZ3-6|ANKH1_HUMAN, sp|Q8IWZ3|ANKH1_HUMAN
sp|P48163|MAOX_HUMAN	P48163	MAOX_HUMAN	ME1	572	64150	Homo sapiens	NADP-dependent malic enzyme	1:Experimental evidence at protein level	1.57	0.9931	0.9985	1	0	1	1	0	1	29857	0	29857
sp|O00401|WASL_HUMAN	O00401	WASL_HUMAN	WASL	505	54827	Homo sapiens	Actin nucleation-promoting factor WASL	1:Experimental evidence at protein level	2.18	0.9926	0.9983	1	1	1	1	1	1	54739.9	54739.9	54739.9
sp|P01762|HV311_HUMAN	P01762	HV311_HUMAN	IGHV3-11	117	12909	Homo sapiens	Immunoglobulin heavy variable 3-11	1:Experimental evidence at protein level	33.33	0.992	0.999	3	1	1	4	1	1	71044.9	18680.3	18680.3	1Q(-17.0265)
sp|O95782-2|AP2A1_HUMAN	O95782-2	AP2A1_HUMAN	AP2A1	955	107546	Homo sapiens	Isoform B of AP-2 complex subunit alpha-1		1.26	0.9918	0.999	1	0	0	2	0	0	15471.2	0	0			sp|O95782|AP2A1_HUMAN
sp|Q6NUJ1|SAPL1_HUMAN	Q6NUJ1	SAPL1_HUMAN	PSAPL1	521	56627	Homo sapiens	Proactivator polypeptide-like 1	2:Experimental evidence at transcript level	2.11	0.9908	0.9988	1	1	1	1	1	1	20533.4	20533.4	20533.4	2C(57.0215),5M(15.9949)
sp|P68363|TBA1B_HUMAN	P68363	TBA1B_HUMAN	TUBA1B	451	50152	Homo sapiens	Tubulin alpha-1B chain	1:Experimental evidence at protein level	57.43	0.9901	0.999	26	0	4	78	0	13	1291218	0	496890	8C(57.0215)
sp|P68871|HBB_HUMAN	P68871	HBB_HUMAN	HBB	147	15998	Homo sapiens	Hemoglobin subunit beta	1:Experimental evidence at protein level	6.8	0.9888	0.9986	1	0	0	1	0	0	120420	0	0
sp|P02441|KRA3_SHEEP	P02441	KRA3_SHEEP		131	14164	Ovis aries	Keratin, high-sulfur matrix protein, IIIA3	1:Experimental evidence at protein level	24.43	0.9875	0.999	2	1	2	2	1	2	125818	35496.5	125818	14C(57.0215),18C(57.0215),4C(57.0215),5C(57.0215),1C(-17.0265),6C(57.0215),9C(57.0215)
sp|Q9H8M2-1|BRD9_HUMAN	Q9H8M2-1	BRD9_HUMAN	BRD9	501	67000	Homo sapiens	Isoform 5 of Bromodomain-containing protein 9		1.4	0.9869	0.9975	1	0	1	1	0	1	24068.5	0	24068.5			sp|Q9H8M2-3|BRD9_HUMAN, sp|Q9H8M2-6|BRD9_HUMAN, sp|Q9H8M2|BRD9_HUMAN
sp|Q07065|CKAP4_HUMAN	Q07065	CKAP4_HUMAN	CKAP4	602	66022	Homo sapiens	Cytoskeleton-associated protein 4	1:Experimental evidence at protein level	2.49	0.9868	0.9973	1	1	1	1	1	1	6862.48	6862.48	6862.48
sp|Q71U36-2|TBA1A_HUMAN	Q71U36-2	TBA1A_HUMAN	TUBA1A	416	50136	Homo sapiens	Isoform 2 of Tubulin alpha-1A chain		62.26	0.9852	0.999	26	0	2	71	0	2	1.146e+06	0	24578	8C(57.0215)		sp|Q71U36|TBA1A_HUMAN
sp|P0C0S8|H2A1_HUMAN	P0C0S8	H2A1_HUMAN	H2AC11	130	14091	Homo sapiens	Histone H2A type 1	1:Experimental evidence at protein level	35.38	0.9836	0.999	4	0	0	4	0	0	287016	0	0			sp|Q96KK5|H2A1H_HUMAN, sp|Q99878|H2A1J_HUMAN, sp|Q9BTM1|H2AJ_HUMAN
sp|Q6YHK3-2|CD109_HUMAN	Q6YHK3-2	CD109_HUMAN	CD109	1368	161689	Homo sapiens	Isoform 2 of CD109 antigen		1.61	0.9821	0.999	1	0	1	1	0	1	11545.5	0	11545.5			sp|Q6YHK3-4|CD109_HUMAN, sp|Q6YHK3|CD109_HUMAN
sp|P10619-2|PPGB_HUMAN	P10619-2	PPGB_HUMAN	CTSA	463	54466	Homo sapiens	Isoform 2 of Lysosomal protective protein		3.24	0.982	0.999	1	0	1	1	0	1	50211.2	0	50211.2			sp|P10619|PPGB_HUMAN
sp|Q9Y3R4|NEUR2_HUMAN	Q9Y3R4	NEUR2_HUMAN	NEU2	380	42254	Homo sapiens	Sialidase-2	1:Experimental evidence at protein level	2.89	0.982	0.999	1	1	1	1	1	1	24917.1	24917.1	24917.1	2C(57.0215)
sp|O00115-2|DNS2A_HUMAN	O00115-2	DNS2A_HUMAN	DNASE2	305	39581	Homo sapiens	Isoform 2 of Deoxyribonuclease-2-alpha		3.93	0.9744	0.999	1	0	1	1	0	1	47033.6	0	47033.6			sp|O00115|DNS2A_HUMAN
sp|O43865-2|SAHH2_HUMAN	O43865-2	SAHH2_HUMAN	AHCYL1	483	58951	Homo sapiens	Isoform 2 of S-adenosylhomocysteine hydrolase-like protein 1		1.86	0.9744	0.999	1	0	0	3	0	0	66951	0	0			sp|O43865|SAHH2_HUMAN
sp|O60784-2|TOM1_HUMAN	O60784-2	TOM1_HUMAN	TOM1	493	53818	Homo sapiens	Isoform 2 of Target of Myb1 membrane trafficking protein		3.25	0.9744	0.999	1	0	1	1	0	1	14553.6	0	14553.6	1M(42.0106)		sp|O60784-3|TOM1_HUMAN, sp|O60784|TOM1_HUMAN
sp|P49748-2|ACADV_HUMAN	P49748-2	ACADV_HUMAN	ACADVL	633	70390	Homo sapiens	Isoform 2 of Very long-chain specific acyl-CoA dehydrogenase, mitochondrial		2.05	0.9744	0.999	1	0	1	1	0	1	21609.6	0	21609.6			sp|P49748-3|ACADV_HUMAN, sp|P49748|ACADV_HUMAN
sp|P84085|ARF5_HUMAN	P84085	ARF5_HUMAN	ARF5	180	20530	Homo sapiens	ADP-ribosylation factor 5	1:Experimental evidence at protein level	11.11	0.9744	0.999	1	0	0	2	0	0	39482.5	0	0
sp|Q5C9Z4|NOM1_HUMAN	Q5C9Z4	NOM1_HUMAN	NOM1	860	96257	Homo sapiens	Nucleolar MIF4G domain-containing protein 1	1:Experimental evidence at protein level	1.86	0.9744	0.999	1	1	1	2	2	2	11071.4	11071.4	11071.4
sp|Q9UGJ1-2|GCP4_HUMAN	Q9UGJ1-2	GCP4_HUMAN	TUBGCP4	666	76089	Homo sapiens	Isoform 2 of Gamma-tubulin complex component 4		3.15	0.9744	0.999	1	0	1	1	0	1	6271.52	0	6271.52			sp|Q9UGJ1|GCP4_HUMAN
sp|P01700|LV147_HUMAN	P01700	LV147_HUMAN	IGLV1-47	117	12284	Homo sapiens	Immunoglobulin lambda variable 1-47	1:Experimental evidence at protein level	22.22	0.9743	0.999	2	1	1	3	2	2	39207.9	18358.1	18358.1
sp|P18085|ARF4_HUMAN	P18085	ARF4_HUMAN	ARF4	180	20511	Homo sapiens	ADP-ribosylation factor 4	1:Experimental evidence at protein level	11.11	0.9688	0.9988	1	0	0	2	0	0	39482.5	0	0
sp|Q9UBQ0-2|VPS29_HUMAN	Q9UBQ0-2	VPS29_HUMAN	VPS29	186	20506	Homo sapiens	Isoform 2 of Vacuolar protein sorting-associated protein 29		12.37	0.9685	0.999	2	0	2	2	0	2	32120.2	0	32120.2
sp|Q13835-2|PKP1_HUMAN	Q13835-2	PKP1_HUMAN	PKP1	726	82861	Homo sapiens	Isoform 1 of Plakophilin-1		1.52	0.9471	0.999	1	0	1	3	0	3	15490	0	15490
sp|O43896|KIF1C_HUMAN	O43896	KIF1C_HUMAN	KIF1C	1103	122947	Homo sapiens	Kinesin-like protein KIF1C	1:Experimental evidence at protein level	1.99	0.9419	0.9977	1	1	1	2	2	2	6148.36	6148.36	6148.36	15C(57.0215),1E(42.0106)
sp|A0A0C4DH25|KVD20_HUMAN	A0A0C4DH25	KVD20_HUMAN	IGKV3D-20	116	12515	Homo sapiens	Immunoglobulin kappa variable 3D-20	3:Protein inferred from homology	19.83	0.8829	0.999	1	0	1	1	0	1	25666.7	0	25666.7			sp|P01619|KV320_HUMAN
sp|O75874|IDHC_HUMAN	O75874	IDHC_HUMAN	IDH1	414	46659	Homo sapiens	Isocitrate dehydrogenase [NADP] cytoplasmic	1:Experimental evidence at protein level	3.14	0.8829	0.999	1	1	1	1	1	1	22574.9	22574.9	22574.9
sp|O95336|6PGL_HUMAN	O95336	6PGL_HUMAN	PGLS	258	27547	Homo sapiens	6-phosphogluconolactonase	1:Experimental evidence at protein level	10.85	0.8829	0.999	1	1	1	2	2	2	7451.86	7451.86	7451.86	1A(42.0106)
sp|P00568|KAD1_HUMAN	P00568	KAD1_HUMAN	AK1	194	21635	Homo sapiens	Adenylate kinase isoenzyme 1	1:Experimental evidence at protein level	7.22	0.8829	0.999	1	1	1	2	2	2	30352.9	30352.9	30352.9
sp|P02763|A1AG1_HUMAN	P02763	A1AG1_HUMAN	ORM1	201	23540	Homo sapiens	Alpha-1-acid glycoprotein 1	1:Experimental evidence at protein level	7.46	0.8829	0.999	1	1	1	1	1	1	39721.8	39721.8	39721.8
sp|P42785-2|PCP_HUMAN	P42785-2	PCP_HUMAN	PRCP	517	55800	Homo sapiens	Isoform 2 of Lysosomal Pro-X carboxypeptidase		2.13	0.8829	0.999	1	0	1	1	0	1	18798.4	0	18798.4	5C(57.0215)		sp|P42785|PCP_HUMAN
sp|P55145|MANF_HUMAN	P55145	MANF_HUMAN	MANF	182	20700	Homo sapiens	Mesencephalic astrocyte-derived neurotrophic factor	1:Experimental evidence at protein level	9.34	0.8829	0.999	1	1	1	1	1	1	22467.7	22467.7	22467.7
sp|P63220|RS21_HUMAN	P63220	RS21_HUMAN	RPS21	83	9111	Homo sapiens	Small ribosomal subunit protein eS21	1:Experimental evidence at protein level	21.69	0.8829	0.999	1	1	1	2	2	2	16874	16874	16874
sp|Q00169|PIPNA_HUMAN	Q00169	PIPNA_HUMAN	PITPNA	270	31806	Homo sapiens	Phosphatidylinositol transfer protein alpha isoform	1:Experimental evidence at protein level	4.81	0.8829	0.999	1	1	1	1	1	1	14223.9	14223.9	14223.9
sp|Q02958|KRA61_SHEEP	Q02958	KRA61_SHEEP	KRTAP6-1	83	8427	Ovis aries	Keratin-associated protein 6-1	1:Experimental evidence at protein level	16.87	0.8829	0.999	1	1	1	3	3	3	127927	127927	127927	3C(57.0215),7C(57.0215)
sp|Q13011|ECH1_HUMAN	Q13011	ECH1_HUMAN	ECH1	328	35816	Homo sapiens	Delta(3,5)-Delta(2,4)-dienoyl-CoA isomerase, mitochondrial	1:Experimental evidence at protein level	3.66	0.8829	0.999	1	1	1	1	1	1	27379.5	27379.5	27379.5
sp|Q14C86-2|GAPD1_HUMAN	Q14C86-2	GAPD1_HUMAN	GAPVD1	1460	164980	Homo sapiens	Isoform 2 of GTPase-activating protein and VPS9 domain-containing protein 1		1.23	0.8829	0.999	1	0	1	1	0	1	9892.76	0	9892.76	13C(57.0215),14C(57.0215)		sp|Q14C86-3|GAPD1_HUMAN, sp|Q14C86-4|GAPD1_HUMAN, sp|Q14C86-5|GAPD1_HUMAN, sp|Q14C86-6|GAPD1_HUMAN, sp|Q14C86|GAPD1_HUMAN
sp|Q5T751|LCE1C_HUMAN	Q5T751	LCE1C_HUMAN	LCE1C	118	11543	Homo sapiens	Late cornified envelope protein 1C	1:Experimental evidence at protein level	27.97	0.8829	0.999	1	0	1	1	0	1	34343.8	0	34343.8	11C(57.0215),12C(57.0215),21C(57.0215),22C(57.0215),33C(57.0215),3C(57.0215)		sp|Q5T7P3|LCE1B_HUMAN
sp|Q7L9L4-2|MOB1B_HUMAN	Q7L9L4-2	MOB1B_HUMAN	MOB1B	221	25091	Homo sapiens	Isoform 2 of MOB kinase activator 1B		5.43	0.8829	0.999	1	0	1	2	0	2	37008.8	0	37008.8			sp|Q7L9L4|MOB1B_HUMAN, sp|Q9H8S9-2|MOB1A_HUMAN, sp|Q9H8S9|MOB1A_HUMAN
sp|Q8TAV0-2|FA76A_HUMAN	Q8TAV0-2	FA76A_HUMAN	FAM76A	278	35049	Homo sapiens	Isoform 2 of Protein FAM76A		4.32	0.8829	0.999	1	0	1	1	0	1	19387.7	0	19387.7			sp|Q8TAV0-3|FA76A_HUMAN, sp|Q8TAV0-4|FA76A_HUMAN, sp|Q8TAV0-5|FA76A_HUMAN, sp|Q8TAV0|FA76A_HUMAN
sp|Q8WWY3-2|PRP31_HUMAN	Q8WWY3-2	PRP31_HUMAN	PRPF31	364	55456	Homo sapiens	Isoform 2 of U4/U6 small nuclear ribonucleoprotein Prp31		5.77	0.8829	0.999	1	0	1	1	0	1	9448.01	0	9448.01			sp|Q8WWY3-3|PRP31_HUMAN, sp|Q8WWY3-4|PRP31_HUMAN, sp|Q8WWY3|PRP31_HUMAN
sp|Q92530|PSMF1_HUMAN	Q92530	PSMF1_HUMAN	PSMF1	271	29817	Homo sapiens	Proteasome inhibitor PI31 subunit	1:Experimental evidence at protein level	6.27	0.8829	0.999	1	1	1	2	2	2	94286.4	94286.4	94286.4	16C(57.0215),1A(42.0106)
sp|Q96HE7|ERO1A_HUMAN	Q96HE7	ERO1A_HUMAN	ERO1A	468	54393	Homo sapiens	ERO1-like protein alpha	1:Experimental evidence at protein level	2.99	0.8829	0.999	1	1	1	1	1	1	37714	37714	37714
sp|Q99497|PARK7_HUMAN	Q99497	PARK7_HUMAN	PARK7	189	19891	Homo sapiens	Parkinson disease protein 7	1:Experimental evidence at protein level	13.76	0.8829	0.999	1	1	1	3	3	3	28572.6	28572.6	28572.6
sp|Q9NRX4-2|PHP14_HUMAN	Q9NRX4-2	PHP14_HUMAN	PHPT1	124	13833	Homo sapiens	Isoform 2 of 14 kDa phosphohistidine phosphatase		16.13	0.8829	0.999	1	0	1	2	0	2	41886.7	0	41886.7	1A(42.0106)		sp|Q9NRX4|PHP14_HUMAN
sp|Q9P016-2|THYN1_HUMAN	Q9P016-2	THYN1_HUMAN	THYN1	166	25697	Homo sapiens	Isoform 2 of Thymocyte nuclear protein 1		9.04	0.8829	0.999	1	0	1	1	0	1	25006.8	0	25006.8			sp|Q9P016|THYN1_HUMAN
sp|Q9BYR6|KRA33_HUMAN	Q9BYR6	KRA33_HUMAN	KRTAP3-3	98	10365	Homo sapiens	Keratin-associated protein 3-3	1:Experimental evidence at protein level	12.24	0.8828	0.999	1	0	1	1	0	1	61997.5	0	61997.5	8C(57.0215)		sp|Q9BYR7|KRA32_HUMAN
sp|Q9NRW3|ABC3C_HUMAN	Q9NRW3	ABC3C_HUMAN	APOBEC3C	190	22826	Homo sapiens	DNA dC->dU-editing enzyme APOBEC-3C	1:Experimental evidence at protein level	6.84	0.8828	0.999	1	1	1	1	1	1	16975.5	16975.5	16975.5	9C(57.0215)
sp|Q9NW64|RBM22_HUMAN	Q9NW64	RBM22_HUMAN	RBM22	420	46896	Homo sapiens	Pre-mRNA-splicing factor RBM22	1:Experimental evidence at protein level	2.86	0.8828	0.999	1	1	1	1	1	1	25958.8	25958.8	25958.8	10C(57.0215),7C(57.0215)
sp|O43657|TSN6_HUMAN	O43657	TSN6_HUMAN	TSPAN6	245	27563	Homo sapiens	Tetraspanin-6	1:Experimental evidence at protein level	4.9	0.8827	0.999	1	1	1	1	1	1	179642	179642	179642	2C(57.0215),3C(57.0215),8C(57.0215)
sp|O75348|VATG1_HUMAN	O75348	VATG1_HUMAN	ATP6V1G1	118	13758	Homo sapiens	V-type proton ATPase subunit G 1	1:Experimental evidence at protein level	11.86	0.8827	0.999	1	1	1	1	1	1	15697.2	15697.2	15697.2	3C(57.0215)
sp|Q15003-2|CND2_HUMAN	Q15003-2	CND2_HUMAN	NCAPH	605	82563	Homo sapiens	Isoform 2 of Condensin complex subunit 2		4.3	0.8826	0.999	1	0	1	1	0	1	9703.22	0	9703.22	18C(57.0215)		sp|Q15003|CND2_HUMAN
sp|O75822-2|EIF3J_HUMAN	O75822-2	EIF3J_HUMAN	EIF3J	204	29062	Homo sapiens	Isoform 2 of Eukaryotic translation initiation factor 3 subunit J		5.88	0.8823	0.999	1	0	1	1	0	1	27173.3	0	27173.3	9C(57.0215)		sp|O75822-3|EIF3J_HUMAN, sp|O75822|EIF3J_HUMAN
sp|P01704|LV214_HUMAN	P01704	LV214_HUMAN	IGLV2-14	120	12597	Homo sapiens	Immunoglobulin lambda variable 2-14	1:Experimental evidence at protein level	13.33	0.8817	0.999	1	1	1	1	1	1	9237.01	9237.01	9237.01
sp|P32320|CDD_HUMAN	P32320	CDD_HUMAN	CDA	146	16185	Homo sapiens	Cytidine deaminase	1:Experimental evidence at protein level	6.85	0.8816	0.999	1	1	1	1	1	1	39738.1	39738.1	39738.1
sp|Q96EE3-1|SEH1_HUMAN	Q96EE3-1	SEH1_HUMAN	SEH1L	421	39649	Homo sapiens	Isoform B of Nucleoporin SEH1		2.61	0.8815	0.999	1	0	1	1	0	1	38388.2	0	38388.2	4C(57.0215)		sp|Q96EE3|SEH1_HUMAN
sp|P30101|PDIA3_HUMAN	P30101	PDIA3_HUMAN	PDIA3	505	56782	Homo sapiens	Protein disulfide-isomerase A3	1:Experimental evidence at protein level	3.37	0.8811	0.999	1	1	1	4	4	4	44001.9	44001.9	44001.9	1Q(-17.0265)
sp|Q53RT3-2|APRV1_HUMAN	Q53RT3-2	APRV1_HUMAN	ASPRV1	259	36991	Homo sapiens	Isoform 2 of Retroviral-like aspartic protease 1		12.36	0.8811	0.999	1	0	1	1	0	1	10087.9	0	10087.9			sp|Q53RT3|APRV1_HUMAN
sp|P49862-2|KLK7_HUMAN	P49862-2	KLK7_HUMAN	KLK7	181	27525	Homo sapiens	Isoform 2 of Kallikrein-7		9.39	0.8806	0.999	1	0	1	2	0	2	21175.3	0	21175.3			sp|P49862|KLK7_HUMAN
sp|Q96L58|B3GT6_HUMAN	Q96L58	B3GT6_HUMAN	B3GALT6	329	37138	Homo sapiens	Beta-1,3-galactosyltransferase 6	1:Experimental evidence at protein level	3.34	0.88	0.999	1	1	1	1	1	1	21847.9	21847.9	21847.9	2C(57.0215)
sp|Q96PI1|SPRR4_HUMAN	Q96PI1	SPRR4_HUMAN	SPRR4	79	8793	Homo sapiens	Small proline-rich protein 4	2:Experimental evidence at transcript level	13.92	0.8792	0.999	1	1	1	1	1	1	28302.2	28302.2	28302.2	5C(57.0215)
sp|A0A0C4DH29|HV103_HUMAN	A0A0C4DH29	HV103_HUMAN	IGHV1-3	117	13008	Homo sapiens	Immunoglobulin heavy variable 1-3	3:Protein inferred from homology	16.24	0.879	0.999	1	0	1	3	0	3	31344.9	0	31344.9	1Q(-17.0265)		sp|A0A0C4DH31|HV118_HUMAN, sp|A0A0C4DH33|HV124_HUMAN, sp|P01743|HV146_HUMAN, sp|P0DP01|HV108_HUMAN, sp|P23083|HV102_HUMAN
sp|P49721|PSB2_HUMAN	P49721	PSB2_HUMAN	PSMB2	201	22836	Homo sapiens	Proteasome subunit beta type-2	1:Experimental evidence at protein level	8.96	0.8773	0.9989	1	1	1	1	1	1	22445.4	22445.4	22445.4
sp|O14657|TOR1B_HUMAN	O14657	TOR1B_HUMAN	TOR1B	336	37979	Homo sapiens	Torsin-1B	1:Experimental evidence at protein level	3.27	0.8771	0.9989	1	1	1	1	1	1	18038.8	18038.8	18038.8
sp|Q9H3F6-2|BACD3_HUMAN	Q9H3F6-2	BACD3_HUMAN	KCTD10	290	35432	Homo sapiens	Isoform 2 of BTB/POZ domain-containing adapter for CUL3-mediated RhoA degradation protein 3		4.14	0.8751	0.9989	1	0	1	1	0	1	4264.53	0	4264.53			sp|Q9H3F6-3|BACD3_HUMAN, sp|Q9H3F6|BACD3_HUMAN
sp|Q16778|H2B2E_HUMAN	Q16778	H2B2E_HUMAN	H2BC21	126	13920	Homo sapiens	Histone H2B type 2-E	1:Experimental evidence at protein level	11.11	0.8652	0.999	2	0	0	3	0	0	62387.7	0	0
sp|Q92876-2|KLK6_HUMAN	Q92876-2	KLK6_HUMAN	KLK6	137	26856	Homo sapiens	Isoform 2 of Kallikrein-6		8.03	0.8621	0.9988	1	0	1	1	0	1	27206.8	0	27206.8	10C(57.0215)		sp|Q92876|KLK6_HUMAN
sp|P02511|CRYAB_HUMAN	P02511	CRYAB_HUMAN	CRYAB	175	20159	Homo sapiens	Alpha-crystallin B chain	1:Experimental evidence at protein level	6.86	0.8613	0.9988	1	1	1	1	1	1	9894.95	9894.95	9894.95
sp|P17931|LEG3_HUMAN	P17931	LEG3_HUMAN	LGALS3	250	26152	Homo sapiens	Galectin-3	1:Experimental evidence at protein level	5.6	0.8585	0.9988	1	1	1	1	1	1	9356.08	9356.08	9356.08
sp|Q9H4A4|AMPB_HUMAN	Q9H4A4	AMPB_HUMAN	RNPEP	650	72596	Homo sapiens	Aminopeptidase B	1:Experimental evidence at protein level	2	0.8452	0.9986	1	1	1	1	1	1	34258.9	34258.9	34258.9	1A(42.0106)
sp|Q13405|RM49_HUMAN	Q13405	RM49_HUMAN	MRPL49	166	19198	Homo sapiens	Large ribosomal subunit protein mL49	1:Experimental evidence at protein level	8.43	0.8311	0.9985	1	1	1	1	1	1	18921.4	18921.4	18921.4
sp|O75818-2|RPP40_HUMAN	O75818-2	RPP40_HUMAN	RPP40	340	41834	Homo sapiens	Isoform 2 of Ribonuclease P protein subunit p40		2.65	0.8268	0.9984	1	0	1	1	0	1	37429.6	0	37429.6			sp|O75818|RPP40_HUMAN
sp|P28072|PSB6_HUMAN	P28072	PSB6_HUMAN	PSMB6	239	25358	Homo sapiens	Proteasome subunit beta type-6	1:Experimental evidence at protein level	4.6	0.8244	0.9984	1	1	1	1	1	1	33414.8	33414.8	33414.8
sp|Q9NZH8-2|IL36G_HUMAN	Q9NZH8-2	IL36G_HUMAN	IL36G	134	18721	Homo sapiens	Isoform 2 of Interleukin-36 gamma		7.46	0.8189	0.9983	1	0	1	2	0	2	43291.4	0	43291.4			sp|Q9NZH8|IL36G_HUMAN
sp|Q14134-2|TRI29_HUMAN	Q14134-2	TRI29_HUMAN	TRIM29	570	65835	Homo sapiens	Isoform Beta of Tripartite motif-containing protein 29		1.75	0.8156	0.9983	1	0	1	1	0	1	39797.8	0	39797.8			sp|Q14134|TRI29_HUMAN
sp|P19957|ELAF_HUMAN	P19957	ELAF_HUMAN	PI3	117	12270	Homo sapiens	Elafin	1:Experimental evidence at protein level	10.26	0.7783	0.9979	1	1	1	1	1	1	12998.7	12998.7	12998.7	1C(-17.0265),7C(57.0215)
sp|P19801-2|AOC1_HUMAN	P19801-2	AOC1_HUMAN	AOC1	770	85378	Homo sapiens	Isoform 2 of Amiloride-sensitive amine oxidase [copper-containing]		1.95	0.758	0.9976	1	0	1	1	0	1	22128.4	0	22128.4	3C(57.0215)		sp|P19801|AOC1_HUMAN
sp|Q96DR8|MUCL1_HUMAN	Q96DR8	MUCL1_HUMAN	MUCL1	90	9039	Homo sapiens	Mucin-like protein 1	1:Experimental evidence at protein level	10	0.7567	0.9976	1	1	1	1	1	1	26658.8	26658.8	26658.8
sp|A6NK75|ZNF98_HUMAN	A6NK75	ZNF98_HUMAN	ZNF98	572	65799	Homo sapiens	Zinc finger protein 98	2:Experimental evidence at transcript level	10.49	0	0.9976	1	0	1	2	0	2	33916.9	0	33916.9	10C(57.0215),13C(57.0215)
sp|P0DPH7-2|TBA3C_HUMAN	P0DPH7-2	TBA3C_HUMAN	TUBA3C	418	49960	Homo sapiens	Isoform 2 of Tubulin alpha-3C chain		48.09	0	0.999	17	0	15	43	0	41	598415	0	598415	15C(57.0215),1Q(-17.0265),1Q(-17.0265),3C(57.0215)
sp|P0DPH7|TBA3C_HUMAN	P0DPH7	TBA3C_HUMAN	TUBA3C	450	49960	Homo sapiens	Tubulin alpha-3C chain	1:Experimental evidence at protein level	47.33	0	0.999	20	0	0	56	0	0	877672	0	0			sp|P0DPH8|TBA3D_HUMAN
sp|P68363-2|TBA1B_HUMAN	P68363-2	TBA1B_HUMAN	TUBA1B	335	50152	Homo sapiens	Isoform 2 of Tubulin alpha-1B chain		67.16	0	0.999	21	0	2	70	0	6	1291218	0	511675

## Sheet: ADAMTS1_Active_BGN2
List of recombinant proteins identified in Wild-type ADAMTS1 BGN digests with the full human database search (Trypsin)
Protein	Protein ID	Entry Name	Gene	Length	Mw (Da)	Organism	Protein Description	Protein Existence	Coverage	Protein Probability	Top Peptide Probability	Total Peptides	Unique Peptides	Razor Peptides	Total Spectral Count	Unique Spectral Count	Razor Spectral Count	Total Intensity	Unique Intensity	Razor Intensity	Razor Assigned Modifications	Razor Observed Modifications	Indistinguishable Proteins
sp|A0A075B6S2|KVD29_HUMAN	A0A075B6S2	KVD29_HUMAN	IGKV2D-29	120	13143	Homo sapiens	Immunoglobulin kappa variable 2D-29	3:Protein inferred from homology	16.67	1	0.999	2	0	2	3	0	3	46752.6	0	46752.6			sp|A0A0A0MRZ7|KVD26_HUMAN
sp|B5ME19|EIFCL_HUMAN	B5ME19	EIFCL_HUMAN	EIF3CL	914	105473	Homo sapiens	Eukaryotic translation initiation factor 3 subunit C-like protein	1:Experimental evidence at protein level	6.24	1	0.999	5	0	5	6	0	6	81956.1	0	81956.1	2C(57.0215)		sp|Q99613-2|EIF3C_HUMAN, sp|Q99613|EIF3C_HUMAN
sp|E9PAV3|NACAM_HUMAN	E9PAV3	NACAM_HUMAN	NACA	2078	205422	Homo sapiens	Nascent polypeptide-associated complex subunit alpha, muscle-specific form	1:Experimental evidence at protein level	3.08	1	0.999	6	0	6	17	0	17	391371	0	391371
sp|O00148|DX39A_HUMAN	O00148	DX39A_HUMAN	DDX39A	427	49130	Homo sapiens	ATP-dependent RNA helicase DDX39A	1:Experimental evidence at protein level	26.7	1	0.999	10	1	1	12	1	1	130478	12580.7	12580.7	1C(-17.0265)
sp|O00154-4|BACH_HUMAN	O00154-4	BACH_HUMAN	ACOT7	338	41796	Homo sapiens	Isoform 4 of Cytosolic acyl coenzyme A thioester hydrolase		5.92	1	0.999	1	0	1	1	0	1	19051.2	0	19051.2			sp|O00154-7|BACH_HUMAN
sp|O00178|GTPB1_HUMAN	O00178	GTPB1_HUMAN	GTPBP1	669	72454	Homo sapiens	GTP-binding protein 1	1:Experimental evidence at protein level	4.63	1	0.999	2	2	2	2	2	2	21187.1	21187.1	21187.1
sp|O00231|PSD11_HUMAN	O00231	PSD11_HUMAN	PSMD11	422	47464	Homo sapiens	26S proteasome non-ATPase regulatory subunit 11	1:Experimental evidence at protein level	7.82	1	0.999	2	0	2	3	0	3	56560.1	0	56560.1
sp|O00232|PSD12_HUMAN	O00232	PSD12_HUMAN	PSMD12	456	52904	Homo sapiens	26S proteasome non-ATPase regulatory subunit 12	1:Experimental evidence at protein level	7.89	1	0.999	2	0	2	2	0	2	37009.8	0	37009.8
sp|O00299|CLIC1_HUMAN	O00299	CLIC1_HUMAN	CLIC1	241	26923	Homo sapiens	Chloride intracellular channel protein 1	1:Experimental evidence at protein level	41.49	1	0.999	7	6	7	10	9	10	112148	112148	112148	2C(57.0215),32C(57.0215),4C(57.0215),8C(57.0215)
sp|O00303|EIF3F_HUMAN	O00303	EIF3F_HUMAN	EIF3F	357	37564	Homo sapiens	Eukaryotic translation initiation factor 3 subunit F	1:Experimental evidence at protein level	14.57	1	0.999	3	3	3	4	4	4	83301.7	83301.7	83301.7
sp|O00391-2|QSOX1_HUMAN	O00391-2	QSOX1_HUMAN	QSOX1	604	82578	Homo sapiens	Isoform 2 of Sulfhydryl oxidase 1		12.91	1	0.999	8	0	8	12	0	12	282913	0	282913	1Q(-17.0265),3C(57.0215),6C(57.0215),3C(57.0215),6C(57.0215),3C(57.0215),6C(57.0215),9C(57.0215)		sp|O00391|QSOX1_HUMAN
sp|O00410-3|IPO5_HUMAN	O00410-3	IPO5_HUMAN	IPO5	1115	123630	Homo sapiens	Isoform 3 of Importin-5		16.95	1	0.999	13	0	13	21	0	21	432685	0	432685	11C(57.0215),1A(42.0106),1A(42.0106),1Q(-17.0265),1Q(-17.0265),22C(57.0215),2C(57.0215),4C(57.0215),9C(57.0215),5C(57.0215),9C(57.0215)		sp|O00410|IPO5_HUMAN
sp|O00422-2|SAP18_HUMAN	O00422-2	SAP18_HUMAN	SAP18	172	17561	Homo sapiens	Isoform 2 of Histone deacetylase complex subunit SAP18		22.67	1	0.999	2	0	2	2	0	2	25062.4	0	25062.4			sp|O00422|SAP18_HUMAN
sp|O00429-3|DNM1L_HUMAN	O00429-3	DNM1L_HUMAN	DNM1L	710	81877	Homo sapiens	Isoform 2 of Dynamin-1-like protein		2.96	1	0.999	1	0	1	1	0	1	16055	0	16055			sp|O00429-6|DNM1L_HUMAN, sp|O00429|DNM1L_HUMAN
sp|O00442-2|RTCA_HUMAN	O00442-2	RTCA_HUMAN	RTCA	379	39337	Homo sapiens	Isoform 2 of RNA 3'-terminal phosphate cyclase		5.28	1	0.999	1	0	1	1	0	1	25480.1	0	25480.1			sp|O00442|RTCA_HUMAN
sp|O00469-2|PLOD2_HUMAN	O00469-2	PLOD2_HUMAN	PLOD2	758	84686	Homo sapiens	Isoform 2 of Procollagen-lysine,2-oxoglutarate 5-dioxygenase 2		3.96	1	0.999	2	0	2	3	0	3	47257.8	0	47257.8			sp|O00469|PLOD2_HUMAN
sp|O00479|HMGN4_HUMAN	O00479	HMGN4_HUMAN	HMGN4	90	9539	Homo sapiens	High mobility group nucleosome-binding domain-containing protein 4	1:Experimental evidence at protein level	31.11	1	0.999	2	2	2	2	2	2	59710.6	59710.6	59710.6
sp|O00487|PSDE_HUMAN	O00487	PSDE_HUMAN	PSMD14	310	34577	Homo sapiens	26S proteasome non-ATPase regulatory subunit 14	1:Experimental evidence at protein level	20.65	1	0.999	3	3	3	6	6	6	110249	110249	110249
sp|O00560|SDCB1_HUMAN	O00560	SDCB1_HUMAN	SDCBP	298	32444	Homo sapiens	Syntenin-1	1:Experimental evidence at protein level	11.74	1	0.999	3	0	3	6	0	6	142991	0	142991	1S(42.0106),5C(57.0215)
sp|O00571-2|DDX3X_HUMAN	O00571-2	DDX3X_HUMAN	DDX3X	646	73243	Homo sapiens	Isoform 2 of ATP-dependent RNA helicase DDX3X		6.5	1	0.999	4	0	4	5	0	5	85545	0	85545	6C(57.0215),8C(57.0215)		sp|O00571|DDX3X_HUMAN
sp|O00622|CCN1_HUMAN	O00622	CCN1_HUMAN	CCN1	381	42027	Homo sapiens	CCN family member 1	1:Experimental evidence at protein level	29.4	1	0.999	10	10	10	35	35	35	2.75677e+06	2.75677e+06	2.75677e+06	12C(57.0215),12C(57.0215),1Q(-17.0265),6C(57.0215),12C(57.0215),6C(57.0215),2C(57.0215),6C(57.0215),8C(57.0215),2C(57.0215),6C(57.0215),8C(57.0215),4C(57.0215),4C(57.0215),6C(57.0215),8C(57.0215),8C(57.0215),8C(57.0215)
sp|O00629|IMA3_HUMAN	O00629	IMA3_HUMAN	KPNA4	521	57887	Homo sapiens	Importin subunit alpha-3	1:Experimental evidence at protein level	12.67	1	0.999	4	2	4	5	3	5	116362	20068.8	116362	19C(57.0215)
sp|O00764|PDXK_HUMAN	O00764	PDXK_HUMAN	PDXK	312	35102	Homo sapiens	Pyridoxal kinase	1:Experimental evidence at protein level	18.59	1	0.999	4	1	4	4	1	4	110140	10635.5	110140
sp|O14579|COPE_HUMAN	O14579	COPE_HUMAN	COPE	308	34482	Homo sapiens	Coatomer subunit epsilon	1:Experimental evidence at protein level	26.62	1	0.999	3	0	3	3	0	3	93932.5	0	93932.5
sp|O14646|CHD1_HUMAN	O14646	CHD1_HUMAN	CHD1	1710	196688	Homo sapiens	Chromodomain-helicase-DNA-binding protein 1	1:Experimental evidence at protein level	1.11	1	0.999	1	0	1	1	0	1	63510.4	0	63510.4
sp|O14654|IRS4_HUMAN	O14654	IRS4_HUMAN	IRS4	1257	133768	Homo sapiens	Insulin receptor substrate 4	1:Experimental evidence at protein level	3.1	1	0.9989	1	1	1	2	2	2	5896.8	5896.8	5896.8
sp|O14744|ANM5_HUMAN	O14744	ANM5_HUMAN	PRMT5	637	72684	Homo sapiens	Protein arginine N-methyltransferase 5	1:Experimental evidence at protein level	3.45	1	0.999	2	0	2	2	0	2	95536.5	0	95536.5	1Q(-17.0265),7C(57.0215),3C(57.0215)
sp|O14802|RPC1_HUMAN	O14802	RPC1_HUMAN	POLR3A	1390	155641	Homo sapiens	DNA-directed RNA polymerase III subunit RPC1	1:Experimental evidence at protein level	3.17	1	0.999	2	2	2	2	2	2	67680.1	67680.1	67680.1	10C(57.0215),13C(57.0215)
sp|O14929-2|HAT1_HUMAN	O14929-2	HAT1_HUMAN	HAT1	334	49541	Homo sapiens	Isoform B of Histone acetyltransferase type B catalytic subunit		6.89	1	0.999	2	0	2	2	0	2	126367	0	126367	2C(57.0215),7C(57.0215)		sp|O14929|HAT1_HUMAN
sp|O14979-2|HNRDL_HUMAN	O14979-2	HNRDL_HUMAN	HNRNPDL	301	46438	Homo sapiens	Isoform 2 of Heterogeneous nuclear ribonucleoprotein D-like		14.95	1	0.999	4	0	4	7	0	7	151537	0	151537	3C(57.0215),4C(57.0215),7C(57.0215),7C(57.0215),9C(57.0215)		sp|O14979-3|HNRDL_HUMAN, sp|O14979|HNRDL_HUMAN
sp|O14980|XPO1_HUMAN	O14980	XPO1_HUMAN	XPO1	1071	123386	Homo sapiens	Exportin-1	1:Experimental evidence at protein level	12.42	1	0.999	9	9	9	11	11	11	157433	157433	157433	12C(57.0215),1T(42.0106)
sp|O15067|PUR4_HUMAN	O15067	PUR4_HUMAN	PFAS	1338	144734	Homo sapiens	Phosphoribosylformylglycinamidine synthase	1:Experimental evidence at protein level	40.28	1	0.999	34	34	34	63	63	63	449079	449079	449079	11C(57.0215),11C(57.0215),12C(57.0215),13C(57.0215),15C(57.0215),16C(57.0215),2M(15.9949),7C(57.0215),3C(57.0215),6C(57.0215),6C(57.0215),6C(57.0215),6C(57.0215),6C(57.0215),7C(57.0215),8C(57.0215),8C(57.0215),9C(57.0215)
sp|O15072|ATS3_HUMAN	O15072	ATS3_HUMAN	ADAMTS3	1205	135603	Homo sapiens	A disintegrin and metalloproteinase with thrombospondin motifs 3	1:Experimental evidence at protein level	3.82	1	0.999	3	3	3	7	7	7	113608	113608	113608	3C(57.0215),3C(57.0215),5C(57.0215),5C(57.0215)
sp|O15143|ARC1B_HUMAN	O15143	ARC1B_HUMAN	ARPC1B	372	40950	Homo sapiens	Actin-related protein 2/3 complex subunit 1B	1:Experimental evidence at protein level	12.63	1	0.999	3	3	3	5	5	5	51006.3	51006.3	51006.3	12C(57.0215),1A(42.0106)
sp|O15212|PFD6_HUMAN	O15212	PFD6_HUMAN	PFDN6	129	14583	Homo sapiens	Prefoldin subunit 6	1:Experimental evidence at protein level	20.16	1	0.999	3	3	3	3	3	3	64155.8	64155.8	64155.8
sp|O15230|LAMA5_HUMAN	O15230	LAMA5_HUMAN	LAMA5	3695	399737	Homo sapiens	Laminin subunit alpha-5	1:Experimental evidence at protein level	1.08	1	0.999	3	1	3	4	2	4	75490.5	32518.3	75490.5	10C(57.0215),14C(57.0215),3C(57.0215),5C(57.0215),8C(57.0215)
sp|O15335|CHAD_HUMAN	O15335	CHAD_HUMAN	CHAD	359	40476	Homo sapiens	Chondroadherin	1:Experimental evidence at protein level	23.68	1	0.999	5	5	5	11	11	11	126541	126541	126541	13C(57.0215)
sp|O15347|HMGB3_HUMAN	O15347	HMGB3_HUMAN	HMGB3	200	22980	Homo sapiens	High mobility group protein B3	1:Experimental evidence at protein level	54.5	1	0.999	13	13	13	31	31	31	638684	638684	638684	10C(57.0215),11C(57.0215),11C(57.0215),11C(57.0215)
sp|O15355|PPM1G_HUMAN	O15355	PPM1G_HUMAN	PPM1G	546	59272	Homo sapiens	Protein phosphatase 1G	1:Experimental evidence at protein level	5.86	1	0.999	3	3	3	3	3	3	117383	117383	117383
sp|O15371-2|EIF3D_HUMAN	O15371-2	EIF3D_HUMAN	EIF3D	499	63973	Homo sapiens	Isoform 2 of Eukaryotic translation initiation factor 3 subunit D		2.81	1	0.999	1	0	1	1	0	1	16075.4	0	16075.4			sp|O15371-3|EIF3D_HUMAN, sp|O15371|EIF3D_HUMAN
sp|O15372|EIF3H_HUMAN	O15372	EIF3H_HUMAN	EIF3H	352	39930	Homo sapiens	Eukaryotic translation initiation factor 3 subunit H	1:Experimental evidence at protein level	21.02	1	0.999	4	4	4	6	6	6	404180	404180	404180
sp|O15498-2|YKT6_HUMAN	O15498-2	YKT6_HUMAN	YKT6	164	22418	Homo sapiens	Isoform 2 of Synaptobrevin homolog YKT6		9.15	1	0.999	1	0	1	1	0	1	5641.7	0	5641.7	10C(57.0215)		sp|O15498|YKT6_HUMAN
sp|O43143|DHX15_HUMAN	O43143	DHX15_HUMAN	DHX15	795	90933	Homo sapiens	ATP-dependent RNA helicase DHX15	1:Experimental evidence at protein level	32.96	1	0.999	28	27	28	52	51	52	670415	670415	670415	2C(57.0215),2C(57.0215),8M(15.9949)
sp|O43172-2|PRP4_HUMAN	O43172-2	PRP4_HUMAN	PRPF4	521	58449	Homo sapiens	Isoform 2 of U4/U6 small nuclear ribonucleoprotein Prp4		2.5	1	0.999	1	0	1	1	0	1	10595.8	0	10595.8			sp|O43172|PRP4_HUMAN
sp|O43175|SERA_HUMAN	O43175	SERA_HUMAN	PHGDH	533	56651	Homo sapiens	D-3-phosphoglycerate dehydrogenase	1:Experimental evidence at protein level	25.7	1	0.999	13	13	13	23	23	23	293327	293327	293327	10C(57.0215),11C(57.0215),11C(57.0215),1A(42.0106),1C(-17.0265)
sp|O43242|PSMD3_HUMAN	O43242	PSMD3_HUMAN	PSMD3	534	60978	Homo sapiens	26S proteasome non-ATPase regulatory subunit 3	1:Experimental evidence at protein level	12.36	1	0.999	4	2	4	7	4	7	120587	90851.6	120587
sp|O43264-2|ZW10_HUMAN	O43264-2	ZW10_HUMAN	ZW10	672	88829	Homo sapiens	Isoform 2 of Centromere/kinetochore protein zw10 homolog		1.79	1	0.999	1	0	1	1	0	1	17361.6	0	17361.6			sp|O43264|ZW10_HUMAN
sp|O43310-2|CTIF_HUMAN	O43310-2	CTIF_HUMAN	CTIF	600	67587	Homo sapiens	Isoform 2 of CBP80/20-dependent translation initiation factor		6.67	1	0.999	2	0	2	5	0	5	82839	0	82839	1Q(-17.0265)		sp|O43310|CTIF_HUMAN
sp|O43324-2|MCA3_HUMAN	O43324-2	MCA3_HUMAN	EEF1E1	139	19811	Homo sapiens	Isoform 2 of Eukaryotic translation elongation factor 1 epsilon-1		17.99	1	0.999	1	0	1	4	0	4	51919.2	0	51919.2	1Q(-17.0265)		sp|O43324|MCA3_HUMAN
sp|O43390-2|HNRPR_HUMAN	O43390-2	HNRPR_HUMAN	HNRNPR	636	70943	Homo sapiens	Isoform 2 of Heterogeneous nuclear ribonucleoprotein R		6.76	1	0.999	4	0	4	5	0	5	527026	0	527026			sp|O43390-4|HNRPR_HUMAN, sp|O43390|HNRPR_HUMAN
sp|O43405|COCH_HUMAN	O43405	COCH_HUMAN	COCH	550	59483	Homo sapiens	Cochlin	1:Experimental evidence at protein level	65.09	1	0.999	33	3	33	121	20	121	2.81325e+06	1.79594e+06	2.81325e+06	10C(57.0215),11C(57.0215),31C(57.0215),7C(57.0215),29C(57.0215),5C(57.0215),9C(57.0215),29C(57.0215),5C(57.0215),9C(57.0215),2C(57.0215),33C(57.0215),3C(57.0215),4M(15.9949),6C(57.0215)
sp|O43447|PPIH_HUMAN	O43447	PPIH_HUMAN	PPIH	177	19208	Homo sapiens	Peptidyl-prolyl cis-trans isomerase H	1:Experimental evidence at protein level	12.99	1	0.999	2	1	2	3	1	3	51573.3	27606.1	51573.3	1Q(-17.0265),3C(57.0215)
sp|O43488|ARK72_HUMAN	O43488	ARK72_HUMAN	AKR7A2	359	39589	Homo sapiens	Aflatoxin B1 aldehyde reductase member 2	1:Experimental evidence at protein level	2.51	1	0.9989	1	0	1	1	0	1	14802.5	0	14802.5
sp|O43491|E41L2_HUMAN	O43491	E41L2_HUMAN	EPB41L2	1005	112588	Homo sapiens	Band 4.1-like protein 2	1:Experimental evidence at protein level	10.65	1	0.999	9	0	9	14	0	14	405030	0	405030	1Q(-17.0265),1T(42.0106),2C(57.0215)
sp|O43505|B4GA1_HUMAN	O43505	B4GA1_HUMAN	B4GAT1	415	47119	Homo sapiens	Beta-1,4-glucuronyltransferase 1	1:Experimental evidence at protein level	9.88	1	0.999	2	2	2	3	3	3	53968.2	53968.2	53968.2
sp|O43660-2|PLRG1_HUMAN	O43660-2	PLRG1_HUMAN	PLRG1	505	57194	Homo sapiens	Isoform 2 of Pleiotropic regulator 1		31.09	1	0.999	13	0	13	26	0	26	438946	0	438946	1C(-17.0265),1C(57.0215),1C(57.0215),7C(57.0215),7C(57.0215)
sp|O43684|BUB3_HUMAN	O43684	BUB3_HUMAN	BUB3	328	37155	Homo sapiens	Mitotic checkpoint protein BUB3	1:Experimental evidence at protein level	31.71	1	0.999	8	0	8	11	0	11	186167	0	186167	1Q(-17.0265),3C(57.0215)
sp|O43707|ACTN4_HUMAN	O43707	ACTN4_HUMAN	ACTN4	911	104854	Homo sapiens	Alpha-actinin-4	1:Experimental evidence at protein level	5.27	1	0.999	3	1	3	3	1	3	83679.1	33633.3	83679.1
sp|O43765|SGTA_HUMAN	O43765	SGTA_HUMAN	SGTA	313	34063	Homo sapiens	Small glutamine-rich tetratricopeptide repeat-containing protein alpha	1:Experimental evidence at protein level	8.31	1	0.999	2	2	2	5	5	5	35753.1	35753.1	35753.1	11C(57.0215)
sp|O43776|SYNC_HUMAN	O43776	SYNC_HUMAN	NARS1	548	62943	Homo sapiens	Asparagine--tRNA ligase, cytoplasmic	1:Experimental evidence at protein level	13.32	1	0.999	5	3	5	9	6	9	73570.7	60537.3	73570.7	1C(-17.0265),1C(-17.0265),4C(57.0215)
sp|O43809|CPSF5_HUMAN	O43809	CPSF5_HUMAN	NUDT21	227	26227	Homo sapiens	Cleavage and polyadenylation specificity factor subunit 5	1:Experimental evidence at protein level	14.54	1	0.999	2	2	2	3	3	3	31956.8	31956.8	31956.8
sp|O43813|LANC1_HUMAN	O43813	LANC1_HUMAN	LANCL1	399	45283	Homo sapiens	Glutathione S-transferase LANCL1	1:Experimental evidence at protein level	9.27	1	0.999	2	2	2	3	3	3	54511.9	54511.9	54511.9	13C(57.0215),6C(57.0215)
sp|O43818|U3IP2_HUMAN	O43818	U3IP2_HUMAN	RRP9	475	51841	Homo sapiens	U3 small nucleolar RNA-interacting protein 2	1:Experimental evidence at protein level	2.53	1	0.999	1	1	1	2	2	2	41325.4	41325.4	41325.4
sp|O60220|TIM8A_HUMAN	O60220	TIM8A_HUMAN	TIMM8A	97	10998	Homo sapiens	Mitochondrial import inner membrane translocase subunit Tim8 A	1:Experimental evidence at protein level	48.45	1	0.999	4	4	4	6	6	6	138345	138345	138345	12C(57.0215),1C(-17.0265),4C(57.0215),8C(57.0215)
sp|O60256|KPRB_HUMAN	O60256	KPRB_HUMAN	PRPSAP2	369	40926	Homo sapiens	Phosphoribosyl pyrophosphate synthase-associated protein 2	1:Experimental evidence at protein level	11.92	1	0.999	3	0	3	5	0	5	79693.8	0	79693.8
sp|O60264|SMCA5_HUMAN	O60264	SMCA5_HUMAN	SMARCA5	1052	121905	Homo sapiens	SWI/SNF-related matrix-associated actin-dependent regulator of chromatin subfamily A member 5	1:Experimental evidence at protein level	6.27	1	0.999	6	3	6	12	9	12	157362	123950	157362	12C(57.0215),14C(57.0215)
sp|O60293-2|ZC3H1_HUMAN	O60293-2	ZC3H1_HUMAN	ZFC3H1	1910	226356	Homo sapiens	Isoform 2 of Zinc finger C3H1 domain-containing protein		0.58	1	0.999	1	0	1	2	0	2	26454.7	0	26454.7			sp|O60293|ZC3H1_HUMAN
sp|O60343-2|TBCD4_HUMAN	O60343-2	TBCD4_HUMAN	TBC1D4	1235	146563	Homo sapiens	Isoform 2 of TBC1 domain family member 4		1.38	1	0.999	1	0	1	1	0	1	53026.1	0	53026.1			sp|O60343-3|TBCD4_HUMAN, sp|O60343|TBCD4_HUMAN
sp|O60502-4|OGA_HUMAN	O60502-4	OGA_HUMAN	OGA	863	102915	Homo sapiens	Isoform 4 of Protein O-GlcNAcase		2.9	1	0.999	1	0	1	1	0	1	25852.3	0	25852.3			sp|O60502|OGA_HUMAN
sp|O60506-2|HNRPQ_HUMAN	O60506-2	HNRPQ_HUMAN	SYNCRIP	588	69603	Homo sapiens	Isoform 2 of Heterogeneous nuclear ribonucleoprotein Q		10.03	1	0.999	4	0	2	4	0	2	525934	0	23549.7			sp|O60506-3|HNRPQ_HUMAN, sp|O60506-4|HNRPQ_HUMAN, sp|O60506|HNRPQ_HUMAN
sp|O60508|PRP17_HUMAN	O60508	PRP17_HUMAN	CDC40	579	65521	Homo sapiens	Pre-mRNA-processing factor 17	1:Experimental evidence at protein level	16.06	1	0.999	6	6	6	7	7	7	66250.4	66250.4	66250.4	9C(57.0215)
sp|O60563|CCNT1_HUMAN	O60563	CCNT1_HUMAN	CCNT1	726	80685	Homo sapiens	Cyclin-T1	1:Experimental evidence at protein level	13.5	1	0.999	6	6	6	10	10	10	218665	218665	218665
sp|O60610-2|DIAP1_HUMAN	O60610-2	DIAP1_HUMAN	DIAPH1	1248	141347	Homo sapiens	Isoform 2 of Protein diaphanous homolog 1		4.25	1	0.999	3	0	3	3	0	3	46562.3	0	46562.3	3C(57.0215)		sp|O60610-3|DIAP1_HUMAN, sp|O60610|DIAP1_HUMAN
sp|O60763-2|USO1_HUMAN	O60763-2	USO1_HUMAN	USO1	973	107895	Homo sapiens	Isoform 2 of General vesicular transport factor p115		1.23	1	0.999	1	0	1	1	0	1	14584	0	14584			sp|O60763|USO1_HUMAN
sp|O60814|H2B1K_HUMAN	O60814	H2B1K_HUMAN	H2BC12	126	13890	Homo sapiens	Histone H2B type 1-K	1:Experimental evidence at protein level	20.63	1	0.999	2	0	2	2	0	2	68339.6	0	68339.6	1Q(-17.0265)
sp|O60832-2|DKC1_HUMAN	O60832-2	DKC1_HUMAN	DKC1	420	57674	Homo sapiens	Isoform 3 of H/ACA ribonucleoprotein complex subunit DKC1		3.81	1	0.999	1	0	1	1	0	1	8670.59	0	8670.59	12C(57.0215)		sp|O60832|DKC1_HUMAN
sp|O60841|IF2P_HUMAN	O60841	IF2P_HUMAN	EIF5B	1220	138827	Homo sapiens	Eukaryotic translation initiation factor 5B	1:Experimental evidence at protein level	2.3	1	0.999	2	2	2	4	4	4	117818	117818	117818
sp|O60870-2|KIN17_HUMAN	O60870-2	KIN17_HUMAN	KIN	374	45374	Homo sapiens	Isoform 2 of DNA/RNA-binding protein KIN17		2.67	1	0.999	1	0	1	2	0	2	70749	0	70749	1C(-17.0265),3C(57.0215),1C(-17.0265),3C(57.0215)		sp|O60870|KIN17_HUMAN
sp|O60884|DNJA2_HUMAN	O60884	DNJA2_HUMAN	DNAJA2	412	45746	Homo sapiens	DnaJ homolog subfamily A member 2	1:Experimental evidence at protein level	10.92	1	0.999	2	2	2	2	2	2	51557.7	51557.7	51557.7	4C(57.0215),7C(57.0215)
sp|O60885|BRD4_HUMAN	O60885	BRD4_HUMAN	BRD4	1362	152219	Homo sapiens	Bromodomain-containing protein 4	1:Experimental evidence at protein level	3.45	1	0.999	3	2	3	4	3	4	111829	82500.8	111829
sp|O60925|PFD1_HUMAN	O60925	PFD1_HUMAN	PFDN1	122	14210	Homo sapiens	Prefoldin subunit 1	1:Experimental evidence at protein level	16.39	1	0.999	2	2	2	2	2	2	119078	119078	119078	1A(42.0106)
sp|O75083|WDR1_HUMAN	O75083	WDR1_HUMAN	WDR1	606	66194	Homo sapiens	WD repeat-containing protein 1	1:Experimental evidence at protein level	5.94	1	0.999	2	1	2	2	1	2	38682	17626.5	38682
sp|O75093|SLIT1_HUMAN	O75093	SLIT1_HUMAN	SLIT1	1534	167926	Homo sapiens	Slit homolog 1 protein	1:Experimental evidence at protein level	1.69	1	0.999	2	1	1	3	2	2	46143.9	32750.1	32750.1	4C(57.0215),9C(57.0215),4C(57.0215),9C(57.0215)
sp|O75153|CLU_HUMAN	O75153	CLU_HUMAN	CLUH	1309	146670	Homo sapiens	Clustered mitochondria protein homolog	1:Experimental evidence at protein level	2.67	1	0.999	1	1	1	1	1	1	15065.8	15065.8	15065.8	33C(57.0215)
sp|O75173|ATS4_HUMAN	O75173	ATS4_HUMAN	ADAMTS4	837	90197	Homo sapiens	A disintegrin and metalloproteinase with thrombospondin motifs 4	1:Experimental evidence at protein level	1.79	1	0.999	3	0	3	6	0	6	710704	0	710704	10P(15.9949),8C(57.0215),11C(57.0215),13P(15.9949),11C(57.0215),13P(15.9949),4M(15.9949),11P(15.9949),9C(57.0215)
sp|O75312|ZPR1_HUMAN	O75312	ZPR1_HUMAN	ZPR1	459	50925	Homo sapiens	Zinc finger protein ZPR1	1:Experimental evidence at protein level	5.88	1	0.999	1	1	1	1	1	1	10333.7	10333.7	10333.7	8C(57.0215)
sp|O75369-2|FLNB_HUMAN	O75369-2	FLNB_HUMAN	FLNB	2578	278164	Homo sapiens	Isoform 2 of Filamin-B		4.77	1	0.999	8	0	8	10	0	10	76070.5	0	76070.5			sp|O75369-8|FLNB_HUMAN, sp|O75369-9|FLNB_HUMAN, sp|O75369|FLNB_HUMAN
sp|O75380|NDUS6_HUMAN	O75380	NDUS6_HUMAN	NDUFS6	124	13712	Homo sapiens	NADH dehydrogenase [ubiquinone] iron-sulfur protein 6, mitochondrial	1:Experimental evidence at protein level	12.1	1	0.999	1	1	1	1	1	1	5266.32	5266.32	5266.32	4C(57.0215)
sp|O75400-2|PR40A_HUMAN	O75400-2	PR40A_HUMAN	PRPF40A	930	108805	Homo sapiens	Isoform 2 of Pre-mRNA-processing factor 40 homolog A		9.78	1	0.999	7	0	7	15	0	15	358082	0	358082			sp|O75400-3|PR40A_HUMAN, sp|O75400|PR40A_HUMAN
sp|O75533|SF3B1_HUMAN	O75533	SF3B1_HUMAN	SF3B1	1304	145830	Homo sapiens	Splicing factor 3B subunit 1	1:Experimental evidence at protein level	12.96	1	0.999	12	12	12	25	25	25	210067	210067	210067	11C(57.0215),2C(57.0215),5C(57.0215),5C(57.0215)
sp|O75534-2|CSDE1_HUMAN	O75534-2	CSDE1_HUMAN	CSDE1	767	88885	Homo sapiens	Isoform 2 of Cold shock domain-containing protein E1		7.95	1	0.999	5	0	5	8	0	8	195972	0	195972	3C(57.0215)		sp|O75534-3|CSDE1_HUMAN, sp|O75534-4|CSDE1_HUMAN, sp|O75534|CSDE1_HUMAN
sp|O75643|U520_HUMAN	O75643	U520_HUMAN	SNRNP200	2136	244508	Homo sapiens	U5 small nuclear ribonucleoprotein 200 kDa helicase	1:Experimental evidence at protein level	1.5	1	0.999	2	2	2	2	2	2	47358.1	47358.1	47358.1
sp|O75663|TIPRL_HUMAN	O75663	TIPRL_HUMAN	TIPRL	272	31444	Homo sapiens	TIP41-like protein	1:Experimental evidence at protein level	4.04	1	0.999	1	0	1	1	0	1	11303.6	0	11303.6	1M(42.0106)
sp|O75787-2|RENR_HUMAN	O75787-2	RENR_HUMAN	ATP6AP2	318	39008	Homo sapiens	Isoform 2 of Renin receptor		13.84	1	0.999	2	0	2	2	0	2	32013.9	0	32013.9			sp|O75787|RENR_HUMAN
sp|O75821|EIF3G_HUMAN	O75821	EIF3G_HUMAN	EIF3G	320	35611	Homo sapiens	Eukaryotic translation initiation factor 3 subunit G	1:Experimental evidence at protein level	4.06	1	0.999	1	1	1	1	1	1	11352.4	11352.4	11352.4
sp|O75832|PSD10_HUMAN	O75832	PSD10_HUMAN	PSMD10	226	24428	Homo sapiens	26S proteasome non-ATPase regulatory subunit 10	1:Experimental evidence at protein level	27.88	1	0.999	3	2	3	5	3	5	70038.1	36180.9	70038.1	18C(57.0215)
sp|O75934|SPF27_HUMAN	O75934	SPF27_HUMAN	BCAS2	225	26131	Homo sapiens	Pre-mRNA-splicing factor SPF27	1:Experimental evidence at protein level	12.44	1	0.999	1	1	1	3	3	3	31610	31610	31610	1A(42.0106)
sp|O76003|GLRX3_HUMAN	O76003	GLRX3_HUMAN	GLRX3	335	37432	Homo sapiens	Glutaredoxin-3	1:Experimental evidence at protein level	12.54	1	0.999	2	2	2	2	2	2	30802.8	30802.8	30802.8	1Q(-17.0265)
sp|O76021|RL1D1_HUMAN	O76021	RL1D1_HUMAN	RSL1D1	490	54973	Homo sapiens	Ribosomal L1 domain-containing protein 1	1:Experimental evidence at protein level	11.22	1	0.999	9	0	9	17	0	17	433384	0	433384
sp|O76061|STC2_HUMAN	O76061	STC2_HUMAN	STC2	302	33249	Homo sapiens	Stanniocalcin-2	1:Experimental evidence at protein level	66.56	1	0.999	26	25	26	112	111	112	12557929	12557929	12557929	12C(57.0215),21C(57.0215),26C(57.0215),32C(57.0215),14C(57.0215),23C(57.0215),28C(57.0215),34C(57.0215),18C(57.0215),1C(-17.0265),1L(42.0106),5C(57.0215),6M(15.9949),1L(42.0106),5C(57.0215),6M(15.9949),2C(57.0215),2C(57.0215),9C(57.0215),2C(57.0215),9C(57.0215),3C(57.0215),3C(57.0215),4C(57.0215),4C(57.0215),5C(57.0215),5C(57.0215),5M(15.9949),6C(57.0215),6C(57.0215),6C(57.0215),6C(57.0215),6C(57…
sp|O76074-2|PDE5A_HUMAN	O76074-2	PDE5A_HUMAN	PDE5A	833	99985	Homo sapiens	Isoform PDE5A2 of cGMP-specific 3',5'-cyclic phosphodiesterase		2.52	1	0.999	1	0	1	1	0	1	4178.83	0	4178.83			sp|O76074|PDE5A_HUMAN
sp|O76094|SRP72_HUMAN	O76094	SRP72_HUMAN	SRP72	671	74606	Homo sapiens	Signal recognition particle subunit SRP72	1:Experimental evidence at protein level	6.86	1	0.999	2	1	2	2	1	2	34347.5	1392.11	34347.5
sp|O94776|MTA2_HUMAN	O94776	MTA2_HUMAN	MTA2	668	75023	Homo sapiens	Metastasis-associated protein MTA2	1:Experimental evidence at protein level	3.44	1	0.999	2	1	2	2	1	2	44770.3	18228	44770.3	1Q(-17.0265)
sp|O94813|SLIT2_HUMAN	O94813	SLIT2_HUMAN	SLIT2	1529	169870	Homo sapiens	Slit homolog 2 protein	1:Experimental evidence at protein level	43.3	1	0.999	57	0	57	138	0	138	1.8233e+06	0	1.8233e+06	10C(57.0215),1C(57.0215),3C(57.0215),11C(57.0215),11C(57.0215),14C(57.0215),11C(57.0215),16C(57.0215),4C(57.0215),11C(57.0215),5C(57.0215),13C(57.0215),17C(57.0215),7C(57.0215),13C(57.0215),7C(57.0215),14C(57.0215),16C(57.0215),14C(57.0215),16C(57.0215),15C(57.0215),20C(57.0215),24C(57.0215),26C(57.0215),33C(57.0215),4C(57.0215),15C(57.0215),22C(57.0215),27C(57.0215),4C(57.0215),6C(57.0215),15C(5…
sp|O94973-2|AP2A2_HUMAN	O94973-2	AP2A2_HUMAN	AP2A2	940	103960	Homo sapiens	Isoform 2 of AP-2 complex subunit alpha-2		1.28	1	0.999	1	0	1	2	0	2	31543.7	0	31543.7	2C(57.0215),2C(57.0215)		sp|O94973-3|AP2A2_HUMAN, sp|O94973|AP2A2_HUMAN
sp|O94979-10|SC31A_HUMAN	O94979-10	SC31A_HUMAN	SEC31A	1166	133015	Homo sapiens	Isoform 10 of Protein transport protein Sec31A		6.43	1	0.999	5	0	5	8	0	8	136078	0	136078	18C(57.0215),1Q(-17.0265),2C(57.0215)		sp|O94979-2|SC31A_HUMAN, sp|O94979-3|SC31A_HUMAN, sp|O94979-4|SC31A_HUMAN, sp|O94979-6|SC31A_HUMAN, sp|O94979-8|SC31A_HUMAN, sp|O94979-9|SC31A_HUMAN, sp|O94979|SC31A_HUMAN
sp|O95084|PRS23_HUMAN	O95084	PRS23_HUMAN	PRSS23	383	43001	Homo sapiens	Serine protease 23	1:Experimental evidence at protein level	20.1	1	0.999	6	0	6	9	0	9	122282	0	122282	5C(57.0215),8C(57.0215)
sp|O95347-2|SMC2_HUMAN	O95347-2	SMC2_HUMAN	SMC2	1099	135656	Homo sapiens	Isoform 2 of Structural maintenance of chromosomes protein 2		4.37	1	0.999	4	0	4	4	0	4	93783.1	0	93783.1			sp|O95347|SMC2_HUMAN
sp|O95373|IPO7_HUMAN	O95373	IPO7_HUMAN	IPO7	1038	119517	Homo sapiens	Importin-7	1:Experimental evidence at protein level	6.74	1	0.999	4	4	4	4	4	4	87407.6	87407.6	87407.6	24C(57.0215),5C(57.0215)
sp|O95390|GDF11_HUMAN	O95390	GDF11_HUMAN	GDF11	407	45091	Homo sapiens	Growth/differentiation factor 11	1:Experimental evidence at protein level	16.95	1	0.999	7	6	7	11	9	11	252098	126960	252098	6C(57.0215),7C(57.0215)
sp|O95394-4|AGM1_HUMAN	O95394-4	AGM1_HUMAN	PGM3	570	59852	Homo sapiens	Isoform 3 of Phosphoacetylglucosamine mutase		6.49	1	0.999	1	0	1	3	0	3	45430.2	0	45430.2			sp|O95394|AGM1_HUMAN
sp|O95433|AHSA1_HUMAN	O95433	AHSA1_HUMAN	AHSA1	338	38274	Homo sapiens	Activator of 90 kDa heat shock protein ATPase homolog 1	1:Experimental evidence at protein level	10.65	1	0.999	2	1	2	4	1	4	51655.4	30081.7	51655.4
sp|O95631|NET1_HUMAN	O95631	NET1_HUMAN	NTN1	604	67748	Homo sapiens	Netrin-1	1:Experimental evidence at protein level	21.85	1	0.999	12	11	12	18	15	18	324154	324154	324154	10C(57.0215),5C(57.0215),8C(57.0215),10C(57.0215),5C(57.0215),8C(57.0215),10C(57.0215),8C(57.0215),1C(-17.0265),1C(-17.0265),2C(57.0215),2C(57.0215),4C(57.0215),2C(57.0215),4C(57.0215),5C(57.0215),6C(57.0215),9C(57.0215)
sp|O95757|HS74L_HUMAN	O95757	HS74L_HUMAN	HSPA4L	839	94512	Homo sapiens	Heat shock 70 kDa protein 4L	1:Experimental evidence at protein level	7.03	1	0.999	5	3	3	6	3	3	126701	66068.1	66068.1
sp|O95816-2|BAG2_HUMAN	O95816-2	BAG2_HUMAN	BAG2	178	23772	Homo sapiens	Isoform 2 of BAG family molecular chaperone regulator 2		5.06	1	0.999	1	0	1	1	0	1	44450.9	0	44450.9			sp|O95816|BAG2_HUMAN
sp|O95861-4|BPNT1_HUMAN	O95861-4	BPNT1_HUMAN	BPNT1	272	33392	Homo sapiens	Isoform 4 of 3'(2'),5'-bisphosphate nucleotidase 1		2.57	1	0.999	1	0	1	1	0	1	12763.4	0	12763.4			sp|O95861|BPNT1_HUMAN
sp|O96019|ACL6A_HUMAN	O96019	ACL6A_HUMAN	ACTL6A	429	47461	Homo sapiens	Actin-like protein 6A	1:Experimental evidence at protein level	4.43	1	0.999	1	0	1	1	0	1	10706	0	10706
sp|P00338-3|LDHA_HUMAN	P00338-3	LDHA_HUMAN	LDHA	361	36689	Homo sapiens	Isoform 3 of L-lactate dehydrogenase A chain		8.59	1	0.999	2	0	2	3	0	3	47458.3	0	47458.3			sp|P00338|LDHA_HUMAN
sp|P00492|HPRT_HUMAN	P00492	HPRT_HUMAN	HPRT1	218	24579	Homo sapiens	Hypoxanthine-guanine phosphoribosyltransferase	1:Experimental evidence at protein level	5.96	1	0.999	1	1	1	1	1	1	40738.4	40738.4	40738.4	6C(57.0215)
sp|P00558|PGK1_HUMAN	P00558	PGK1_HUMAN	PGK1	417	44615	Homo sapiens	Phosphoglycerate kinase 1	1:Experimental evidence at protein level	31.65	1	0.999	8	0	8	11	0	11	181246	0	181246	13C(57.0215),14C(57.0215),15C(57.0215),2C(57.0215),2C(57.0215)
sp|P00734|THRB_HUMAN	P00734	THRB_HUMAN	F2	622	70037	Homo sapiens	Prothrombin	1:Experimental evidence at protein level	3.86	1	0.999	2	2	2	6	6	6	114117	114117	114117	4C(57.0215)
sp|P00749-2|UROK_HUMAN	P00749-2	UROK_HUMAN	PLAU	414	48523	Homo sapiens	Isoform 2 of Urokinase-type plasminogen activator		21.01	1	0.999	6	0	6	12	0	12	284735	0	284735	2C(57.0215),2C(57.0215),5C(57.0215),7C(57.0215),7C(57.0215)		sp|P00749|UROK_HUMAN
sp|P00750|TPA_HUMAN	P00750	TPA_HUMAN	PLAT	562	62917	Homo sapiens	Tissue-type plasminogen activator	1:Experimental evidence at protein level	49.64	1	0.999	22	0	22	69	0	69	1.78223e+06	0	1.78223e+06	10C(57.0215),10C(57.0215),10C(57.0215),12C(57.0215),12C(57.0215),15C(57.0215),7C(57.0215),12C(57.0215),22C(57.0215),13C(57.0215),13C(57.0215),13C(57.0215),3C(57.0215),3C(57.0215),3C(57.0215),6C(57.0215),8C(57.0215),9C(57.0215),9C(57.0215)
sp|P00751|CFAB_HUMAN	P00751	CFAB_HUMAN	CFB	764	85533	Homo sapiens	Complement factor B	1:Experimental evidence at protein level	2.09	1	0.9974	1	1	1	1	1	1	25967.6	25967.6	25967.6	11P(15.9949)
sp|P00760|TRY1_BOVIN	P00760	TRY1_BOVIN	PRSS1	246	25785	Bos taurus	Serine protease 1	1:Experimental evidence at protein level	32.93	1	0.999	7	7	7	15	15	15	413367	413367	413367	11C(57.0215),13C(57.0215),3C(57.0215),2C(57.0215),3C(57.0215)
sp|P00761|TRYP_PIG	P00761	TRYP_PIG		231	24409	Sus scrofa	Trypsin	1:Experimental evidence at protein level	25.11	1	0.999	14	13	14	37	36	37	1126847	1126847	1126847	17M(15.9949)
sp|P01023|A2MG_HUMAN	P01023	A2MG_HUMAN	A2M	1474	163291	Homo sapiens	Alpha-2-macroglobulin	1:Experimental evidence at protein level	5.56	1	0.999	6	2	6	12	6	12	878397	351720	878397	1A(42.0106),5C(57.0215)
sp|P01024|CO3_HUMAN	P01024	CO3_HUMAN	C3	1663	187148	Homo sapiens	Complement C3	1:Experimental evidence at protein level	3.25	1	0.999	4	4	4	4	4	4	229942	229942	229942	5C(57.0215)
sp|P01308|INS_HUMAN	P01308	INS_HUMAN	INS	110	11981	Homo sapiens	Insulin	1:Experimental evidence at protein level	46.36	1	0.999	7	1	7	34	1	34	3.30091e+06	9933.01	3.30091e+06	10C(57.0215),10C(57.0215),11C(57.0215),20C(57.0215),6C(57.0215),7C(57.0215),19C(57.0215),7C(57.0215),19C(57.0215),7C(57.0215),7C(57.0215),8C(57.0215)
sp|P01876-1|IGHA1_HUMAN	P01876-1	IGHA1_HUMAN	IGHA1	353	42849	Homo sapiens	Isoform 1 of Immunoglobulin heavy constant alpha 1		9.07	1	0.999	1	0	1	2	0	2	14379.8	0	14379.8	29C(57.0215)		sp|P01876|IGHA1_HUMAN
sp|P02458-1|CO2A1_HUMAN	P02458-1	CO2A1_HUMAN	COL2A1	1418	141785	Homo sapiens	Isoform 1 of Collagen alpha-1(II) chain		2.75	1	0.999	3	0	3	4	0	4	75149.2	0	75149.2	6P(15.9949)		sp|P02458|CO2A1_HUMAN
sp|P02533|K1C14_HUMAN	P02533	K1C14_HUMAN	KRT14	472	51561	Homo sapiens	Keratin, type I cytoskeletal 14	1:Experimental evidence at protein level	36.44	1	0.999	16	4	11	24	4	13	403444	87009.9	208247	5M(15.9949)
sp|P02534|K1M1_SHEEP	P02534	K1M1_SHEEP		412	46674	Ovis aries	Keratin, type I microfibrillar 48 kDa, component 8C-1	1:Experimental evidence at protein level	1.7	1	0.999	1	0	0	2	0	0	49692.5	0	0
sp|P02538|K2C6A_HUMAN	P02538	K2C6A_HUMAN	KRT6A	564	60045	Homo sapiens	Keratin, type II cytoskeletal 6A	1:Experimental evidence at protein level	34.75	1	0.999	20	0	1	34	0	1	630744	0	56740.1
sp|P02545-2|LMNA_HUMAN	P02545-2	LMNA_HUMAN	LMNA	572	74139	Homo sapiens	Isoform C of Prelamin-A/C		4.9	1	0.999	2	0	2	2	0	2	39437.2	0	39437.2			sp|P02545-6|LMNA_HUMAN, sp|P02545|LMNA_HUMAN
sp|P02662|CASA1_BOVIN	P02662	CASA1_BOVIN	CSN1S1	214	24529	Bos taurus	Alpha-S1-casein	1:Experimental evidence at protein level	18.69	1	0.999	4	4	4	7	7	7	543877	543877	543877
sp|P02666|CASB_BOVIN	P02666	CASB_BOVIN	CSN2	224	25107	Bos taurus	Beta-casein	1:Experimental evidence at protein level	11.61	1	0.999	2	2	2	4	4	4	85340.1	85340.1	85340.1	2M(15.9949),2M(15.9949),2M(15.9949)
sp|P02668|CASK_BOVIN	P02668	CASK_BOVIN	CSN3	190	21269	Bos taurus	Kappa-casein	1:Experimental evidence at protein level	11.05	1	0.999	2	2	2	4	4	4	207605	207605	207605	2C(57.0215),6P(15.9949),9M(15.9949),2C(57.0215),9M(15.9949)
sp|P02751-10|FINC_HUMAN	P02751-10	FINC_HUMAN	FN1	2176	272320	Homo sapiens	Isoform 10 of Fibronectin		1.06	1	0.999	2	0	2	2	0	2	56968.6	0	56968.6	1C(-17.0265),3C(57.0215),5C(57.0215)		sp|P02751-11|FINC_HUMAN, sp|P02751-12|FINC_HUMAN, sp|P02751-13|FINC_HUMAN, sp|P02751-14|FINC_HUMAN, sp|P02751-17|FINC_HUMAN, sp|P02751-1|FINC_HUMAN, sp|P02751-3|FINC_HUMAN, sp|P02751-6|FINC_HUMAN, sp|P02751-7|FINC_HUMAN, sp|P02751-8|FINC_HUMAN, sp|P02751-9|FINC_HUMAN, sp|P02751|FINC_HUMAN
sp|P02765|FETUA_HUMAN	P02765	FETUA_HUMAN	AHSG	367	39341	Homo sapiens	Alpha-2-HS-glycoprotein	1:Experimental evidence at protein level	8.72	1	0.999	9	9	9	34	34	34	1.84487e+06	1.84487e+06	1.84487e+06	1C(-17.0265),1C(-17.0265),1C(-17.0265),5P(15.9949),1C(-17.0265),5P(15.9949),1C(57.0215),1C(57.0215),1C(57.0215),1E(42.0106),5C(57.0215)
sp|P02768|ALBU_HUMAN	P02768	ALBU_HUMAN	ALB	609	69367	Homo sapiens	Albumin	1:Experimental evidence at protein level	13.63	1	0.999	8	2	2	29	3	3	4319931	43633.4	43633.4	11C(57.0215),2C(57.0215),7C(57.0215),7C(57.0215)
sp|P02769|ALBU_BOVIN	P02769	ALBU_BOVIN	ALB	607	69293	Bos taurus	Albumin	1:Experimental evidence at protein level	81.22	1	0.999	76	70	76	277	251	277	12325401	10449985	12325401	10C(57.0215),18C(57.0215),9C(57.0215),10C(57.0215),18C(57.0215),9C(57.0215),10C(57.0215),18C(57.0215),9C(57.0215),10C(57.0215),1C(-17.0265),2C(57.0215),10C(57.0215),1C(57.0215),2C(57.0215),10C(57.0215),1C(57.0215),2C(57.0215),10C(57.0215),2C(57.0215),3C(57.0215),10C(57.0215),2C(57.0215),3C(57.0215),10C(57.0215),9C(57.0215),10C(57.0215),9C(57.0215),11C(57.0215),11C(57.0215),11C(57.0215),2C(57.0215…
sp|P02771|FETA_HUMAN	P02771	FETA_HUMAN	AFP	609	68678	Homo sapiens	Alpha-fetoprotein	1:Experimental evidence at protein level	3.78	1	0.999	1	1	1	1	1	1	34239	34239	34239	3P(15.9949)
sp|P02774-3|VTDB_HUMAN	P02774-3	VTDB_HUMAN	GC	493	52918	Homo sapiens	Isoform 3 of Vitamin D-binding protein		10.34	1	0.999	3	0	3	5	0	5	62301.2	0	62301.2	18C(57.0215),3C(57.0215),5C(57.0215)		sp|P02774|VTDB_HUMAN
sp|P02787|TRFE_HUMAN	P02787	TRFE_HUMAN	TF	698	77064	Homo sapiens	Serotransferrin	1:Experimental evidence at protein level	69.63	1	0.999	52	51	52	111	108	111	1288329	929248	1288329	10C(57.0215),10C(57.0215),11C(57.0215),11C(57.0215),11C(57.0215),2C(57.0215),12C(57.0215),12C(57.0215),12C(57.0215),12C(57.0215),3C(57.0215),12C(57.0215),4C(57.0215),13C(57.0215),14C(57.0215),14C(57.0215),4C(57.0215),14C(57.0215),4C(57.0215),15C(57.0215),7C(57.0215),1C(-17.0265),1C(-17.0265),1C(-17.0265),1C(57.0215),1C(57.0215),1C(57.0215),21C(57.0215),2C(57.0215),2C(57.0215),2C(57.0215),2C(57.02…
sp|P02788|TRFL_HUMAN	P02788	TRFL_HUMAN	LTF	710	78182	Homo sapiens	Lactotransferrin	1:Experimental evidence at protein level	3.52	1	0.999	3	2	2	7	4	4	661640	39106.4	39106.4
sp|P02790|HEMO_HUMAN	P02790	HEMO_HUMAN	HPX	462	51676	Homo sapiens	Hemopexin	1:Experimental evidence at protein level	51.95	1	0.999	19	18	19	39	37	39	965215	952234	965215	19C(57.0215),19C(57.0215),1C(-17.0265),1C(-17.0265),1C(57.0215),1Q(-17.0265),1Q(-17.0265),24C(57.0215),7C(57.0215),4M(15.9949),6C(57.0215),6C(57.0215),7M(15.9949),9C(57.0215)
sp|P03950|ANGI_HUMAN	P03950	ANGI_HUMAN	ANG	147	16550	Homo sapiens	Angiogenin	1:Experimental evidence at protein level	34.01	1	0.999	3	3	3	5	5	5	166876	166876	166876	3C(57.0215),6C(57.0215),6C(57.0215)
sp|P03952|KLKB1_HUMAN	P03952	KLKB1_HUMAN	KLKB1	638	71343	Homo sapiens	Plasma kallikrein	1:Experimental evidence at protein level	2.82	1	0.999	3	3	3	8	8	8	1208015	1208015	1208015	1C(-17.0265),8C(57.0215),1C(-17.0265),8C(57.0215),1Q(-17.0265),2C(57.0215),9C(57.0215),6C(57.0215)
sp|P04004|VTNC_HUMAN	P04004	VTNC_HUMAN	VTN	478	54306	Homo sapiens	Vitronectin	1:Experimental evidence at protein level	4.6	1	0.999	2	2	2	2	2	2	58185.6	58185.6	58185.6
sp|P04062-2|GBA1_HUMAN	P04062-2	GBA1_HUMAN	GBA1	516	59716	Homo sapiens	Isoform Short of Lysosomal acid glucosylceramidase		14.92	1	0.999	6	0	6	9	0	9	115998	0	115998	6C(57.0215)		sp|P04062|GBA1_HUMAN
sp|P04075-2|ALDOA_HUMAN	P04075-2	ALDOA_HUMAN	ALDOA	418	39420	Homo sapiens	Isoform 2 of Fructose-bisphosphate aldolase A		40.91	1	0.999	15	0	15	23	0	23	454414	0	454414	13C(57.0215),1Q(-17.0265),1C(-17.0265),1C(-17.0265),25C(57.0215),25C(57.0215)		sp|P04075|ALDOA_HUMAN
sp|P04156|PRIO_HUMAN	P04156	PRIO_HUMAN	PRNP	253	27661	Homo sapiens	Major prion protein	1:Experimental evidence at protein level	7.91	1	0.999	2	2	2	3	3	3	83713.1	83713.1	83713.1	6C(57.0215)
sp|P04259|K2C6B_HUMAN	P04259	K2C6B_HUMAN	KRT6B	564	60067	Homo sapiens	Keratin, type II cytoskeletal 6B	1:Experimental evidence at protein level	31.74	1	0.999	19	0	7	33	0	8	630744	0	253210	8C(57.0215),9C(57.0215)
sp|P04264|K2C1_HUMAN	P04264	K2C1_HUMAN	KRT1	644	66039	Homo sapiens	Keratin, type II cytoskeletal 1	1:Experimental evidence at protein level	53.42	1	0.999	40	32	40	111	88	111	1.62897e+06	1.62897e+06	1.62897e+06	22M(15.9949),35M(15.9949),35M(15.9949),5M(15.9949),8M(15.9949),9M(15.9949),9M(15.9949)
sp|P04350|TBB4A_HUMAN	P04350	TBB4A_HUMAN	TUBB4A	444	49586	Homo sapiens	Tubulin beta-4A chain	1:Experimental evidence at protein level	39.19	1	0.999	15	0	1	34	0	1	960995	0	98478.8
sp|P04406|G3P_HUMAN	P04406	G3P_HUMAN	GAPDH	335	36053	Homo sapiens	Glyceraldehyde-3-phosphate dehydrogenase	1:Experimental evidence at protein level	80.6	1	0.999	25	4	25	94	5	94	2.53736e+06	92572.2	2.53736e+06	11C(57.0215),7C(57.0215),13C(57.0215),13C(57.0215),13C(57.0215),13M(15.9949),19M(15.9949),1Q(-17.0265),1V(42.0106),26M(15.9949),5M(15.9949),8M(15.9949)
sp|P04792|HSPB1_HUMAN	P04792	HSPB1_HUMAN	HSPB1	205	22783	Homo sapiens	Heat shock protein beta-1	1:Experimental evidence at protein level	11.71	1	0.999	2	2	2	2	2	2	50028.2	50028.2	50028.2
sp|P04908|H2A1B_HUMAN	P04908	H2A1B_HUMAN	H2AC4	130	14135	Homo sapiens	Histone H2A type 1-B/E	1:Experimental evidence at protein level	21.54	1	0.999	2	0	1	3	0	2	213823	0	187310			sp|Q7L7L0|H2A3_HUMAN
sp|P05023-3|AT1A1_HUMAN	P05023-3	AT1A1_HUMAN	ATP1A1	992	112896	Homo sapiens	Isoform 3 of Sodium/potassium-transporting ATPase subunit alpha-1		3.83	1	0.999	2	0	2	2	0	2	60386.7	0	60386.7			sp|P05023-4|AT1A1_HUMAN, sp|P05023|AT1A1_HUMAN
sp|P05067-10|A4_HUMAN	P05067-10	A4_HUMAN	APP	639	86943	Homo sapiens	Isoform APP639 of Amyloid-beta precursor protein		6.73	1	0.999	3	0	3	5	0	5	79063.4	0	79063.4	17C(57.0215),1C(-17.0265),4C(57.0215)		sp|P05067-11|A4_HUMAN, sp|P05067-3|A4_HUMAN, sp|P05067-4|A4_HUMAN, sp|P05067-5|A4_HUMAN, sp|P05067-6|A4_HUMAN, sp|P05067-7|A4_HUMAN, sp|P05067-8|A4_HUMAN, sp|P05067-9|A4_HUMAN, sp|P05067|A4_HUMAN
sp|P05109|S10A8_HUMAN	P05109	S10A8_HUMAN	S100A8	93	10835	Homo sapiens	Protein S100-A8	1:Experimental evidence at protein level	11.83	1	0.999	1	1	1	1	1	1	19060.5	19060.5	19060.5
sp|P05198|IF2A_HUMAN	P05198	IF2A_HUMAN	EIF2S1	315	36112	Homo sapiens	Eukaryotic translation initiation factor 2 subunit 1	1:Experimental evidence at protein level	11.11	1	0.999	3	3	3	5	5	5	131720	131720	131720	5C(57.0215)
sp|P05386|RLA1_HUMAN	P05386	RLA1_HUMAN	RPLP1	114	11514	Homo sapiens	Large ribosomal subunit protein P1	1:Experimental evidence at protein level	42.11	1	0.999	2	2	2	6	6	6	69903.6	69903.6	69903.6	1A(42.0106),8C(57.0215)
sp|P05388|RLA0_HUMAN	P05388	RLA0_HUMAN	RPLP0	317	34274	Homo sapiens	Large ribosomal subunit protein uL10	1:Experimental evidence at protein level	18.61	1	0.999	4	0	4	7	0	7	150935	0	150935	7C(57.0215)
sp|P05455|LA_HUMAN	P05455	LA_HUMAN	SSB	408	46837	Homo sapiens	Lupus La protein	1:Experimental evidence at protein level	21.08	1	0.999	8	8	8	15	15	15	140617	140617	140617	1A(42.0106),1Q(-17.0265),1Q(-17.0265),1Q(-17.0265)
sp|P05546|HEP2_HUMAN	P05546	HEP2_HUMAN	SERPIND1	499	57071	Homo sapiens	Heparin cofactor 2	1:Experimental evidence at protein level	3.61	1	0.999	1	1	1	2	2	2	88980.9	88980.9	88980.9
sp|P06280|AGAL_HUMAN	P06280	AGAL_HUMAN	GLA	429	48767	Homo sapiens	Alpha-galactosidase A	1:Experimental evidence at protein level	2.1	1	0.999	1	1	1	1	1	1	27236.4	27236.4	27236.4	1Q(-17.0265)
sp|P06396|GELS_HUMAN	P06396	GELS_HUMAN	GSN	782	85698	Homo sapiens	Gelsolin	1:Experimental evidence at protein level	1.41	1	0.999	1	1	1	1	1	1	26284.7	26284.7	26284.7
sp|P06493|CDK1_HUMAN	P06493	CDK1_HUMAN	CDK1	297	34095	Homo sapiens	Cyclin-dependent kinase 1	1:Experimental evidence at protein level	2.69	1	0.999	1	0	0	1	0	0	16811	0	0
sp|P06576|ATPB_HUMAN	P06576	ATPB_HUMAN	ATP5F1B	529	56560	Homo sapiens	ATP synthase subunit beta, mitochondrial	1:Experimental evidence at protein level	15.5	1	0.999	5	5	5	12	12	12	105638	105638	105638
sp|P06702|S10A9_HUMAN	P06702	S10A9_HUMAN	S100A9	114	13242	Homo sapiens	Protein S100-A9	1:Experimental evidence at protein level	13.16	1	0.999	1	1	1	1	1	1	9089.55	9089.55	9089.55
sp|P06730-2|IF4E_HUMAN	P06730-2	IF4E_HUMAN	EIF4E	248	25097	Homo sapiens	Isoform 2 of Eukaryotic translation initiation factor 4E		10.08	1	0.999	2	0	2	2	0	2	72450.9	0	72450.9	8C(57.0215)		sp|P06730-3|IF4E_HUMAN, sp|P06730|IF4E_HUMAN
sp|P06733|ENOA_HUMAN	P06733	ENOA_HUMAN	ENO1	434	47169	Homo sapiens	Alpha-enolase	1:Experimental evidence at protein level	35.94	1	0.999	9	1	9	27	2	27	336767	40668.3	336767	14C(57.0215),17C(57.0215),17C(57.0215)
sp|P06737-2|PYGL_HUMAN	P06737-2	PYGL_HUMAN	PYGL	813	97149	Homo sapiens	Isoform 2 of Glycogen phosphorylase, liver form		5.66	1	0.999	3	0	3	4	0	4	56100.3	0	56100.3	7C(57.0215)		sp|P06737|PYGL_HUMAN
sp|P06744-2|G6PI_HUMAN	P06744-2	G6PI_HUMAN	GPI	569	63147	Homo sapiens	Isoform 2 of Glucose-6-phosphate isomerase		2.64	1	0.999	1	0	1	1	0	1	44670.4	0	44670.4			sp|P06744|G6PI_HUMAN
sp|P06748|NPM_HUMAN	P06748	NPM_HUMAN	NPM1	294	32575	Homo sapiens	Nucleophosmin	1:Experimental evidence at protein level	34.35	1	0.999	5	0	5	6	0	6	219781	0	219781
sp|P07093-2|GDN_HUMAN	P07093-2	GDN_HUMAN	SERPINE2	397	44002	Homo sapiens	Isoform 2 of Glia-derived nexin		43.07	1	0.999	13	0	13	22	0	22	573212	0	573212	7C(57.0215)		sp|P07093-3|GDN_HUMAN
sp|P07093|GDN_HUMAN	P07093	GDN_HUMAN	SERPINE2	398	44002	Homo sapiens	Glia-derived nexin	1:Experimental evidence at protein level	43.97	1	0.999	14	1	1	24	2	2	573212	9315.97	9315.97
sp|P07195|LDHB_HUMAN	P07195	LDHB_HUMAN	LDHB	334	36638	Homo sapiens	L-lactate dehydrogenase B chain	1:Experimental evidence at protein level	28.44	1	0.999	5	5	5	8	8	8	81062.4	81062.4	81062.4	13C(57.0215),20M(15.9949),21M(15.9949)
sp|P07305|H10_HUMAN	P07305	H10_HUMAN	H1-0	194	20863	Homo sapiens	Histone H1.0	1:Experimental evidence at protein level	22.16	1	0.999	4	2	4	10	6	10	388257	314931	388257	1T(42.0106),1T(42.0106)
sp|P07339|CATD_HUMAN	P07339	CATD_HUMAN	CTSD	412	44552	Homo sapiens	Cathepsin D	1:Experimental evidence at protein level	4.37	1	0.999	1	1	1	1	1	1	16762.6	16762.6	16762.6	1Q(-17.0265)
sp|P07355-2|ANXA2_HUMAN	P07355-2	ANXA2_HUMAN	ANXA2	357	38604	Homo sapiens	Isoform 2 of Annexin A2		4.76	1	0.999	1	0	1	1	0	1	28684.6	0	28684.6			sp|P07355|ANXA2_HUMAN
sp|P07437|TBB5_HUMAN	P07437	TBB5_HUMAN	TUBB	444	49671	Homo sapiens	Tubulin beta chain	1:Experimental evidence at protein level	52.25	1	0.999	24	5	22	60	13	57	1173835	548552	1173835	10C(57.0215),10C(57.0215),12C(57.0215),12C(57.0215),4C(57.0215)
sp|P07478|TRY2_HUMAN	P07478	TRY2_HUMAN	PRSS2	247	26488	Homo sapiens	Trypsin-2	1:Experimental evidence at protein level	8.1	1	0.999	3	0	2	3	0	2	120838	0	65228.2
sp|P07585|PGS2_HUMAN	P07585	PGS2_HUMAN	DCN	359	39747	Homo sapiens	Decorin	1:Experimental evidence at protein level	8.91	1	0.999	6	0	1	129	0	1	4968015	0	75414.3	4C(57.0215)
sp|P07602|SAP_HUMAN	P07602	SAP_HUMAN	PSAP	524	58113	Homo sapiens	Prosaposin	1:Experimental evidence at protein level	26.91	1	0.999	10	1	10	18	3	18	181595	36784.3	181595	10C(57.0215),16C(57.0215),2C(57.0215),2C(57.0215),4C(57.0215),4C(57.0215),9C(57.0215)
sp|P07737|PROF1_HUMAN	P07737	PROF1_HUMAN	PFN1	140	15054	Homo sapiens	Profilin-1	1:Experimental evidence at protein level	45	1	0.999	5	5	5	6	6	6	96469.1	96469.1	96469.1	1C(-17.0265)
sp|P07741|APT_HUMAN	P07741	APT_HUMAN	APRT	180	19608	Homo sapiens	Adenine phosphoribosyltransferase	1:Experimental evidence at protein level	36.67	1	0.999	5	3	5	9	5	9	168289	85479.8	168289	16C(57.0215),16C(57.0215),8C(57.0215)
sp|P07814|SYEP_HUMAN	P07814	SYEP_HUMAN	EPRS1	1512	170591	Homo sapiens	Bifunctional glutamate/proline--tRNA ligase	1:Experimental evidence at protein level	15.41	1	0.999	18	18	18	24	24	24	236559	236559	236559
sp|P07858|CATB_HUMAN	P07858	CATB_HUMAN	CTSB	339	37822	Homo sapiens	Cathepsin B	1:Experimental evidence at protein level	10.62	1	0.999	2	2	2	2	2	2	26342.4	26342.4	26342.4
sp|P07900-2|HS90A_HUMAN	P07900-2	HS90A_HUMAN	HSP90AA1	854	84660	Homo sapiens	Isoform 2 of Heat shock protein HSP 90-alpha		47.54	1	0.999	50	0	33	157	0	81	3.61824e+06	0	1575582	17C(57.0215),17C(57.0215),1C(-17.0265),1C(57.0215),1C(57.0215),7C(57.0215),7C(57.0215),7C(57.0215),8C(57.0215),8C(57.0215),8C(57.0215),8M(15.9949)		sp|P07900|HS90A_HUMAN
sp|P07910-2|HNRPC_HUMAN	P07910-2	HNRPC_HUMAN	HNRNPC	293	33670	Homo sapiens	Isoform C1 of Heterogeneous nuclear ribonucleoproteins C1/C2		3.75	1	0.999	1	0	1	1	0	1	33655.9	0	33655.9			sp|P07910|HNRPC_HUMAN
sp|P07942|LAMB1_HUMAN	P07942	LAMB1_HUMAN	LAMB1	1786	198038	Homo sapiens	Laminin subunit beta-1	1:Experimental evidence at protein level	6.77	1	0.999	8	8	8	9	9	9	80742.4	80742.4	80742.4	16C(57.0215),7C(57.0215),1C(-17.0265),6C(57.0215),1Q(-17.0265)
sp|P07996|TSP1_HUMAN	P07996	TSP1_HUMAN	THBS1	1170	129383	Homo sapiens	Thrombospondin-1	1:Experimental evidence at protein level	9.4	1	0.999	8	2	8	13	3	13	543504	55923.4	543504	10C(57.0215),6C(57.0215),1Q(-17.0265)
sp|P08195-2|4F2_HUMAN	P08195-2	4F2_HUMAN	SLC3A2	529	67994	Homo sapiens	Isoform 2 of 4F2 cell-surface antigen heavy chain		4.73	1	0.999	2	0	2	3	0	3	25234	0	25234			sp|P08195-3|4F2_HUMAN, sp|P08195-4|4F2_HUMAN, sp|P08195-5|4F2_HUMAN, sp|P08195|4F2_HUMAN
sp|P08237-2|PFKAM_HUMAN	P08237-2	PFKAM_HUMAN	PFKM	749	85183	Homo sapiens	Isoform 2 of ATP-dependent 6-phosphofructokinase, muscle type		1.74	1	0.999	1	0	1	3	0	3	19486.3	0	19486.3			sp|P08237-3|PFKAM_HUMAN, sp|P08237|PFKAM_HUMAN
sp|P08238|HS90B_HUMAN	P08238	HS90B_HUMAN	HSP90AB1	724	83264	Homo sapiens	Heat shock protein HSP 90-beta	1:Experimental evidence at protein level	68.92	1	0.999	60	21	60	181	55	181	3715095	1.55079e+06	3715095	11M(15.9949),17C(57.0215),1C(-17.0265),1C(-17.0265),1C(57.0215),5C(57.0215),6C(57.0215),7C(57.0215),7C(57.0215),7C(57.0215),7C(57.0215),7C(57.0215)
sp|P08243-2|ASNS_HUMAN	P08243-2	ASNS_HUMAN	ASNS	540	64370	Homo sapiens	Isoform 2 of Asparagine synthetase [glutamine-hydrolyzing]		15.19	1	0.999	6	0	6	7	0	7	147273	0	147273	3C(57.0215)		sp|P08243|ASNS_HUMAN
sp|P08397-2|HEM3_HUMAN	P08397-2	HEM3_HUMAN	HMBS	344	39330	Homo sapiens	Isoform 2 of Porphobilinogen deaminase		13.66	1	0.999	2	0	2	5	0	5	116940	0	116940			sp|P08397|HEM3_HUMAN
sp|P08579|RU2B_HUMAN	P08579	RU2B_HUMAN	SNRPB2	225	25486	Homo sapiens	U2 small nuclear ribonucleoprotein B''	1:Experimental evidence at protein level	30.67	1	0.999	6	5	6	7	6	7	141483	141483	141483	1M(42.0106),1M(42.0106),1M(42.0106)
sp|P08621-2|RU17_HUMAN	P08621-2	RU17_HUMAN	SNRNP70	428	51557	Homo sapiens	Isoform 2 of U1 small nuclear ribonucleoprotein 70 kDa		2.57	1	0.999	1	0	1	1	0	1	19643.3	0	19643.3			sp|P08621|RU17_HUMAN
sp|P08670|VIME_HUMAN	P08670	VIME_HUMAN	VIM	466	53652	Homo sapiens	Vimentin	1:Experimental evidence at protein level	24.25	1	0.999	9	7	9	15	13	15	139641	139641	139641	1Q(-17.0265),1Q(-17.0265)
sp|P08708|RS17_HUMAN	P08708	RS17_HUMAN	RPS17	135	15550	Homo sapiens	Small ribosomal subunit protein eS17	1:Experimental evidence at protein level	23.7	1	0.999	4	4	4	8	8	8	408643	408643	408643	2C(57.0215),2C(57.0215)
sp|P08754|GNAI3_HUMAN	P08754	GNAI3_HUMAN	GNAI3	354	40532	Homo sapiens	Guanine nucleotide-binding protein G(i) subunit alpha-3	1:Experimental evidence at protein level	5.65	1	0.999	2	1	2	3	2	3	26067.8	20040.8	26067.8	6C(57.0215)
sp|P08779|K1C16_HUMAN	P08779	K1C16_HUMAN	KRT16	473	51268	Homo sapiens	Keratin, type I cytoskeletal 16	1:Experimental evidence at protein level	22.2	1	0.999	12	3	3	20	3	3	403444	57299.3	57299.3	1Q(-17.0265),5M(15.9949)
sp|P08865|RSSA_HUMAN	P08865	RSSA_HUMAN	RPSA	295	32854	Homo sapiens	Small ribosomal subunit protein uS2	1:Experimental evidence at protein level	41.02	1	0.999	11	2	11	16	2	16	275179	44759.5	275179	1S(42.0106),8C(57.0215)
sp|P09211|GSTP1_HUMAN	P09211	GSTP1_HUMAN	GSTP1	210	23356	Homo sapiens	Glutathione S-transferase P	1:Experimental evidence at protein level	17.62	1	0.999	2	2	2	2	2	2	34362.6	34362.6	34362.6
sp|P09429|HMGB1_HUMAN	P09429	HMGB1_HUMAN	HMGB1	215	24894	Homo sapiens	High mobility group protein B1	1:Experimental evidence at protein level	57.67	1	0.999	21	9	21	89	38	89	1.8827e+06	1.5666e+06	1.8827e+06	10C(57.0215),11C(57.0215),11C(57.0215),11C(57.0215),11C(57.0215),11C(57.0215),11C(57.0215),1M(15.9949),13C(57.0215)
sp|P09651-2|ROA1_HUMAN	P09651-2	ROA1_HUMAN	HNRNPA1	320	38747	Homo sapiens	Isoform A1-A of Heterogeneous nuclear ribonucleoprotein A1		43.12	1	0.999	12	0	12	16	0	16	430083	0	430083	12C(57.0215),12C(57.0215),1S(42.0106),9C(57.0215),9C(57.0215),9C(57.0215)		sp|P09651-3|ROA1_HUMAN, sp|P09651|ROA1_HUMAN
sp|P09661|RU2A_HUMAN	P09661	RU2A_HUMAN	SNRPA1	255	28416	Homo sapiens	U2 small nuclear ribonucleoprotein A'	1:Experimental evidence at protein level	34.12	1	0.999	9	9	9	12	12	12	218986	218986	218986
sp|P09668|CATH_HUMAN	P09668	CATH_HUMAN	CTSH	335	37394	Homo sapiens	Pro-cathepsin H	1:Experimental evidence at protein level	3.28	1	0.999	2	2	2	2	2	2	28519.3	28519.3	28519.3
sp|P09874|PARP1_HUMAN	P09874	PARP1_HUMAN	PARP1	1014	113084	Homo sapiens	Poly [ADP-ribose] polymerase 1	1:Experimental evidence at protein level	38.07	1	0.999	29	29	29	38	38	38	303856	303856	303856	1A(42.0106),1A(42.0106),1C(-17.0265),5C(57.0215),6C(57.0215)
sp|P09936|UCHL1_HUMAN	P09936	UCHL1_HUMAN	UCHL1	223	24824	Homo sapiens	Ubiquitin carboxyl-terminal hydrolase isozyme L1	1:Experimental evidence at protein level	15.25	1	0.999	2	2	2	2	2	2	67446.7	67446.7	67446.7	1Q(-17.0265)
sp|P09972|ALDOC_HUMAN	P09972	ALDOC_HUMAN	ALDOC	364	39456	Homo sapiens	Fructose-bisphosphate aldolase C	1:Experimental evidence at protein level	1.65	1	0.999	1	0	0	1	0	0	25900.1	0	0
sp|P0C0L4|CO4A_HUMAN	P0C0L4	CO4A_HUMAN	C4A	1744	192785	Homo sapiens	Complement C4-A	1:Experimental evidence at protein level	1.83	1	0.999	3	0	3	4	0	4	79163.3	0	79163.3			sp|P0C0L5|CO4B_HUMAN
sp|P0DMV8|HS71A_HUMAN	P0DMV8	HS71A_HUMAN	HSPA1A	641	70052	Homo sapiens	Heat shock 70 kDa protein 1A	1:Experimental evidence at protein level	48.52	1	0.999	40	0	35	103	0	82	2.53077e+06	0	1.5326e+06	10M(15.9949),14C(57.0215),1C(-17.0265),1Q(-17.0265),5C(57.0215),7C(57.0215)		sp|P0DMV9|HS71B_HUMAN
sp|P0DOX5|IGG1_HUMAN	P0DOX5	IGG1_HUMAN		449	49329	Homo sapiens	Immunoglobulin gamma-1 heavy chain	1:Experimental evidence at protein level	4.23	1	0.999	1	0	1	1	0	1	34601.1	0	34601.1	6C(57.0215)
sp|P0DOX8|IGL1_HUMAN	P0DOX8	IGL1_HUMAN		216	22830	Homo sapiens	Immunoglobulin lambda-1 light chain	1:Experimental evidence at protein level	9.26	1	0.999	1	0	0	1	0	0	61776.2	0	0
sp|P0DOY2|IGLC2_HUMAN	P0DOY2	IGLC2_HUMAN	IGLC2	106	11294	Homo sapiens	Immunoglobulin lambda constant 2	1:Experimental evidence at protein level	18.87	1	0.999	1	0	1	1	0	1	61776.2	0	61776.2	5C(57.0215)		sp|P0DOY3|IGLC3_HUMAN
sp|P10155-3|RO60_HUMAN	P10155-3	RO60_HUMAN	RO60	518	60671	Homo sapiens	Isoform 3 of RNA-binding protein RO60		20.85	1	0.999	6	0	6	8	0	8	160266	0	160266	16C(57.0215),8C(57.0215)		sp|P10155-4|RO60_HUMAN, sp|P10155-5|RO60_HUMAN, sp|P10155|RO60_HUMAN
sp|P10321-2|HLAC_HUMAN	P10321-2	HLAC_HUMAN	HLA-C	326	40649	Homo sapiens	Isoform 2 of HLA class I histocompatibility antigen, C alpha chain		11.35	1	0.999	2	0	2	2	0	2	83052.1	0	83052.1			sp|P10321|HLAC_HUMAN
sp|P10412|H14_HUMAN	P10412	H14_HUMAN	H1-4	219	21865	Homo sapiens	Histone H1.4	1:Experimental evidence at protein level	33.79	1	0.999	12	2	12	31	3	31	2.47915e+06	224322	2.47915e+06	1S(42.0106),1S(42.0106)
sp|P10586-2|PTPRF_HUMAN	P10586-2	PTPRF_HUMAN	PTPRF	1898	212879	Homo sapiens	Isoform 2 of Receptor-type tyrosine-protein phosphatase F		12.22	1	0.999	14	0	14	31	0	31	255921	0	255921	19C(57.0215),3C(57.0215)
sp|P10599|THIO_HUMAN	P10599	THIO_HUMAN	TXN	105	11737	Homo sapiens	Thioredoxin	1:Experimental evidence at protein level	21.9	1	0.999	2	2	2	3	3	3	196310	196310	196310
sp|P10768|ESTD_HUMAN	P10768	ESTD_HUMAN	ESD	282	31463	Homo sapiens	S-formylglutathione hydrolase	1:Experimental evidence at protein level	30.14	1	0.999	5	5	5	8	8	8	139526	139526	139526	11C(57.0215),16C(57.0215)
sp|P10809|CH60_HUMAN	P10809	CH60_HUMAN	HSPD1	573	61055	Homo sapiens	60 kDa heat shock protein, mitochondrial	1:Experimental evidence at protein level	23.21	1	0.999	8	6	8	11	6	11	98096.4	79312.8	98096.4	13C(57.0215)
sp|P10909-2|CLUS_HUMAN	P10909-2	CLUS_HUMAN	CLU	501	52495	Homo sapiens	Isoform 2 of Clusterin		34.13	1	0.999	16	0	16	25	0	25	310882	0	310882	1Q(-17.0265),7C(57.0215),9C(57.0215)		sp|P10909-5|CLUS_HUMAN, sp|P10909-6|CLUS_HUMAN, sp|P10909|CLUS_HUMAN
sp|P11021|BIP_HUMAN	P11021	BIP_HUMAN	HSPA5	654	72333	Homo sapiens	Endoplasmic reticulum chaperone BiP	1:Experimental evidence at protein level	18.04	1	0.999	10	8	8	14	12	12	345424	94827.5	94827.5
sp|P11047|LAMC1_HUMAN	P11047	LAMC1_HUMAN	LAMC1	1609	177603	Homo sapiens	Laminin subunit gamma-1	1:Experimental evidence at protein level	5.59	1	0.999	6	6	6	8	8	8	192848	192848	192848	11C(57.0215),20C(57.0215),8C(57.0215),6C(57.0215),9C(57.0215),8C(57.0215)
sp|P11142|HSP7C_HUMAN	P11142	HSP7C_HUMAN	HSPA8	646	70898	Homo sapiens	Heat shock cognate 71 kDa protein	1:Experimental evidence at protein level	48.61	1	0.999	42	5	42	112	9	112	2.9854e+06	249682	2.9854e+06	14C(57.0215),16C(57.0215),1S(42.0106),1M(15.9949),1Q(-17.0265),1Q(-17.0265),2C(57.0215),5M(15.9949),6C(57.0215)
sp|P11171-2|EPB41_HUMAN	P11171-2	EPB41_HUMAN	EPB41	831	97017	Homo sapiens	Isoform 2 of Protein 4.1		4.33	1	0.999	3	0	3	6	0	6	82842.1	0	82842.1	1Q(-17.0265)		sp|P11171-3|EPB41_HUMAN, sp|P11171-4|EPB41_HUMAN, sp|P11171-5|EPB41_HUMAN, sp|P11171-6|EPB41_HUMAN, sp|P11171|EPB41_HUMAN
sp|P11216|PYGB_HUMAN	P11216	PYGB_HUMAN	PYGB	843	96696	Homo sapiens	Glycogen phosphorylase, brain form	1:Experimental evidence at protein level	4.74	1	0.999	3	3	3	4	4	4	41389.2	41389.2	41389.2	1A(42.0106)
sp|P11387|TOP1_HUMAN	P11387	TOP1_HUMAN	TOP1	765	90726	Homo sapiens	DNA topoisomerase 1	1:Experimental evidence at protein level	17.25	1	0.999	12	10	12	17	15	17	659809	659809	659809	1S(42.0106),1S(42.0106),1S(42.0106),6C(57.0215)
sp|P11586|C1TC_HUMAN	P11586	C1TC_HUMAN	MTHFD1	935	101531	Homo sapiens	C-1-tetrahydrofolate synthase, cytoplasmic	1:Experimental evidence at protein level	11.76	1	0.999	7	7	7	13	13	13	226050	226050	226050	22C(57.0215)
sp|P11717|MPRI_HUMAN	P11717	MPRI_HUMAN	IGF2R	2491	274375	Homo sapiens	Cation-independent mannose-6-phosphate receptor	1:Experimental evidence at protein level	1.53	1	0.999	3	3	3	4	4	4	61740.9	61740.9	61740.9	6C(57.0215),7C(57.0215)
sp|P11766|ADHX_HUMAN	P11766	ADHX_HUMAN	ADH5	374	39724	Homo sapiens	Alcohol dehydrogenase class-3	1:Experimental evidence at protein level	9.89	1	0.999	2	2	2	3	3	3	53549.6	53549.6	53549.6
sp|P11802|CDK4_HUMAN	P11802	CDK4_HUMAN	CDK4	303	33730	Homo sapiens	Cyclin-dependent kinase 4	1:Experimental evidence at protein level	9.9	1	0.999	3	0	2	3	0	2	84806.7	0	52384	9C(57.0215)
sp|P11908-2|PRPS2_HUMAN	P11908-2	PRPS2_HUMAN	PRPS2	321	34769	Homo sapiens	Isoform 2 of Ribose-phosphate pyrophosphokinase 2		27.73	1	0.999	6	0	2	10	0	2	134051	0	34713.8	12C(57.0215),16C(57.0215)		sp|P11908|PRPS2_HUMAN
sp|P11940-2|PABP1_HUMAN	P11940-2	PABP1_HUMAN	PABPC1	547	70671	Homo sapiens	Isoform 2 of Polyadenylate-binding protein 1		4.02	1	0.999	2	0	2	2	0	2	26975.9	0	26975.9			sp|P11940|PABP1_HUMAN
sp|P12004|PCNA_HUMAN	P12004	PCNA_HUMAN	PCNA	261	28769	Homo sapiens	Proliferating cell nuclear antigen	1:Experimental evidence at protein level	27.2	1	0.999	6	6	6	8	8	8	283390	283390	283390	13C(57.0215)
sp|P12109|CO6A1_HUMAN	P12109	CO6A1_HUMAN	COL6A1	1028	108529	Homo sapiens	Collagen alpha-1(VI) chain	1:Experimental evidence at protein level	4.96	1	0.999	4	4	4	10	10	10	66895.2	66895.2	66895.2
sp|P12259|FA5_HUMAN	P12259	FA5_HUMAN	F5	2224	251703	Homo sapiens	Coagulation factor V	1:Experimental evidence at protein level	1.21	1	0.999	2	2	2	3	3	3	47458.9	47458.9	47458.9	13C(57.0215)
sp|P12268|IMDH2_HUMAN	P12268	IMDH2_HUMAN	IMPDH2	514	55805	Homo sapiens	Inosine-5'-monophosphate dehydrogenase 2	1:Experimental evidence at protein level	56.03	1	0.999	25	24	25	45	44	45	473222	473222	473222	10M(15.9949),11C(57.0215),11C(57.0215),12C(57.0215),16M(15.9949),20M(15.9949),33C(57.0215),33C(57.0215),33C(57.0215),33C(57.0215),7P(15.9949),4C(57.0215)
sp|P12270|TPR_HUMAN	P12270	TPR_HUMAN	TPR	2363	267293	Homo sapiens	Nucleoprotein TPR	1:Experimental evidence at protein level	10.03	1	0.999	18	15	18	22	19	22	158958	158958	158958	1Q(-17.0265),1Q(-17.0265)
sp|P12277|KCRB_HUMAN	P12277	KCRB_HUMAN	CKB	381	42644	Homo sapiens	Creatine kinase B-type	1:Experimental evidence at protein level	58.01	1	0.999	16	16	16	44	44	44	767603	767603	767603	18C(57.0215),2C(57.0215),30M(15.9949),3C(57.0215),8C(57.0215)
sp|P12643|BMP2_HUMAN	P12643	BMP2_HUMAN	BMP2	396	44702	Homo sapiens	Bone morphogenetic protein 2	1:Experimental evidence at protein level	9.6	1	0.999	2	2	2	2	2	2	54388.1	54388.1	54388.1	10C(57.0215),12C(57.0215),2C(57.0215),3C(57.0215)
sp|P12830-2|CADH1_HUMAN	P12830-2	CADH1_HUMAN	CDH1	821	97456	Homo sapiens	Isoform 2 of Cadherin-1		1.46	1	0.999	1	0	1	1	0	1	16982.4	0	16982.4			sp|P12830|CADH1_HUMAN
sp|P12956|XRCC6_HUMAN	P12956	XRCC6_HUMAN	XRCC6	609	69843	Homo sapiens	X-ray repair cross-complementing protein 6	1:Experimental evidence at protein level	27.91	1	0.999	14	1	14	21	2	21	218407	41892.7	218407	1Q(-17.0265)
sp|P13010|XRCC5_HUMAN	P13010	XRCC5_HUMAN	XRCC5	732	82705	Homo sapiens	X-ray repair cross-complementing protein 5	1:Experimental evidence at protein level	40.98	1	0.999	21	21	21	38	38	38	459199	459199	459199	1Q(-17.0265),21M(15.9949),24P(15.9949),26M(15.9949),27M(15.9949),4C(57.0215)
sp|P13611-5|CSPG2_HUMAN	P13611-5	CSPG2_HUMAN	VCAN	3370	372820	Homo sapiens	Isoform Vint of Versican core protein		0.56	1	0.999	1	0	1	1	0	1	34975.8	0	34975.8			sp|P13611|CSPG2_HUMAN
sp|P13639|EF2_HUMAN	P13639	EF2_HUMAN	EEF2	858	95338	Homo sapiens	Elongation factor 2	1:Experimental evidence at protein level	71.21	1	0.999	55	54	55	244	241	244	4.17535e+06	4.17535e+06	4.17535e+06	10C(57.0215),11C(57.0215),11C(57.0215),16C(57.0215),12C(57.0215),12C(57.0215),12C(57.0215),12C(57.0215),12C(57.0215),2M(15.9949),13M(15.9949),13M(15.9949),17C(57.0215),1C(-17.0265),1C(-17.0265),1C(57.0215),21C(57.0215),21C(57.0215),28C(57.0215),38C(57.0215),7C(57.0215),2C(57.0215),2M(15.9949),2M(15.9949),3C(57.0215),4C(57.0215),4C(57.0215),4M(15.9949),5C(57.0215),5M(15.9949),6M(15.9949),8C(57.021…
sp|P13645|K1C10_HUMAN	P13645	K1C10_HUMAN	KRT10	584	58827	Homo sapiens	Keratin, type I cytoskeletal 10	1:Experimental evidence at protein level	52.23	1	0.999	30	23	30	85	70	85	2.15069e+06	1.88234e+06	2.15069e+06	10C(57.0215),14M(15.9949),14M(15.9949),1Q(-17.0265),2C(57.0215),3M(15.9949),5M(15.9949),5M(15.9949),5M(15.9949),6M(15.9949)
sp|P13646-3|K1C13_HUMAN	P13646-3	K1C13_HUMAN	KRT13	420	49588	Homo sapiens	Isoform 3 of Keratin, type I cytoskeletal 13		12.38	1	0.999	5	0	1	9	0	1	954527	0	53403			sp|P13646|K1C13_HUMAN
sp|P13647|K2C5_HUMAN	P13647	K2C5_HUMAN	KRT5	590	62378	Homo sapiens	Keratin, type II cytoskeletal 5	1:Experimental evidence at protein level	28.31	1	0.999	17	6	10	33	11	16	575302	149414	188232	1Q(-17.0265),7C(57.0215),9M(15.9949)
sp|P13797-3|PLST_HUMAN	P13797-3	PLST_HUMAN	PLS3	585	70811	Homo sapiens	Isoform 3 of Plastin-3		22.91	1	0.999	8	0	8	10	0	10	172358	0	172358	13C(57.0215),19C(57.0215),23C(57.0215),5C(57.0215)		sp|P13797|PLST_HUMAN
sp|P13861-2|KAP2_HUMAN	P13861-2	KAP2_HUMAN	PRKAR2A	382	45518	Homo sapiens	Isoform 2 of cAMP-dependent protein kinase type II-alpha regulatory subunit		15.97	1	0.999	4	0	4	4	0	4	64915.7	0	64915.7	1Q(-17.0265),1S(42.0106),5C(57.0215)		sp|P13861|KAP2_HUMAN
sp|P14174|MIF_HUMAN	P14174	MIF_HUMAN	MIF	115	12476	Homo sapiens	Macrophage migration inhibitory factor	1:Experimental evidence at protein level	9.57	1	0.999	1	1	1	4	4	4	38583.7	38583.7	38583.7
sp|P14543|NID1_HUMAN	P14543	NID1_HUMAN	NID1	1247	136377	Homo sapiens	Nidogen-1	1:Experimental evidence at protein level	11.07	1	0.999	8	1	8	13	2	13	75789.6	19866.9	75789.6	15C(57.0215),21C(57.0215),25P(15.9949),2C(57.0215),8C(57.0215),1Q(-17.0265),5C(57.0215),7C(57.0215)
sp|P14618-2|KPYM_HUMAN	P14618-2	KPYM_HUMAN	PKM	531	57937	Homo sapiens	Isoform M1 of Pyruvate kinase PKM		50.66	1	0.9989	22	1	1	55	1	1	766675	4727.21	4727.21	1C(-17.0265)
sp|P14618|KPYM_HUMAN	P14618	KPYM_HUMAN	PKM	531	57937	Homo sapiens	Pyruvate kinase PKM	1:Experimental evidence at protein level	57.44	1	0.999	24	0	24	63	0	63	980016	0	980016	1C(57.0215),2C(57.0215),1Q(-17.0265),1Q(-17.0265),1S(42.0106),30C(57.0215),1S(42.0106),30C(57.0215),6C(57.0215),7C(57.0215),7C(57.0215),8M(15.9949),9M(15.9949),9M(15.9949)
sp|P14625|ENPL_HUMAN	P14625	ENPL_HUMAN	HSP90B1	803	92469	Homo sapiens	Endoplasmin	1:Experimental evidence at protein level	14.2	1	0.999	10	5	7	14	7	9	530436	198562	198562
sp|P14866|HNRPL_HUMAN	P14866	HNRPL_HUMAN	HNRNPL	589	64133	Homo sapiens	Heterogeneous nuclear ribonucleoprotein L	1:Experimental evidence at protein level	52.29	1	0.999	28	6	28	68	12	68	3.17764e+06	674399	3.17764e+06	12C(57.0215),13C(57.0215),1Q(-17.0265),26C(57.0215),27M(15.9949),27M(15.9949),2C(57.0215),4C(57.0215),6C(57.0215),7M(15.9949)
sp|P14868|SYDC_HUMAN	P14868	SYDC_HUMAN	DARS1	501	57136	Homo sapiens	Aspartate--tRNA ligase, cytoplasmic	1:Experimental evidence at protein level	38.32	1	0.999	13	4	13	18	7	18	261815	163123	261815	1Q(-17.0265),4C(57.0215),6C(57.0215)
sp|P14923|PLAK_HUMAN	P14923	PLAK_HUMAN	JUP	745	81745	Homo sapiens	Junction plakoglobin	1:Experimental evidence at protein level	3.76	1	0.999	2	1	2	3	2	3	44833.2	25604.5	44833.2	5C(57.0215)
sp|P15104|GLNA_HUMAN	P15104	GLNA_HUMAN	GLUL	373	42064	Homo sapiens	Glutamine synthetase	1:Experimental evidence at protein level	2.68	1	0.999	1	1	1	2	2	2	17165	17165	17165	1T(42.0106)
sp|P15121|ALDR_HUMAN	P15121	ALDR_HUMAN	AKR1B1	316	35853	Homo sapiens	Aldo-keto reductase family 1 member B1	1:Experimental evidence at protein level	9.18	1	0.999	2	2	2	2	2	2	45017.3	45017.3	45017.3	10C(57.0215)
sp|P15170-2|ERF3A_HUMAN	P15170-2	ERF3A_HUMAN	GSPT1	636	55756	Homo sapiens	Isoform 2 of Eukaryotic peptide chain release factor GTP-binding subunit ERF3A		17.3	1	0.999	9	0	9	11	0	11	162066	0	162066	8C(57.0215),8C(57.0215)		sp|P15170-3|ERF3A_HUMAN, sp|P15170|ERF3A_HUMAN
sp|P15311|EZRI_HUMAN	P15311	EZRI_HUMAN	EZR	586	69413	Homo sapiens	Ezrin	1:Experimental evidence at protein level	10.92	1	0.999	6	4	4	9	7	7	86413.6	85536.2	85536.2	5C(57.0215)
sp|P15374|UCHL3_HUMAN	P15374	UCHL3_HUMAN	UCHL3	230	26183	Homo sapiens	Ubiquitin carboxyl-terminal hydrolase isozyme L3	1:Experimental evidence at protein level	21.3	1	0.999	3	3	3	6	6	6	65950.8	65950.8	65950.8	23C(57.0215)
sp|P15692-11|VEGFA_HUMAN	P15692-11	VEGFA_HUMAN	VEGFA	371	43597	Homo sapiens	Isoform L-VEGF165 of Vascular endothelial growth factor A, long form		19.68	1	0.999	10	0	10	22	0	22	1.2031e+06	0	1.2031e+06	10C(57.0215),10C(57.0215),7C(57.0215),10C(57.0215),7C(57.0215),10C(57.0215),7C(57.0215),1C(-17.0265),3C(57.0215),3M(15.9949)		sp|P15692-15|VEGFA_HUMAN, sp|P15692-17|VEGFA_HUMAN, sp|P15692-4|VEGFA_HUMAN, sp|P15692-5|VEGFA_HUMAN, sp|P15692-8|VEGFA_HUMAN
sp|P15880|RS2_HUMAN	P15880	RS2_HUMAN	RPS2	293	31324	Homo sapiens	Small ribosomal subunit protein uS5	1:Experimental evidence at protein level	19.45	1	0.999	5	5	5	8	8	8	451371	451371	451371	11C(57.0215),2C(57.0215),9C(57.0215),9C(57.0215)
sp|P15924|DESP_HUMAN	P15924	DESP_HUMAN	DSP	2871	331774	Homo sapiens	Desmoplakin	1:Experimental evidence at protein level	0.77	1	0.999	1	0	1	1	0	1	18325.3	0	18325.3
sp|P15927-3|RFA2_HUMAN	P15927-3	RFA2_HUMAN	RPA2	358	29247	Homo sapiens	Isoform 3 of Replication protein A 32 kDa subunit		17.04	1	0.999	3	0	3	5	0	5	161351	0	161351	22M(15.9949),7C(57.0215)
sp|P16104|H2AX_HUMAN	P16104	H2AX_HUMAN	H2AX	143	15145	Homo sapiens	Histone H2AX	1:Experimental evidence at protein level	19.58	1	0.999	2	0	0	3	0	0	213823	0	0
sp|P16152|CBR1_HUMAN	P16152	CBR1_HUMAN	CBR1	277	30375	Homo sapiens	Carbonyl reductase [NADPH] 1	1:Experimental evidence at protein level	4.33	1	0.999	1	1	1	2	2	2	27364.6	27364.6	27364.6
sp|P16401|H15_HUMAN	P16401	H15_HUMAN	H1-5	226	22580	Homo sapiens	Histone H1.5	1:Experimental evidence at protein level	5.75	1	0.999	3	0	0	4	0	0	283981	0	0
sp|P16402|H13_HUMAN	P16402	H13_HUMAN	H1-3	221	22350	Homo sapiens	Histone H1.3	1:Experimental evidence at protein level	23.98	1	0.999	10	0	0	28	0	0	2.47915e+06	0	0
sp|P16403|H12_HUMAN	P16403	H12_HUMAN	H1-2	213	21365	Homo sapiens	Histone H1.2	1:Experimental evidence at protein level	34.74	1	0.999	12	2	2	34	6	6	2.47915e+06	279166	279166	1S(42.0106),1S(42.0106)
sp|P17026|ZNF22_HUMAN	P17026	ZNF22_HUMAN	ZNF22	224	25915	Homo sapiens	Zinc finger protein 22	1:Experimental evidence at protein level	10.27	1	0.999	2	1	2	2	1	2	148925	69728.3	148925	10C(57.0215),13C(57.0215),1T(42.0106)
sp|P17096|HMGA1_HUMAN	P17096	HMGA1_HUMAN	HMGA1	107	11676	Homo sapiens	High mobility group protein HMG-I/HMG-Y	1:Experimental evidence at protein level	38.32	1	0.999	2	0	2	3	0	3	94010.5	0	94010.5
sp|P17480-2|UBF1_HUMAN	P17480-2	UBF1_HUMAN	UBTF	727	89406	Homo sapiens	Isoform UBF2 of Nucleolar transcription factor 1		2.2	1	0.999	1	0	1	1	0	1	47695.3	0	47695.3	1Q(-17.0265)		sp|P17480|UBF1_HUMAN
sp|P17812|PYRG1_HUMAN	P17812	PYRG1_HUMAN	CTPS1	591	66690	Homo sapiens	CTP synthase 1	1:Experimental evidence at protein level	15.4	1	0.999	8	2	8	13	2	13	220522	109802	220522	1C(-17.0265),2C(57.0215)
sp|P17844|DDX5_HUMAN	P17844	DDX5_HUMAN	DDX5	614	69148	Homo sapiens	Probable ATP-dependent RNA helicase DDX5	1:Experimental evidence at protein level	13.03	1	0.999	5	1	3	6	1	3	106161	9832.04	88188.1	1Q(-17.0265)
sp|P17858|PFKAL_HUMAN	P17858	PFKAL_HUMAN	PFKL	780	85018	Homo sapiens	ATP-dependent 6-phosphofructokinase, liver type	1:Experimental evidence at protein level	3.85	1	0.999	2	0	2	2	0	2	62622.8	0	62622.8
sp|P17948-2|VGFR1_HUMAN	P17948-2	VGFR1_HUMAN	FLT1	687	150769	Homo sapiens	Isoform 2 of Vascular endothelial growth factor receptor 1		28.09	1	0.999	18	1	18	38	2	38	623120	127358	623120	12C(57.0215),12C(57.0215),16C(57.0215),16C(57.0215),1Q(-17.0265),1Q(-17.0265),1Q(-17.0265),5C(57.0215),25C(57.0215),7C(57.0215),9C(57.0215)
sp|P17980|PRS6A_HUMAN	P17980	PRS6A_HUMAN	PSMC3	439	49204	Homo sapiens	26S proteasome regulatory subunit 6A	1:Experimental evidence at protein level	12.98	1	0.999	4	4	4	12	12	12	189472	189472	189472	1Q(-17.0265),1Q(-17.0265)
sp|P17987|TCPA_HUMAN	P17987	TCPA_HUMAN	TCP1	556	60344	Homo sapiens	T-complex protein 1 subunit alpha	1:Experimental evidence at protein level	64.21	1	0.999	33	33	33	94	94	94	1.7799e+06	1.7799e+06	1.7799e+06	12M(15.9949),19C(57.0215),19C(57.0215),1Q(-17.0265),1Q(-17.0265),1Q(-17.0265),23M(15.9949),24M(15.9949),2C(57.0215),3C(57.0215),3C(57.0215),7C(57.0215),7C(57.0215),7C(57.0215),7C(57.0215),8M(15.9949)
sp|P18065|IBP2_HUMAN	P18065	IBP2_HUMAN	IGFBP2	325	34814	Homo sapiens	Insulin-like growth factor-binding protein 2	1:Experimental evidence at protein level	10.15	1	0.999	2	2	2	2	2	2	15325.3	15325.3	15325.3	12C(57.0215),14C(57.0215),15C(57.0215),18C(57.0215),3C(57.0215)
sp|P18075|BMP7_HUMAN	P18075	BMP7_HUMAN	BMP7	431	49313	Homo sapiens	Bone morphogenetic protein 7	1:Experimental evidence at protein level	3.02	1	0.999	1	1	1	2	2	2	29904.4	29904.4	29904.4
sp|P18077|RL35A_HUMAN	P18077	RL35A_HUMAN	RPL35A	110	12538	Homo sapiens	Large ribosomal subunit protein eL33	1:Experimental evidence at protein level	15.45	1	0.999	1	1	1	2	2	2	16475.1	16475.1	16475.1
sp|P18124|RL7_HUMAN	P18124	RL7_HUMAN	RPL7	248	29226	Homo sapiens	Large ribosomal subunit protein uL30	1:Experimental evidence at protein level	7.66	1	0.999	1	1	1	1	1	1	15764.9	15764.9	15764.9	5C(57.0215)
sp|P18206-2|VINC_HUMAN	P18206-2	VINC_HUMAN	VCL	1066	123799	Homo sapiens	Isoform 1 of Vinculin		0.94	1	0.999	1	0	1	2	0	2	15998.6	0	15998.6	1Q(-17.0265)		sp|P18206|VINC_HUMAN
sp|P18583-5|SON_HUMAN	P18583-5	SON_HUMAN	SON	2459	263830	Homo sapiens	Isoform D of Protein SON		0.45	1	0.999	1	0	1	1	0	1	21217	0	21217
sp|P18621-3|RL17_HUMAN	P18621-3	RL17_HUMAN	RPL17	228	21397	Homo sapiens	Isoform 3 of Large ribosomal subunit protein uL22		8.77	1	0.999	2	0	2	3	0	3	61728.6	0	61728.6			sp|P18621|RL17_HUMAN
sp|P18669|PGAM1_HUMAN	P18669	PGAM1_HUMAN	PGAM1	254	28804	Homo sapiens	Phosphoglycerate mutase 1	1:Experimental evidence at protein level	40.55	1	0.999	8	1	8	12	3	12	215261	98404.7	215261
sp|P18754-2|RCC1_HUMAN	P18754-2	RCC1_HUMAN	RCC1	452	44969	Homo sapiens	Isoform 2 of Regulator of chromosome condensation		21.02	1	0.999	6	0	6	8	0	8	86442.8	0	86442.8	14C(57.0215),9C(57.0215)
sp|P19013|K2C4_HUMAN	P19013	K2C4_HUMAN	KRT4	520	56144	Homo sapiens	Keratin, type II cytoskeletal 4	1:Experimental evidence at protein level	8.08	1	0.999	4	1	1	9	1	1	136679	40160.6	40160.6
sp|P19338|NUCL_HUMAN	P19338	NUCL_HUMAN	NCL	710	76614	Homo sapiens	Nucleolin	1:Experimental evidence at protein level	8.17	1	0.999	3	3	3	4	4	4	49107.6	49107.6	49107.6
sp|P19623|SPEE_HUMAN	P19623	SPEE_HUMAN	SRM	302	33825	Homo sapiens	Spermidine synthase	1:Experimental evidence at protein level	4.64	1	0.999	1	1	1	3	3	3	24025.5	24025.5	24025.5
sp|P19823|ITIH2_HUMAN	P19823	ITIH2_HUMAN	ITIH2	946	106463	Homo sapiens	Inter-alpha-trypsin inhibitor heavy chain H2	1:Experimental evidence at protein level	6.98	1	0.999	4	4	4	9	9	9	469468	469468	469468	14P(15.9949),5M(15.9949)
sp|P19827|ITIH1_HUMAN	P19827	ITIH1_HUMAN	ITIH1	911	101389	Homo sapiens	Inter-alpha-trypsin inhibitor heavy chain H1	1:Experimental evidence at protein level	1.1	1	0.999	1	0	1	2	0	2	60276	0	60276
sp|P20042|IF2B_HUMAN	P20042	IF2B_HUMAN	EIF2S2	333	38388	Homo sapiens	Eukaryotic translation initiation factor 2 subunit 2	1:Experimental evidence at protein level	10.81	1	0.999	3	3	3	3	3	3	51317.2	51317.2	51317.2	11C(57.0215),6C(57.0215),9C(57.0215)
sp|P20290-2|BTF3_HUMAN	P20290-2	BTF3_HUMAN	BTF3	162	22168	Homo sapiens	Isoform 2 of Transcription factor BTF3		40.74	1	0.999	6	0	6	13	0	13	537921	0	537921	1Q(-17.0265),1Q(-17.0265)
sp|P20742|PZP_HUMAN	P20742	PZP_HUMAN	PZP	1482	163863	Homo sapiens	Pregnancy zone protein	1:Experimental evidence at protein level	4.93	1	0.999	5	1	1	7	1	1	637358	36050.7	36050.7	5C(57.0215)
sp|P20839-2|IMDH1_HUMAN	P20839-2	IMDH1_HUMAN	IMPDH1	489	55406	Homo sapiens	Isoform 2 of Inosine-5'-monophosphate dehydrogenase 1		5.93	1	0.999	2	0	1	2	0	1	90881.5	0	18725.5			sp|P20839-3|IMDH1_HUMAN, sp|P20839-4|IMDH1_HUMAN, sp|P20839-5|IMDH1_HUMAN, sp|P20839-6|IMDH1_HUMAN, sp|P20839-7|IMDH1_HUMAN, sp|P20839|IMDH1_HUMAN
sp|P20930|FILA_HUMAN	P20930	FILA_HUMAN	FLG	4061	435170	Homo sapiens	Filaggrin	1:Experimental evidence at protein level	2.86	1	0.999	2	2	2	2	2	2	22907.5	22907.5	22907.5	1Q(-17.0265)
sp|P21333-2|FLNA_HUMAN	P21333-2	FLNA_HUMAN	FLNA	2639	280739	Homo sapiens	Isoform 2 of Filamin-A		1.97	1	0.999	3	0	3	7	0	7	76528	0	76528	3C(57.0215)		sp|P21333|FLNA_HUMAN
sp|P21399|ACOHC_HUMAN	P21399	ACOHC_HUMAN	ACO1	889	98399	Homo sapiens	Cytoplasmic aconitate hydratase	1:Experimental evidence at protein level	2.25	1	0.999	1	1	1	1	1	1	9412.5	9412.5	9412.5
sp|P21741|MK_HUMAN	P21741	MK_HUMAN	MDK	143	15585	Homo sapiens	Midkine	1:Experimental evidence at protein level	63.64	1	0.999	16	9	16	48	29	48	3734540	1.97588e+06	3734540	15C(57.0215),7C(57.0215),16C(57.0215),23C(57.0215),8C(57.0215),16C(57.0215),8C(57.0215),1C(-17.0265),5C(57.0215),1C(-17.0265),5C(57.0215),1C(-17.0265),5C(57.0215),1C(57.0215),5C(57.0215),1C(57.0215),5C(57.0215),2C(57.0215),2C(57.0215),4C(57.0215),5C(57.0215),5C(57.0215),5C(57.0215),6C(57.0215),7C(57.0215),7C(57.0215),7C(57.0215),9C(57.0215),9C(57.0215)
sp|P21810|PGS1_HUMAN	P21810	PGS1_HUMAN	BGN	368	41654	Homo sapiens	Biglycan	1:Experimental evidence at protein level	94.02	1	0.999	421	413	421	12162	12022	12162	588666500	588666500	588666500	10C(57.0215),11P(15.9949),14C(57.0215),16C(57.0215),10C(57.0215),12C(57.0215),6C(57.0215),10C(57.0215),12C(57.0215),6C(57.0215),10C(57.0215),14C(57.0215),16C(57.0215),10C(57.0215),14C(57.0215),16C(57.0215),10C(57.0215),14C(57.0215),16C(57.0215),10C(57.0215),14C(57.0215),16C(57.0215),9M(15.9949),10C(57.0215),14C(57.0215),16C(57.0215),9M(15.9949),10C(57.0215),3M(15.9949),4C(57.0215),8C(57.0215),10C…
sp|P21926|CD9_HUMAN	P21926	CD9_HUMAN	CD9	228	25416	Homo sapiens	CD9 antigen	1:Experimental evidence at protein level	9.21	1	0.999	2	2	2	2	2	2	106233	106233	106233
sp|P22061-2|PIMT_HUMAN	P22061-2	PIMT_HUMAN	PCMT1	228	24636	Homo sapiens	Isoform 2 of Protein-L-isoaspartate(D-aspartate) O-methyltransferase		21.49	1	0.999	2	0	2	4	0	4	55762.9	0	55762.9			sp|P22061|PIMT_HUMAN
sp|P22087|FBRL_HUMAN	P22087	FBRL_HUMAN	FBL	321	33784	Homo sapiens	rRNA 2'-O-methyltransferase fibrillarin	1:Experimental evidence at protein level	16.51	1	0.999	5	4	5	5	4	5	175999	175999	175999	15C(57.0215)
sp|P22102|PUR2_HUMAN	P22102	PUR2_HUMAN	GART	1010	107767	Homo sapiens	Trifunctional purine biosynthetic protein adenosine-3	1:Experimental evidence at protein level	40.89	1	0.999	29	14	29	43	20	43	512958	217675	512958	13C(57.0215),18C(57.0215),18C(57.0215),6C(57.0215),6C(57.0215)
sp|P22234|PUR6_HUMAN	P22234	PUR6_HUMAN	PAICS	425	47079	Homo sapiens	Bifunctional phosphoribosylaminoimidazole carboxylase/phosphoribosylaminoimidazole succinocarboxamide synthetase	1:Experimental evidence at protein level	36.24	1	0.999	13	1	13	28	3	28	620160	177244	620160	12C(57.0215),14C(57.0215),14C(57.0215),2C(57.0215),9C(57.0215),4C(57.0215),7C(57.0215),7C(57.0215)
sp|P22314-2|UBA1_HUMAN	P22314-2	UBA1_HUMAN	UBA1	1018	117849	Homo sapiens	Isoform 2 of Ubiquitin-like modifier-activating enzyme 1		34.58	1	0.999	30	0	30	55	0	55	709308	0	709308	11C(57.0215),17C(57.0215),17C(57.0215),1Q(-17.0265),1Q(-17.0265),1Q(-17.0265),25M(15.9949),2C(57.0215),4C(57.0215),5C(57.0215),8C(57.0215)		sp|P22314|UBA1_HUMAN
sp|P22392-2|NDKB_HUMAN	P22392-2	NDKB_HUMAN	NME2	267	17298	Homo sapiens	Isoform 3 of Nucleoside diphosphate kinase B		56.93	1	0.999	8	0	8	13	0	13	236135	0	236135	4C(57.0215)
sp|P22466|GALA_HUMAN	P22466	GALA_HUMAN	GAL	123	13302	Homo sapiens	Galanin peptides	1:Experimental evidence at protein level	9.76	1	0.999	1	1	1	2	2	2	21683.3	21683.3	21683.3
sp|P22626-2|ROA2_HUMAN	P22626-2	ROA2_HUMAN	HNRNPA2B1	341	37430	Homo sapiens	Isoform A2 of Heterogeneous nuclear ribonucleoproteins A2/B1		8.5	1	0.999	2	0	1	2	0	1	46449.4	0	28114.6			sp|P22626|ROA2_HUMAN
sp|P22681|CBL_HUMAN	P22681	CBL_HUMAN	CBL	906	99633	Homo sapiens	E3 ubiquitin-protein ligase CBL	1:Experimental evidence at protein level	20.64	1	0.999	14	11	14	24	18	24	325632	311038	325632	1Q(-17.0265),1Q(-17.0265),2C(57.0215),2C(57.0215),2C(57.0215)
sp|P23142-4|FBLN1_HUMAN	P23142-4	FBLN1_HUMAN	FBLN1	683	77214	Homo sapiens	Isoform C of Fibulin-1		4.69	1	0.999	3	0	0	3	0	0	174625	0	0
sp|P23142|FBLN1_HUMAN	P23142	FBLN1_HUMAN	FBLN1	703	77214	Homo sapiens	Fibulin-1	1:Experimental evidence at protein level	6.54	1	0.999	4	1	4	4	1	4	206889	71700.5	206889	1C(-17.0265),2C(57.0215),4C(57.0215),5C(57.0215),7C(57.0215),8C(57.0215)
sp|P23246|SFPQ_HUMAN	P23246	SFPQ_HUMAN	SFPQ	707	76149	Homo sapiens	Splicing factor, proline- and glutamine-rich	1:Experimental evidence at protein level	50.35	1	0.999	36	2	36	103	2	103	3.89535e+06	50365.1	3.89535e+06	10M(15.9949),14P(15.9949),1C(-17.0265),1Q(-17.0265),1Q(-17.0265),1Q(-17.0265),1Q(-17.0265),1Q(-17.0265),1Q(-17.0265),2M(15.9949)
sp|P23381|SYWC_HUMAN	P23381	SYWC_HUMAN	WARS1	471	53165	Homo sapiens	Tryptophan--tRNA ligase, cytoplasmic	1:Experimental evidence at protein level	8.92	1	0.999	3	1	3	3	1	3	51061	20608	51061
sp|P23396|RS3_HUMAN	P23396	RS3_HUMAN	RPS3	243	26688	Homo sapiens	Small ribosomal subunit protein uS3	1:Experimental evidence at protein level	44.44	1	0.999	8	0	8	14	0	14	191054	0	191054	3C(57.0215)
sp|P23526|SAHH_HUMAN	P23526	SAHH_HUMAN	AHCY	432	47716	Homo sapiens	Adenosylhomocysteinase	1:Experimental evidence at protein level	42.82	1	0.999	17	1	17	38	1	38	598503	185362	598503	14C(57.0215),1Q(-17.0265),9C(57.0215),9C(57.0215)
sp|P23528|COF1_HUMAN	P23528	COF1_HUMAN	CFL1	166	18502	Homo sapiens	Cofilin-1	1:Experimental evidence at protein level	30.72	1	0.999	4	2	4	7	5	7	168605	111126	168605	1A(42.0106),5C(57.0215)
sp|P23921|RIR1_HUMAN	P23921	RIR1_HUMAN	RRM1	792	90070	Homo sapiens	Ribonucleoside-diphosphate reductase large subunit	1:Experimental evidence at protein level	13.13	1	0.999	6	6	6	9	9	9	105121	105121	105121
sp|P24534|EF1B_HUMAN	P24534	EF1B_HUMAN	EEF1B2	225	24764	Homo sapiens	Elongation factor 1-beta	1:Experimental evidence at protein level	15.11	1	0.999	2	2	2	5	5	5	81566.6	81566.6	81566.6	22C(57.0215)
sp|P24593|IBP5_HUMAN	P24593	IBP5_HUMAN	IGFBP5	272	30570	Homo sapiens	Insulin-like growth factor-binding protein 5	1:Experimental evidence at protein level	12.5	1	0.999	3	3	3	3	3	3	118241	118241	118241	3C(57.0215),5C(57.0215)
sp|P24666-4|PPAC_HUMAN	P24666-4	PPAC_HUMAN	ACP1	112	18042	Homo sapiens	Isoform 4 of Low molecular weight phosphotyrosine protein phosphatase		8.04	1	0.999	1	0	1	2	0	2	22594.9	0	22594.9			sp|P24666|PPAC_HUMAN
sp|P24821-4|TENA_HUMAN	P24821-4	TENA_HUMAN	TNC	2110	240853	Homo sapiens	Isoform 4 of Tenascin		12.94	1	0.999	16	0	16	27	0	27	324522	0	324522	13C(57.0215),4C(57.0215),9C(57.0215),1C(-17.0265),5C(57.0215),1C(-17.0265),5C(57.0215),1C(-17.0265),6C(57.0215),8C(57.0215),3C(57.0215),5C(57.0215),7C(57.0215)		sp|P24821|TENA_HUMAN
sp|P25205-2|MCM3_HUMAN	P25205-2	MCM3_HUMAN	MCM3	853	90981	Homo sapiens	Isoform 2 of DNA replication licensing factor MCM3		3.75	1	0.999	2	0	2	5	0	5	62529.1	0	62529.1
sp|P25391|LAMA1_HUMAN	P25391	LAMA1_HUMAN	LAMA1	3075	337084	Homo sapiens	Laminin subunit alpha-1	1:Experimental evidence at protein level	0.33	1	0.9984	1	1	1	1	1	1	18225.5	18225.5	18225.5	2C(57.0215)
sp|P25398|RS12_HUMAN	P25398	RS12_HUMAN	RPS12	132	14515	Homo sapiens	Small ribosomal subunit protein eS12	1:Experimental evidence at protein level	48.48	1	0.999	7	7	7	9	9	9	190346	190346	190346	11C(57.0215),1Q(-17.0265),5C(57.0215),5C(57.0215),7C(57.0215),5C(57.0215),7C(57.0215),6C(57.0215),6C(57.0215),6C(57.0215),6C(57.0215)
sp|P25490|TYY1_HUMAN	P25490	TYY1_HUMAN	YY1	414	44713	Homo sapiens	Transcriptional repressor protein YY1	1:Experimental evidence at protein level	9.42	1	0.999	4	2	4	7	3	7	218204	56330.2	218204	4C(57.0215),7C(57.0215)
sp|P25787|PSA2_HUMAN	P25787	PSA2_HUMAN	PSMA2	234	25899	Homo sapiens	Proteasome subunit alpha type-2	1:Experimental evidence at protein level	10.26	1	0.999	2	2	2	2	2	2	24252.1	24252.1	24252.1
sp|P26038|MOES_HUMAN	P26038	MOES_HUMAN	MSN	577	67820	Homo sapiens	Moesin	1:Experimental evidence at protein level	8.49	1	0.999	4	1	4	5	1	5	55087.1	13202.7	55087.1	5C(57.0215)
sp|P26196|DDX6_HUMAN	P26196	DDX6_HUMAN	DDX6	483	54417	Homo sapiens	Probable ATP-dependent RNA helicase DDX6	1:Experimental evidence at protein level	25.05	1	0.999	8	8	8	13	13	13	126043	126043	126043	16C(57.0215),1Q(-17.0265),8C(57.0215),9C(57.0215)
sp|P26368-2|U2AF2_HUMAN	P26368-2	U2AF2_HUMAN	U2AF2	471	53501	Homo sapiens	Isoform 2 of Splicing factor U2AF 65 kDa subunit		7.86	1	0.999	2	0	2	4	0	4	133876	0	133876			sp|P26368|U2AF2_HUMAN
sp|P26373|RL13_HUMAN	P26373	RL13_HUMAN	RPL13	211	24261	Homo sapiens	Large ribosomal subunit protein eL13	1:Experimental evidence at protein level	6.16	1	0.999	1	1	1	1	1	1	15397.7	15397.7	15397.7
sp|P26583|HMGB2_HUMAN	P26583	HMGB2_HUMAN	HMGB2	209	24034	Homo sapiens	High mobility group protein B2	1:Experimental evidence at protein level	49.76	1	0.999	15	10	10	60	39	39	1.42444e+06	896492	896492	10C(57.0215),10C(57.0215)
sp|P26599-1|PTBP1_HUMAN	P26599-1	PTBP1_HUMAN	PTBP1	531	59633	Homo sapiens	Isoform 2 of Polypyrimidine tract-binding protein 1		11.11	1	0.999	4	0	4	5	0	5	189298	0	189298	1M(42.0106)		sp|P26599-2|PTBP1_HUMAN, sp|P26599|PTBP1_HUMAN
sp|P26639-2|SYTC_HUMAN	P26639-2	SYTC_HUMAN	TARS1	756	83435	Homo sapiens	Isoform 2 of Threonine--tRNA ligase 1, cytoplasmic		9.79	1	0.999	7	0	7	9	0	9	99265.9	0	99265.9	15C(57.0215)		sp|P26639|SYTC_HUMAN
sp|P26640|SYVC_HUMAN	P26640	SYVC_HUMAN	VARS1	1264	140476	Homo sapiens	Valine--tRNA ligase	1:Experimental evidence at protein level	2.45	1	0.999	1	1	1	1	1	1	20043.5	20043.5	20043.5	21C(57.0215)
sp|P26641-2|EF1G_HUMAN	P26641-2	EF1G_HUMAN	EEF1G	487	50119	Homo sapiens	Isoform 2 of Elongation factor 1-gamma		39.84	1	0.999	17	0	17	46	0	46	1.00306e+06	0	1.00306e+06	11C(57.0215),14C(57.0215),14C(57.0215),1Q(-17.0265),1Q(-17.0265),9C(57.0215)		sp|P26641|EF1G_HUMAN
sp|P27348|1433T_HUMAN	P27348	1433T_HUMAN	YWHAQ	245	27764	Homo sapiens	14-3-3 protein theta	1:Experimental evidence at protein level	34.29	1	0.999	7	6	7	11	10	11	281384	281384	281384	14C(57.0215),16C(57.0215),1M(42.0106),3C(57.0215),7C(57.0215)
sp|P27635|RL10_HUMAN	P27635	RL10_HUMAN	RPL10	214	24577	Homo sapiens	Large ribosomal subunit protein uL16	1:Experimental evidence at protein level	20.56	1	0.999	4	2	4	5	3	5	104760	65065.5	104760	2C(57.0215)
sp|P27694|RFA1_HUMAN	P27694	RFA1_HUMAN	RPA1	616	68138	Homo sapiens	Replication protein A 70 kDa DNA-binding subunit	1:Experimental evidence at protein level	12.5	1	0.999	4	4	4	7	7	7	205927	205927	205927	32C(57.0215),34C(57.0215)
sp|P27695|APEX1_HUMAN	P27695	APEX1_HUMAN	APEX1	318	35555	Homo sapiens	DNA-(apurinic or apyrimidinic site) endonuclease	1:Experimental evidence at protein level	12.26	1	0.999	2	2	2	2	2	2	39075.3	39075.3	39075.3	1Q(-17.0265),6C(57.0215)
sp|P27708|PYR1_HUMAN	P27708	PYR1_HUMAN	CAD	2225	242984	Homo sapiens	CAD protein	1:Experimental evidence at protein level	8.4	1	0.999	8	8	8	10	10	10	142265	142265	142265	14C(57.0215),6C(57.0215)
sp|P27816-6|MAP4_HUMAN	P27816-6	MAP4_HUMAN	MAP4	1135	121005	Homo sapiens	Isoform 6 of Microtubule-associated protein 4		17.27	1	0.999	16	0	16	32	0	32	426093	0	426093			sp|P27816|MAP4_HUMAN
sp|P28066|PSA5_HUMAN	P28066	PSA5_HUMAN	PSMA5	241	26411	Homo sapiens	Proteasome subunit alpha type-5	1:Experimental evidence at protein level	7.88	1	0.999	1	0	1	1	0	1	35809.4	0	35809.4
sp|P28300|LYOX_HUMAN	P28300	LYOX_HUMAN	LOX	417	46944	Homo sapiens	Protein-lysine 6-oxidase	1:Experimental evidence at protein level	20.14	1	0.999	8	7	8	13	12	13	204177	204177	204177	10C(57.0215),4C(57.0215),10C(57.0215),4C(57.0215),10C(57.0215),4C(57.0215),11C(57.0215),1C(-17.0265),7C(57.0215),1C(57.0215),7C(57.0215)
sp|P28482|MK01_HUMAN	P28482	MK01_HUMAN	MAPK1	360	41390	Homo sapiens	Mitogen-activated protein kinase 1	1:Experimental evidence at protein level	37.22	1	0.999	10	1	10	13	1	13	300572	104649	300572	10C(57.0215),1A(42.0106)
sp|P28799|GRN_HUMAN	P28799	GRN_HUMAN	GRN	593	63544	Homo sapiens	Progranulin	1:Experimental evidence at protein level	49.92	1	0.999	25	0	25	90	0	90	3.00012e+06	0	3.00012e+06	10C(57.0215),10C(57.0215),1Q(-17.0265),3C(57.0215),4C(57.0215),10C(57.0215),3C(57.0215),4C(57.0215),10C(57.0215),3C(57.0215),4C(57.0215),10C(57.0215),3C(57.0215),4C(57.0215),10C(57.0215),3C(57.0215),9C(57.0215),10C(57.0215),3C(57.0215),9C(57.0215),10C(57.0215),9M(15.9949),11C(57.0215),17C(57.0215),23C(57.0215),24C(57.0215),12C(57.0215),18C(57.0215),28C(57.0215),29C(57.0215),37C(57.0215),43C(57.02…
sp|P29122-2|PCSK6_HUMAN	P29122-2	PCSK6_HUMAN	PCSK6	956	106420	Homo sapiens	Isoform PACE4A-II of Proprotein convertase subtilisin/kexin type 6		1.57	1	0.999	1	0	1	1	0	1	6345.9	0	6345.9	8C(57.0215)		sp|P29122-7|PCSK6_HUMAN, sp|P29122-8|PCSK6_HUMAN, sp|P29122|PCSK6_HUMAN
sp|P29144|TPP2_HUMAN	P29144	TPP2_HUMAN	TPP2	1249	138350	Homo sapiens	Tripeptidyl-peptidase 2	1:Experimental evidence at protein level	0.8	1	0.999	1	1	1	1	1	1	19183.7	19183.7	19183.7
sp|P29279|CCN2_HUMAN	P29279	CCN2_HUMAN	CCN2	349	38091	Homo sapiens	CCN family member 2	1:Experimental evidence at protein level	25.79	1	0.999	10	0	10	27	0	27	946386	0	946386	10C(57.0215),10C(57.0215),12C(57.0215),12C(57.0215),1C(-17.0265),1C(-17.0265),2C(57.0215),1C(57.0215),2C(57.0215),7C(57.0215),2C(57.0215),7C(57.0215),4C(57.0215),7C(57.0215),6C(57.0215),6C(57.0215),7C(57.0215),8C(57.0215),8C(57.0215)
sp|P29401-2|TKT_HUMAN	P29401-2	TKT_HUMAN	TKT	631	67878	Homo sapiens	Isoform 2 of Transketolase		20.92	1	0.999	9	0	9	14	0	14	183003	0	183003	18C(57.0215),19C(57.0215),1M(42.0106),5C(57.0215)		sp|P29401|TKT_HUMAN
sp|P29508|SPB3_HUMAN	P29508	SPB3_HUMAN	SERPINB3	390	44565	Homo sapiens	Serpin B3	1:Experimental evidence at protein level	10	1	0.999	2	0	2	2	0	2	71366.1	0	71366.1
sp|P29692-2|EF1D_HUMAN	P29692-2	EF1D_HUMAN	EEF1D	647	31122	Homo sapiens	Isoform 2 of Elongation factor 1-delta		8.5	1	0.999	4	0	4	7	0	7	91011.2	0	91011.2			sp|P29692|EF1D_HUMAN
sp|P30041|PRDX6_HUMAN	P30041	PRDX6_HUMAN	PRDX6	224	25035	Homo sapiens	Peroxiredoxin-6	1:Experimental evidence at protein level	24.55	1	0.999	5	5	5	7	7	7	75480.2	75480.2	75480.2
sp|P30050|RL12_HUMAN	P30050	RL12_HUMAN	RPL12	165	17819	Homo sapiens	Large ribosomal subunit protein uL11	1:Experimental evidence at protein level	14.55	1	0.999	2	0	2	3	0	3	53102.6	0	53102.6
sp|P30153|2AAA_HUMAN	P30153	2AAA_HUMAN	PPP2R1A	589	65309	Homo sapiens	Serine/threonine-protein phosphatase 2A 65 kDa regulatory subunit A alpha isoform	1:Experimental evidence at protein level	27.33	1	0.999	11	11	11	17	17	17	158105	158105	158105	19C(57.0215),1A(42.0106),3C(57.0215)
sp|P30419|NMT1_HUMAN	P30419	NMT1_HUMAN	NMT1	496	56806	Homo sapiens	Glycylpeptide N-tetradecanoyltransferase 1	1:Experimental evidence at protein level	5.24	1	0.999	1	0	1	2	0	2	24422.7	0	24422.7
sp|P30566|PUR8_HUMAN	P30566	PUR8_HUMAN	ADSL	484	54889	Homo sapiens	Adenylosuccinate lyase	1:Experimental evidence at protein level	16.12	1	0.999	6	1	6	14	2	14	186940	27532.2	186940	1C(-17.0265),2C(57.0215),9C(57.0215),1Q(-17.0265),1Q(-17.0265)
sp|P31151|S10A7_HUMAN	P31151	S10A7_HUMAN	S100A7	101	11471	Homo sapiens	Protein S100-A7	1:Experimental evidence at protein level	31.68	1	0.999	3	3	3	5	5	5	71730	71730	71730
sp|P31153|METK2_HUMAN	P31153	METK2_HUMAN	MAT2A	395	43661	Homo sapiens	S-adenosylmethionine synthase isoform type-2	1:Experimental evidence at protein level	3.8	1	0.999	1	0	1	1	0	1	26471.8	0	26471.8
sp|P31689|DNJA1_HUMAN	P31689	DNJA1_HUMAN	DNAJA1	397	44868	Homo sapiens	DnaJ homolog subfamily A member 1	1:Experimental evidence at protein level	26.7	1	0.999	6	1	6	8	1	8	215215	5237.21	215215	10C(57.0215),6C(57.0215),7C(57.0215),16C(57.0215),19C(57.0215),4C(57.0215),7C(57.0215)
sp|P31939|PUR9_HUMAN	P31939	PUR9_HUMAN	ATIC	592	64616	Homo sapiens	Bifunctional purine biosynthesis protein ATIC	1:Experimental evidence at protein level	22.13	1	0.999	8	0	8	13	0	13	139716	0	139716	22C(57.0215),22C(57.0215),8C(57.0215)
sp|P31943|HNRH1_HUMAN	P31943	HNRH1_HUMAN	HNRNPH1	449	49229	Homo sapiens	Heterogeneous nuclear ribonucleoprotein H	1:Experimental evidence at protein level	8.91	1	0.999	3	0	2	5	0	4	105584	0	70641.9	5C(57.0215)
sp|P31944|CASPE_HUMAN	P31944	CASPE_HUMAN	CASP14	242	27680	Homo sapiens	Caspase-14	1:Experimental evidence at protein level	4.55	1	0.999	1	1	1	1	1	1	17022.4	17022.4	17022.4
sp|P31946|1433B_HUMAN	P31946	1433B_HUMAN	YWHAB	246	28082	Homo sapiens	14-3-3 protein beta/alpha	1:Experimental evidence at protein level	18.7	1	0.999	4	0	3	6	0	5	134833	0	100943	1M(42.0106)
sp|P31948|STIP1_HUMAN	P31948	STIP1_HUMAN	STIP1	543	62639	Homo sapiens	Stress-induced-phosphoprotein 1	1:Experimental evidence at protein level	10.31	1	0.999	6	0	6	7	0	7	100312	0	100312	1M(42.0106)
sp|P32119|PRDX2_HUMAN	P32119	PRDX2_HUMAN	PRDX2	198	21892	Homo sapiens	Peroxiredoxin-2	1:Experimental evidence at protein level	41.92	1	0.999	7	5	7	14	9	14	335513	229400	335513	4C(57.0215)
sp|P32969|RL9_HUMAN	P32969	RL9_HUMAN	RPL9	192	21863	Homo sapiens	Large ribosomal subunit protein uL6	1:Experimental evidence at protein level	35.94	1	0.999	7	7	7	14	14	14	264063	264063	264063	3C(57.0215)
sp|P33176|KINH_HUMAN	P33176	KINH_HUMAN	KIF5B	963	109685	Homo sapiens	Kinesin-1 heavy chain	1:Experimental evidence at protein level	16.1	1	0.999	10	7	10	14	9	14	211649	148892	211649	1Q(-17.0265),1Q(-17.0265),1Q(-17.0265)
sp|P33991|MCM4_HUMAN	P33991	MCM4_HUMAN	MCM4	863	96558	Homo sapiens	DNA replication licensing factor MCM4	1:Experimental evidence at protein level	6.49	1	0.999	4	4	4	8	8	8	106754	106754	106754	1C(-17.0265),1C(-17.0265)
sp|P33992|MCM5_HUMAN	P33992	MCM5_HUMAN	MCM5	734	82286	Homo sapiens	DNA replication licensing factor MCM5	1:Experimental evidence at protein level	3.81	1	0.999	2	2	2	3	3	3	45336	45336	45336	1Q(-17.0265)
sp|P33993|MCM7_HUMAN	P33993	MCM7_HUMAN	MCM7	719	81308	Homo sapiens	DNA replication licensing factor MCM7	1:Experimental evidence at protein level	8.21	1	0.999	4	0	4	6	0	6	51058.2	0	51058.2	1Q(-17.0265)
sp|P34096|RNAS4_HUMAN	P34096	RNAS4_HUMAN	RNASE4	147	16840	Homo sapiens	Ribonuclease 4	1:Experimental evidence at protein level	65.99	1	0.999	9	9	9	17	17	17	363211	363211	363211	10C(57.0215),3C(57.0215),15C(57.0215),1Q(-17.0265),15C(57.0215),4C(57.0215),1Q(-17.0265),1Q(-17.0265),2C(57.0215),3C(57.0215),6C(57.0215),6C(57.0215),7C(57.0215),7C(57.0215)
sp|P34931|HS71L_HUMAN	P34931	HS71L_HUMAN	HSPA1L	641	70375	Homo sapiens	Heat shock 70 kDa protein 1-like	1:Experimental evidence at protein level	20.28	1	0.999	12	0	0	40	0	0	2.01843e+06	0	0
sp|P34932|HSP74_HUMAN	P34932	HSP74_HUMAN	HSPA4	840	94331	Homo sapiens	Heat shock 70 kDa protein 4	1:Experimental evidence at protein level	25.6	1	0.999	15	12	15	26	22	26	231039	231039	231039	11C(57.0215),11C(57.0215),15C(57.0215),1Q(-17.0265),7C(57.0215)
sp|P35080-2|PROF2_HUMAN	P35080-2	PROF2_HUMAN	PFN2	140	15046	Homo sapiens	Isoform IIb of Profilin-2		10	1	0.999	1	0	1	1	0	1	13384.1	0	13384.1
sp|P35222|CTNB1_HUMAN	P35222	CTNB1_HUMAN	CTNNB1	781	85497	Homo sapiens	Catenin beta-1	1:Experimental evidence at protein level	2.82	1	0.999	2	1	1	3	2	2	52117	32888.3	32888.3
sp|P35241-5|RADI_HUMAN	P35241-5	RADI_HUMAN	RDX	604	68564	Homo sapiens	Isoform 5 of Radixin		8.11	1	0.999	4	0	1	5	0	1	100588	0	58703.9			sp|P35241|RADI_HUMAN
sp|P35520-2|CBS_HUMAN	P35520-2	CBS_HUMAN	CBS	565	60587	Homo sapiens	Isoform 2 of Cystathionine beta-synthase		29.56	1	0.999	10	0	10	19	0	19	270060	0	270060	14C(57.0215),14C(57.0215),18C(57.0215),1C(-17.0265),5C(57.0215)		sp|P35520|CBS_HUMAN
sp|P35527|K1C9_HUMAN	P35527	K1C9_HUMAN	KRT9	623	62064	Homo sapiens	Keratin, type I cytoskeletal 9	1:Experimental evidence at protein level	44.62	1	0.999	19	19	19	40	40	40	952040	952040	952040	15M(15.9949),1Q(-17.0265),25M(15.9949),8M(15.9949),1M(15.9949),1Q(-17.0265),3M(15.9949),5M(15.9949)
sp|P35555|FBN1_HUMAN	P35555	FBN1_HUMAN	FBN1	2871	312298	Homo sapiens	Fibrillin-1	1:Experimental evidence at protein level	2.44	1	0.999	6	6	6	9	9	9	176433	176433	176433	15C(57.0215),2C(57.0215),8C(57.0215),15C(57.0215),2C(57.0215),8C(57.0215),2C(57.0215),8C(57.0215),3C(57.0215),3C(57.0215),4C(57.0215),5C(57.0215),4C(57.0215),5C(57.0215)
sp|P35573|GDE_HUMAN	P35573	GDE_HUMAN	AGL	1532	174764	Homo sapiens	Glycogen debranching enzyme	1:Experimental evidence at protein level	1.89	1	0.999	2	1	2	2	1	2	13927.5	6118.99	13927.5
sp|P35579|MYH9_HUMAN	P35579	MYH9_HUMAN	MYH9	1960	226532	Homo sapiens	Myosin-9	1:Experimental evidence at protein level	12.7	1	0.999	20	3	14	30	8	21	179026	86705.4	116331	1Q(-17.0265),8C(57.0215),8C(57.0215)
sp|P35580-3|MYH10_HUMAN	P35580-3	MYH10_HUMAN	MYH10	1997	228999	Homo sapiens	Isoform 3 of Myosin-10		20.73	1	0.999	32	0	32	47	0	47	249265	0	249265	1Q(-17.0265),1Q(-17.0265),2C(57.0215),4C(57.0215),4C(57.0215),6C(57.0215)		sp|P35580|MYH10_HUMAN
sp|P35606-2|COPB2_HUMAN	P35606-2	COPB2_HUMAN	COPB2	877	102487	Homo sapiens	Isoform 2 of Coatomer subunit beta'		3.19	1	0.999	2	0	2	2	0	2	108312	0	108312			sp|P35606|COPB2_HUMAN
sp|P35613-2|BASI_HUMAN	P35613-2	BASI_HUMAN	BSG	269	42200	Homo sapiens	Isoform 2 of Basigin		12.64	1	0.999	2	0	2	3	0	3	83481.2	0	83481.2	15C(57.0215)
sp|P35625|TIMP3_HUMAN	P35625	TIMP3_HUMAN	TIMP3	211	24145	Homo sapiens	Metalloproteinase inhibitor 3	1:Experimental evidence at protein level	18.96	1	0.999	4	4	4	5	5	5	131771	131771	131771	4C(57.0215)
sp|P35908|K22E_HUMAN	P35908	K22E_HUMAN	KRT2	639	65433	Homo sapiens	Keratin, type II cytoskeletal 2 epidermal	1:Experimental evidence at protein level	53.52	1	0.999	33	20	28	64	32	48	875553	751673	751673	8C(57.0215),9M(15.9949)
sp|P35998|PRS7_HUMAN	P35998	PRS7_HUMAN	PSMC2	433	48634	Homo sapiens	26S proteasome regulatory subunit 7	1:Experimental evidence at protein level	6.93	1	0.999	2	1	2	2	1	2	46213.3	17624.3	46213.3
sp|P36507|MP2K2_HUMAN	P36507	MP2K2_HUMAN	MAP2K2	400	44424	Homo sapiens	Dual specificity mitogen-activated protein kinase kinase 2	1:Experimental evidence at protein level	3	1	0.999	1	0	1	1	0	1	37249.5	0	37249.5			sp|Q02750-2|MP2K1_HUMAN, sp|Q02750|MP2K1_HUMAN
sp|P36578|RL4_HUMAN	P36578	RL4_HUMAN	RPL4	427	47697	Homo sapiens	Large ribosomal subunit protein uL4	1:Experimental evidence at protein level	14.99	1	0.999	6	6	6	11	11	11	290731	290731	290731	1A(42.0106),2C(57.0215)
sp|P36873-2|PP1G_HUMAN	P36873-2	PP1G_HUMAN	PPP1CC	337	36984	Homo sapiens	Isoform 2 of Serine/threonine-protein phosphatase PP1-gamma catalytic subunit		31.75	1	0.999	7	0	1	15	0	2	245583	0	54910.6	11C(57.0215),11C(57.0215)		sp|P36873|PP1G_HUMAN
sp|P36955|PEDF_HUMAN	P36955	PEDF_HUMAN	SERPINF1	418	46312	Homo sapiens	Pigment epithelium-derived factor	1:Experimental evidence at protein level	7.42	1	0.999	2	2	2	3	3	3	128969	128969	128969
sp|P37108|SRP14_HUMAN	P37108	SRP14_HUMAN	SRP14	136	14570	Homo sapiens	Signal recognition particle 14 kDa protein	1:Experimental evidence at protein level	41.18	1	0.999	5	5	5	6	6	6	292116	292116	292116	14C(57.0215)
sp|P37275-2|ZEB1_HUMAN	P37275-2	ZEB1_HUMAN	ZEB1	1125	124074	Homo sapiens	Isoform 2 of Zinc finger E-box-binding homeobox 1		1.07	1	0.999	1	0	1	1	0	1	31991.7	0	31991.7	10C(57.0215)		sp|P37275-3|ZEB1_HUMAN, sp|P37275-4|ZEB1_HUMAN, sp|P37275-5|ZEB1_HUMAN, sp|P37275|ZEB1_HUMAN
sp|P37802-2|TAGL2_HUMAN	P37802-2	TAGL2_HUMAN	TAGLN2	220	22391	Homo sapiens	Isoform 2 of Transgelin-2		24.55	1	0.999	3	0	3	6	0	6	84182.6	0	84182.6	1Q(-17.0265),21C(57.0215)		sp|P37802|TAGL2_HUMAN
sp|P38606-2|VATA_HUMAN	P38606-2	VATA_HUMAN	ATP6V1A	584	68304	Homo sapiens	Isoform 2 of V-type proton ATPase catalytic subunit A		6.68	1	0.999	1	0	1	2	0	2	45500.4	0	45500.4			sp|P38606|VATA_HUMAN
sp|P38919|IF4A3_HUMAN	P38919	IF4A3_HUMAN	EIF4A3	411	46871	Homo sapiens	Eukaryotic initiation factor 4A-III	1:Experimental evidence at protein level	25.55	1	0.999	9	5	5	18	11	11	636830	318179	318179	20C(57.0215),5C(57.0215)
sp|P39019|RS19_HUMAN	P39019	RS19_HUMAN	RPS19	145	16060	Homo sapiens	Small ribosomal subunit protein eS19	1:Experimental evidence at protein level	6.9	1	0.999	1	1	1	2	2	2	10867.1	10867.1	10867.1
sp|P39023|RL3_HUMAN	P39023	RL3_HUMAN	RPL3	403	46109	Homo sapiens	Large ribosomal subunit protein uL3	1:Experimental evidence at protein level	8.44	1	0.999	3	3	3	6	6	6	127384	127384	127384
sp|P39060-1|COIA1_HUMAN	P39060-1	COIA1_HUMAN	COL18A1	1519	178188	Homo sapiens	Isoform 2 of Collagen alpha-1(XVIII) chain		4.74	1	0.999	4	0	4	6	0	6	113179	0	113179	6C(57.0215)		sp|P39060-2|COIA1_HUMAN, sp|P39060|COIA1_HUMAN
sp|P39748|FEN1_HUMAN	P39748	FEN1_HUMAN	FEN1	380	42593	Homo sapiens	Flap endonuclease 1	1:Experimental evidence at protein level	11.32	1	0.999	3	1	3	4	1	4	114898	34374	114898
sp|P40227|TCPZ_HUMAN	P40227	TCPZ_HUMAN	CCT6A	531	58024	Homo sapiens	T-complex protein 1 subunit zeta	1:Experimental evidence at protein level	52.92	1	0.999	31	1	31	94	2	94	1.59861e+06	51528.9	1.59861e+06	14M(15.9949),16M(15.9949),1Q(-17.0265),1Q(-17.0265),6C(57.0215),2C(57.0215),7C(57.0215),7C(57.0215)
sp|P40926-2|MDHM_HUMAN	P40926-2	MDHM_HUMAN	MDH2	296	35503	Homo sapiens	Isoform 2 of Malate dehydrogenase, mitochondrial		12.84	1	0.999	2	0	2	5	0	5	51439.7	0	51439.7			sp|P40926|MDHM_HUMAN
sp|P41091|IF2G_HUMAN	P41091	IF2G_HUMAN	EIF2S3	472	51109	Homo sapiens	Eukaryotic translation initiation factor 2 subunit 3	1:Experimental evidence at protein level	26.27	1	0.999	8	2	8	19	6	19	405291	214315	405291	14C(57.0215),9C(57.0215),1A(42.0106),1Q(-17.0265),1Q(-17.0265),8C(57.0215)
sp|P41223|BUD31_HUMAN	P41223	BUD31_HUMAN	BUD31	144	17000	Homo sapiens	Protein BUD31 homolog	1:Experimental evidence at protein level	7.64	1	0.999	1	0	1	1	0	1	13537.2	0	13537.2
sp|P41227-2|NAA10_HUMAN	P41227-2	NAA10_HUMAN	NAA10	220	26459	Homo sapiens	Isoform 2 of N-alpha-acetyltransferase 10		33.18	1	0.999	6	0	6	12	0	12	424308	0	424308	11C(57.0215),11C(57.0215)		sp|P41227|NAA10_HUMAN
sp|P41250-2|GARS_HUMAN	P41250-2	GARS_HUMAN	GARS1	685	83166	Homo sapiens	Isoform 2 of Glycine--tRNA ligase		38.1	1	0.999	19	0	19	31	0	31	427062	0	427062	1Q(-17.0265),2C(57.0215),7C(57.0215),2C(57.0215),7C(57.0215),3M(15.9949)		sp|P41250|GARS_HUMAN
sp|P41252|SYIC_HUMAN	P41252	SYIC_HUMAN	IARS1	1262	144498	Homo sapiens	Isoleucine--tRNA ligase, cytoplasmic	1:Experimental evidence at protein level	6.74	1	0.999	6	6	6	7	7	7	105826	105826	105826	2C(57.0215)
sp|P42285|MTREX_HUMAN	P42285	MTREX_HUMAN	MTREX	1042	117805	Homo sapiens	Exosome RNA helicase MTR4	1:Experimental evidence at protein level	5.95	1	0.999	5	5	5	5	5	5	74274.9	74274.9	74274.9
sp|P42677|RS27_HUMAN	P42677	RS27_HUMAN	RPS27	84	9461	Homo sapiens	Small ribosomal subunit protein eS27	1:Experimental evidence at protein level	30.95	1	0.999	2	1	2	4	3	4	188383	64350	188383
sp|P42766|RL35_HUMAN	P42766	RL35_HUMAN	RPL35	123	14551	Homo sapiens	Large ribosomal subunit protein uL29	1:Experimental evidence at protein level	11.38	1	0.999	1	1	1	1	1	1	9944.38	9944.38	9944.38
sp|P43034|LIS1_HUMAN	P43034	LIS1_HUMAN	PAFAH1B1	410	46638	Homo sapiens	Platelet-activating factor acetylhydrolase IB subunit beta	1:Experimental evidence at protein level	14.63	1	0.999	4	4	4	7	7	7	109587	109587	109587	14C(57.0215)
sp|P43243|MATR3_HUMAN	P43243	MATR3_HUMAN	MATR3	847	94623	Homo sapiens	Matrin-3	1:Experimental evidence at protein level	7.67	1	0.999	4	0	4	7	0	7	206814	0	206814	2C(57.0215),4C(57.0215)
sp|P43246-2|MSH2_HUMAN	P43246-2	MSH2_HUMAN	MSH2	868	104743	Homo sapiens	Isoform 2 of DNA mismatch repair protein Msh2		4.26	1	0.999	2	0	2	3	0	3	42753.9	0	42753.9			sp|P43246|MSH2_HUMAN
sp|P43487-2|RANG_HUMAN	P43487-2	RANG_HUMAN	RANBP1	200	23310	Homo sapiens	Isoform 2 of Ran-specific GTPase-activating protein		42.5	1	0.999	5	0	5	6	0	6	93790.1	0	93790.1	14C(57.0215),2C(57.0215),2C(57.0215)		sp|P43487|RANG_HUMAN
sp|P43490|NAMPT_HUMAN	P43490	NAMPT_HUMAN	NAMPT	491	55521	Homo sapiens	Nicotinamide phosphoribosyltransferase	1:Experimental evidence at protein level	12.63	1	0.999	3	3	3	5	5	5	70919.2	70919.2	70919.2
sp|P43686|PRS6B_HUMAN	P43686	PRS6B_HUMAN	PSMC4	418	47366	Homo sapiens	26S proteasome regulatory subunit 6B	1:Experimental evidence at protein level	25.84	1	0.999	10	1	10	12	2	12	107748	21677	107748
sp|P45974-2|UBP5_HUMAN	P45974-2	UBP5_HUMAN	USP5	835	95786	Homo sapiens	Isoform Short of Ubiquitin carboxyl-terminal hydrolase 5		3.71	1	0.999	2	0	2	3	0	3	43496	0	43496	1A(42.0106)		sp|P45974|UBP5_HUMAN
sp|P46060|RAGP1_HUMAN	P46060	RAGP1_HUMAN	RANGAP1	587	63542	Homo sapiens	Ran GTPase-activating protein 1	1:Experimental evidence at protein level	2.21	1	0.999	1	1	1	2	2	2	26092.9	26092.9	26092.9	9C(57.0215)
sp|P46063|RECQ1_HUMAN	P46063	RECQ1_HUMAN	RECQL	649	73457	Homo sapiens	ATP-dependent DNA helicase Q1	1:Experimental evidence at protein level	14.64	1	0.999	5	5	5	6	6	6	67375.5	67375.5	67375.5	1A(42.0106),2C(57.0215),5C(57.0215),6C(57.0215),8C(57.0215),9C(57.0215)
sp|P46087-2|NOP2_HUMAN	P46087-2	NOP2_HUMAN	NOP2	808	89302	Homo sapiens	Isoform 2 of Probable 28S rRNA (cytosine(4447)-C(5))-methyltransferase		18.07	1	0.999	8	0	8	14	0	14	128771	0	128771	1Q(-17.0265),5C(57.0215),6C(57.0215),7C(57.0215),7C(57.0215)		sp|P46087-4|NOP2_HUMAN, sp|P46087|NOP2_HUMAN
sp|P46776|RL27A_HUMAN	P46776	RL27A_HUMAN	RPL27A	148	16561	Homo sapiens	Large ribosomal subunit protein uL15	1:Experimental evidence at protein level	17.57	1	0.999	2	2	2	6	6	6	92723.4	92723.4	92723.4
sp|P46777|RL5_HUMAN	P46777	RL5_HUMAN	RPL5	297	34363	Homo sapiens	Large ribosomal subunit protein uL18	1:Experimental evidence at protein level	24.92	1	0.999	6	6	6	7	7	7	1.43956e+06	1.43956e+06	1.43956e+06	11C(57.0215),8C(57.0215)
sp|P46778|RL21_HUMAN	P46778	RL21_HUMAN	RPL21	160	18565	Homo sapiens	Large ribosomal subunit protein eL21	1:Experimental evidence at protein level	16.25	1	0.999	2	2	2	4	4	4	193160	193160	193160
sp|P46779|RL28_HUMAN	P46779	RL28_HUMAN	RPL28	137	15748	Homo sapiens	Large ribosomal subunit protein eL28	1:Experimental evidence at protein level	16.79	1	0.999	2	0	2	3	0	3	40469.5	0	40469.5	1S(42.0106)
sp|P46781|RS9_HUMAN	P46781	RS9_HUMAN	RPS9	194	22591	Homo sapiens	Small ribosomal subunit protein uS4	1:Experimental evidence at protein level	23.71	1	0.999	5	5	5	6	6	6	295352	295352	295352
sp|P46782|RS5_HUMAN	P46782	RS5_HUMAN	RPS5	204	22876	Homo sapiens	Small ribosomal subunit protein uS7	1:Experimental evidence at protein level	4.41	1	0.999	1	1	1	1	1	1	24938.5	24938.5	24938.5	4C(57.0215)
sp|P46783|RS10_HUMAN	P46783	RS10_HUMAN	RPS10	165	18898	Homo sapiens	Small ribosomal subunit protein eS10	1:Experimental evidence at protein level	30.3	1	0.999	6	3	6	7	4	7	352256	276408	352256
sp|P46821|MAP1B_HUMAN	P46821	MAP1B_HUMAN	MAP1B	2468	270634	Homo sapiens	Microtubule-associated protein 1B	1:Experimental evidence at protein level	3.53	1	0.999	6	6	6	13	13	13	185691	185691	185691
sp|P46940|IQGA1_HUMAN	P46940	IQGA1_HUMAN	IQGAP1	1657	189252	Homo sapiens	Ras GTPase-activating-like protein IQGAP1	1:Experimental evidence at protein level	34.1	1	0.999	46	45	46	81	80	81	825269	825269	825269	10C(57.0215),13C(57.0215),1C(-17.0265),4C(57.0215),1Q(-17.0265),1Q(-17.0265),9C(57.0215)
sp|P47756-1|CAPZB_HUMAN	P47756-1	CAPZB_HUMAN	CAPZB	277	30629	Homo sapiens	Isoform 2 of F-actin-capping protein subunit beta		5.05	1	0.999	1	0	1	1	0	1	33975.4	0	33975.4			sp|P47756|CAPZB_HUMAN
sp|P47813|IF1AX_HUMAN	P47813	IF1AX_HUMAN	EIF1AX	144	16460	Homo sapiens	Eukaryotic translation initiation factor 1A, X-chromosomal	1:Experimental evidence at protein level	8.33	1	0.999	1	0	1	2	0	2	42868.2	0	42868.2
sp|P47897-2|SYQ_HUMAN	P47897-2	SYQ_HUMAN	QARS1	764	87799	Homo sapiens	Isoform 2 of Glutamine--tRNA ligase		5.89	1	0.999	3	0	3	4	0	4	73834.5	0	73834.5	1A(42.0106)
sp|P47914|RL29_HUMAN	P47914	RL29_HUMAN	RPL29	159	17752	Homo sapiens	Large ribosomal subunit protein eL29	1:Experimental evidence at protein level	14.47	1	0.999	2	2	2	5	5	5	127454	127454	127454
sp|P48059-2|LIMS1_HUMAN	P48059-2	LIMS1_HUMAN	LIMS1	337	37251	Homo sapiens	Isoform 2 of LIM and senescent cell antigen-like-containing domain protein 1		3.26	1	0.999	1	0	1	1	0	1	18739.7	0	18739.7	1Q(-17.0265),9C(57.0215)		sp|P48059-3|LIMS1_HUMAN, sp|P48059-4|LIMS1_HUMAN, sp|P48059-5|LIMS1_HUMAN, sp|P48059|LIMS1_HUMAN
sp|P48444|COPD_HUMAN	P48444	COPD_HUMAN	ARCN1	511	57210	Homo sapiens	Coatomer subunit delta	1:Experimental evidence at protein level	9.78	1	0.999	4	0	4	5	0	5	46059	0	46059	4C(57.0215)
sp|P48594|SPB4_HUMAN	P48594	SPB4_HUMAN	SERPINB4	390	44854	Homo sapiens	Serpin B4	1:Experimental evidence at protein level	6.41	1	0.999	1	0	0	1	0	0	9686.98	0	0
sp|P48643|TCPE_HUMAN	P48643	TCPE_HUMAN	CCT5	541	59671	Homo sapiens	T-complex protein 1 subunit epsilon	1:Experimental evidence at protein level	63.77	1	0.999	35	4	35	103	12	103	1.47074e+06	172818	1.47074e+06	10C(57.0215),10C(57.0215),10C(57.0215),13C(57.0215),1Q(-17.0265),16M(15.9949),1Q(-17.0265),1Q(-17.0265),1Q(-17.0265),1Q(-17.0265),1Q(-17.0265),1Q(-17.0265),5C(57.0215),6C(57.0215),6C(57.0215),7C(57.0215)
sp|P48723|HSP13_HUMAN	P48723	HSP13_HUMAN	HSPA13	471	51927	Homo sapiens	Heat shock 70 kDa protein 13	1:Experimental evidence at protein level	3.4	1	0.999	2	2	2	3	3	3	54018.4	54018.4	54018.4
sp|P48729|KC1A_HUMAN	P48729	KC1A_HUMAN	CSNK1A1	337	38915	Homo sapiens	Casein kinase I isoform alpha	1:Experimental evidence at protein level	21.66	1	0.999	5	0	5	5	0	5	233534	0	233534	10C(57.0215),1A(42.0106)
sp|P48730-2|KC1D_HUMAN	P48730-2	KC1D_HUMAN	CSNK1D	409	47330	Homo sapiens	Isoform 2 of Casein kinase I isoform delta		6.11	1	0.999	2	0	2	3	0	3	82671	0	82671			sp|P48730|KC1D_HUMAN, sp|P49674|KC1E_HUMAN
sp|P48739-3|PIPNB_HUMAN	P48739-3	PIPNB_HUMAN	PITPNB	273	31540	Homo sapiens	Isoform 3 of Phosphatidylinositol transfer protein beta isoform		16.85	1	0.999	3	0	3	6	0	6	114773	0	114773			sp|P48739|PIPNB_HUMAN
sp|P49006|MRP_HUMAN	P49006	MRP_HUMAN	MARCKSL1	195	19529	Homo sapiens	MARCKS-related protein	1:Experimental evidence at protein level	11.79	1	0.999	2	2	2	3	3	3	22802.2	22802.2	22802.2
[truncated: 773 more rows]

## Sheet: ADAMTS1_EQ_BGN1
List of recombinant proteins identified in EQ mutant ADAMTS1 BGN digests with the full human database search (Trypsin)
[truncated: 1,007 more rows]

[truncated: 39 more sheets: ADAMTS1_EQ_BGN2, ADAMTS4_Active_BGN1a, ADAMTS4_active_BGN2a, ADAMTS4_EQ_BGN1a, ADAMTS4_EQ_BGN2a, ADAMTS4_Active_BGN1b, ADAMTS4_Active_BGN2b, ADAMTS4_EQ_BGN1b, ADAMTS4_EQ_BGN2b, ADAMTS5_Active_BGN1a, ADAMTS5_Active_BGN2a, ADAMTS5_EQ_BGN1a, ADAMTS5_EQ_BGN2a, ADAMTS5_Active_BGN1b, ADAMTS5_Active_BGN2b, ADAMTS5_EQ_BGN1b, ADAMTS5_EQ_BGN2b, ADAMTS9_Active_BGN1, ADAMTS9_EQ_BGN1, ADAMTS1_EQ_V2_T1 …]
