# Supplementary material for: Characterization of ADAMTS9 proteoglycanase activity: Comparison with ADAMTS1, ADAMTS4, and ADAMTS5
Source: J Biol Chem. 2025 May 29;301(7):110301. doi: 10.1016/j.jbc.2025.110301 (PMC12226136; doi:10.1016/j.jbc.2025.110301)
Supplement: Supporting File 2 [file mmc2.xlsx]

## Sheet: Key Sheet
Summary of data reported in this Supporting File
Sheet name	ADAMTS	Wild-type/EQ	Replicate	Substrate	Working protease	Title
ADAMTS1_Active_BGN1	1	Wild-type	1	Biglycan	Trypsin	List of peptide spectral matches identified in Wild-type ADAMTS1 BGN digests with the full human database search (Trypsin)
ADAMTS1_Active_BGN2	1	Wild-type	2	Biglycan	Trypsin	List of peptide spectral matches identified in Wild-type ADAMTS1 BGN digests with the full human database search (Trypsin)
ADAMTS1_EQ_BGN1	1	EQ	1	Biglycan	Trypsin	List of peptide spectral matches identified in EQ mutant ADAMTS1 BGN digests with the full human database search (Trypsin)
ADAMTS1_EQ_BGN2	1	EQ	2	Biglycan	Trypsin	List of peptide spectral matches identified in EQ mutant ADAMTS1 BGN digests with the full human database search (Trypsin)
ADAMTS4_Active_BGN1a	4	Wild-type	1a	Biglycan	Trypsin	List of peptide spectral matches identified in Wild-type ADAMTS4 BGN digests with the full human database search (Trypsin)
ADAMTS4_Active_BGN2a	4	Wild-type	2a	Biglycan	Trypsin	List of peptide spectral matches identified in Wild-type ADAMTS4 BGN digests with the full human database search (Trypsin)
ADAMTS4_EQ_BGN1a	4	EQ	1a	Biglycan	Trypsin	List of peptide spectral matches identified in EQ mutant ADAMTS4 BGN digests with the full human database search (Trypsin)
ADAMTS4_EQ_BGN2a	4	EQ	2a	Biglycan	Trypsin	List of peptide spectral matches identified in EQ mutant ADAMTS4 BGN digests with the full human database search (Trypsin)
ADAMTS4_Active_BGN1b	4	Wild-type	1b	Biglycan	Trypsin	List of peptide spectral matches identified in Wild-type ADAMTS4 BGN digests with the full human database search (Trypsin)
ADAMTS4_Active_BGN2b	4	Wild-type	2b	Biglycan	Trypsin	List of peptide spectral matches identified in Wild-type ADAMTS4 BGN digests with the full human database search (Trypsin)
ADAMTS4_EQ_BGN1b	4	EQ	1b	Biglycan	Trypsin	List of peptide spectral matches identified in EQ mutant ADAMTS4 BGN digests with the full human database search (Trypsin)
ADAMTS4_EQ_BGN2b	4	EQ	2b	Biglycan	Trypsin	List of peptide spectral matches identified in EQ mutant ADAMTS4 BGN digests with the full human database search (Trypsin)
ADAMTS5_Active_BGN1a	5	Wild-type	1a	Biglycan	Trypsin	List of peptide spectral matches identified in Wild-type ADAMTS5 BGN digests with the full human database search (Trypsin)
ADAMTS5_Active_BGN2a	5	Wild-type	2a	Biglycan	Trypsin	List of peptide spectral matches identified in Wild-type ADAMTS5 BGN digests with the full human database search (Trypsin)
ADAMTS5_EQ_BGN1a	5	EQ	1a	Biglycan	Trypsin	List of peptide spectral matches identified in EQ mutant ADAMTS5 BGN digests with the full human database search (Trypsin)
ADAMTS5_EQ_BGN2a	5	EQ	2a	Biglycan	Trypsin	List of peptide spectral matches identified in EQ mutant ADAMTS5 BGN digests with the full human database search (Trypsin)
ADAMTS5_Active_BGN1b	5	Wild-type	1b	Biglycan	Trypsin	List of peptide spectral matches identified in Wild-type ADAMTS5 BGN digests with the full human database search (Trypsin)
ADAMTS5_Active_BGN2b	5	Wild-type	2b	Biglycan	Trypsin	List of peptide spectral matches identified in Wild-type ADAMTS5 BGN digests with the full human database search (Trypsin)
ADAMTS5_EQ_BGN1b	5	EQ	1b	Biglycan	Trypsin	List of peptide spectral matches identified in EQ mutant ADAMTS5 BGN digests with the full human database search (Trypsin)
ADAMTS5_EQ_BGN2b	5	EQ	2b	Biglycan	Trypsin	List of peptide spectral matches identified in EQ mutant ADAMTS5 BGN digests with the full human database search (Trypsin)
ADAMTS9_Active_BGN1	9	Wild-type	1	Biglycan	Trypsin	List of peptide spectral matches identified in Wild-type ADAMTS9 BGN digests with the full human database search (Trypsin)
ADAMTS9_EQ_BGN1	9	EQ	1	Biglycan	Trypsin	List of peptide spectral matches identified in Wild-type ADAMTS9 BGN digests with the full human database search (Trypsin)
ADAMTS1_EQ_V2_T1	1	EQ	1	Versican V2	Trypsin	List of peptide spectral matches identified in EQ mutant ADAMTS1 Versican V2 digests with the limited database search (Trypsin)
ADAMTS1_Active_V2_T1	1	Wild-type	1	Versican V2	Trypsin	List of peptide spectral matches identified in Wild-type ADAMTS1 Versican V2 digests with the limited database search (Trypsin)
ADAMTS4_EQ_V2_T1	4	EQ	1	Versican V2	Trypsin	List of peptide spectral matches identified in EQ mutant ADAMTS4 Versican V2 digests with the limited database search (Trypsin)
ADAMTS4_Active_V2_T1	4	Wild-type	1	Versican V2	Trypsin	List of peptide spectral matches identified in Wild-type ADAMTS4 Versican V2 digests with the limited database search (Trypsin)
ADAMTS5_EQ_V2_T1	5	EQ	1	Versican V2	Trypsin	List of peptide spectral matches identified in EQ mutant ADAMTS5 Versican V2 digests with the limited database search (Trypsin)
ADAMTS5_Active_V2_T1	5	Wild-type	1	Versican V2	Trypsin	List of peptide spectral matches identified in Wild-type ADAMTS5 Versican V2 digests with the limited database search (Trypsin)
ADAMTS9_EQ_V1_T1	9	EQ	1	Versican V1	Trypsin	List of peptide spectral matches identified in EQ mutant ADAMTS9 Versican V1 digests with the limited database search (Trypsin)
ADAMTS9_Active_V1_T1	9	Wild-type	1	Versican V1	Trypsin	List of peptide spectral matches identified in Wild-type ADAMTS9 Versican V1 digests with the limited database search (Trypsin)
ADAMTS9_EQ_V2_T1	9	EQ	1	Versican V2	Trypsin	List of peptide spectral matches identified in EQ mutant ADAMTS9 Versican V2 digests with the limited database search (Trypsin)
ADAMTS9_Active_V2_T1	9	Wild-type	1	Versican V2	Trypsin	List of peptide spectral matches identified in Wild-type ADAMTS9 Versican V2 digests with the limited database search (Trypsin)
ADAMTS4_EQ_V2_G1	4	EQ	1	Versican V2	GluC	List of peptide spectral matches identified in EQ mutant ADAMTS4 Versican V2 digests with the limited database search (GluC)
ADAMTS4_Active_V2_G1	4	Wild-type	1	Versican V2	GluC	List of peptide spectral matches identified in Wild-type ADAMTS4 Versican V2 digests with the limited database search (GluC)
ADAMTS1_EQ_V2_G1	1	EQ	1	Versican V2	GluC	List of peptide spectral matches identified in EQ mutant ADAMTS1 Versican V2 digests with the limited database search (GluC)
ADAMTS1_Active_V2_G1	1	Wild-type	1	Versican V2	GluC	List of peptide spectral matches identified in Wild-type ADAMTS1 Versican V2 digests with the limited database search (GluC)
ADAMTS5_EQ_V2_G1	5	EQ	1	Versican V2	GluC	List of peptide spectral matches identified in EQ mutant ADAMTS5 Versican V2 digests with the limited database search (GluC)
ADAMTS5_Active_V2_G1	5	Wild-type	1	Versican V2	GluC	List of peptide spectral matches identified in Wild-type ADAMTS5 Versican V2 digests with the limited database search (GluC)
ADAMTS9_EQ_V1_G1	9	EQ	1	Versican V1	GluC	List of peptide spectral matches identified in EQ mutant ADAMTS9 Versican V1 digests with the limited database search (GluC)
ADAMTS9_Active_V1_G1	9	Wild-type	1	Versican V1	GluC	List of peptide spectral matches identified in Wild-type ADAMTS9 Versican V1 digests with the limited database search (GluC)
ADAMTS9_EQ_V2_G1	9	EQ	1	Versican V2	GluC	List of peptide spectral matches identified in EQ mutant ADAMTS9 Versican V2 digests with the limited database search (GluC)
ADAMTS9_Active_V2_G1	9	Wild-type	1	Versican V2	GluC	List of peptide spectral matches identified in Wild-type ADAMTS9 Versican V2 digests with the limited database search (GluC)

## Sheet: ADAMTS1_active_BGN1
List of peptide spectral matches identified in Wild-type ADAMTS1 BGN digests with the full human database search (Trypsin)
Spectrum	Spectrum File	Peptide	Modified Peptide	Extended Peptide	Prev AA	Next AA	Peptide Length	Charge	Retention	Observed Mass	Calibrated Observed Mass	Observed M/Z	Calibrated Observed M/Z	Calculated Peptide Mass	Calculated M/Z	Delta Mass	Expectation	Hyperscore	Nextscore	Probability	Number of Enzymatic Termini	Number of Missed Cleavages	Protein Start	Protein End	Intensity	Assigned Modifications	Observed Modifications	Ion Mobility	Purity	Is Unique	Protein	Protein ID	Entry Name	Gene	Protein Description	Mapped Genes	Mapped Proteins
tims_22nov0401_Slot1-6_1_3313.00027.00027.2	D:\DRM\AllBGNdigests\FullHumanDB\ADAMTS1_Active_BGN_1\interact-tims_22nov0401_Slot1-6_1_3313.pep.xml	YKDDDDK		KKMSPPID.YKDDDDK.	D	-	7	2	305.341	897.37	897.369	449.692	449.692	897.371	449.693	-0.0021	0.004319	18.124	7.813	0.9955	1	1	313	319	10694.5			0.7639	0	TRUE	sp|P49796-8|RGS3_HUMAN	P49796-8	RGS3_HUMAN	RGS3	Isoform 8 of Regulator of G-protein signaling 3
tims_22nov0401_Slot1-6_1_3313.00036.00036.3	D:\DRM\AllBGNdigests\FullHumanDB\ADAMTS1_Active_BGN_1\interact-tims_22nov0401_Slot1-6_1_3313.pep.xml	NGGKYCEGKR	NGGKYCEGKR	ECDNPVPK.NGGKYCEGKR.VRYRSCNI	K	V	10	3	318.75	1167.55	1167.55	390.191	390.19	1167.55	390.189	0.0042	0.04137	14.692	11.686	0.9996	2	2	593	602	5782.37	6C(57.0215)		0.7216	0	TRUE	sp|Q9UHI8|ATS1_HUMAN	Q9UHI8	ATS1_HUMAN	ADAMTS1	A disintegrin and metalloproteinase with thrombospondin motifs 1
tims_22nov0401_Slot1-6_1_3313.00037.00037.2	D:\DRM\AllBGNdigests\FullHumanDB\ADAMTS1_Active_BGN_1\interact-tims_22nov0401_Slot1-6_1_3313.pep.xml	YCEGKR	YCEGKR	PVPKNGGK.YCEGKR.VRYRSCNI	K	V	6	2	319.532	811.363	811.362	406.689	406.688	811.365	406.69	-0.0022	0.3331	14.142	11.078	0.9776	2	1	597	602	65677.9	2C(57.0215)		0.76	0	TRUE	sp|Q9UHI8|ATS1_HUMAN	Q9UHI8	ATS1_HUMAN	ADAMTS1	A disintegrin and metalloproteinase with thrombospondin motifs 1
tims_22nov0401_Slot1-6_1_3313.00038.00038.2	D:\DRM\AllBGNdigests\FullHumanDB\ADAMTS1_Active_BGN_1\interact-tims_22nov0401_Slot1-6_1_3313.pep.xml	YCEGKR	YCEGKR	PVPKNGGK.YCEGKR.VRYRSCNI	K	V	6	2	319.532	811.361	811.36	406.688	406.687	811.365	406.69	-0.0047	0.8706	12.682	10.003	0.9278	2	1	597	602	58854.3	2C(57.0215)		0.7519	0	TRUE	sp|Q9UHI8|ATS1_HUMAN	Q9UHI8	ATS1_HUMAN	ADAMTS1	A disintegrin and metalloproteinase with thrombospondin motifs 1
tims_22nov0401_Slot1-6_1_3313.00039.00039.2	D:\DRM\AllBGNdigests\FullHumanDB\ADAMTS1_Active_BGN_1\interact-tims_22nov0401_Slot1-6_1_3313.pep.xml	YCEGKR	YCEGKR	PVPKNGGK.YCEGKR.VRYRSCNI	K	V	6	2	320.308	811.366	811.365	406.69	406.69	811.365	406.69	0.0003	0.1896	12.626	9.599	0.994	2	1	597	602	71887.6	2C(57.0215)		0.7597	0	TRUE	sp|Q9UHI8|ATS1_HUMAN	Q9UHI8	ATS1_HUMAN	ADAMTS1	A disintegrin and metalloproteinase with thrombospondin motifs 1
tims_22nov0401_Slot1-6_1_3313.00040.00040.2	D:\DRM\AllBGNdigests\FullHumanDB\ADAMTS1_Active_BGN_1\interact-tims_22nov0401_Slot1-6_1_3313.pep.xml	EQVHQTTR		DGKVISSR.EQVHQTTR.	R	-	8	2	320.308	997.494	997.493	499.754	499.754	997.494	499.754	-0.0012	0.08676	12.984	10.141	0.9814	2	0	425	432	6294.03			0.8188	0	TRUE	sp|Q04695|K1C17_HUMAN	Q04695	K1C17_HUMAN	KRT17	Keratin, type I cytoskeletal 17
tims_22nov0401_Slot1-6_1_3313.00041.00041.2	D:\DRM\AllBGNdigests\FullHumanDB\ADAMTS1_Active_BGN_1\interact-tims_22nov0401_Slot1-6_1_3313.pep.xml	GCHCHLR	GCHCHLR	TYSAMCPF.GCHCHLR.VVQCSDIG	F	V	7	2	321.821	938.398	938.397	470.206	470.206	938.396	470.205	0.0003	0.003961	16.362	9.21	0.9896	1	0	66	72	108536	2C(57.0215),4C(57.0215)		0.8005	0	TRUE	sp|P21810|PGS1_HUMAN	P21810	PGS1_HUMAN	BGN	Biglycan
tims_22nov0401_Slot1-6_1_3313.00042.00042.2	D:\DRM\AllBGNdigests\FullHumanDB\ADAMTS1_Active_BGN_1\interact-tims_22nov0401_Slot1-6_1_3313.pep.xml	GCHCHLR	GCHCHLR	TYSAMCPF.GCHCHLR.VVQCSDIG	F	V	7	2	322.702	938.398	938.397	470.206	470.206	938.396	470.205	0.0004	0.02751	14.515	9.959	0.9905	1	0	66	72	113402	2C(57.0215),4C(57.0215)		0.8006	0	TRUE	sp|P21810|PGS1_HUMAN	P21810	PGS1_HUMAN	BGN	Biglycan
tims_22nov0401_Slot1-6_1_3313.00048.00048.2	D:\DRM\AllBGNdigests\FullHumanDB\ADAMTS1_Active_BGN_1\interact-tims_22nov0401_Slot1-6_1_3313.pep.xml	GCHCHLR	GCHCHLR	TYSAMCPF.GCHCHLR.VVQCSDIG	F	V	7	2	324.003	938.396	938.395	470.205	470.205	938.396	470.205	-0.0017	0.01656	14.556	9.21	0.9807	1	0	66	72	88264.9	2C(57.0215),4C(57.0215)		0.78	0	TRUE	sp|P21810|PGS1_HUMAN	P21810	PGS1_HUMAN	BGN	Biglycan
tims_22nov0401_Slot1-6_1_3313.00071.00071.2	D:\DRM\AllBGNdigests\FullHumanDB\ADAMTS1_Active_BGN_1\interact-tims_22nov0401_Slot1-6_1_3313.pep.xml	IRKVPK		EIRIHDNR.IRKVPK.GVFSGIRN	R	G	6	2	394.349	739.507	739.507	370.761	370.761	739.507	370.761	-0.0001	1.115	13.236	11.28	0.874	2	2	171	176	2853.36			0.7358	0	FALSE	sp|P21810|PGS1_HUMAN	P21810	PGS1_HUMAN	BGN	Biglycan	PRDM11	sp|Q9NQV5-2|PRD11_HUMAN, sp|Q9NQV5|PRD11_HUMAN
tims_22nov0401_Slot1-6_1_3313.00072.00072.2	D:\DRM\AllBGNdigests\FullHumanDB\ADAMTS1_Active_BGN_1\interact-tims_22nov0401_Slot1-6_1_3313.pep.xml	DYKDDDDK		QKKMSPPL.DYKDDDDK.	L	-	8	2	395.721	1012.4	1012.39	507.205	507.205	1012.4	507.207	-0.0039	0.008284	20.461	9.21	0.9813	1	1	312	319	199.347			0.8162	0	TRUE	sp|P49796-8|RGS3_HUMAN	P49796-8	RGS3_HUMAN	RGS3	Isoform 8 of Regulator of G-protein signaling 3
tims_22nov0401_Slot1-6_1_3313.00074.00074.2	D:\DRM\AllBGNdigests\FullHumanDB\ADAMTS1_Active_BGN_1\interact-tims_22nov0401_Slot1-6_1_3313.pep.xml	DYKDDDDK		QKKMSPPL.DYKDDDDK.	L	-	8	2	400.035	1012.4	1012.4	507.207	507.206	1012.4	507.207	-0.0003	0.002643	20.305	9.21	0.996	1	1	312	319	1184.12			0.8158	0	TRUE	sp|P49796-8|RGS3_HUMAN	P49796-8	RGS3_HUMAN	RGS3	Isoform 8 of Regulator of G-protein signaling 3
tims_22nov0401_Slot1-6_1_3313.00076.00076.2	D:\DRM\AllBGNdigests\FullHumanDB\ADAMTS1_Active_BGN_1\interact-tims_22nov0401_Slot1-6_1_3313.pep.xml	DYKDDDDK		QKKMSPPL.DYKDDDDK.	L	-	8	2	403.279	1012.4	1012.4	507.206	507.206	1012.4	507.207	-0.0019	0.009335	15.65	9.21	0.9683	1	1	312	319	13182.8			0.7263	0	TRUE	sp|P49796-8|RGS3_HUMAN	P49796-8	RGS3_HUMAN	RGS3	Isoform 8 of Regulator of G-protein signaling 3
tims_22nov0401_Slot1-6_1_3313.00081.00081.2	D:\DRM\AllBGNdigests\FullHumanDB\ADAMTS1_Active_BGN_1\interact-tims_22nov0401_Slot1-6_1_3313.pep.xml	DYKDDDDK		QKKMSPPL.DYKDDDDK.	L	-	8	2	406.036	1012.4	1012.4	507.208	507.208	1012.4	507.207	0.0025	0.0004974	19.667	9.21	0.9973	1	1	312	319	23462			0.7905	0	TRUE	sp|P49796-8|RGS3_HUMAN	P49796-8	RGS3_HUMAN	RGS3	Isoform 8 of Regulator of G-protein signaling 3
tims_22nov0401_Slot1-6_1_3313.00082.00082.2	D:\DRM\AllBGNdigests\FullHumanDB\ADAMTS1_Active_BGN_1\interact-tims_22nov0401_Slot1-6_1_3313.pep.xml	GCHCHLR	GCHCHLR	TYSAMCPF.GCHCHLR.VVQCSDIG	F	V	7	2	407.801	938.396	938.395	470.205	470.205	938.396	470.205	-0.0015	0.007251	14.756	9.21	0.988	1	0	66	72	9656	2C(57.0215),4C(57.0215)		0.8017	0	TRUE	sp|P21810|PGS1_HUMAN	P21810	PGS1_HUMAN	BGN	Biglycan
tims_22nov0401_Slot1-6_1_3313.00083.00083.2	D:\DRM\AllBGNdigests\FullHumanDB\ADAMTS1_Active_BGN_1\interact-tims_22nov0401_Slot1-6_1_3313.pep.xml	DYKDDDDK		QKKMSPPL.DYKDDDDK.	L	-	8	2	409.466	1012.4	1012.4	507.207	507.207	1012.4	507.207	0.0007	0.01846	18.256	9.21	0.907	1	1	312	319	2.12455e+06			0.8157	0	TRUE	sp|P49796-8|RGS3_HUMAN	P49796-8	RGS3_HUMAN	RGS3	Isoform 8 of Regulator of G-protein signaling 3
tims_22nov0401_Slot1-6_1_3313.00084.00084.2	D:\DRM\AllBGNdigests\FullHumanDB\ADAMTS1_Active_BGN_1\interact-tims_22nov0401_Slot1-6_1_3313.pep.xml	DYKDDDDK		QKKMSPPL.DYKDDDDK.	L	-	8	2	409.709	1012.4	1012.4	507.206	507.205	1012.4	507.207	-0.0021	0.002023	15.61	9.21	0.9798	1	1	312	319	20876.7			0.7416	0	TRUE	sp|P49796-8|RGS3_HUMAN	P49796-8	RGS3_HUMAN	RGS3	Isoform 8 of Regulator of G-protein signaling 3
tims_22nov0401_Slot1-6_1_3313.00085.00085.2	D:\DRM\AllBGNdigests\FullHumanDB\ADAMTS1_Active_BGN_1\interact-tims_22nov0401_Slot1-6_1_3313.pep.xml	YCEGKR	YCEGKR	PVPKNGGK.YCEGKR.VRYRSCNI	K	V	6	2	410.053	811.361	811.36	406.688	406.687	811.365	406.69	-0.0048	1.547	9.121	7.98	0.8289	2	1	597	602	2674.24	2C(57.0215)		0.7581	0	TRUE	sp|Q9UHI8|ATS1_HUMAN	Q9UHI8	ATS1_HUMAN	ADAMTS1	A disintegrin and metalloproteinase with thrombospondin motifs 1
tims_22nov0401_Slot1-6_1_3313.00086.00086.2	D:\DRM\AllBGNdigests\FullHumanDB\ADAMTS1_Active_BGN_1\interact-tims_22nov0401_Slot1-6_1_3313.pep.xml	DYKDDDDK		QKKMSPPL.DYKDDDDK.	L	-	8	2	411.805	1012.4	1012.4	507.209	507.209	1012.4	507.207	0.004	0.03873	17.775	9.21	0.9185	1	1	312	319	25467.5			0.7743	0	TRUE	sp|P49796-8|RGS3_HUMAN	P49796-8	RGS3_HUMAN	RGS3	Isoform 8 of Regulator of G-protein signaling 3
tims_22nov0401_Slot1-6_1_3313.00089.00089.2	D:\DRM\AllBGNdigests\FullHumanDB\ADAMTS1_Active_BGN_1\interact-tims_22nov0401_Slot1-6_1_3313.pep.xml	FVSSHR		TGSIRKKR.FVSSHR.YVETMIVA	R	Y	6	2	417.854	731.373	731.372	366.694	366.693	731.371	366.693	0.0007	2.699	8.514	7.147	0.9791	2	0	253	258	139980			0.7357	0	TRUE	sp|Q9UHI8|ATS1_HUMAN	Q9UHI8	ATS1_HUMAN	ADAMTS1	A disintegrin and metalloproteinase with thrombospondin motifs 1
tims_22nov0401_Slot1-6_1_3313.00097.00097.2	D:\DRM\AllBGNdigests\FullHumanDB\ADAMTS1_Active_BGN_1\interact-tims_22nov0401_Slot1-6_1_3313.pep.xml	DYKDDDDK		QKKMSPPL.DYKDDDDK.	L	-	8	2	422.991	1012.4	1012.4	507.207	507.207	1012.4	507.207	0.0004	0.003291	23.877	12.101	0.9951	1	1	312	319	2.32445e+06			0.8167	0	TRUE	sp|P49796-8|RGS3_HUMAN	P49796-8	RGS3_HUMAN	RGS3	Isoform 8 of Regulator of G-protein signaling 3
tims_22nov0401_Slot1-6_1_3313.00098.00098.2	D:\DRM\AllBGNdigests\FullHumanDB\ADAMTS1_Active_BGN_1\interact-tims_22nov0401_Slot1-6_1_3313.pep.xml	FVSSHR		TGSIRKKR.FVSSHR.YVETMIVA	R	Y	6	2	422.991	731.372	731.371	366.693	366.693	731.371	366.693	0	1.448	12.059	9.253	0.9868	2	0	253	258	161506			0.7362	0	TRUE	sp|Q9UHI8|ATS1_HUMAN	Q9UHI8	ATS1_HUMAN	ADAMTS1	A disintegrin and metalloproteinase with thrombospondin motifs 1
tims_22nov0401_Slot1-6_1_3313.00104.00104.2	D:\DRM\AllBGNdigests\FullHumanDB\ADAMTS1_Active_BGN_1\interact-tims_22nov0401_Slot1-6_1_3313.pep.xml	DYKDDDDK		QKKMSPPL.DYKDDDDK.	L	-	8	2	429.315	1012.4	1012.4	507.208	507.207	1012.4	507.207	0.0014	0.03598	16.049	9.941	0.9544	1	1	312	319	67912.6			0.7587	0	TRUE	sp|P49796-8|RGS3_HUMAN	P49796-8	RGS3_HUMAN	RGS3	Isoform 8 of Regulator of G-protein signaling 3
tims_22nov0401_Slot1-6_1_3313.00105.00105.2	D:\DRM\AllBGNdigests\FullHumanDB\ADAMTS1_Active_BGN_1\interact-tims_22nov0401_Slot1-6_1_3313.pep.xml	DYKDDDDK		QKKMSPPL.DYKDDDDK.	L	-	8	2	430.224	1012.4	1012.4	507.207	507.206	1012.4	507.207	-0.0008	0.06405	16.293	9.21	0.9091	1	1	312	319	39424.2			0.7936	0	TRUE	sp|P49796-8|RGS3_HUMAN	P49796-8	RGS3_HUMAN	RGS3	Isoform 8 of Regulator of G-protein signaling 3
tims_22nov0401_Slot1-6_1_3313.00106.00106.2	D:\DRM\AllBGNdigests\FullHumanDB\ADAMTS1_Active_BGN_1\interact-tims_22nov0401_Slot1-6_1_3313.pep.xml	EGTCGAQTQR	EGTCGAQTQR	KDCGVGFR.EGTCGAQTQR.IRCRVPCN	R	I	10	2	431.735	1106.48	1106.48	554.247	554.246	1106.48	554.246	0.0004	0.0006397	17.314	8.713	1	2	0	58	67	4318.44	4C(57.0215)		0.8481	0	TRUE	sp|P21741|MK_HUMAN	P21741	MK_HUMAN	MDK	Midkine
tims_22nov0401_Slot1-6_1_3313.00108.00108.2	D:\DRM\AllBGNdigests\FullHumanDB\ADAMTS1_Active_BGN_1\interact-tims_22nov0401_Slot1-6_1_3313.pep.xml	DYKDDDDK		QKKMSPPL.DYKDDDDK.	L	-	8	2	433.853	1012.4	1012.4	507.207	507.207	1012.4	507.207	0.0006	0.02435	15.534	9.21	0.9445	1	1	312	319	2741.39			0.7365	0	TRUE	sp|P49796-8|RGS3_HUMAN	P49796-8	RGS3_HUMAN	RGS3	Isoform 8 of Regulator of G-protein signaling 3
tims_22nov0401_Slot1-6_1_3313.00112.00112.4	D:\DRM\AllBGNdigests\FullHumanDB\ADAMTS1_Active_BGN_1\interact-tims_22nov0401_Slot1-6_1_3313.pep.xml	STGHGGHCTNCQDNTDGAHCER	STGHGGHCTNCQDNTDGAHCER	YFDPEIYR.STGHGGHCTNCQDNTDGAHCER.CRENFFRI	R	C	22	4	444.763	2469.93	2469.93	618.489	618.489	2469.92	618.487	0.0061	0.0168	14.204	7.129	0.9995	2	0	360	381	2707.85	11C(57.0215),20C(57.0215),8C(57.0215)		0.8453	0	TRUE	sp|P11047|LAMC1_HUMAN	P11047	LAMC1_HUMAN	LAMC1	Laminin subunit gamma-1
tims_22nov0401_Slot1-6_1_3313.00115.00115.4	D:\DRM\AllBGNdigests\FullHumanDB\ADAMTS1_Active_BGN_1\interact-tims_22nov0401_Slot1-6_1_3313.pep.xml	STGHGGHCTNCQDNTDGAHCER	STGHGGHCTNCQDNTDGAHCER	YFDPEIYR.STGHGGHCTNCQDNTDGAHCER.CRENFFRI	R	C	22	4	446.94	2470.92	2470.92	618.738	618.738	2469.92	618.487	1.0029	0.0005869	19.73	6.774	1	2	0	360	381	8196.49	11C(57.0215),20C(57.0215),8C(57.0215)		0.8454	0	TRUE	sp|P11047|LAMC1_HUMAN	P11047	LAMC1_HUMAN	LAMC1	Laminin subunit gamma-1
tims_22nov0401_Slot1-6_1_3313.00116.00116.2	D:\DRM\AllBGNdigests\FullHumanDB\ADAMTS1_Active_BGN_1\interact-tims_22nov0401_Slot1-6_1_3313.pep.xml	DYKDDDDK		QKKMSPPL.DYKDDDDK.	L	-	8	2	447.383	1012.4	1012.4	507.208	507.207	1012.4	507.207	0.0015	0.003053	20.143	9.21	0.9366	1	1	312	319	2.05961e+06			0.8153	0	TRUE	sp|P49796-8|RGS3_HUMAN	P49796-8	RGS3_HUMAN	RGS3	Isoform 8 of Regulator of G-protein signaling 3
tims_22nov0401_Slot1-6_1_3313.00123.00123.4	D:\DRM\AllBGNdigests\FullHumanDB\ADAMTS1_Active_BGN_1\interact-tims_22nov0401_Slot1-6_1_3313.pep.xml	SGQSSRGEQHGSSSGSSSSYGQHGSGSR		SYEQHGSR.SGQSSRGEQHGSSSGSSSSYGQHGSGSR.QSIGHGQH	R	Q	28	4	452.437	2724.16	2724.16	682.047	682.047	2724.15	682.044	0.0105	6.744e-06	18.998	7.553	1	2	1	1904	1931	36577.1			0.9195	0	TRUE	sp|Q86YZ3|HORN_HUMAN	Q86YZ3	HORN_HUMAN	HRNR	Hornerin
tims_22nov0401_Slot1-6_1_3313.00125.00125.4	D:\DRM\AllBGNdigests\FullHumanDB\ADAMTS1_Active_BGN_1\interact-tims_22nov0401_Slot1-6_1_3313.pep.xml	SGQSSRGEQHGSSSGSSSSYGQHGSGSR		SYEQHGSR.SGQSSRGEQHGSSSGSSSSYGQHGSGSR.QSIGHGQH	R	Q	28	4	454.487	2724.15	2724.15	682.045	682.044	2724.15	682.044	0.0017	0.1212	11.227	7.434	0.9973	2	1	1904	1931	51338.4			0.9198	0	TRUE	sp|Q86YZ3|HORN_HUMAN	Q86YZ3	HORN_HUMAN	HRNR	Hornerin
tims_22nov0401_Slot1-6_1_3313.00127.00127.4	D:\DRM\AllBGNdigests\FullHumanDB\ADAMTS1_Active_BGN_1\interact-tims_22nov0401_Slot1-6_1_3313.pep.xml	SGQSSRGEQHGSSSGSSSSYGQHGSGSR		SYEQHGSR.SGQSSRGEQHGSSSGSSSSYGQHGSGSR.QSIGHGQH	R	Q	28	4	454.945	2724.15	2724.15	682.045	682.045	2724.15	682.044	0.0034	0.09877	10.688	6.507	0.9981	2	1	1904	1931	35683.1			0.802	0	TRUE	sp|Q86YZ3|HORN_HUMAN	Q86YZ3	HORN_HUMAN	HRNR	Hornerin
tims_22nov0401_Slot1-6_1_3313.00129.00129.5	D:\DRM\AllBGNdigests\FullHumanDB\ADAMTS1_Active_BGN_1\interact-tims_22nov0401_Slot1-6_1_3313.pep.xml	SGQSSRGEQHGSSSGSSSSYGQHGSGSR		SYEQHGSR.SGQSSRGEQHGSSSGSSSSYGQHGSGSR.QSIGHGQH	R	Q	28	5	456.43	2724.16	2724.15	545.839	545.838	2724.15	545.837	0.007	0.005419	19.473	9.479	0.9994	2	1	1904	1931	7797.75			0.8447	0	TRUE	sp|Q86YZ3|HORN_HUMAN	Q86YZ3	HORN_HUMAN	HRNR	Hornerin
tims_22nov0401_Slot1-6_1_3313.00130.00130.2	D:\DRM\AllBGNdigests\FullHumanDB\ADAMTS1_Active_BGN_1\interact-tims_22nov0401_Slot1-6_1_3313.pep.xml	GCHCHLR	GCHCHLR	TYSAMCPF.GCHCHLR.VVQCSDIG	F	V	7	2	456.43	938.397	938.396	470.206	470.205	938.396	470.205	-0.0002	0.05538	13.822	9.158	0.973	1	0	66	72	17606.1	2C(57.0215),4C(57.0215)		0.8008	0	TRUE	sp|P21810|PGS1_HUMAN	P21810	PGS1_HUMAN	BGN	Biglycan
tims_22nov0401_Slot1-6_1_3313.00137.00137.2	D:\DRM\AllBGNdigests\FullHumanDB\ADAMTS1_Active_BGN_1\interact-tims_22nov0401_Slot1-6_1_3313.pep.xml	YTTTSSSSR		GGGSSTIK.YTTTSSSSR.KSYKH	K	K	9	2	462.596	988.447	988.446	495.231	495.23	988.446	495.23	-0.0003	0.03899	14.644	9.078	0.9976	2	0	551	559	10341.1			0.8019	0	FALSE	sp|P04259|K2C6B_HUMAN	P04259	K2C6B_HUMAN	KRT6B	Keratin, type II cytoskeletal 6B	KRT6A, KRT6C	sp|P02538|K2C6A_HUMAN, sp|P48668|K2C6C_HUMAN
tims_22nov0401_Slot1-6_1_3313.00139.00139.2	D:\DRM\AllBGNdigests\FullHumanDB\ADAMTS1_Active_BGN_1\interact-tims_22nov0401_Slot1-6_1_3313.pep.xml	IHDNRIR		PSSIVEIR.IHDNRIR.KVPKGVFS	R	K	7	2	463.762	922.51	922.509	462.262	462.262	922.51	462.262	-0.0007	1.137	13.354	11.452	0.9648	2	1	166	172	729433			0.8189	0	TRUE	sp|P21810|PGS1_HUMAN	P21810	PGS1_HUMAN	BGN	Biglycan
tims_22nov0401_Slot1-6_1_3313.00140.00140.4	D:\DRM\AllBGNdigests\FullHumanDB\ADAMTS1_Active_BGN_1\interact-tims_22nov0401_Slot1-6_1_3313.pep.xml	SGQSSRGEQHGSSSGSSSSYGQHGSGSR		SYEQHGSR.SGQSSRGEQHGSSSGSSSSYGQHGSGSR.QSIGHGQH	R	Q	28	4	465.105	2725.15	2725.15	682.295	682.294	2724.15	682.044	1.0007	0.0004597	20.154	9.21	1	2	1	1904	1931	11472.1			0.9187	0	TRUE	sp|Q86YZ3|HORN_HUMAN	Q86YZ3	HORN_HUMAN	HRNR	Hornerin
tims_22nov0401_Slot1-6_1_3313.00143.00143.2	D:\DRM\AllBGNdigests\FullHumanDB\ADAMTS1_Active_BGN_1\interact-tims_22nov0401_Slot1-6_1_3313.pep.xml	IHDNRIR		PSSIVEIR.IHDNRIR.KVPKGVFS	R	K	7	2	466.512	922.511	922.51	462.263	462.262	922.51	462.262	0	0.1012	14.761	10.27	0.9985	2	1	166	172	735785			0.8198	0	TRUE	sp|P21810|PGS1_HUMAN	P21810	PGS1_HUMAN	BGN	Biglycan
tims_22nov0401_Slot1-6_1_3313.00152.00152.2	D:\DRM\AllBGNdigests\FullHumanDB\ADAMTS1_Active_BGN_1\interact-tims_22nov0401_Slot1-6_1_3313.pep.xml	DYKDDDDK		QKKMSPPL.DYKDDDDK.	L	-	8	2	472.007	1012.4	1012.4	507.207	507.206	1012.4	507.207	-0.0006	0.002161	22.074	9.21	0.9936	1	1	312	319	0			0.8165	0	TRUE	sp|P49796-8|RGS3_HUMAN	P49796-8	RGS3_HUMAN	RGS3	Isoform 8 of Regulator of G-protein signaling 3
tims_22nov0401_Slot1-6_1_3313.00153.00153.2	D:\DRM\AllBGNdigests\FullHumanDB\ADAMTS1_Active_BGN_1\interact-tims_22nov0401_Slot1-6_1_3313.pep.xml	FVSSHR		TGSIRKKR.FVSSHR.YVETMIVA	R	Y	6	2	472.007	731.371	731.37	366.693	366.692	731.371	366.693	-0.0011	1.093	8.427	8.104	0.981	2	0	253	258	1126.55			0.7385	0	TRUE	sp|Q9UHI8|ATS1_HUMAN	Q9UHI8	ATS1_HUMAN	ADAMTS1	A disintegrin and metalloproteinase with thrombospondin motifs 1
tims_22nov0401_Slot1-6_1_3313.00154.00154.2	D:\DRM\AllBGNdigests\FullHumanDB\ADAMTS1_Active_BGN_1\interact-tims_22nov0401_Slot1-6_1_3313.pep.xml	IHDNRIR		PSSIVEIR.IHDNRIR.KVPKGVFS	R	K	7	2	472.007	923.509	923.508	462.762	462.761	922.51	462.262	0.9982	0.6998	11.834	8.969	0.9494	2	1	166	172	490995			0.8059	0	TRUE	sp|P21810|PGS1_HUMAN	P21810	PGS1_HUMAN	BGN	Biglycan
tims_22nov0401_Slot1-6_1_3313.00157.00157.2	D:\DRM\AllBGNdigests\FullHumanDB\ADAMTS1_Active_BGN_1\interact-tims_22nov0401_Slot1-6_1_3313.pep.xml	IHDNRIR		PSSIVEIR.IHDNRIR.KVPKGVFS	R	K	7	2	473.209	922.511	922.51	462.263	462.262	922.51	462.262	0.0003	0.2205	13.051	9.728	0.9817	2	1	166	172	801400			0.8201	0	TRUE	sp|P21810|PGS1_HUMAN	P21810	PGS1_HUMAN	BGN	Biglycan
tims_22nov0401_Slot1-6_1_3313.00158.00158.4	D:\DRM\AllBGNdigests\FullHumanDB\ADAMTS1_Active_BGN_1\interact-tims_22nov0401_Slot1-6_1_3313.pep.xml	AESSQTCHSEQGDKKMEEK	AESSQTCHSEQGDKKMEEK	KSTQNSFR.AESSQTCHSEQGDKKMEEK.NSGNFQKK	R	N	19	4	473.723	2207.95	2207.94	552.994	552.993	2207.94	552.993	0.0019	0.02179	16.905	8.878	0.9991	2	2	600	618	10091.7	7C(57.0215)		0.7828	0	TRUE	sp|P46063|RECQ1_HUMAN	P46063	RECQ1_HUMAN	RECQL	ATP-dependent DNA helicase Q1
tims_22nov0401_Slot1-6_1_3313.00160.00160.2	D:\DRM\AllBGNdigests\FullHumanDB\ADAMTS1_Active_BGN_1\interact-tims_22nov0401_Slot1-6_1_3313.pep.xml	FSSSGGGGGGGR		SIRSSYSR.FSSSGGGGGGGR.FSSSSGYG	R	F	12	2	475.03	981.426	981.425	491.72	491.72	981.426	491.721	-0.0014	0.0008017	20.713	9.152	1	2	0	35	46	21688.1			0.7792	0	TRUE	sp|P35527|K1C9_HUMAN	P35527	K1C9_HUMAN	KRT9	Keratin, type I cytoskeletal 9
tims_22nov0401_Slot1-6_1_3313.00161.00161.3	D:\DRM\AllBGNdigests\FullHumanDB\ADAMTS1_Active_BGN_1\interact-tims_22nov0401_Slot1-6_1_3313.pep.xml	FHPQKEAENQHNK		KGFKEAIK.FHPQKEAENQHNK.IIYRQFKQ	K	I	13	3	475.877	1605.77	1605.77	536.264	536.263	1605.76	536.262	0.0031	0.0001071	20.374	10.89	1	2	1	382	394	12493.6			0.8054	0	TRUE	sp|O43505|B4GA1_HUMAN	O43505	B4GA1_HUMAN	B4GAT1	Beta-1,4-glucuronyltransferase 1
tims_22nov0401_Slot1-6_1_3313.00166.00166.3	D:\DRM\AllBGNdigests\FullHumanDB\ADAMTS1_Active_BGN_1\interact-tims_22nov0401_Slot1-6_1_3313.pep.xml	TGSGGVASSSESNRDRR		FQHRPGGK.TGSGGVASSSESNRDRR.ERIRQIAI	K	E	17	3	477.891	1721.81	1721.81	574.943	574.943	1721.8	574.942	0.0024	2.582e-06	24.012	9.119	1	2	2	11	27	23263.8			0.8227	0	TRUE	sp|Q15428|SF3A2_HUMAN	Q15428	SF3A2_HUMAN	SF3A2	Splicing factor 3A subunit 2
tims_22nov0401_Slot1-6_1_3313.00167.00167.3	D:\DRM\AllBGNdigests\FullHumanDB\ADAMTS1_Active_BGN_1\interact-tims_22nov0401_Slot1-6_1_3313.pep.xml	HGRPGIGATHSSR		SITYKPVK.HGRPGIGATHSSR.FIPIK	K	F	13	3	477.891	1331.68	1331.68	444.902	444.901	1331.68	444.901	0.0022	0.0002874	21.85	10.72	0.9999	2	1	128	140	7576.69			0.7916	0	TRUE	sp|P62841|RS15_HUMAN	P62841	RS15_HUMAN	RPS15	Small ribosomal subunit protein uS19
tims_22nov0401_Slot1-6_1_3313.00168.00168.4	D:\DRM\AllBGNdigests\FullHumanDB\ADAMTS1_Active_BGN_1\interact-tims_22nov0401_Slot1-6_1_3313.pep.xml	HGRPGIGATHSSR		SITYKPVK.HGRPGIGATHSSR.FIPIK	K	F	13	4	477.891	1331.67	1331.67	333.926	333.926	1331.68	333.927	-0.0063	0.001983	20.753	13.785	0.9999	2	1	128	140	6162.72			0.7193	0	TRUE	sp|P62841|RS15_HUMAN	P62841	RS15_HUMAN	RPS15	Small ribosomal subunit protein uS19
tims_22nov0401_Slot1-6_1_3313.00174.00174.4	D:\DRM\AllBGNdigests\FullHumanDB\ADAMTS1_Active_BGN_1\interact-tims_22nov0401_Slot1-6_1_3313.pep.xml	NHSGNDERDEEDEERESK		GIYKIYCK.NHSGNDERDEEDEERESK.SRGKVEID	K	S	18	4	481.74	2173.87	2173.87	544.475	544.475	2173.87	544.476	-0.0036	0.009095	14.615	7.913	0.9988	2	2	327	344	20718			0.7969	0	FALSE	sp|Q8IWS0-3|PHF6_HUMAN	Q8IWS0-3	PHF6_HUMAN	PHF6	Isoform 3 of PHD finger protein 6		sp|Q8IWS0-5|PHF6_HUMAN, sp|Q8IWS0|PHF6_HUMAN
tims_22nov0401_Slot1-6_1_3313.00176.00176.2	D:\DRM\AllBGNdigests\FullHumanDB\ADAMTS1_Active_BGN_1\interact-tims_22nov0401_Slot1-6_1_3313.pep.xml	SLEDTKNR		SKKAAIEK.SLEDTKNR.YCGQIQMI	K	Y	8	2	482.906	961.481	961.48	481.748	481.747	961.483	481.749	-0.0031	0.0618	14.342	10.566	0.9969	2	1	397	404	13287.8			0.8233	0	TRUE	sp|P35527|K1C9_HUMAN	P35527	K1C9_HUMAN	KRT9	Keratin, type I cytoskeletal 9
tims_22nov0401_Slot1-6_1_3313.00179.00179.2	D:\DRM\AllBGNdigests\FullHumanDB\ADAMTS1_Active_BGN_1\interact-tims_22nov0401_Slot1-6_1_3313.pep.xml	GCHCHLR	GCHCHLR	TYSAMCPF.GCHCHLR.VVQCSDIG	F	V	7	2	483.861	938.397	938.396	470.206	470.205	938.396	470.205	0.0001	0.01807	13.372	9.21	0.9396	1	0	66	72	20068.8	2C(57.0215),4C(57.0215)		0.7996	0	TRUE	sp|P21810|PGS1_HUMAN	P21810	PGS1_HUMAN	BGN	Biglycan
tims_22nov0401_Slot1-6_1_3313.00182.00182.2	D:\DRM\AllBGNdigests\FullHumanDB\ADAMTS1_Active_BGN_1\interact-tims_22nov0401_Slot1-6_1_3313.pep.xml	GSSGLGGGSSR		FTSSSSIK.GSSGLGGGSSR.TSCRISGG	K	T	11	2	485.026	920.433	920.432	461.224	461.223	920.431	461.223	0.0007	0.005419	16.096	8.688	0.9992	2	0	16	26	20334.8			0.7801	0	TRUE	sp|Q04695|K1C17_HUMAN	Q04695	K1C17_HUMAN	KRT17	Keratin, type I cytoskeletal 17
tims_22nov0401_Slot1-6_1_3313.00194.00194.3	D:\DRM\AllBGNdigests\FullHumanDB\ADAMTS1_Active_BGN_1\interact-tims_22nov0401_Slot1-6_1_3313.pep.xml	GEIEHHCSGLHRK	GEIEHHCSGLHRK	PEIIISCR.GEIEHHCSGLHRK.GRTIHCIM	R	G	13	3	488.526	1558.75	1558.75	520.59	520.59	1558.74	520.588	0.005	4.648	10.202	8.102	0.8994	2	1	446	458	6952.15	7C(57.0215)		0.7632	0	FALSE	sp|Q92896-2|GSLG1_HUMAN	Q92896-2	GSLG1_HUMAN	GLG1	Isoform 2 of Golgi apparatus protein 1		sp|Q92896-3|GSLG1_HUMAN, sp|Q92896|GSLG1_HUMAN
tims_22nov0401_Slot1-6_1_3313.00200.00200.4	D:\DRM\AllBGNdigests\FullHumanDB\ADAMTS1_Active_BGN_1\interact-tims_22nov0401_Slot1-6_1_3313.pep.xml	SSSGQSSSYGQHESASHHASGR		SSSSGQHD.SSSGQSSSYGQHESASHHASGR.GRHGSGSG	D	G	22	4	489.692	2229.94	2229.94	558.492	558.491	2229.94	558.492	-0.0022	0.02978	16.772	9.287	0.9934	1	0	859	880	7097.39			0.8298	0	TRUE	sp|Q86YZ3|HORN_HUMAN	Q86YZ3	HORN_HUMAN	HRNR	Hornerin
tims_22nov0401_Slot1-6_1_3313.00211.00211.3	D:\DRM\AllBGNdigests\FullHumanDB\ADAMTS1_Active_BGN_1\interact-tims_22nov0401_Slot1-6_1_3313.pep.xml	SGAEEASGHRQDTEER		QGPGIGGR.SGAEEASGHRQDTEER.ARPAPSRD	R	A	16	3	490.859	1757.76	1757.76	586.926	586.926	1757.76	586.926	-0.0007	0.04526	16.047	9.375	0.9974	2	1	114	129	11071.4			0.8345	0	TRUE	sp|Q5C9Z4|NOM1_HUMAN	Q5C9Z4	NOM1_HUMAN	NOM1	Nucleolar MIF4G domain-containing protein 1
tims_22nov0401_Slot1-6_1_3313.00213.00213.3	D:\DRM\AllBGNdigests\FullHumanDB\ADAMTS1_Active_BGN_1\interact-tims_22nov0401_Slot1-6_1_3313.pep.xml	SGAEEASGHRQDTEER		QGPGIGGR.SGAEEASGHRQDTEER.ARPAPSRD	R	A	16	3	492.026	1757.76	1757.76	586.927	586.926	1757.76	586.926	-0.0004	0.001687	17.564	9.435	1	2	1	114	129	10999.1			0.836	0	TRUE	sp|Q5C9Z4|NOM1_HUMAN	Q5C9Z4	NOM1_HUMAN	NOM1	Nucleolar MIF4G domain-containing protein 1
tims_22nov0401_Slot1-6_1_3313.00220.00220.4	D:\DRM\AllBGNdigests\FullHumanDB\ADAMTS1_Active_BGN_1\interact-tims_22nov0401_Slot1-6_1_3313.pep.xml	TDDHHGTEEPKQDTNVKK		VIISSSSR.TDDHHGTEEPKQDTNVKK.AKRPKPES	R	A	18	4	493.193	2077.97	2077.97	520.501	520.5	2077.97	520.499	0.0051	9.875e-10	34.597	11.114	1	2	2	167	184	28970.3			0.7879	0	FALSE	sp|Q9Y2X9-2|ZN281_HUMAN	Q9Y2X9-2	ZN281_HUMAN	ZNF281	Isoform 2 of Zinc finger protein 281		sp|Q9Y2X9|ZN281_HUMAN
tims_22nov0401_Slot1-6_1_3313.00224.00224.4	D:\DRM\AllBGNdigests\FullHumanDB\ADAMTS1_Active_BGN_1\interact-tims_22nov0401_Slot1-6_1_3313.pep.xml	HQGSSVSQDSDSERHSDDSER		SSGSRTSR.HQGSSVSQDSDSERHSDDSER.LSGSASRN	R	L	21	4	493.193	2343.96	2343.95	586.996	586.996	2343.95	586.996	-0.0002	2.429e-05	24.755	8.884	1	2	1	1265	1285	14204.5			0.838	0	TRUE	sp|P20930|FILA_HUMAN	P20930	FILA_HUMAN	FLG	Filaggrin
tims_22nov0401_Slot1-6_1_3313.00228.00228.4	D:\DRM\AllBGNdigests\FullHumanDB\ADAMTS1_Active_BGN_1\interact-tims_22nov0401_Slot1-6_1_3313.pep.xml	SHDGAVHKPYNCSHCGK	SHDGAVHKPYNCSHCGK	DRMSYHVR.SHDGAVHKPYNCSHCGK.SFSRPDHI	R	S	17	4	494.358	1952.85	1952.85	489.219	489.219	1952.84	489.216	0.0097	3.925e-10	35.062	12.443	1	2	1	328	344	156539	12C(57.0215),15C(57.0215)		0.7719	0	FALSE	sp|P56270-2|MAZ_HUMAN	P56270-2	MAZ_HUMAN	MAZ	Isoform 2 of Myc-associated zinc finger protein		sp|P56270-3|MAZ_HUMAN, sp|P56270|MAZ_HUMAN
tims_22nov0401_Slot1-6_1_3313.00229.00229.4	D:\DRM\AllBGNdigests\FullHumanDB\ADAMTS1_Active_BGN_1\interact-tims_22nov0401_Slot1-6_1_3313.pep.xml	HGSGSGHSSSHGQHGSGSSYSYSR		RQSPSHVR.HGSGSGHSSSHGQHGSGSSYSYSR.GHYESGSG	R	G	24	4	494.358	2389.99	2389.99	598.505	598.504	2388.98	598.253	1.0061	1.12e-07	27.453	9.624	1	2	0	312	335	46351.6			0.8569	0	TRUE	sp|Q86YZ3|HORN_HUMAN	Q86YZ3	HORN_HUMAN	HRNR	Hornerin
tims_22nov0401_Slot1-6_1_3313.00230.00230.4	D:\DRM\AllBGNdigests\FullHumanDB\ADAMTS1_Active_BGN_1\interact-tims_22nov0401_Slot1-6_1_3313.pep.xml	KENHSSEGTKESSSNSLSNSR		DRTPERSR.KENHSSEGTKESSSNSLSNSR.HGAEERGH	R	H	21	4	494.358	2264.03	2264.02	567.014	567.013	2264.03	567.014	-0.0029	7.885e-05	22.01	9.662	1	2	2	310	330	14018.4			0.829	0	FALSE	sp|Q8NDT2-2|RB15B_HUMAN	Q8NDT2-2	RB15B_HUMAN	RBM15B	Isoform 2 of Putative RNA-binding protein 15B		sp|Q8NDT2|RB15B_HUMAN
tims_22nov0401_Slot1-6_1_3313.00234.00234.4	D:\DRM\AllBGNdigests\FullHumanDB\ADAMTS1_Active_BGN_1\interact-tims_22nov0401_Slot1-6_1_3313.pep.xml	HGSGSGHSSSHGQHGSGSSYSYSR		RQSPSHVR.HGSGSGHSSSHGQHGSGSSYSYSR.GHYESGSG	R	G	24	4	495.524	2388.99	2388.98	598.254	598.253	2388.98	598.253	0.0014	7.659e-07	27.221	9.759	1	2	0	312	335	48188.3			0.8553	0	TRUE	sp|Q86YZ3|HORN_HUMAN	Q86YZ3	HORN_HUMAN	HRNR	Hornerin
tims_22nov0401_Slot1-6_1_3313.00238.00238.3	D:\DRM\AllBGNdigests\FullHumanDB\ADAMTS1_Active_BGN_1\interact-tims_22nov0401_Slot1-6_1_3313.pep.xml	HTLQQHQETPK		KPIKHEQK.HTLQQHQETPK.KKTGYGEI	K	K	11	3	495.524	1345.68	1345.67	449.566	449.565	1345.67	449.565	0.0008	0.108	13.727	9.251	0.9985	2	0	79	89	17783.7			0.7846	0	FALSE	sp|Q7Z417|NUFP2_HUMAN	Q7Z417	NUFP2_HUMAN	NUFIP2	FMR1-interacting protein NUFIP2		sp|Q7Z417-2|NUFP2_HUMAN
tims_22nov0401_Slot1-6_1_3313.00240.00240.3	D:\DRM\AllBGNdigests\FullHumanDB\ADAMTS1_Active_BGN_1\interact-tims_22nov0401_Slot1-6_1_3313.pep.xml	SHDGAVHKPYNCSHCGK	SHDGAVHKPYNCSHCGK	DRMSYHVR.SHDGAVHKPYNCSHCGK.SFSRPDHI	R	S	17	3	495.524	1952.84	1952.83	651.952	651.952	1952.84	651.953	-0.0035	1.976e-05	20.445	7.264	1	2	1	328	344	85379.3	12C(57.0215),15C(57.0215)		0.8594	0	FALSE	sp|P56270-2|MAZ_HUMAN	P56270-2	MAZ_HUMAN	MAZ	Isoform 2 of Myc-associated zinc finger protein		sp|P56270-3|MAZ_HUMAN, sp|P56270|MAZ_HUMAN
tims_22nov0401_Slot1-6_1_3313.00241.00241.3	D:\DRM\AllBGNdigests\FullHumanDB\ADAMTS1_Active_BGN_1\interact-tims_22nov0401_Slot1-6_1_3313.pep.xml	GAGGEENKENERPSAGSK		GGGSGGGR.GAGGEENKENERPSAGSK.ANKEFGDS	R	A	18	3	495.524	1815.84	1815.83	606.286	606.285	1815.83	606.285	-0.0014	1.864	8.989	7.78	0.9753	2	2	32	49	59899			0.8118	0	FALSE	sp|Q9UHB9-2|SRP68_HUMAN	Q9UHB9-2	SRP68_HUMAN	SRP68	Isoform 2 of Signal recognition particle subunit SRP68		sp|Q9UHB9-4|SRP68_HUMAN, sp|Q9UHB9|SRP68_HUMAN
tims_22nov0401_Slot1-6_1_3313.00245.00245.2	D:\DRM\AllBGNdigests\FullHumanDB\ADAMTS1_Active_BGN_1\interact-tims_22nov0401_Slot1-6_1_3313.pep.xml	DYKDDDDK		QKKMSPPL.DYKDDDDK.	L	-	8	2	496.692	1012.4	1012.4	507.207	507.207	1012.4	507.207	0.0004	0.04607	18.389	10.004	0.9759	1	1	312	319	0			0.8167	0	TRUE	sp|P49796-8|RGS3_HUMAN	P49796-8	RGS3_HUMAN	RGS3	Isoform 8 of Regulator of G-protein signaling 3
tims_22nov0401_Slot1-6_1_3313.00246.00246.4	D:\DRM\AllBGNdigests\FullHumanDB\ADAMTS1_Active_BGN_1\interact-tims_22nov0401_Slot1-6_1_3313.pep.xml	SHDGAVHKPYNCSHCGK	SHDGAVHKPYNCSHCGK	DRMSYHVR.SHDGAVHKPYNCSHCGK.SFSRPDHI	R	S	17	4	496.692	1952.84	1952.84	489.218	489.217	1952.84	489.216	0.0033	1.375e-06	26.813	9.218	1	2	1	328	344	171537	12C(57.0215),15C(57.0215)		0.7759	0	FALSE	sp|P56270-2|MAZ_HUMAN	P56270-2	MAZ_HUMAN	MAZ	Isoform 2 of Myc-associated zinc finger protein		sp|P56270-3|MAZ_HUMAN, sp|P56270|MAZ_HUMAN
tims_22nov0401_Slot1-6_1_3313.00247.00247.3	D:\DRM\AllBGNdigests\FullHumanDB\ADAMTS1_Active_BGN_1\interact-tims_22nov0401_Slot1-6_1_3313.pep.xml	DLRNDEHTRR		IIIVGNKK.DLRNDEHTRR.EIAKMKQE	K	E	10	3	496.692	1310.65	1310.64	437.889	437.889	1310.64	437.889	0.0001	0.008846	13.101	8.424	0.9998	2	2	120	129	40871.2			0.7278	0	TRUE	sp|P61586|RHOA_HUMAN	P61586	RHOA_HUMAN	RHOA	Transforming protein RhoA
tims_22nov0401_Slot1-6_1_3313.00249.00249.3	D:\DRM\AllBGNdigests\FullHumanDB\ADAMTS1_Active_BGN_1\interact-tims_22nov0401_Slot1-6_1_3313.pep.xml	SHDGAVHKPYNCSHCGK	SHDGAVHKPYNCSHCGK	DRMSYHVR.SHDGAVHKPYNCSHCGK.SFSRPDHI	R	S	17	3	496.692	1952.84	1952.84	651.954	651.953	1952.84	651.953	0.0014	1.523e-05	22.201	9.695	1	2	1	328	344	91237.7	12C(57.0215),15C(57.0215)		0.8423	0	FALSE	sp|P56270-2|MAZ_HUMAN	P56270-2	MAZ_HUMAN	MAZ	Isoform 2 of Myc-associated zinc finger protein		sp|P56270-3|MAZ_HUMAN, sp|P56270|MAZ_HUMAN
tims_22nov0401_Slot1-6_1_3313.00252.00252.2	D:\DRM\AllBGNdigests\FullHumanDB\ADAMTS1_Active_BGN_1\interact-tims_22nov0401_Slot1-6_1_3313.pep.xml	FVSSHR		TGSIRKKR.FVSSHR.YVETMIVA	R	Y	6	2	496.692	731.372	731.371	366.693	366.693	731.371	366.693	-0.0003	1.95	10.869	9.416	0.9709	2	0	253	258	14622.9			0.7379	0	TRUE	sp|Q9UHI8|ATS1_HUMAN	Q9UHI8	ATS1_HUMAN	ADAMTS1	A disintegrin and metalloproteinase with thrombospondin motifs 1
tims_22nov0401_Slot1-6_1_3313.00253.00253.5	D:\DRM\AllBGNdigests\FullHumanDB\ADAMTS1_Active_BGN_1\interact-tims_22nov0401_Slot1-6_1_3313.pep.xml	HGSGSGHSSSHGQHGSGSSYSYSR		RQSPSHVR.HGSGSGHSSSHGQHGSGSSYSYSR.GHYESGSG	R	G	24	5	496.692	2388.97	2388.97	478.801	478.8	2388.98	478.804	-0.0158	0.01214	16.785	8.177	0.9996	2	0	312	335	6756.59			0.8063	0	TRUE	sp|Q86YZ3|HORN_HUMAN	Q86YZ3	HORN_HUMAN	HRNR	Hornerin
tims_22nov0401_Slot1-6_1_3313.00255.00255.3	D:\DRM\AllBGNdigests\FullHumanDB\ADAMTS1_Active_BGN_1\interact-tims_22nov0401_Slot1-6_1_3313.pep.xml	HTLQQHQETPK		KPIKHEQK.HTLQQHQETPK.KKTGYGEI	K	K	11	3	496.692	1345.68	1345.67	449.566	449.565	1345.67	449.565	0.0007	6.086e-05	24.706	13.764	1	2	0	79	89	19173.6			0.7857	0	FALSE	sp|Q7Z417|NUFP2_HUMAN	Q7Z417	NUFP2_HUMAN	NUFIP2	FMR1-interacting protein NUFIP2		sp|Q7Z417-2|NUFP2_HUMAN
tims_22nov0401_Slot1-6_1_3313.00257.00257.2	D:\DRM\AllBGNdigests\FullHumanDB\ADAMTS1_Active_BGN_1\interact-tims_22nov0401_Slot1-6_1_3313.pep.xml	IHDNRIR		PSSIVEIR.IHDNRIR.KVPKGVFS	R	K	7	2	497.858	922.51	922.509	462.262	462.262	922.51	462.262	-0.0006	2.991	9.17	7.676	0.8975	2	1	166	172	0			0.82	0	TRUE	sp|P21810|PGS1_HUMAN	P21810	PGS1_HUMAN	BGN	Biglycan
tims_22nov0401_Slot1-6_1_3313.00258.00258.3	D:\DRM\AllBGNdigests\FullHumanDB\ADAMTS1_Active_BGN_1\interact-tims_22nov0401_Slot1-6_1_3313.pep.xml	AKHAEELAAQKR		KVSIKEYR.AKHAEELAAQKR.QIENMEAN	R	Q	12	3	497.858	1350.74	1350.74	451.254	451.253	1350.74	451.253	0.002	0.0001954	20.561	9.992	1	2	2	394	405	27181.5			0.7604	0	TRUE	sp|O60563|CCNT1_HUMAN	O60563	CCNT1_HUMAN	CCNT1	Cyclin-T1
tims_22nov0401_Slot1-6_1_3313.00259.00259.3	D:\DRM\AllBGNdigests\FullHumanDB\ADAMTS1_Active_BGN_1\interact-tims_22nov0401_Slot1-6_1_3313.pep.xml	GHNVAEVQKR		CMGPSHIR.GHNVAEVQKR.EFVCSGHQ	R	E	10	3	497.858	1136.6	1136.6	379.875	379.875	1136.61	379.876	-0.003	0.0002051	21.207	11.624	0.9999	2	1	244	253	10007.2			0.7293	0	FALSE	sp|O94813|SLIT2_HUMAN	O94813	SLIT2_HUMAN	SLIT2	Slit homolog 2 protein		sp|O94813-2|SLIT2_HUMAN, sp|O94813-3|SLIT2_HUMAN
tims_22nov0401_Slot1-6_1_3313.00262.00262.3	D:\DRM\AllBGNdigests\FullHumanDB\ADAMTS1_Active_BGN_1\interact-tims_22nov0401_Slot1-6_1_3313.pep.xml	HTLQQHQETPK		KPIKHEQK.HTLQQHQETPK.KKTGYGEI	K	K	11	3	497.858	1345.67	1345.67	449.565	449.565	1345.67	449.565	-0.0001	7.017e-06	26.664	12.44	1	2	0	79	89	19603.4			0.7854	0	FALSE	sp|Q7Z417|NUFP2_HUMAN	Q7Z417	NUFP2_HUMAN	NUFIP2	FMR1-interacting protein NUFIP2		sp|Q7Z417-2|NUFP2_HUMAN
tims_22nov0401_Slot1-6_1_3313.00264.00264.5	D:\DRM\AllBGNdigests\FullHumanDB\ADAMTS1_Active_BGN_1\interact-tims_22nov0401_Slot1-6_1_3313.pep.xml	SHDGAVHKPYNCSHCGK	SHDGAVHKPYNCSHCGK	DRMSYHVR.SHDGAVHKPYNCSHCGK.SFSRPDHI	R	S	17	5	497.858	1952.84	1952.84	391.575	391.575	1952.84	391.575	0.0024	0.03692	16.019	9.325	0.9985	2	1	328	344	9051.8	12C(57.0215),15C(57.0215)		0.7357	0	FALSE	sp|P56270-2|MAZ_HUMAN	P56270-2	MAZ_HUMAN	MAZ	Isoform 2 of Myc-associated zinc finger protein		sp|P56270-3|MAZ_HUMAN, sp|P56270|MAZ_HUMAN
tims_22nov0401_Slot1-6_1_3313.00266.00266.4	D:\DRM\AllBGNdigests\FullHumanDB\ADAMTS1_Active_BGN_1\interact-tims_22nov0401_Slot1-6_1_3313.pep.xml	SGSGQSSGYSQHGSGSSHSSGYRK		QSSGFGHK.SGSGQSSGYSQHGSGSSHSSGYRK.HGSRSGQS	K	H	24	4	499.024	2371.02	2371.01	593.761	593.761	2371.02	593.762	-0.0039	0.0007785	19.981	10.454	1	2	1	705	728	52884			0.8368	0	TRUE	sp|Q86YZ3|HORN_HUMAN	Q86YZ3	HORN_HUMAN	HRNR	Hornerin
tims_22nov0401_Slot1-6_1_3313.00269.00269.5	D:\DRM\AllBGNdigests\FullHumanDB\ADAMTS1_Active_BGN_1\interact-tims_22nov0401_Slot1-6_1_3313.pep.xml	HGSTSGQSSSSGQHDSSSGQSSSYGQHESASHHASGR		GHFSSQGR.HGSTSGQSSSSGQHDSSSGQSSSYGQHESASHHASGR.GRHGSGSG	R	G	37	5	499.024	3669.51	3669.51	734.909	734.909	3669.5	734.908	0.0046	2.463e-08	25.037	7.484	1	2	0	844	880	10734.1			0.9725	0	TRUE	sp|Q86YZ3|HORN_HUMAN	Q86YZ3	HORN_HUMAN	HRNR	Hornerin
tims_22nov0401_Slot1-6_1_3313.00272.00272.5	D:\DRM\AllBGNdigests\FullHumanDB\ADAMTS1_Active_BGN_1\interact-tims_22nov0401_Slot1-6_1_3313.pep.xml	SHDGAVHKPYNCSHCGK	SHDGAVHKPYNCSHCGK	DRMSYHVR.SHDGAVHKPYNCSHCGK.SFSRPDHI	R	S	17	5	499.024	1953.84	1953.84	391.776	391.776	1952.84	391.575	1.0052	1.52	12.093	9.467	0.8793	2	1	328	344	10093.8	12C(57.0215),15C(57.0215)		0.737	0	FALSE	sp|P56270-2|MAZ_HUMAN	P56270-2	MAZ_HUMAN	MAZ	Isoform 2 of Myc-associated zinc finger protein		sp|P56270-3|MAZ_HUMAN, sp|P56270|MAZ_HUMAN
tims_22nov0401_Slot1-6_1_3313.00279.00279.3	D:\DRM\AllBGNdigests\FullHumanDB\ADAMTS1_Active_BGN_1\interact-tims_22nov0401_Slot1-6_1_3313.pep.xml	NSSEREGHSINTR		EKYTAVQR.NSSEREGHSINTR.ENKYIPPG	R	E	13	3	500.192	1485.69	1485.68	496.236	496.236	1485.69	496.238	-0.0073	0.1465	13.859	10.279	0.9775	2	1	477	489	12495.4			0.7934	0	FALSE	sp|Q99700-2|ATX2_HUMAN	Q99700-2	ATX2_HUMAN	ATXN2	Isoform 2 of Ataxin-2		sp|Q99700-4|ATX2_HUMAN, sp|Q99700-5|ATX2_HUMAN, sp|Q99700|ATX2_HUMAN
tims_22nov0401_Slot1-6_1_3313.00280.00280.3	D:\DRM\AllBGNdigests\FullHumanDB\ADAMTS1_Active_BGN_1\interact-tims_22nov0401_Slot1-6_1_3313.pep.xml	HLVHKPSEER		DFACIMFK.HLVHKPSEER.VREIIINA	K	V	10	3	500.192	1230.65	1230.65	411.224	411.223	1230.65	411.223	0.0015	0.001767	16.379	8.76	0.9999	2	1	339	348	13808.4			0.7366	0	FALSE	sp|P31350-2|RIR2_HUMAN	P31350-2	RIR2_HUMAN	RRM2	Isoform 2 of Ribonucleoside-diphosphate reductase subunit M2		sp|P31350|RIR2_HUMAN
tims_22nov0401_Slot1-6_1_3313.00282.00282.2	D:\DRM\AllBGNdigests\FullHumanDB\ADAMTS1_Active_BGN_1\interact-tims_22nov0401_Slot1-6_1_3313.pep.xml	SCHTGLGR	SCHTGLGR	MNQIRGKK.SCHTGLGR.SAGWNIPI	K	S	8	2	501.358	886.408	886.408	444.211	444.211	886.408	444.211	-0.0003	0.05687	14.933	14.933	0.995	2	0	136	143	18315.6	2C(57.0215)		0.7779	0	TRUE	sp|P02787|TRFE_HUMAN	P02787	TRFE_HUMAN	TF	Serotransferrin
tims_22nov0401_Slot1-6_1_3313.00283.00283.3	D:\DRM\AllBGNdigests\FullHumanDB\ADAMTS1_Active_BGN_1\interact-tims_22nov0401_Slot1-6_1_3313.pep.xml	HLVHKPSEER		DFACIMFK.HLVHKPSEER.VREIIINA	K	V	10	3	501.358	1230.64	1230.64	411.221	411.221	1230.65	411.223	-0.0052	0.009252	14.551	7.807	0.9994	2	1	339	348	15236.7			0.7352	0	FALSE	sp|P31350-2|RIR2_HUMAN	P31350-2	RIR2_HUMAN	RRM2	Isoform 2 of Ribonucleoside-diphosphate reductase subunit M2		sp|P31350|RIR2_HUMAN
tims_22nov0401_Slot1-6_1_3313.00285.00285.4	D:\DRM\AllBGNdigests\FullHumanDB\ADAMTS1_Active_BGN_1\interact-tims_22nov0401_Slot1-6_1_3313.pep.xml	AASGHLKPVSGHSKPASGHPK		KSVFSHSK.AASGHLKPVSGHSKPASGHPK.SATVYPKP	K	S	21	4	501.358	2049.08	2049.08	513.278	513.278	2049.09	513.279	-0.0058	5.516e-10	36.468	12.562	1	2	2	413	433	29178.4			0.8549	0	TRUE	sp|Q13585|MTR1L_HUMAN	Q13585	MTR1L_HUMAN	GPR50	Melatonin-related receptor
tims_22nov0401_Slot1-6_1_3313.00297.00297.4	D:\DRM\AllBGNdigests\FullHumanDB\ADAMTS1_Active_BGN_1\interact-tims_22nov0401_Slot1-6_1_3313.pep.xml	TKPFQHHTHDVR		SSEKQWVR.TKPFQHHTHDVR.TVAHSPTA	R	T	12	4	502.524	1501.76	1501.75	376.446	376.446	1501.75	376.446	0.0006	0.02089	16.775	10.716	0.9999	2	1	280	291	13486.1			0.7105	0	FALSE	sp|Q969X6-2|UTP4_HUMAN	Q969X6-2	UTP4_HUMAN	UTP4	Isoform 2 of U3 small nucleolar RNA-associated protein 4 homolog		sp|Q969X6-3|UTP4_HUMAN, sp|Q969X6|UTP4_HUMAN
tims_22nov0401_Slot1-6_1_3313.00301.00301.3	D:\DRM\AllBGNdigests\FullHumanDB\ADAMTS1_Active_BGN_1\interact-tims_22nov0401_Slot1-6_1_3313.pep.xml	HLVHKPSEER		DFACIMFK.HLVHKPSEER.VREIIINA	K	V	10	3	502.524	1230.65	1230.65	411.225	411.224	1230.65	411.223	0.0043	0.0004316	18.413	7.992	0.9999	2	1	339	348	16001.3			0.7368	0	FALSE	sp|P31350-2|RIR2_HUMAN	P31350-2	RIR2_HUMAN	RRM2	Isoform 2 of Ribonucleoside-diphosphate reductase subunit M2		sp|P31350|RIR2_HUMAN
tims_22nov0401_Slot1-6_1_3313.00309.00309.4	D:\DRM\AllBGNdigests\FullHumanDB\ADAMTS1_Active_BGN_1\interact-tims_22nov0401_Slot1-6_1_3313.pep.xml	KYVQKDGHHCCLK	KYVQKDGHHCCLK	CRDPIQGK.KYVQKDGHHCCLK.CFDKFCAN	K	C	13	4	504.857	1671.79	1671.79	418.956	418.955	1671.8	418.957	-0.0045	0.0413	15.887	10.616	0.9903	2	2	18	30	23764.6	10C(57.0215),11C(57.0215)		0.7542	0	FALSE	sp|Q13642-1|FHL1_HUMAN	Q13642-1	FHL1_HUMAN	FHL1	Isoform 1 of Four and a half LIM domains protein 1		sp|Q13642-3|FHL1_HUMAN, sp|Q13642-4|FHL1_HUMAN, sp|Q13642-5|FHL1_HUMAN, sp|Q13642|FHL1_HUMAN
tims_22nov0401_Slot1-6_1_3313.00310.00310.4	D:\DRM\AllBGNdigests\FullHumanDB\ADAMTS1_Active_BGN_1\interact-tims_22nov0401_Slot1-6_1_3313.pep.xml	AASGHLKPVSGHSKPASGHPK		KSVFSHSK.AASGHLKPVSGHSKPASGHPK.SATVYPKP	K	S	21	4	504.857	2050.1	2050.1	513.532	513.532	2049.09	513.279	1.0107	3.154e-05	22.443	10.283	1	2	2	413	433	40876.8			0.8466	0	TRUE	sp|Q13585|MTR1L_HUMAN	Q13585	MTR1L_HUMAN	GPR50	Melatonin-related receptor
tims_22nov0401_Slot1-6_1_3313.00311.00311.3	D:\DRM\AllBGNdigests\FullHumanDB\ADAMTS1_Active_BGN_1\interact-tims_22nov0401_Slot1-6_1_3313.pep.xml	KYVQKDGHHCCLK	KYVQKDGHHCCLK	CRDPIQGK.KYVQKDGHHCCLK.CFDKFCAN	K	C	13	3	504.857	1671.81	1671.81	558.276	558.276	1671.8	558.273	0.0078	4.217e-06	20.601	9.795	1	2	2	18	30	33014.8	10C(57.0215),11C(57.0215)		0.7889	0	FALSE	sp|Q13642-1|FHL1_HUMAN	Q13642-1	FHL1_HUMAN	FHL1	Isoform 1 of Four and a half LIM domains protein 1		sp|Q13642-3|FHL1_HUMAN, sp|Q13642-4|FHL1_HUMAN, sp|Q13642-5|FHL1_HUMAN, sp|Q13642|FHL1_HUMAN
tims_22nov0401_Slot1-6_1_3313.00313.00313.3	D:\DRM\AllBGNdigests\FullHumanDB\ADAMTS1_Active_BGN_1\interact-tims_22nov0401_Slot1-6_1_3313.pep.xml	QGAHHAAGQAGNEAGR	Q[111]GAHHAAGQAGNEAGR	GKEAEKFG.QGAHHAAGQAGNEAGR.FGQGVHHG	G	F	16	3	504.857	1513.68	1513.68	505.567	505.566	1513.68	505.566	0.0003	0.0008363	20.914	14.165	0.9997	1	0	244	259	7806.19	1Q(-17.0265)		0.7512	0	TRUE	sp|Q6UWP8|SBSN_HUMAN	Q6UWP8	SBSN_HUMAN	SBSN	Suprabasin
tims_22nov0401_Slot1-6_1_3313.00315.00315.3	D:\DRM\AllBGNdigests\FullHumanDB\ADAMTS1_Active_BGN_1\interact-tims_22nov0401_Slot1-6_1_3313.pep.xml	KYVQKDGHHCCLK	KYVQKDGHHCCLK	CRDPIQGK.KYVQKDGHHCCLK.CFDKFCAN	K	C	13	3	504.857	1671.81	1671.8	558.276	558.275	1671.8	558.273	0.0061	0.0001162	18.63	7.912	0.9999	2	2	18	30	33014.8	10C(57.0215),11C(57.0215)		0.7968	0	FALSE	sp|Q13642-1|FHL1_HUMAN	Q13642-1	FHL1_HUMAN	FHL1	Isoform 1 of Four and a half LIM domains protein 1		sp|Q13642-3|FHL1_HUMAN, sp|Q13642-4|FHL1_HUMAN, sp|Q13642-5|FHL1_HUMAN, sp|Q13642|FHL1_HUMAN
tims_22nov0401_Slot1-6_1_3313.00316.00316.3	D:\DRM\AllBGNdigests\FullHumanDB\ADAMTS1_Active_BGN_1\interact-tims_22nov0401_Slot1-6_1_3313.pep.xml	NHEEEMKDLR	NHEEEM[147]KDLR	EEIAYIKK.NHEEEMKDLR.NVSTGDVN	K	N	10	3	506.023	1315.59	1315.59	439.536	439.536	1315.58	439.535	0.0041	0.001034	19.303	9.973	0.9999	2	1	286	295	129143	6M(15.9949)		0.7679	0	TRUE	sp|P13645|K1C10_HUMAN	P13645	K1C10_HUMAN	KRT10	Keratin, type I cytoskeletal 10
tims_22nov0401_Slot1-6_1_3313.00323.00323.3	D:\DRM\AllBGNdigests\FullHumanDB\ADAMTS1_Active_BGN_1\interact-tims_22nov0401_Slot1-6_1_3313.pep.xml	KYVQKDGHHCCLK	KYVQKDGHHCCLK	CRDPIQGK.KYVQKDGHHCCLK.CFDKFCAN	K	C	13	3	507.189	1671.79	1671.79	558.272	558.271	1671.8	558.273	-0.0051	0.1166	13.301	10.277	0.988	2	2	18	30	36508.2	10C(57.0215),11C(57.0215)		0.804	0	FALSE	sp|Q13642-1|FHL1_HUMAN	Q13642-1	FHL1_HUMAN	FHL1	Isoform 1 of Four and a half LIM domains protein 1		sp|Q13642-3|FHL1_HUMAN, sp|Q13642-4|FHL1_HUMAN, sp|Q13642-5|FHL1_HUMAN, sp|Q13642|FHL1_HUMAN
tims_22nov0401_Slot1-6_1_3313.00324.00324.2	D:\DRM\AllBGNdigests\FullHumanDB\ADAMTS1_Active_BGN_1\interact-tims_22nov0401_Slot1-6_1_3313.pep.xml	NHEEEMKDLR	NHEEEM[147]KDLR	EEIAYIKK.NHEEEMKDLR.NVSTGDVN	K	N	10	2	507.189	1315.58	1315.58	658.799	658.798	1315.58	658.798	-0.0002	4.612e-05	22.899	9.11	0.9999	2	1	286	295	25090.3	6M(15.9949)		0.966	0	TRUE	sp|P13645|K1C10_HUMAN	P13645	K1C10_HUMAN	KRT10	Keratin, type I cytoskeletal 10
tims_22nov0401_Slot1-6_1_3313.00325.00325.2	D:\DRM\AllBGNdigests\FullHumanDB\ADAMTS1_Active_BGN_1\interact-tims_22nov0401_Slot1-6_1_3313.pep.xml	TEEREQIK		DPSIQRVR.TEEREQIK.TINNKFAS	R	T	8	2	507.189	1031.53	1031.52	516.77	516.769	1031.52	516.77	-0.0001	0.1687	13.167	8.581	0.9962	2	1	166	173	11759.9			0.8367	0	FALSE	sp|P13647|K2C5_HUMAN	P13647	K2C5_HUMAN	KRT5	Keratin, type II cytoskeletal 5	KRT4	sp|P19013|K2C4_HUMAN
tims_22nov0401_Slot1-6_1_3313.00335.00335.3	D:\DRM\AllBGNdigests\FullHumanDB\ADAMTS1_Active_BGN_1\interact-tims_22nov0401_Slot1-6_1_3313.pep.xml	DADADAGGGADGGDGRGGHSCR	DADADAGGGADGGDGRGGHSCR	MR.DADADAGGGADGGDGRGGHSCR.GGVDTAAA	R	G	22	3	508.357	2029.79	2029.78	677.602	677.602	2029.79	677.604	-0.0054	0.0004502	20.385	7.973	1	2	1	3	24	17669.9	21C(57.0215)		0.9012	0	TRUE	sp|Q14657|LAGE3_HUMAN	Q14657	LAGE3_HUMAN	LAGE3	EKC/KEOPS complex subunit LAGE3
tims_22nov0401_Slot1-6_1_3313.00338.00338.4	D:\DRM\AllBGNdigests\FullHumanDB\ADAMTS1_Active_BGN_1\interact-tims_22nov0401_Slot1-6_1_3313.pep.xml	CAPGYYGNPLLIGSTCKK	CAP[113]GYYGNP[113]LLIGSTCKK	YAGPNCER.CAPGYYGNPLLIGSTCKK.CDCSGNSD	R	C	18	4	509.523	2029.95	2029.95	508.495	508.495	2029.96	508.497	-0.0092	0.2307	15.01	11.464	0.8856	2	1	169	186	904174	16C(57.0215),1C(57.0215),3P(15.9949),9P(15.9949)		0.8032	0	FALSE	sp|Q16363-2|LAMA4_HUMAN	Q16363-2	LAMA4_HUMAN	LAMA4	Isoform 2 of Laminin subunit alpha-4		sp|Q16363|LAMA4_HUMAN
tims_22nov0401_Slot1-6_1_3313.00339.00339.3	D:\DRM\AllBGNdigests\FullHumanDB\ADAMTS1_Active_BGN_1\interact-tims_22nov0401_Slot1-6_1_3313.pep.xml	NHEEEMKDLR	NHEEEM[147]KDLR	EEIAYIKK.NHEEEMKDLR.NVSTGDVN	K	N	10	3	509.523	1315.58	1315.58	439.535	439.534	1315.58	439.535	-0.0007	0.000235	24.565	10.12	0.9999	2	1	286	295	138185	6M(15.9949)		0.7684	0	TRUE	sp|P13645|K1C10_HUMAN	P13645	K1C10_HUMAN	KRT10	Keratin, type I cytoskeletal 10
tims_22nov0401_Slot1-6_1_3313.00342.00342.3	D:\DRM\AllBGNdigests\FullHumanDB\ADAMTS1_Active_BGN_1\interact-tims_22nov0401_Slot1-6_1_3313.pep.xml	AAQHHTEEQSKVPPEQK		PAKDQQQK.AAQHHTEEQSKVPPEQK.RKAGSTSW	K	R	17	3	509.523	1942.95	1942.95	648.659	648.658	1942.95	648.657	0.003	0.006975	14.591	7.454	0.9993	2	1	482	498	32540.1			0.8645	0	FALSE	sp|Q9NW13-2|RBM28_HUMAN	Q9NW13-2	RBM28_HUMAN	RBM28	Isoform 2 of RNA-binding protein 28		sp|Q9NW13|RBM28_HUMAN
tims_22nov0401_Slot1-6_1_3313.00343.00343.3	D:\DRM\AllBGNdigests\FullHumanDB\ADAMTS1_Active_BGN_1\interact-tims_22nov0401_Slot1-6_1_3313.pep.xml	DADADAGGGADGGDGRGGHSCR	DADADAGGGADGGDGRGGHSCR	MR.DADADAGGGADGGDGRGGHSCR.GGVDTAAA	R	G	22	3	509.523	2029.79	2029.79	677.603	677.603	2029.79	677.604	-0.0024	1.924e-07	26.017	8.031	1	2	1	3	24	19260.7	21C(57.0215)		0.899	0	TRUE	sp|Q14657|LAGE3_HUMAN	Q14657	LAGE3_HUMAN	LAGE3	EKC/KEOPS complex subunit LAGE3
tims_22nov0401_Slot1-6_1_3313.00346.00346.3	D:\DRM\AllBGNdigests\FullHumanDB\ADAMTS1_Active_BGN_1\interact-tims_22nov0401_Slot1-6_1_3313.pep.xml	HAETSSGGQAASSQEQAR		SSRQSGTR.HAETSSGGQAASSQEQAR.SSPGERHG	R	S	18	3	509.523	1800.8	1800.8	601.274	601.273	1800.8	601.274	-0.0012	1.01e-05	26.734	10.856	1	2	0	1657	1674	2953.24			0.8917	0	TRUE	sp|P20930|FILA_HUMAN	P20930	FILA_HUMAN	FLG	Filaggrin
tims_22nov0401_Slot1-6_1_3313.00355.00355.4	D:\DRM\AllBGNdigests\FullHumanDB\ADAMTS1_Active_BGN_1\interact-tims_22nov0401_Slot1-6_1_3313.pep.xml	AAQHHTEEQSKVPPEQK		PAKDQQQK.AAQHHTEEQSKVPPEQK.RKAGSTSW	K	R	17	4	510.69	1942.95	1942.95	486.745	486.745	1942.95	486.745	0.0006	4.435e-06	23.895	11.184	1	2	1	482	498	33624.2			0.8156	0	FALSE	sp|Q9NW13-2|RBM28_HUMAN	Q9NW13-2	RBM28_HUMAN	RBM28	Isoform 2 of RNA-binding protein 28		sp|Q9NW13|RBM28_HUMAN
tims_22nov0401_Slot1-6_1_3313.00357.00357.3	D:\DRM\AllBGNdigests\FullHumanDB\ADAMTS1_Active_BGN_1\interact-tims_22nov0401_Slot1-6_1_3313.pep.xml	HAETSSGGQAASSQEQAR		SSRQSGTR.HAETSSGGQAASSQEQAR.SSPGERHG	R	S	18	3	510.69	1800.79	1800.79	601.271	601.271	1800.8	601.274	-0.0085	1.803e-06	28.875	12.552	1	2	0	1657	1674	3103.72			0.8933	0	TRUE	sp|P20930|FILA_HUMAN	P20930	FILA_HUMAN	FLG	Filaggrin
tims_22nov0401_Slot1-6_1_3313.00359.00359.3	D:\DRM\AllBGNdigests\FullHumanDB\ADAMTS1_Active_BGN_1\interact-tims_22nov0401_Slot1-6_1_3313.pep.xml	TCNVDHKPSNTKVDK	TCNVDHKPSNTKVDK	SNFGTQTY.TCNVDHKPSNTKVDK.TVERKCCV	Y	T	15	3	510.69	1741.84	1741.84	581.62	581.619	1741.84	581.621	-0.0051	0.001675	12.582	6.783	0.9835	1	2	82	96	12957.7	2C(57.0215)		0.8059	0	FALSE	sp|P01859-1|IGHG2_HUMAN	P01859-1	IGHG2_HUMAN	IGHG2	Isoform 1 of Immunoglobulin heavy constant gamma 2	IGHG4	sp|P01859|IGHG2_HUMAN, sp|P01861-1|IGHG4_HUMAN, sp|P01861|IGHG4_HUMAN
tims_22nov0401_Slot1-6_1_3313.00364.00364.4	D:\DRM\AllBGNdigests\FullHumanDB\ADAMTS1_Active_BGN_1\interact-tims_22nov0401_Slot1-6_1_3313.pep.xml	CAPGYYGNPLLIGSTCKK	CAP[113]GYYGNP[113]LLIGSTCKK	YAGPNCER.CAPGYYGNPLLIGSTCKK.CDCSGNSD	R	C	18	4	511.856	2029.95	2029.95	508.496	508.495	2029.96	508.497	-0.0084	0.1967	17.258	15.231	0.915	2	1	169	186	940404	16C(57.0215),1C(57.0215),3P(15.9949),9P(15.9949)		0.8042	0	FALSE	sp|Q16363-2|LAMA4_HUMAN	Q16363-2	LAMA4_HUMAN	LAMA4	Isoform 2 of Laminin subunit alpha-4		sp|Q16363|LAMA4_HUMAN
tims_22nov0401_Slot1-6_1_3313.00368.00368.2	D:\DRM\AllBGNdigests\FullHumanDB\ADAMTS1_Active_BGN_1\interact-tims_22nov0401_Slot1-6_1_3313.pep.xml	LHLDHNK		DIPETINE.LHLDHNK.IQAIEIED	E	I	7	2	511.856	875.462	875.461	438.738	438.738	875.461	438.738	-0.0002	0.1004	15.132	10.015	0.9877	1	0	234	240	38418.7			0.7997	0	FALSE	sp|P21810|PGS1_HUMAN	P21810	PGS1_HUMAN	BGN	Biglycan	KERA	sp|O60938|KERA_HUMAN
tims_22nov0401_Slot1-6_1_3313.00371.00371.3	D:\DRM\AllBGNdigests\FullHumanDB\ADAMTS1_Active_BGN_1\interact-tims_22nov0401_Slot1-6_1_3313.pep.xml	DSCGKGEMATGNGRR	DSCGKGEMATGNGRR	MAAVK.DSCGKGEMATGNGRR.LHIGIPEA	K	L	15	3	511.856	1594.7	1594.7	532.573	532.572	1594.69	532.572	0.0011	0.001704	16.533	8.296	1	2	2	6	20	12799.3	3C(57.0215)		0.8309	0	TRUE	sp|P61758|PFD3_HUMAN	P61758	PFD3_HUMAN	VBP1	Prefoldin subunit 3
tims_22nov0401_Slot1-6_1_3313.00372.00372.2	D:\DRM\AllBGNdigests\FullHumanDB\ADAMTS1_Active_BGN_1\interact-tims_22nov0401_Slot1-6_1_3313.pep.xml	HLEQQEGQPK		EQQMGQIK.HLEQQEGQPK.HIEQQEGQ	K	H	10	2	511.856	1192.58	1192.58	597.299	597.299	1192.58	597.299	-0.0003	0.1963	13.135	9.21	0.9962	2	0	315	324	21122.5			0.8916	0	TRUE	sp|P07476|INVO_HUMAN	P07476	INVO_HUMAN	IVL	Involucrin
tims_22nov0401_Slot1-6_1_3313.00379.00379.2	D:\DRM\AllBGNdigests\FullHumanDB\ADAMTS1_Active_BGN_1\interact-tims_22nov0401_Slot1-6_1_3313.pep.xml	SSSSGSVGESSSKGPR		GSSSGGHK.SSSSGSVGESSSKGPR.	K	Y	16	2	513.023	1494.69	1494.69	748.354	748.354	1494.69	748.353	0.0023	2.031e-07	29.433	9.851	1	2	1	568	583	198847			1.0983	0	TRUE	sp|P13645|K1C10_HUMAN	P13645	K1C10_HUMAN	KRT10	Keratin, type I cytoskeletal 10
tims_22nov0401_Slot1-6_1_3313.00389.00389.3	D:\DRM\AllBGNdigests\FullHumanDB\ADAMTS1_Active_BGN_1\interact-tims_22nov0401_Slot1-6_1_3313.pep.xml	KHNQRPTFR		ISQKKMHR.KHNQRPTFR.QMQIENVS	R	Q	9	3	513.023	1182.64	1182.64	395.222	395.222	1182.64	395.22	0.007	1.909	10.873	8.587	0.9099	2	2	92	100	11058.2			0.7373	0	FALSE	sp|P21333-2|FLNA_HUMAN	P21333-2	FLNA_HUMAN	FLNA	Isoform 2 of Filamin-A		sp|P21333|FLNA_HUMAN
tims_22nov0401_Slot1-6_1_3313.00391.00391.4	D:\DRM\AllBGNdigests\FullHumanDB\ADAMTS1_Active_BGN_1\interact-tims_22nov0401_Slot1-6_1_3313.pep.xml	VQATEKHQDQAVTSSAHHR		SEHKKIQK.VQATEKHQDQAVTSSAHHR.GGHGVPHG	K	G	19	4	514.189	2129.04	2129.04	533.267	533.267	2129.04	533.266	0.0014	1.021e-07	33.688	13.399	1	2	1	413	431	115491			0.8209	0	TRUE	sp|Q5SW79|CE170_HUMAN	Q5SW79	CE170_HUMAN	CEP170	Centrosomal protein of 170 kDa
tims_22nov0401_Slot1-6_1_3313.00392.00392.3	D:\DRM\AllBGNdigests\FullHumanDB\ADAMTS1_Active_BGN_1\interact-tims_22nov0401_Slot1-6_1_3313.pep.xml	SSSSGSVGESSSKGPR		GSSSGGHK.SSSSGSVGESSSKGPR.	K	Y	16	3	514.189	1494.7	1494.7	499.24	499.24	1494.69	499.238	0.0059	1.413e-07	30.432	10.278	1	2	1	568	583	191380			0.7927	0	TRUE	sp|P13645|K1C10_HUMAN	P13645	K1C10_HUMAN	KRT10	Keratin, type I cytoskeletal 10
tims_22nov0401_Slot1-6_1_3313.00393.00393.3	D:\DRM\AllBGNdigests\FullHumanDB\ADAMTS1_Active_BGN_1\interact-tims_22nov0401_Slot1-6_1_3313.pep.xml	IHVLHHGTGK		KPSEGSYR.IHVLHHGTGK.WYEIQDIQ	R	W	10	3	514.189	1097.61	1097.61	366.878	366.878	1097.61	366.877	0.002	0.001266	18.356	10.033	0.9998	2	0	516	525	28318.6			0.7301	0	FALSE	sp|Q53GS9|SNUT2_HUMAN	Q53GS9	SNUT2_HUMAN	USP39	U4/U6.U5 tri-snRNP-associated protein 2		sp|Q53GS9-2|SNUT2_HUMAN
tims_22nov0401_Slot1-6_1_3313.00395.00395.2	D:\DRM\AllBGNdigests\FullHumanDB\ADAMTS1_Active_BGN_1\interact-tims_22nov0401_Slot1-6_1_3313.pep.xml	GSGGGSSGGSIGGR		GGGSSGGR.GSGGGSSGGSIGGR.GSSSGGVK	R	G	14	2	514.189	1091.5	1091.5	546.756	546.755	1091.5	546.755	0.0001	0.0002462	21.162	10.717	1	2	0	603	616	64252.4			0.8218	0	TRUE	sp|P04264|K2C1_HUMAN	P04264	K2C1_HUMAN	KRT1	Keratin, type II cytoskeletal 1
tims_22nov0401_Slot1-6_1_3313.00398.00398.2	D:\DRM\AllBGNdigests\FullHumanDB\ADAMTS1_Active_BGN_1\interact-tims_22nov0401_Slot1-6_1_3313.pep.xml	QHNPPSDR	Q[111]HNPPSDR	RNFCNWQK.QHNPPSDR.DAEHYDTA	K	D	8	2	514.189	932.412	932.412	467.214	467.213	932.41	467.212	0.0014	0.0004444	18.366	8.334	1	2	0	338	345	50757.4	1Q(-17.0265)		0.7924	0	TRUE	sp|Q9UHI8|ATS1_HUMAN	Q9UHI8	ATS1_HUMAN	ADAMTS1	A disintegrin and metalloproteinase with thrombospondin motifs 1
tims_22nov0401_Slot1-6_1_3313.00400.00400.3	D:\DRM\AllBGNdigests\FullHumanDB\ADAMTS1_Active_BGN_1\interact-tims_22nov0401_Slot1-6_1_3313.pep.xml	AAQHHTEEQSKVPPEQK		PAKDQQQK.AAQHHTEEQSKVPPEQK.RKAGSTSW	K	R	17	3	514.189	1943.95	1943.95	648.99	648.99	1942.95	648.657	0.9973	1.653	9.931	7.87	0.9389	2	1	482	498	33141.7			0.8686	0	FALSE	sp|Q9NW13-2|RBM28_HUMAN	Q9NW13-2	RBM28_HUMAN	RBM28	Isoform 2 of RNA-binding protein 28		sp|Q9NW13|RBM28_HUMAN
tims_22nov0401_Slot1-6_1_3313.00403.00403.2	D:\DRM\AllBGNdigests\FullHumanDB\ADAMTS1_Active_BGN_1\interact-tims_22nov0401_Slot1-6_1_3313.pep.xml	SSSSGSVGESSSKGPR		GSSSGGHK.SSSSGSVGESSSKGPR.	K	Y	16	2	515.356	1494.69	1494.69	748.352	748.352	1494.69	748.353	-0.0014	5.112e-10	38.741	10.692	1	2	1	568	583	210610			1.0991	0	TRUE	sp|P13645|K1C10_HUMAN	P13645	K1C10_HUMAN	KRT10	Keratin, type I cytoskeletal 10
tims_22nov0401_Slot1-6_1_3313.00405.00405.3	D:\DRM\AllBGNdigests\FullHumanDB\ADAMTS1_Active_BGN_1\interact-tims_22nov0401_Slot1-6_1_3313.pep.xml	VQATEKHQDQAVTSSAHHR		SEHKKIQK.VQATEKHQDQAVTSSAHHR.GGHGVPHG	K	G	19	3	515.356	2129.03	2129.03	710.683	710.682	2129.04	710.686	-0.0107	0.0006373	20.715	10.15	0.9997	2	1	413	431	27988.9			0.9583	0	TRUE	sp|Q5SW79|CE170_HUMAN	Q5SW79	CE170_HUMAN	CEP170	Centrosomal protein of 170 kDa
tims_22nov0401_Slot1-6_1_3313.00406.00406.3	D:\DRM\AllBGNdigests\FullHumanDB\ADAMTS1_Active_BGN_1\interact-tims_22nov0401_Slot1-6_1_3313.pep.xml	AKPTGSGKEEGPAPCK	AKPTGSGKEEGPAPCK	MPKK.AKPTGSGKEEGPAPCK.QMKIEAAG	K	Q	16	3	515.356	1612.79	1612.79	538.603	538.603	1612.79	538.603	-0.0014	2.47e-05	19.274	9.969	1	2	2	5	20	79872.1	15C(57.0215)		0.7794	0	FALSE	sp|Q8IUF8|RIOX2_HUMAN	Q8IUF8	RIOX2_HUMAN	RIOX2	Ribosomal oxygenase 2		sp|Q8IUF8-2|RIOX2_HUMAN, sp|Q8IUF8-4|RIOX2_HUMAN
tims_22nov0401_Slot1-6_1_3313.00407.00407.3	D:\DRM\AllBGNdigests\FullHumanDB\ADAMTS1_Active_BGN_1\interact-tims_22nov0401_Slot1-6_1_3313.pep.xml	RGMDDDRGPR		PDDDRVPR.RGMDDDRGPR.RGPEEDRF	R	R	10	3	515.356	1173.53	1173.53	392.185	392.184	1173.53	392.184	0.0002	0.05837	13.954	9.803	0.9959	2	2	960	969	23393.2			0.7404	0	FALSE	sp|Q14152|EIF3A_HUMAN	Q14152	EIF3A_HUMAN	EIF3A	Eukaryotic translation initiation factor 3 subunit A		sp|Q14152-2|EIF3A_HUMAN
tims_22nov0401_Slot1-6_1_3313.00408.00408.3	D:\DRM\AllBGNdigests\FullHumanDB\ADAMTS1_Active_BGN_1\interact-tims_22nov0401_Slot1-6_1_3313.pep.xml	AKPTGSGKEEGPAPCK	AKPTGSGKEEGPAPCK	MPKK.AKPTGSGKEEGPAPCK.QMKIEAAG	K	Q	16	3	515.356	1612.78	1612.78	538.602	538.602	1612.79	538.603	-0.0043	1.029e-06	24.619	8.519	1	2	2	5	20	100951	15C(57.0215)		0.828	0	FALSE	sp|Q8IUF8|RIOX2_HUMAN	Q8IUF8	RIOX2_HUMAN	RIOX2	Ribosomal oxygenase 2		sp|Q8IUF8-2|RIOX2_HUMAN, sp|Q8IUF8-4|RIOX2_HUMAN
tims_22nov0401_Slot1-6_1_3313.00414.00414.4	D:\DRM\AllBGNdigests\FullHumanDB\ADAMTS1_Active_BGN_1\interact-tims_22nov0401_Slot1-6_1_3313.pep.xml	VQATEKHQDQAVTSSAHHR		SEHKKIQK.VQATEKHQDQAVTSSAHHR.GGHGVPHG	K	G	19	4	516.521	2129.04	2129.03	533.266	533.266	2129.04	533.266	-0.0014	7.662e-07	29.4	12.139	1	2	1	413	431	125755			0.8203	0	TRUE	sp|Q5SW79|CE170_HUMAN	Q5SW79	CE170_HUMAN	CEP170	Centrosomal protein of 170 kDa
tims_22nov0401_Slot1-6_1_3313.00416.00416.3	D:\DRM\AllBGNdigests\FullHumanDB\ADAMTS1_Active_BGN_1\interact-tims_22nov0401_Slot1-6_1_3313.pep.xml	AKPTGSGKEEGPAPCK	AKPTGSGKEEGPAPCK	MPKK.AKPTGSGKEEGPAPCK.QMKIEAAG	K	Q	16	3	516.521	1612.79	1612.79	538.603	538.602	1612.79	538.603	-0.0024	0.015	14.674	9.584	0.9988	2	2	5	20	121544	15C(57.0215)		0.8045	0	FALSE	sp|Q8IUF8|RIOX2_HUMAN	Q8IUF8	RIOX2_HUMAN	RIOX2	Ribosomal oxygenase 2		sp|Q8IUF8-2|RIOX2_HUMAN, sp|Q8IUF8-4|RIOX2_HUMAN
tims_22nov0401_Slot1-6_1_3313.00419.00419.4	D:\DRM\AllBGNdigests\FullHumanDB\ADAMTS1_Active_BGN_1\interact-tims_22nov0401_Slot1-6_1_3313.pep.xml	QSGTHHAENSSGGQAASSHEQAR	Q[111]SGTHHAENSSGGQAASSHEQAR	GHSAESSR.QSGTHHAENSSGGQAASSHEQAR.SSAGERHG	R	S	23	4	516.521	2316.01	2316	580.009	580.008	2315.99	580.004	0.0163	1.024e-09	38.134	10.596	1	2	0	2301	2323	32674.6	1Q(-17.0265)		0.8785	0	TRUE	sp|P20930|FILA_HUMAN	P20930	FILA_HUMAN	FLG	Filaggrin
tims_22nov0401_Slot1-6_1_3313.00429.00429.3	D:\DRM\AllBGNdigests\FullHumanDB\ADAMTS1_Active_BGN_1\interact-tims_22nov0401_Slot1-6_1_3313.pep.xml	EKIEDAKESQR		KEIIPEIR.EKIEDAKESQR.SGNVAEIA	R	S	11	3	516.521	1331.67	1331.67	444.896	444.896	1331.67	444.897	-0.0024	0.08592	15.111	9.889	0.9845	2	2	653	663	13958			0.7372	0	FALSE	sp|P49321-3|NASP_HUMAN	P49321-3	NASP_HUMAN	NASP	Isoform 3 of Nuclear autoantigenic sperm protein		sp|P49321-2|NASP_HUMAN, sp|P49321-4|NASP_HUMAN, sp|P49321|NASP_HUMAN
tims_22nov0401_Slot1-6_1_3313.00430.00430.3	D:\DRM\AllBGNdigests\FullHumanDB\ADAMTS1_Active_BGN_1\interact-tims_22nov0401_Slot1-6_1_3313.pep.xml	SSSSGSVGESSSKGPR		GSSSGGHK.SSSSGSVGESSSKGPR.	K	Y	16	3	517.688	1494.69	1494.69	499.238	499.238	1494.69	499.238	0.0008	4.574e-08	29.355	10.005	1	2	1	568	583	202997			0.7907	0	TRUE	sp|P13645|K1C10_HUMAN	P13645	K1C10_HUMAN	KRT10	Keratin, type I cytoskeletal 10
tims_22nov0401_Slot1-6_1_3313.00432.00432.3	D:\DRM\AllBGNdigests\FullHumanDB\ADAMTS1_Active_BGN_1\interact-tims_22nov0401_Slot1-6_1_3313.pep.xml	RGMDDDRGPR		PDDDRVPR.RGMDDDRGPR.RGPEEDRF	R	R	10	3	517.688	1173.53	1173.53	392.185	392.185	1173.53	392.184	0.0026	0.007584	16.824	11.971	0.9995	2	2	960	969	25385.8			0.7388	0	FALSE	sp|Q14152|EIF3A_HUMAN	Q14152	EIF3A_HUMAN	EIF3A	Eukaryotic translation initiation factor 3 subunit A		sp|Q14152-2|EIF3A_HUMAN
tims_22nov0401_Slot1-6_1_3313.00434.00434.3	D:\DRM\AllBGNdigests\FullHumanDB\ADAMTS1_Active_BGN_1\interact-tims_22nov0401_Slot1-6_1_3313.pep.xml	SSSSGSVGESSSKGPR		GSSSGGHK.SSSSGSVGESSSKGPR.	K	Y	16	3	517.688	1494.69	1494.69	499.238	499.237	1494.69	499.238	-0.0014	4.369e-07	26.497	10.619	1	2	1	568	583	202997			0.7771	0	TRUE	sp|P13645|K1C10_HUMAN	P13645	K1C10_HUMAN	KRT10	Keratin, type I cytoskeletal 10
tims_22nov0401_Slot1-6_1_3313.00440.00440.3	D:\DRM\AllBGNdigests\FullHumanDB\ADAMTS1_Active_BGN_1\interact-tims_22nov0401_Slot1-6_1_3313.pep.xml	EKIEDAKESQR		KEIIPEIR.EKIEDAKESQR.SGNVAEIA	R	S	11	3	517.688	1331.68	1331.67	444.899	444.899	1331.67	444.897	0.0063	0.0001693	22.963	11.385	1	2	2	653	663	13560.2			0.7379	0	FALSE	sp|P49321-3|NASP_HUMAN	P49321-3	NASP_HUMAN	NASP	Isoform 3 of Nuclear autoantigenic sperm protein		sp|P49321-2|NASP_HUMAN, sp|P49321-4|NASP_HUMAN, sp|P49321|NASP_HUMAN
tims_22nov0401_Slot1-6_1_3313.00444.00444.3	D:\DRM\AllBGNdigests\FullHumanDB\ADAMTS1_Active_BGN_1\interact-tims_22nov0401_Slot1-6_1_3313.pep.xml	KGYSPTHREEE		SSSEKKER.KGYSPTHREEE.YGKNHHNS	R	Y	11	3	517.688	1331.61	1331.61	444.877	444.876	1331.61	444.877	-0.0033	0.002629	21.591	14.027	0.9986	1	2	162	172	21995.4			0.7677	0	TRUE	sp|P20930|FILA_HUMAN	P20930	FILA_HUMAN	FLG	Filaggrin
tims_22nov0401_Slot1-6_1_3313.00447.00447.3	D:\DRM\AllBGNdigests\FullHumanDB\ADAMTS1_Active_BGN_1\interact-tims_22nov0401_Slot1-6_1_3313.pep.xml	SEEERTTEAEKNER		ADAMAKDR.SEEERTTEAEKNER.VQKHIKAI	R	V	14	3	517.688	1706.77	1706.77	569.932	569.931	1706.77	569.931	0.0013	0.1372	12.37	9.038	0.9927	2	2	504	517	14601.6			0.8448	0	TRUE	sp|P26038|MOES_HUMAN	P26038	MOES_HUMAN	MSN	Moesin
tims_22nov0401_Slot1-6_1_3313.00449.00449.4	D:\DRM\AllBGNdigests\FullHumanDB\ADAMTS1_Active_BGN_1\interact-tims_22nov0401_Slot1-6_1_3313.pep.xml	QSGTHHAENSSGGQAASSHEQAR	Q[111]SGTHHAENSSGGQAASSHEQAR	GHSAESSR.QSGTHHAENSSGGQAASSHEQAR.SSAGERHG	R	S	23	4	518.855	2315.99	2315.99	580.005	580.005	2315.99	580.004	0.0026	5.58e-06	29.323	9.388	1	2	0	2301	2323	33319.9	1Q(-17.0265)		0.8774	0	TRUE	sp|P20930|FILA_HUMAN	P20930	FILA_HUMAN	FLG	Filaggrin
tims_22nov0401_Slot1-6_1_3313.00450.00450.3	D:\DRM\AllBGNdigests\FullHumanDB\ADAMTS1_Active_BGN_1\interact-tims_22nov0401_Slot1-6_1_3313.pep.xml	SSSSGSVGESSSKGPR		GSSSGGHK.SSSSGSVGESSSKGPR.	K	Y	16	3	518.855	1494.69	1494.69	499.238	499.237	1494.69	499.238	-0.0006	1.142e-06	29.613	11.512	1	2	1	568	583	204529			0.7927	0	TRUE	sp|P13645|K1C10_HUMAN	P13645	K1C10_HUMAN	KRT10	Keratin, type I cytoskeletal 10
tims_22nov0401_Slot1-6_1_3313.00452.00452.3	D:\DRM\AllBGNdigests\FullHumanDB\ADAMTS1_Active_BGN_1\interact-tims_22nov0401_Slot1-6_1_3313.pep.xml	KSPAKSPNPSTPR		IQKHATGK.KSPAKSPNPSTPR.GKKRKAIP	K	G	13	3	518.855	1365.74	1365.74	456.253	456.253	1365.74	456.253	0.0002	0.0005157	21.243	10.552	1	2	2	391	403	169440			0.838	0	FALSE	sp|O76021|RL1D1_HUMAN	O76021	RL1D1_HUMAN	RSL1D1	Ribosomal L1 domain-containing protein 1		sp|O76021-2|RL1D1_HUMAN
tims_22nov0401_Slot1-6_1_3313.00459.00459.3	D:\DRM\AllBGNdigests\FullHumanDB\ADAMTS1_Active_BGN_1\interact-tims_22nov0401_Slot1-6_1_3313.pep.xml	KALCPDHDSDSSGKD	KALCPDHDSDSSGKD	AASGKNKR.KALCPDHDSDSSGKD.PRNSQGKG	R	P	15	3	518.855	1630.69	1630.69	544.57	544.57	1630.69	544.57	-0.0014	1.898e-06	23.435	8.382	1	1	2	143	157	28630.3	4C(57.0215)		0.7808	0	TRUE	sp|Q13433|S39A6_HUMAN	Q13433	S39A6_HUMAN	SLC39A6	Zinc transporter ZIP6
tims_22nov0401_Slot1-6_1_3313.00469.00469.4	D:\DRM\AllBGNdigests\FullHumanDB\ADAMTS1_Active_BGN_1\interact-tims_22nov0401_Slot1-6_1_3313.pep.xml	HGSGSGHSSSHGQHGSGSSYSYSR		RQSPSHVR.HGSGSGHSSSHGQHGSGSSYSYSR.GHYESGSG	R	G	24	4	520.022	2388.98	2388.98	598.253	598.252	2388.98	598.253	-0.0017	0.03103	14.385	8.256	0.9998	2	0	312	335	9462.98			0.8569	0	TRUE	sp|Q86YZ3|HORN_HUMAN	Q86YZ3	HORN_HUMAN	HRNR	Hornerin
tims_22nov0401_Slot1-6_1_3313.00473.00473.2	D:\DRM\AllBGNdigests\FullHumanDB\ADAMTS1_Active_BGN_1\interact-tims_22nov0401_Slot1-6_1_3313.pep.xml	HSVVAGGGGGEGR		GEEGNHKR.HSVVAGGGGGEGR.KRCPSQSS	R	K	13	2	520.022	1138.55	1138.55	570.282	570.281	1138.55	570.281	-0.0004	0.0008462	17.324	9.259	0.9999	2	0	962	974	15964.8			0.8604	0	FALSE	sp|Q6PKG0-3|LARP1_HUMAN	Q6PKG0-3	LARP1_HUMAN	LARP1	Isoform 2 of La-related protein 1		sp|Q6PKG0|LARP1_HUMAN
tims_22nov0401_Slot1-6_1_3313.00478.00478.3	D:\DRM\AllBGNdigests\FullHumanDB\ADAMTS1_Active_BGN_1\interact-tims_22nov0401_Slot1-6_1_3313.pep.xml	YVQKDGHHCCLK	YVQKDGHHCCLK	RDPIQGKK.YVQKDGHHCCLK.CFDKFCAN	K	C	12	3	521.188	1543.71	1543.71	515.576	515.576	1543.7	515.575	0.0029	3.484e-07	28.417	12.63	1	2	1	19	30	127790	10C(57.0215),9C(57.0215)		0.781	0	FALSE	sp|Q13642-1|FHL1_HUMAN	Q13642-1	FHL1_HUMAN	FHL1	Isoform 1 of Four and a half LIM domains protein 1		sp|Q13642-3|FHL1_HUMAN, sp|Q13642-4|FHL1_HUMAN, sp|Q13642-5|FHL1_HUMAN, sp|Q13642|FHL1_HUMAN
tims_22nov0401_Slot1-6_1_3313.00485.00485.3	D:\DRM\AllBGNdigests\FullHumanDB\ADAMTS1_Active_BGN_1\interact-tims_22nov0401_Slot1-6_1_3313.pep.xml	KSPAKSPNPSTPR		IQKHATGK.KSPAKSPNPSTPR.GKKRKAIP	K	G	13	3	521.188	1365.74	1365.74	456.253	456.253	1365.74	456.253	0.0007	5.058e-05	24.777	11.731	1	2	2	391	403	17886.1			0.8118	0	FALSE	sp|O76021|RL1D1_HUMAN	O76021	RL1D1_HUMAN	RSL1D1	Ribosomal L1 domain-containing protein 1		sp|O76021-2|RL1D1_HUMAN
tims_22nov0401_Slot1-6_1_3313.00490.00490.2	D:\DRM\AllBGNdigests\FullHumanDB\ADAMTS1_Active_BGN_1\interact-tims_22nov0401_Slot1-6_1_3313.pep.xml	IHDNRIR		PSSIVEIR.IHDNRIR.KVPKGVFS	R	K	7	2	522.355	922.511	922.51	462.263	462.262	922.51	462.262	0.0001	2.423	9.609	9.609	0.869	2	1	166	172	2196.24			0.8229	0	TRUE	sp|P21810|PGS1_HUMAN	P21810	PGS1_HUMAN	BGN	Biglycan
tims_22nov0401_Slot1-6_1_3313.00493.00493.3	D:\DRM\AllBGNdigests\FullHumanDB\ADAMTS1_Active_BGN_1\interact-tims_22nov0401_Slot1-6_1_3313.pep.xml	KSPAKSPNPSTPR		IQKHATGK.KSPAKSPNPSTPR.GKKRKAIP	K	G	13	3	522.355	1365.74	1365.74	456.255	456.254	1365.74	456.253	0.0051	8.297e-05	23.812	10.44	1	2	2	391	403	17918.7			0.8118	0	FALSE	sp|O76021|RL1D1_HUMAN	O76021	RL1D1_HUMAN	RSL1D1	Ribosomal L1 domain-containing protein 1		sp|O76021-2|RL1D1_HUMAN
tims_22nov0401_Slot1-6_1_3313.00501.00501.3	D:\DRM\AllBGNdigests\FullHumanDB\ADAMTS1_Active_BGN_1\interact-tims_22nov0401_Slot1-6_1_3313.pep.xml	KSPAKSPNPSTPR		IQKHATGK.KSPAKSPNPSTPR.GKKRKAIP	K	G	13	3	523.52	1365.74	1365.74	456.253	456.253	1365.74	456.253	0.0012	9.895e-05	26.111	13.917	1	2	2	391	403	207792			0.8387	0	FALSE	sp|O76021|RL1D1_HUMAN	O76021	RL1D1_HUMAN	RSL1D1	Ribosomal L1 domain-containing protein 1		sp|O76021-2|RL1D1_HUMAN
tims_22nov0401_Slot1-6_1_3313.00502.00502.3	D:\DRM\AllBGNdigests\FullHumanDB\ADAMTS1_Active_BGN_1\interact-tims_22nov0401_Slot1-6_1_3313.pep.xml	YVQKDGHHCCLK	YVQKDGHHCCLK	RDPIQGKK.YVQKDGHHCCLK.CFDKFCAN	K	C	12	3	523.52	1543.71	1543.7	515.576	515.575	1543.7	515.575	0.0019	0.0002317	21.615	13.01	1	2	1	19	30	144092	10C(57.0215),9C(57.0215)		0.784	0	FALSE	sp|Q13642-1|FHL1_HUMAN	Q13642-1	FHL1_HUMAN	FHL1	Isoform 1 of Four and a half LIM domains protein 1		sp|Q13642-3|FHL1_HUMAN, sp|Q13642-4|FHL1_HUMAN, sp|Q13642-5|FHL1_HUMAN, sp|Q13642|FHL1_HUMAN
tims_22nov0401_Slot1-6_1_3313.00504.00504.4	D:\DRM\AllBGNdigests\FullHumanDB\ADAMTS1_Active_BGN_1\interact-tims_22nov0401_Slot1-6_1_3313.pep.xml	YVQKDGHHCCLK	YVQKDGHHCCLK	RDPIQGKK.YVQKDGHHCCLK.CFDKFCAN	K	C	12	4	523.52	1543.71	1543.71	386.934	386.934	1543.7	386.933	0.0031	0.003444	19.2	10.098	0.9999	2	1	19	30	44093.4	10C(57.0215),9C(57.0215)		0.712	0	FALSE	sp|Q13642-1|FHL1_HUMAN	Q13642-1	FHL1_HUMAN	FHL1	Isoform 1 of Four and a half LIM domains protein 1		sp|Q13642-3|FHL1_HUMAN, sp|Q13642-4|FHL1_HUMAN, sp|Q13642-5|FHL1_HUMAN, sp|Q13642|FHL1_HUMAN
tims_22nov0401_Slot1-6_1_3313.00509.00509.3	D:\DRM\AllBGNdigests\FullHumanDB\ADAMTS1_Active_BGN_1\interact-tims_22nov0401_Slot1-6_1_3313.pep.xml	ANNHQQQQGLQDSSSK		EEIIASVR.ANNHQQQQGLQDSSSK.CQAIEENN	R	C	16	3	523.52	1768.82	1768.81	590.612	590.612	1768.81	590.61	0.005	1.489e-06	28.268	13.217	1	2	0	382	397	55172			0.7929	0	FALSE	sp|Q8WVV4-1|POF1B_HUMAN	Q8WVV4-1	POF1B_HUMAN	POF1B	Isoform 1 of Protein POF1B		sp|Q8WVV4|POF1B_HUMAN
tims_22nov0401_Slot1-6_1_3313.00512.00512.3	D:\DRM\AllBGNdigests\FullHumanDB\ADAMTS1_Active_BGN_1\interact-tims_22nov0401_Slot1-6_1_3313.pep.xml	KSPAKSPNPSTPR		IQKHATGK.KSPAKSPNPSTPR.GKKRKAIP	K	G	13	3	523.52	1365.73	1365.73	456.252	456.252	1365.74	456.253	-0.0036	0.1603	16.121	11.131	0.9866	2	2	391	403	9134.6			0.7877	0	FALSE	sp|O76021|RL1D1_HUMAN	O76021	RL1D1_HUMAN	RSL1D1	Ribosomal L1 domain-containing protein 1		sp|O76021-2|RL1D1_HUMAN
tims_22nov0401_Slot1-6_1_3313.00518.00518.3	D:\DRM\AllBGNdigests\FullHumanDB\ADAMTS1_Active_BGN_1\interact-tims_22nov0401_Slot1-6_1_3313.pep.xml	FTDTRKDEQER		SARAGETR.FTDTRKDEQER.CITIKSTA	R	C	11	3	524.687	1423.67	1423.67	475.564	475.564	1423.67	475.564	0.0008	0.03786	15.723	9.384	0.9987	2	2	56	66	767087			0.7615	0	TRUE	sp|P13639|EF2_HUMAN	P13639	EF2_HUMAN	EEF2	Elongation factor 2
tims_22nov0401_Slot1-6_1_3313.00520.00520.3	D:\DRM\AllBGNdigests\FullHumanDB\ADAMTS1_Active_BGN_1\interact-tims_22nov0401_Slot1-6_1_3313.pep.xml	LKGTSPSSSSRPQR		IIFTQFKR.LKGTSPSSSSRPQR.VIEDRDSQ	R	V	14	3	524.687	1486.78	1486.78	496.601	496.601	1486.79	496.602	-0.0043	0.02531	15.683	10.579	0.9992	2	2	640	653	13510.2			0.8194	0	FALSE	sp|Q8N1F7-2|NUP93_HUMAN	Q8N1F7-2	NUP93_HUMAN	NUP93	Isoform 2 of Nuclear pore complex protein Nup93		sp|Q8N1F7|NUP93_HUMAN
tims_22nov0401_Slot1-6_1_3313.00522.00522.4	D:\DRM\AllBGNdigests\FullHumanDB\ADAMTS1_Active_BGN_1\interact-tims_22nov0401_Slot1-6_1_3313.pep.xml	QSGTHHTESSSHGQAVSSHEQAR	Q[111]SGTHHTESSSHGQAVSSHEQAR	GHSADSSR.QSGTHHTESSSHGQAVSSHEQAR.SSPGERHG	R	S	23	4	524.687	2427.05	2427.04	607.769	607.768	2427.05	607.771	-0.0114	4.4e-13	43.166	10.626	1	2	0	1328	1350	19598.2	1Q(-17.0265)		0.8873	0	TRUE	sp|P20930|FILA_HUMAN	P20930	FILA_HUMAN	FLG	Filaggrin
tims_22nov0401_Slot1-6_1_3313.00525.00525.3	D:\DRM\AllBGNdigests\FullHumanDB\ADAMTS1_Active_BGN_1\interact-tims_22nov0401_Slot1-6_1_3313.pep.xml	GGSGGGGGGSSGGRGSGGGSSGGSIGGR		GSSSGGYR.GGSGGGGGGSSGGRGSGGGSSGGSIGGR.GSSSGGVK	R	G	28	3	524.687	2078.91	2078.91	693.978	693.977	2078.91	693.976	0.0029	0	55.783	10.533	1	2	1	589	616	535753			0.8589	0	TRUE	sp|P04264|K2C1_HUMAN	P04264	K2C1_HUMAN	KRT1	Keratin, type II cytoskeletal 1
tims_22nov0401_Slot1-6_1_3313.00532.00532.3	D:\DRM\AllBGNdigests\FullHumanDB\ADAMTS1_Active_BGN_1\interact-tims_22nov0401_Slot1-6_1_3313.pep.xml	GGSGGGGGGSSGGRGSGGGSSGGSIGGR		GSSSGGYR.GGSGGGGGGSSGGRGSGGGSSGGSIGGR.GSSSGGVK	R	G	28	3	525.854	2078.9	2078.9	693.975	693.974	2078.91	693.976	-0.0058	6.4e-09	27.008	8.244	1	2	1	589	616	594344			0.86	0	TRUE	sp|P04264|K2C1_HUMAN	P04264	K2C1_HUMAN	KRT1	Keratin, type II cytoskeletal 1
tims_22nov0401_Slot1-6_1_3313.00533.00533.3	D:\DRM\AllBGNdigests\FullHumanDB\ADAMTS1_Active_BGN_1\interact-tims_22nov0401_Slot1-6_1_3313.pep.xml	FTDTRKDEQER		SARAGETR.FTDTRKDEQER.CITIKSTA	R	C	11	3	525.854	1423.67	1423.67	475.564	475.564	1423.67	475.564	0.0011	0.00861	19.534	10.419	0.9992	2	2	56	66	874050			0.7607	0	TRUE	sp|P13639|EF2_HUMAN	P13639	EF2_HUMAN	EEF2	Elongation factor 2
tims_22nov0401_Slot1-6_1_3313.00539.00539.3	D:\DRM\AllBGNdigests\FullHumanDB\ADAMTS1_Active_BGN_1\interact-tims_22nov0401_Slot1-6_1_3313.pep.xml	EKEMEADERDR		IQKRIRDR.EKEMEADERDR.KREKEEIE	R	K	11	3	525.854	1406.61	1406.61	469.879	469.878	1406.61	469.877	0.0039	0.07139	13.238	8.238	0.9984	2	2	526	536	22102.6			0.751	0	TRUE	sp|P49756|RBM25_HUMAN	P49756	RBM25_HUMAN	RBM25	RNA-binding protein 25
tims_22nov0401_Slot1-6_1_3313.00540.00540.2	D:\DRM\AllBGNdigests\FullHumanDB\ADAMTS1_Active_BGN_1\interact-tims_22nov0401_Slot1-6_1_3313.pep.xml	CVNKTDRK	C[143]VNKTDRK	GKWCINGK.CVNKTDRK.HFDTPFHG	K	H	8	2	525.854	1002.49	1002.49	502.254	502.254	1002.49	502.253	0.0015	0.1961	13.403	9.21	0.984	2	2	545	552	81277.6	1C(-17.0265)		0.8114	0	TRUE	sp|Q9UHI8|ATS1_HUMAN	Q9UHI8	ATS1_HUMAN	ADAMTS1	A disintegrin and metalloproteinase with thrombospondin motifs 1
tims_22nov0401_Slot1-6_1_3313.00544.00544.4	D:\DRM\AllBGNdigests\FullHumanDB\ADAMTS1_Active_BGN_1\interact-tims_22nov0401_Slot1-6_1_3313.pep.xml	NTPSQHSHSIQHSPER		ISTVHSAK.NTPSQHSHSIQHSPER.SGSGSVGN	K	S	16	4	525.854	1840.86	1840.86	461.222	461.221	1840.86	461.221	0.0002	0.01947	18.058	11.909	0.9997	2	0	254	269	16290.5			0.7616	0	FALSE	sp|Q9NYF8-2|BCLF1_HUMAN	Q9NYF8-2	BCLF1_HUMAN	BCLAF1	Isoform 2 of Bcl-2-associated transcription factor 1		sp|Q9NYF8-3|BCLF1_HUMAN, sp|Q9NYF8-4|BCLF1_HUMAN, sp|Q9NYF8|BCLF1_HUMAN
tims_22nov0401_Slot1-6_1_3313.00546.00546.4	D:\DRM\AllBGNdigests\FullHumanDB\ADAMTS1_Active_BGN_1\interact-tims_22nov0401_Slot1-6_1_3313.pep.xml	VQATEKHQDQAVTSSAHHR		SEHKKIQK.VQATEKHQDQAVTSSAHHR.GGHGVPHG	K	G	19	4	525.854	2130.04	2130.04	533.517	533.516	2129.04	533.266	1	0.01337	17.643	13.506	0.999	2	1	413	431	120323			0.8148	0	TRUE	sp|Q5SW79|CE170_HUMAN	Q5SW79	CE170_HUMAN	CEP170	Centrosomal protein of 170 kDa
tims_22nov0401_Slot1-6_1_3313.00555.00555.3	D:\DRM\AllBGNdigests\FullHumanDB\ADAMTS1_Active_BGN_1\interact-tims_22nov0401_Slot1-6_1_3313.pep.xml	SVQPQSHKPQPTR		TPGEIAHK.SVQPQSHKPQPTR.KIPPKKDM	K	K	13	3	527.02	1488.78	1488.78	497.267	497.267	1488.78	497.267	-0.0003	0.05765	16.455	12.947	0.9999	2	1	109	121	25369.6			0.8196	0	FALSE	sp|Q6PKG0-3|LARP1_HUMAN	Q6PKG0-3	LARP1_HUMAN	LARP1	Isoform 2 of La-related protein 1		sp|Q6PKG0|LARP1_HUMAN
tims_22nov0401_Slot1-6_1_3313.00557.00557.4	D:\DRM\AllBGNdigests\FullHumanDB\ADAMTS1_Active_BGN_1\interact-tims_22nov0401_Slot1-6_1_3313.pep.xml	FTDTRKDEQER		SARAGETR.FTDTRKDEQER.CITIKSTA	R	C	11	4	527.02	1423.67	1423.67	356.925	356.925	1423.67	356.925	0.0013	1.16	12.365	10.752	0.9838	2	2	56	66	32914.5			0.7154	0	TRUE	sp|P13639|EF2_HUMAN	P13639	EF2_HUMAN	EEF2	Elongation factor 2
tims_22nov0401_Slot1-6_1_3313.00562.00562.3	D:\DRM\AllBGNdigests\FullHumanDB\ADAMTS1_Active_BGN_1\interact-tims_22nov0401_Slot1-6_1_3313.pep.xml	RFGGPVHHQAQR		QIYHSPAR.RFGGPVHHQAQR.FRFSPMGV	R	F	12	3	527.02	1388.72	1388.72	463.913	463.913	1388.72	463.913	-0.0002	0.0008177	21.144	10.048	1	2	1	233	244	21498.3			0.8098	0	FALSE	sp|Q15717-2|ELAV1_HUMAN	Q15717-2	ELAV1_HUMAN	ELAVL1	Isoform 2 of ELAV-like protein 1		sp|Q15717|ELAV1_HUMAN
tims_22nov0401_Slot1-6_1_3313.00567.00567.3	D:\DRM\AllBGNdigests\FullHumanDB\ADAMTS1_Active_BGN_1\interact-tims_22nov0401_Slot1-6_1_3313.pep.xml	HRISKEEAMR		RTGCIGAK.HRISKEEAMR.WFQQKYDG	K	W	10	3	527.02	1255.65	1255.64	419.556	419.555	1255.65	419.556	-0.0009	2.345e-07	28.001	10.479	1	2	2	155	164	21023			0.7411	0	FALSE	sp|P62913|RL11_HUMAN	P62913	RL11_HUMAN	RPL11	Large ribosomal subunit protein uL5		sp|P62913-2|RL11_HUMAN
tims_22nov0401_Slot1-6_1_3313.00569.00569.5	D:\DRM\AllBGNdigests\FullHumanDB\ADAMTS1_Active_BGN_1\interact-tims_22nov0401_Slot1-6_1_3313.pep.xml	QSGTHHTESSSHGQAVSSHEQAR	Q[111]SGTHHTESSSHGQAVSSHEQAR	GHSADSSR.QSGTHHTESSSHGQAVSSHEQAR.SSPGERHG	R	S	23	5	527.02	2427.06	2427.06	486.419	486.419	2427.05	486.418	0.0036	0.0086	17.523	10.065	0.9999	2	0	1328	1350	11165.5	1Q(-17.0265)		0.8332	0	TRUE	sp|P20930|FILA_HUMAN	P20930	FILA_HUMAN	FLG	Filaggrin
tims_22nov0401_Slot1-6_1_3313.00571.00571.3	D:\DRM\AllBGNdigests\FullHumanDB\ADAMTS1_Active_BGN_1\interact-tims_22nov0401_Slot1-6_1_3313.pep.xml	GGSGGGGGGSSGGRGSGGGSSGGSIGGR		GSSSGGYR.GGSGGGGGGSSGGRGSGGGSSGGSIGGR.GSSSGGVK	R	G	28	3	528.186	2078.91	2078.91	693.977	693.976	2078.91	693.976	0.0004	0	73.482	9.51	1	2	1	589	616	610364			0.8604	0	TRUE	sp|P04264|K2C1_HUMAN	P04264	K2C1_HUMAN	KRT1	Keratin, type II cytoskeletal 1
tims_22nov0401_Slot1-6_1_3313.00572.00572.3	D:\DRM\AllBGNdigests\FullHumanDB\ADAMTS1_Active_BGN_1\interact-tims_22nov0401_Slot1-6_1_3313.pep.xml	FTDTRKDEQER		SARAGETR.FTDTRKDEQER.CITIKSTA	R	C	11	3	528.186	1423.67	1423.67	475.563	475.563	1423.67	475.564	-0.0014	9.533e-05	24.754	10.291	1	2	2	56	66	879305			0.7609	0	TRUE	sp|P13639|EF2_HUMAN	P13639	EF2_HUMAN	EEF2	Elongation factor 2
tims_22nov0401_Slot1-6_1_3313.00581.00581.3	D:\DRM\AllBGNdigests\FullHumanDB\ADAMTS1_Active_BGN_1\interact-tims_22nov0401_Slot1-6_1_3313.pep.xml	EESGKPGAHVTVKK		EPKRAVAR.EESGKPGAHVTVKK.LFVGGIKE	R	L	14	3	528.186	1465.8	1465.79	489.606	489.606	1465.79	489.603	0.0059	3.02	10.317	8.895	0.8966	2	2	88	101	19891.9			0.797	0	FALSE	sp|P22626-2|ROA2_HUMAN	P22626-2	ROA2_HUMAN	HNRNPA2B1	Isoform A2 of Heterogeneous nuclear ribonucleoproteins A2/B1		sp|P22626|ROA2_HUMAN
tims_22nov0401_Slot1-6_1_3313.00589.00589.2	D:\DRM\AllBGNdigests\FullHumanDB\ADAMTS1_Active_BGN_1\interact-tims_22nov0401_Slot1-6_1_3313.pep.xml	AAESETPGKSPEK		IPASETPK.AAESETPGKSPEK.KPKIKEEA	K	K	13	2	528.186	1329.64	1329.64	665.826	665.826	1329.64	665.828	-0.0045	0.1818	12.776	9.799	0.9188	2	1	418	430	17591.6			0.9521	0	FALSE	sp|O76021|RL1D1_HUMAN	O76021	RL1D1_HUMAN	RSL1D1	Ribosomal L1 domain-containing protein 1		sp|O76021-2|RL1D1_HUMAN
tims_22nov0401_Slot1-6_1_3313.00594.00594.3	D:\DRM\AllBGNdigests\FullHumanDB\ADAMTS1_Active_BGN_1\interact-tims_22nov0401_Slot1-6_1_3313.pep.xml	GGSGGGGGGSSGGRGSGGGSSGGSIGGR		GSSSGGYR.GGSGGGGGGSSGGRGSGGGSSGGSIGGR.GSSSGGVK	R	G	28	3	528.186	2078.9	2078.9	693.975	693.975	2078.91	693.976	-0.0056	3.828e-05	21.931	10.29	1	2	1	589	616	11552.4			0.9961	0	TRUE	sp|P04264|K2C1_HUMAN	P04264	K2C1_HUMAN	KRT1	Keratin, type II cytoskeletal 1
tims_22nov0401_Slot1-6_1_3313.00598.00598.2	D:\DRM\AllBGNdigests\FullHumanDB\ADAMTS1_Active_BGN_1\interact-tims_22nov0401_Slot1-6_1_3313.pep.xml	CGVCGGNGSTCK	CGVCGGNGSTCK	DSKKKFDK.CGVCGGNGSTCK.KISGSVTS	K	K	12	2	528.186	1255.47	1255.47	628.743	628.742	1255.47	628.745	-0.004	7.837e-06	22.668	6.672	1	2	0	714	725	26896.5	11C(57.0215),1C(57.0215),4C(57.0215)		0.8994	0	TRUE	sp|Q9UHI8|ATS1_HUMAN	Q9UHI8	ATS1_HUMAN	ADAMTS1	A disintegrin and metalloproteinase with thrombospondin motifs 1
tims_22nov0401_Slot1-6_1_3313.00601.00601.2	D:\DRM\AllBGNdigests\FullHumanDB\ADAMTS1_Active_BGN_1\interact-tims_22nov0401_Slot1-6_1_3313.pep.xml	CGVCGGNGSTCK	CGVCGGNGSTCK	DSKKKFDK.CGVCGGNGSTCK.KISGSVTS	K	K	12	2	529.352	1255.47	1255.47	628.744	628.743	1255.47	628.745	-0.0023	1.156e-08	29.855	9.029	1	2	0	714	725	27869.6	11C(57.0215),1C(57.0215),4C(57.0215)		0.9001	0	TRUE	sp|Q9UHI8|ATS1_HUMAN	Q9UHI8	ATS1_HUMAN	ADAMTS1	A disintegrin and metalloproteinase with thrombospondin motifs 1
tims_22nov0401_Slot1-6_1_3313.00602.00602.3	D:\DRM\AllBGNdigests\FullHumanDB\ADAMTS1_Active_BGN_1\interact-tims_22nov0401_Slot1-6_1_3313.pep.xml	HRISKEEAMR		RTGCIGAK.HRISKEEAMR.WFQQKYDG	K	W	10	3	529.352	1255.65	1255.65	419.557	419.556	1255.65	419.556	0.0014	5.259e-05	20.395	8.669	1	2	2	155	164	22760.4			0.74	0	FALSE	sp|P62913|RL11_HUMAN	P62913	RL11_HUMAN	RPL11	Large ribosomal subunit protein uL5		sp|P62913-2|RL11_HUMAN
tims_22nov0401_Slot1-6_1_3313.00607.00607.3	D:\DRM\AllBGNdigests\FullHumanDB\ADAMTS1_Active_BGN_1\interact-tims_22nov0401_Slot1-6_1_3313.pep.xml	GGSGGGGGGSSGGRGSGGGSSGGSIGGR		GSSSGGYR.GGSGGGGGGSSGGRGSGGGSSGGSIGGR.GSSSGGVK	R	G	28	3	529.352	2078.9	2078.9	693.975	693.975	2078.91	693.976	-0.0048	1.748e-09	32.562	9.816	1	2	1	589	616	13003.1			0.9953	0	TRUE	sp|P04264|K2C1_HUMAN	P04264	K2C1_HUMAN	KRT1	Keratin, type II cytoskeletal 1
tims_22nov0401_Slot1-6_1_3313.00608.00608.3	D:\DRM\AllBGNdigests\FullHumanDB\ADAMTS1_Active_BGN_1\interact-tims_22nov0401_Slot1-6_1_3313.pep.xml	GGSGGGGGGSSGGRGSGGGSSGGSIGGR		GSSSGGYR.GGSGGGGGGSSGGRGSGGGSSGGSIGGR.GSSSGGVK	R	G	28	3	529.352	2078.91	2078.9	693.976	693.975	2078.91	693.976	-0.0034	0.0006393	15.248	6.888	1	2	1	589	616	618479			0.8293	0	TRUE	sp|P04264|K2C1_HUMAN	P04264	K2C1_HUMAN	KRT1	Keratin, type II cytoskeletal 1
tims_22nov0401_Slot1-6_1_3313.00615.00615.3	D:\DRM\AllBGNdigests\FullHumanDB\ADAMTS1_Active_BGN_1\interact-tims_22nov0401_Slot1-6_1_3313.pep.xml	QGSGSGHSPSRVR	Q[111]GSGSGHSPSRVR	HQSSGHGR.QGSGSGHSPSRVR.HGSSSGHS	R	H	13	3	529.352	1293.63	1293.63	432.216	432.216	1293.62	432.213	0.0086	0.09189	12.71	9.115	0.9971	2	1	768	780	11041.5	1Q(-17.0265)		0.7249	0	TRUE	sp|Q86YZ3|HORN_HUMAN	Q86YZ3	HORN_HUMAN	HRNR	Hornerin
tims_22nov0401_Slot1-6_1_3313.00619.00619.2	D:\DRM\AllBGNdigests\FullHumanDB\ADAMTS1_Active_BGN_1\interact-tims_22nov0401_Slot1-6_1_3313.pep.xml	AAESETPGKSPEK		IPASETPK.AAESETPGKSPEK.KPKIKEEA	K	K	13	2	529.352	1329.64	1329.64	665.828	665.828	1329.64	665.828	0	0.5652	11.963	7.958	0.9787	2	1	418	430	17116.9			0.9486	0	FALSE	sp|O76021|RL1D1_HUMAN	O76021	RL1D1_HUMAN	RSL1D1	Ribosomal L1 domain-containing protein 1		sp|O76021-2|RL1D1_HUMAN
tims_22nov0401_Slot1-6_1_3313.00629.00629.3	D:\DRM\AllBGNdigests\FullHumanDB\ADAMTS1_Active_BGN_1\interact-tims_22nov0401_Slot1-6_1_3313.pep.xml	FVEDTKKGVHQK		EIVGIMNK.FVEDTKKGVHQK.EGWPSSAY	K	E	12	3	530.519	1414.76	1414.76	472.593	472.593	1414.76	472.593	-0.0004	0.006076	18.548	11.731	0.9999	2	2	175	186	28632.5			0.7712	0	TRUE	sp|P16152|CBR1_HUMAN	P16152	CBR1_HUMAN	CBR1	Carbonyl reductase [NADPH] 1
tims_22nov0401_Slot1-6_1_3313.00630.00630.3	D:\DRM\AllBGNdigests\FullHumanDB\ADAMTS1_Active_BGN_1\interact-tims_22nov0401_Slot1-6_1_3313.pep.xml	IGQETDKTTTR		IASSSIIK.IGQETDKTTTR.NRESVYII	K	N	11	3	530.519	1248.64	1248.63	417.219	417.219	1248.63	417.218	0.0036	0.007729	16.35	9.286	1	2	1	1075	1085	13297.2			0.7184	0	FALSE	sp|Q9Y2A7-2|NCKP1_HUMAN	Q9Y2A7-2	NCKP1_HUMAN	NCKAP1	Isoform 2 of Nck-associated protein 1		sp|Q9Y2A7|NCKP1_HUMAN
tims_22nov0401_Slot1-6_1_3313.00632.00632.2	D:\DRM\AllBGNdigests\FullHumanDB\ADAMTS1_Active_BGN_1\interact-tims_22nov0401_Slot1-6_1_3313.pep.xml	AAESETPGKSPEK		IPASETPK.AAESETPGKSPEK.KPKIKEEA	K	K	13	2	530.519	1329.64	1329.64	665.828	665.827	1329.64	665.828	-0.0006	1.03	9.479	6.722	0.98	2	1	418	430	15006.8			0.9465	0	FALSE	sp|O76021|RL1D1_HUMAN	O76021	RL1D1_HUMAN	RSL1D1	Ribosomal L1 domain-containing protein 1		sp|O76021-2|RL1D1_HUMAN
tims_22nov0401_Slot1-6_1_3313.00636.00636.3	D:\DRM\AllBGNdigests\FullHumanDB\ADAMTS1_Active_BGN_1\interact-tims_22nov0401_Slot1-6_1_3313.pep.xml	LHKPPKVQEK		EDFRDYRR.LHKPPKVQEK.CQIEINFN	R	C	10	3	530.519	1202.71	1202.71	401.912	401.912	1202.71	401.912	0.0004	1.979	11.814	10.008	0.9434	2	2	322	331	17684.7			0.7389	0	FALSE	sp|P12814-2|ACTN1_HUMAN	P12814-2	ACTN1_HUMAN	ACTN1	Isoform 2 of Alpha-actinin-1		sp|P12814-3|ACTN1_HUMAN, sp|P12814-4|ACTN1_HUMAN, sp|P12814|ACTN1_HUMAN
tims_22nov0401_Slot1-6_1_3313.00641.00641.3	D:\DRM\AllBGNdigests\FullHumanDB\ADAMTS1_Active_BGN_1\interact-tims_22nov0401_Slot1-6_1_3313.pep.xml	MGNGALHGDHQR		KGDEVWIR.MGNGALHGDHQR.FSTFAGFI	R	F	12	3	531.687	1291.59	1291.59	431.536	431.536	1291.58	431.535	0.0009	1.392	11.117	8.736	0.9383	2	0	174	185	11252.7			0.7485	0	FALSE	sp|Q9BXJ4-2|C1QT3_HUMAN	Q9BXJ4-2	C1QT3_HUMAN	C1QTNF3	Isoform 2 of Complement C1q tumor necrosis factor-related protein 3		sp|Q9BXJ4-3|C1QT3_HUMAN, sp|Q9BXJ4|C1QT3_HUMAN
tims_22nov0401_Slot1-6_1_3313.00644.00644.3	D:\DRM\AllBGNdigests\FullHumanDB\ADAMTS1_Active_BGN_1\interact-tims_22nov0401_Slot1-6_1_3313.pep.xml	SLSEGHPTAQHEK		VVISRASR.SLSEGHPTAQHEK.MICDTWCI	R	M	13	3	531.687	1419.68	1419.68	474.233	474.233	1419.67	474.232	0.0025	1.004e-05	22.698	11.441	1	2	0	566	578	21609.6			0.7382	0	FALSE	sp|P49748-2|ACADV_HUMAN	P49748-2	ACADV_HUMAN	ACADVL	Isoform 2 of Very long-chain specific acyl-CoA dehydrogenase, mitochondrial		sp|P49748-3|ACADV_HUMAN, sp|P49748|ACADV_HUMAN
tims_22nov0401_Slot1-6_1_3313.00645.00645.2	D:\DRM\AllBGNdigests\FullHumanDB\ADAMTS1_Active_BGN_1\interact-tims_22nov0401_Slot1-6_1_3313.pep.xml	IGQETDKTTTR		IASSSIIK.IGQETDKTTTR.NRESVYII	K	N	11	2	531.687	1248.63	1248.63	625.323	625.322	1248.63	625.323	-0.0006	0.0003295	16.926	9.21	1	2	1	1075	1085	16406.8			0.9275	0	FALSE	sp|Q9Y2A7-2|NCKP1_HUMAN	Q9Y2A7-2	NCKP1_HUMAN	NCKAP1	Isoform 2 of Nck-associated protein 1		sp|Q9Y2A7|NCKP1_HUMAN
tims_22nov0401_Slot1-6_1_3313.00646.00646.3	D:\DRM\AllBGNdigests\FullHumanDB\ADAMTS1_Active_BGN_1\interact-tims_22nov0401_Slot1-6_1_3313.pep.xml	EGTGSTATSSSSTAGAAGKGK		MASRK.EGTGSTATSSSSTAGAAGKGK.GKGGSGDS	K	G	21	3	531.687	1811.85	1811.85	604.958	604.958	1811.85	604.957	0.0013	5.595e-06	24.704	10.087	1	2	1	6	26	10710.6			0.8947	0	TRUE	sp|O15372|EIF3H_HUMAN	O15372	EIF3H_HUMAN	EIF3H	Eukaryotic translation initiation factor 3 subunit H
tims_22nov0401_Slot1-6_1_3313.00648.00648.2	D:\DRM\AllBGNdigests\FullHumanDB\ADAMTS1_Active_BGN_1\interact-tims_22nov0401_Slot1-6_1_3313.pep.xml	CVNKTDRK	C[143]VNKTDRK	GKWCINGK.CVNKTDRK.HFDTPFHG	K	H	8	2	531.687	1003.49	1003.49	502.754	502.754	1002.49	502.253	1.0012	0.2747	14.272	11.236	0.9901	2	2	545	552	82020.6	1C(-17.0265)		0.8066	0	TRUE	sp|Q9UHI8|ATS1_HUMAN	Q9UHI8	ATS1_HUMAN	ADAMTS1	A disintegrin and metalloproteinase with thrombospondin motifs 1
tims_22nov0401_Slot1-6_1_3313.00658.00658.4	D:\DRM\AllBGNdigests\FullHumanDB\ADAMTS1_Active_BGN_1\interact-tims_22nov0401_Slot1-6_1_3313.pep.xml	ALQHTESPSETNKPHSK		PSSAKKPK.ALQHTESPSETNKPHSK.SKKRHIDQ	K	S	17	4	531.687	1889.93	1889.93	473.49	473.49	1889.92	473.488	0.0068	1.967e-06	23.455	8.556	1	2	1	94	110	17877.8			0.7593	0	FALSE	sp|Q14669-2|TRIPC_HUMAN	Q14669-2	TRIPC_HUMAN	TRIP12	Isoform 2 of E3 ubiquitin-protein ligase TRIP12		sp|Q14669-3|TRIPC_HUMAN, sp|Q14669|TRIPC_HUMAN
tims_22nov0401_Slot1-6_1_3313.00666.00666.2	D:\DRM\AllBGNdigests\FullHumanDB\ADAMTS1_Active_BGN_1\interact-tims_22nov0401_Slot1-6_1_3313.pep.xml	VGHVFRK		IEIIPCSR.VGHVFRK.QHPYTFPG	R	Q	7	2	532.854	841.49	841.489	421.752	421.752	841.492	421.753	-0.0033	1.076	10.459	8.075	0.8702	2	1	357	363	19379.8			0.7814	0	FALSE	sp|Q10471|GALT2_HUMAN	Q10471	GALT2_HUMAN	GALNT2	Polypeptide N-acetylgalactosaminyltransferase 2	GALNT1, GALNT13, GALNT14, GALNT16	sp|Q10472|GALT1_HUMAN, sp|Q8IUC8-2|GLT13_HUMAN, sp|Q8IUC8-3|GLT13_HUMAN, sp|Q8IUC8|GLT13_HUMAN, sp|Q8N428-2|GLT16_HUMAN, sp|Q8N428|GLT16_HUMAN, sp|Q96FL9-2|GLT14_HUMAN, sp|Q96FL9-3|GLT14_HUMAN, sp|Q96FL9-4|GLT14_HUMAN, sp|Q96FL9|GLT14_HUMAN
tims_22nov0401_Slot1-6_1_3313.00669.00669.3	D:\DRM\AllBGNdigests\FullHumanDB\ADAMTS1_Active_BGN_1\interact-tims_22nov0401_Slot1-6_1_3313.pep.xml	SHESNAPGSAGGQASEKPR		ASDIIIIR.SHESNAPGSAGGQASEKPR.EGTGKSRR	R	E	19	3	532.854	1865.86	1865.86	622.962	622.961	1865.86	622.961	-0.0001	2e-12	42.394	8.708	1	2	1	988	1006	27142.3			0.9455	0	TRUE	sp|Q6PJG2|MDEAS_HUMAN	Q6PJG2	MDEAS_HUMAN	MIDEAS	Mitotic deacetylase-associated SANT domain protein
tims_22nov0401_Slot1-6_1_3313.00677.00677.2	D:\DRM\AllBGNdigests\FullHumanDB\ADAMTS1_Active_BGN_1\interact-tims_22nov0401_Slot1-6_1_3313.pep.xml	EISGHTSGIKK		NKPEAEPK.EISGHTSGIKK.AIWCSEDK	K	A	11	2	532.854	1155.63	1155.63	578.822	578.821	1155.62	578.82	0.0034	0.001093	14.993	7.963	0.9999	2	1	151	161	17153.8			0.8788	0	FALSE	sp|Q9Y3F4-2|STRAP_HUMAN	Q9Y3F4-2	STRAP_HUMAN	STRAP	Isoform 2 of Serine-threonine kinase receptor-associated protein		sp|Q9Y3F4|STRAP_HUMAN
tims_22nov0401_Slot1-6_1_3313.00679.00679.2	D:\DRM\AllBGNdigests\FullHumanDB\ADAMTS1_Active_BGN_1\interact-tims_22nov0401_Slot1-6_1_3313.pep.xml	QHNPPSDRD	Q[111]HNPPSDRD	RNFCNWQK.QHNPPSDRD.AEHYDTAI	K	A	9	2	532.854	1047.43	1047.43	524.724	524.724	1047.44	524.726	-0.0042	0.001347	15.197	7.532	0.9713	1	1	338	346	174985	1Q(-17.0265)		0.8261	0	TRUE	sp|Q9UHI8|ATS1_HUMAN	Q9UHI8	ATS1_HUMAN	ADAMTS1	A disintegrin and metalloproteinase with thrombospondin motifs 1
tims_22nov0401_Slot1-6_1_3313.00681.00681.4	D:\DRM\AllBGNdigests\FullHumanDB\ADAMTS1_Active_BGN_1\interact-tims_22nov0401_Slot1-6_1_3313.pep.xml	MCKDEDECEEGKHDCTEK	MCKDEDECEEGKHDCTEK	YVIREDRR.MCKDEDECEEGKHDCTEK.QMECKNII	R	Q	18	4	534.02	2298.85	2298.85	575.72	575.719	2298.85	575.72	-0.0009	0.003851	17.812	6.703	1	2	2	2244	2261	60234.9	15C(57.0215),2C(57.0215),8C(57.0215)		0.826	0	TRUE	sp|P35555|FBN1_HUMAN	P35555	FBN1_HUMAN	FBN1	Fibrillin-1
tims_22nov0401_Slot1-6_1_3313.00685.00685.2	D:\DRM\AllBGNdigests\FullHumanDB\ADAMTS1_Active_BGN_1\interact-tims_22nov0401_Slot1-6_1_3313.pep.xml	EISGHTSGIKK		NKPEAEPK.EISGHTSGIKK.AIWCSEDK	K	A	11	2	534.02	1155.62	1155.62	578.818	578.818	1155.62	578.82	-0.0037	3.726	10.413	9.482	0.8601	2	1	151	161	17862.8			0.8777	0	FALSE	sp|Q9Y3F4-2|STRAP_HUMAN	Q9Y3F4-2	STRAP_HUMAN	STRAP	Isoform 2 of Serine-threonine kinase receptor-associated protein		sp|Q9Y3F4|STRAP_HUMAN
tims_22nov0401_Slot1-6_1_3313.00691.00691.2	D:\DRM\AllBGNdigests\FullHumanDB\ADAMTS1_Active_BGN_1\interact-tims_22nov0401_Slot1-6_1_3313.pep.xml	QHNPPSDRD	Q[111]HNPPSDRD	RNFCNWQK.QHNPPSDRD.AEHYDTAI	K	A	9	2	534.02	1047.44	1047.43	524.725	524.725	1047.44	524.726	-0.0023	0.001697	15.05	6.964	0.9768	1	1	338	346	190412	1Q(-17.0265)		0.8261	0	TRUE	sp|Q9UHI8|ATS1_HUMAN	Q9UHI8	ATS1_HUMAN	ADAMTS1	A disintegrin and metalloproteinase with thrombospondin motifs 1
tims_22nov0401_Slot1-6_1_3313.00694.00694.3	D:\DRM\AllBGNdigests\FullHumanDB\ADAMTS1_Active_BGN_1\interact-tims_22nov0401_Slot1-6_1_3313.pep.xml	MCKDEDECEEGKHDCTEK	MCKDEDECEEGKHDCTEK	YVIREDRR.MCKDEDECEEGKHDCTEK.QMECKNII	R	Q	18	3	534.02	2298.85	2298.84	767.289	767.289	2298.85	767.29	-0.0048	0.4506	7.885	3.788	0.9758	2	2	2244	2261	14991.6	15C(57.0215),2C(57.0215),8C(57.0215)		0.8746	0	TRUE	sp|P35555|FBN1_HUMAN	P35555	FBN1_HUMAN	FBN1	Fibrillin-1
tims_22nov0401_Slot1-6_1_3313.00698.00698.3	D:\DRM\AllBGNdigests\FullHumanDB\ADAMTS1_Active_BGN_1\interact-tims_22nov0401_Slot1-6_1_3313.pep.xml	HASPARPPAAR		AQPGSTDR.HASPARPPAAR.SQQHPSVP	R	S	11	3	534.02	1129.61	1129.61	377.544	377.544	1129.61	377.544	0	0.001995	17.089	8.314	0.9999	2	1	912	922	11475.2			0.7389	0	FALSE	sp|Q4ZHG4-2|FNDC1_HUMAN	Q4ZHG4-2	FNDC1_HUMAN	FNDC1	Isoform 2 of Fibronectin type III domain-containing protein 1		sp|Q4ZHG4|FNDC1_HUMAN
tims_22nov0401_Slot1-6_1_3313.00709.00709.3	D:\DRM\AllBGNdigests\FullHumanDB\ADAMTS1_Active_BGN_1\interact-tims_22nov0401_Slot1-6_1_3313.pep.xml	AQTAPNKDVQR		SVMEAKVK.AQTAPNKDVQR.EIADIGEA	K	E	11	3	535.187	1226.64	1226.64	409.887	409.886	1226.64	409.886	0.0002	0.006861	16.529	10.906	1	2	1	791	801	22373.6			0.7284	0	FALSE	sp|P49588-2|SYAC_HUMAN	P49588-2	SYAC_HUMAN	AARS1	Isoform 2 of Alanine--tRNA ligase, cytoplasmic		sp|P49588|SYAC_HUMAN
tims_22nov0401_Slot1-6_1_3313.00712.00712.3	D:\DRM\AllBGNdigests\FullHumanDB\ADAMTS1_Active_BGN_1\interact-tims_22nov0401_Slot1-6_1_3313.pep.xml	MCKDEDECEEGKHDCTEK	MCKDEDECEEGKHDCTEK	YVIREDRR.MCKDEDECEEGKHDCTEK.QMECKNII	R	Q	18	3	535.187	2298.85	2298.85	767.289	767.289	2298.85	767.29	-0.0043	1.748	5.53	3.617	0.8828	2	2	2244	2261	18854.3	15C(57.0215),2C(57.0215),8C(57.0215)		0.8754	0	TRUE	sp|P35555|FBN1_HUMAN	P35555	FBN1_HUMAN	FBN1	Fibrillin-1
tims_22nov0401_Slot1-6_1_3313.00715.00715.2	D:\DRM\AllBGNdigests\FullHumanDB\ADAMTS1_Active_BGN_1\interact-tims_22nov0401_Slot1-6_1_3313.pep.xml	QHNPPSDRD	Q[111]HNPPSDRD	RNFCNWQK.QHNPPSDRD.AEHYDTAI	K	A	9	2	535.187	1047.44	1047.44	524.726	524.726	1047.44	524.726	0.0001	0.0001427	18.31	8.25	0.9982	1	1	338	346	90735.4	1Q(-17.0265)		0.8064	0	TRUE	sp|Q9UHI8|ATS1_HUMAN	Q9UHI8	ATS1_HUMAN	ADAMTS1	A disintegrin and metalloproteinase with thrombospondin motifs 1
tims_22nov0401_Slot1-6_1_3313.00717.00717.3	D:\DRM\AllBGNdigests\FullHumanDB\ADAMTS1_Active_BGN_1\interact-tims_22nov0401_Slot1-6_1_3313.pep.xml	LGIHEDSQNRKK		EQFSKNIK.LGIHEDSQNRKK.LSEIIRYY	K	L	12	3	535.187	1423.76	1423.75	475.592	475.592	1423.75	475.592	0.0008	0.0007088	18.569	9.393	1	2	2	569	580	23398			0.7427	0	FALSE	sp|P07900-2|HS90A_HUMAN	P07900-2	HS90A_HUMAN	HSP90AA1	Isoform 2 of Heat shock protein HSP 90-alpha		sp|P07900|HS90A_HUMAN
tims_22nov0401_Slot1-6_1_3313.00731.00731.4	D:\DRM\AllBGNdigests\FullHumanDB\ADAMTS1_Active_BGN_1\interact-tims_22nov0401_Slot1-6_1_3313.pep.xml	HTQNSSSGQAASSHEQARSSAGER		SSRKSGTR.HTQNSSSGQAASSHEQARSSAGER.HGSRHQIQ	R	H	24	4	536.353	2470.08	2470.08	618.527	618.527	2469.1	618.282	0.9794	0.001749	21.003	11.584	0.9998	2	1	684	707	11507.7			0.8722	0	TRUE	sp|P20930|FILA_HUMAN	P20930	FILA_HUMAN	FLG	Filaggrin
tims_22nov0401_Slot1-6_1_3313.00733.00733.3	D:\DRM\AllBGNdigests\FullHumanDB\ADAMTS1_Active_BGN_1\interact-tims_22nov0401_Slot1-6_1_3313.pep.xml	AQTAPNKDVQR		SVMEAKVK.AQTAPNKDVQR.EIADIGEA	K	E	11	3	536.353	1226.64	1226.64	409.886	409.886	1226.64	409.886	-0.0013	0.003197	17.881	14.014	0.9999	2	1	791	801	21713.8			0.7286	0	FALSE	sp|P49588-2|SYAC_HUMAN	P49588-2	SYAC_HUMAN	AARS1	Isoform 2 of Alanine--tRNA ligase, cytoplasmic		sp|P49588|SYAC_HUMAN
tims_22nov0401_Slot1-6_1_3313.00734.00734.2	D:\DRM\AllBGNdigests\FullHumanDB\ADAMTS1_Active_BGN_1\interact-tims_22nov0401_Slot1-6_1_3313.pep.xml	LGHNQIR		YSKIYRIG.LGHNQIR.MIENGSIS	G	M	7	2	536.353	836.461	836.46	419.238	419.238	836.462	419.238	-0.0012	2.081	14.579	13.103	0.855	1	0	260	266	48605.3			0.7809	0	TRUE	sp|P21810|PGS1_HUMAN	P21810	PGS1_HUMAN	BGN	Biglycan
tims_22nov0401_Slot1-6_1_3313.00743.00743.3	D:\DRM\AllBGNdigests\FullHumanDB\ADAMTS1_Active_BGN_1\interact-tims_22nov0401_Slot1-6_1_3313.pep.xml	EVGVQSSERNQDRK		KYRDREKR.EVGVQSSERNQDRK.ESSPNSRA	R	E	14	3	536.353	1630.8	1630.8	544.609	544.608	1630.8	544.608	-0.0002	1.719	12.939	9.956	0.9659	2	2	441	454	23773.2			0.7899	0	TRUE	sp|Q9H0G5|NSRP1_HUMAN	Q9H0G5	NSRP1_HUMAN	NSRP1	Nuclear speckle splicing regulatory protein 1
tims_22nov0401_Slot1-6_1_3313.00746.00746.2	D:\DRM\AllBGNdigests\FullHumanDB\ADAMTS1_Active_BGN_1\interact-tims_22nov0401_Slot1-6_1_3313.pep.xml	AQTAPNKDVQR		SVMEAKVK.AQTAPNKDVQR.EIADIGEA	K	E	11	2	536.353	1226.63	1226.63	614.325	614.324	1226.64	614.326	-0.0031	0.01505	18.756	12.632	0.9971	2	1	791	801	15651.2			0.9343	0	FALSE	sp|P49588-2|SYAC_HUMAN	P49588-2	SYAC_HUMAN	AARS1	Isoform 2 of Alanine--tRNA ligase, cytoplasmic		sp|P49588|SYAC_HUMAN
tims_22nov0401_Slot1-6_1_3313.00748.00748.4	D:\DRM\AllBGNdigests\FullHumanDB\ADAMTS1_Active_BGN_1\interact-tims_22nov0401_Slot1-6_1_3313.pep.xml	SHCHRPQSSGCCSQPSGGSSCCGGGSGQHSGGC	SHCHRPQSSGCCSQPSGGSSCCGGGSGQHSGGC	ISHHRRRR.SHCHRPQSSGCCSQPSGGSSCCGGGSGQHSGGC.	R	C	33	4	536.353	3420.24	3420.24	856.067	856.067	3420.24	856.066	0.0024	5.845e-08	27.763	7.513	1	1	1	85	117	34343.8	11C(57.0215),12C(57.0215),21C(57.0215),22C(57.0215),33C(57.0215),3C(57.0215)		0.8562	0	FALSE	sp|Q5T751|LCE1C_HUMAN	Q5T751	LCE1C_HUMAN	LCE1C	Late cornified envelope protein 1C	LCE1B	sp|Q5T7P3|LCE1B_HUMAN
tims_22nov0401_Slot1-6_1_3313.00768.00768.3	D:\DRM\AllBGNdigests\FullHumanDB\ADAMTS1_Active_BGN_1\interact-tims_22nov0401_Slot1-6_1_3313.pep.xml	GQVKEEGINKSEK		AAISKKSK.GQVKEEGINKSEK.RMKITIKG	K	R	13	3	537.519	1444.76	1444.75	482.592	482.592	1444.75	482.591	0.0023	0.0004633	22.401	12.51	1	2	2	509	521	21991.1			0.7914	0	TRUE	sp|P09874|PARP1_HUMAN	P09874	PARP1_HUMAN	PARP1	Poly [ADP-ribose] polymerase 1
tims_22nov0401_Slot1-6_1_3313.00770.00770.3	D:\DRM\AllBGNdigests\FullHumanDB\ADAMTS1_Active_BGN_1\interact-tims_22nov0401_Slot1-6_1_3313.pep.xml	GCLGNSKTEDQRNEEK	GCLGNSKTEDQRNEEK	.GCLGNSKTEDQRNEEK.AQREANKK	M	A	16	3	537.519	1863.84	1863.84	622.287	622.287	1863.84	622.287	0.0002	0.00387	15.592	8.205	0.9966	1	2	2	17	22009.3	2C(57.0215)		0.868	0	FALSE	sp|P63092-2|GNAS2_HUMAN	P63092-2	GNAS2_HUMAN	GNAS	Isoform Gnas-2 of Guanine nucleotide-binding protein G(s) subunit alpha isoforms short		sp|P63092-3|GNAS2_HUMAN, sp|P63092-4|GNAS2_HUMAN, sp|P63092|GNAS2_HUMAN
tims_22nov0401_Slot1-6_1_3313.00782.00782.3	D:\DRM\AllBGNdigests\FullHumanDB\ADAMTS1_Active_BGN_1\interact-tims_22nov0401_Slot1-6_1_3313.pep.xml	YESGSGHSSGLGHR		GWSSSRGP.YESGSGHSSGLGHR.ESRSGQSS	P	E	14	3	537.519	1429.64	1429.63	477.553	477.552	1429.63	477.552	0.0017	2.841e-06	25.863	9.762	1	1	0	1040	1053	65039.8			0.7864	0	TRUE	sp|Q86YZ3|HORN_HUMAN	Q86YZ3	HORN_HUMAN	HRNR	Hornerin
tims_22nov0401_Slot1-6_1_3313.00793.00793.2	D:\DRM\AllBGNdigests\FullHumanDB\ADAMTS1_Active_BGN_1\interact-tims_22nov0401_Slot1-6_1_3313.pep.xml	QHNPPSDRD	Q[111]HNPPSDRD	RNFCNWQK.QHNPPSDRD.AEHYDTAI	K	A	9	2	538.686	1047.44	1047.44	524.726	524.726	1047.44	524.726	-0.0006	2.437e-05	18.722	9.05	0.9998	1	1	338	346	210693	1Q(-17.0265)		0.8285	0	TRUE	sp|Q9UHI8|ATS1_HUMAN	Q9UHI8	ATS1_HUMAN	ADAMTS1	A disintegrin and metalloproteinase with thrombospondin motifs 1
tims_22nov0401_Slot1-6_1_3313.00794.00794.3	D:\DRM\AllBGNdigests\FullHumanDB\ADAMTS1_Active_BGN_1\interact-tims_22nov0401_Slot1-6_1_3313.pep.xml	NGHDPGRGHQDLD		SHVHIPER.NGHDPGRGHQDLD.PDNEGEIR	R	P	13	3	538.686	1416.61	1416.61	473.211	473.211	1416.61	473.212	-0.0015	0.02677	16.338	11.562	0.9802	1	1	286	298	74756.6			0.7672	0	TRUE	sp|Q9ULF5|S39AA_HUMAN	Q9ULF5	S39AA_HUMAN	SLC39A10	Zinc transporter ZIP10
tims_22nov0401_Slot1-6_1_3313.00797.00797.3	D:\DRM\AllBGNdigests\FullHumanDB\ADAMTS1_Active_BGN_1\interact-tims_22nov0401_Slot1-6_1_3313.pep.xml	YESGSGHSSGLGHR		GWSSSRGP.YESGSGHSSGLGHR.ESRSGQSS	P	E	14	3	538.686	1429.64	1429.64	477.553	477.552	1429.63	477.552	0.0018	0.0002641	21.038	8.888	0.9999	1	0	1040	1053	66780.2			0.7871	0	TRUE	sp|Q86YZ3|HORN_HUMAN	Q86YZ3	HORN_HUMAN	HRNR	Hornerin
tims_22nov0401_Slot1-6_1_3313.00799.00799.4	D:\DRM\AllBGNdigests\FullHumanDB\ADAMTS1_Active_BGN_1\interact-tims_22nov0401_Slot1-6_1_3313.pep.xml	YHTVNGHNCEVRK	YHTVNGHNCEVRK	VDKIVIQK.YHTVNGHNCEVRK.AISKQEMA	K	A	13	4	538.686	1612.76	1612.75	404.196	404.196	1612.75	404.195	0.0015	1.343e-06	26.983	11.245	1	2	1	167	179	52208.7	9C(57.0215)		0.7166	0	FALSE	sp|P09651-2|ROA1_HUMAN	P09651-2	ROA1_HUMAN	HNRNPA1	Isoform A1-A of Heterogeneous nuclear ribonucleoprotein A1	HNRNPA1L3	sp|A0A2R8Y4L2|RA1L3_HUMAN, sp|P09651-3|ROA1_HUMAN, sp|P09651|ROA1_HUMAN
tims_22nov0401_Slot1-6_1_3313.00801.00801.2	D:\DRM\AllBGNdigests\FullHumanDB\ADAMTS1_Active_BGN_1\interact-tims_22nov0401_Slot1-6_1_3313.pep.xml	QHNPPSDRD	Q[111]HNPPSDRD	RNFCNWQK.QHNPPSDRD.AEHYDTAI	K	A	9	2	538.686	1048.44	1048.44	525.227	525.226	1047.44	524.726	1.0006	0.0002363	18.123	8.591	0.9975	1	1	338	346	210693	1Q(-17.0265)		0.8204	0	TRUE	sp|Q9UHI8|ATS1_HUMAN	Q9UHI8	ATS1_HUMAN	ADAMTS1	A disintegrin and metalloproteinase with thrombospondin motifs 1
tims_22nov0401_Slot1-6_1_3313.00804.00804.3	D:\DRM\AllBGNdigests\FullHumanDB\ADAMTS1_Active_BGN_1\interact-tims_22nov0401_Slot1-6_1_3313.pep.xml	QATENAKEEVRR		IGIMHHNK.QATENAKEEVRR.IIGIIDAY	K	I	12	3	538.686	1429.73	1429.73	477.583	477.583	1429.73	477.583	-0.0009	0.1653	12.289	8.989	0.9977	2	2	176	187	115914			0.7653	0	FALSE	sp|P26641-2|EF1G_HUMAN	P26641-2	EF1G_HUMAN	EEF1G	Isoform 2 of Elongation factor 1-gamma		sp|P26641|EF1G_HUMAN
tims_22nov0401_Slot1-6_1_3313.00816.00816.4	D:\DRM\AllBGNdigests\FullHumanDB\ADAMTS1_Active_BGN_1\interact-tims_22nov0401_Slot1-6_1_3313.pep.xml	SHESNAPGSAGGQASEKPREGTGK		ASDIIIIR.SHESNAPGSAGGQASEKPREGTGK.SRRAIPFS	R	S	24	4	538.686	2338.09	2338.09	585.53	585.529	2338.09	585.53	-0.0012	1.202e-06	26.435	9.757	1	2	2	988	1011	14161.4			0.8573	0	TRUE	sp|Q6PJG2|MDEAS_HUMAN	Q6PJG2	MDEAS_HUMAN	MIDEAS	Mitotic deacetylase-associated SANT domain protein
tims_22nov0401_Slot1-6_1_3313.00824.00824.3	D:\DRM\AllBGNdigests\FullHumanDB\ADAMTS1_Active_BGN_1\interact-tims_22nov0401_Slot1-6_1_3313.pep.xml	YHTVNGHNCEVRK	YHTVNGHNCEVRK	VDKIVIQK.YHTVNGHNCEVRK.AISKQEMA	K	A	13	3	539.851	1612.75	1612.75	538.592	538.591	1612.75	538.591	-0.0013	0.0001537	19.71	8.697	1	2	1	167	179	111608	9C(57.0215)		0.7859	0	FALSE	sp|P09651-2|ROA1_HUMAN	P09651-2	ROA1_HUMAN	HNRNPA1	Isoform A1-A of Heterogeneous nuclear ribonucleoprotein A1	HNRNPA1L3	sp|A0A2R8Y4L2|RA1L3_HUMAN, sp|P09651-3|ROA1_HUMAN, sp|P09651|ROA1_HUMAN
tims_22nov0401_Slot1-6_1_3313.00831.00831.3	D:\DRM\AllBGNdigests\FullHumanDB\ADAMTS1_Active_BGN_1\interact-tims_22nov0401_Slot1-6_1_3313.pep.xml	AIPDTRHDQCQRK	AIPDTRHDQCQRK	SDKIRMDR.AIPDTRHDQCQRK.QWRVDIPA	R	Q	13	3	539.851	1623.79	1623.79	542.272	542.271	1623.79	542.271	0.0029	0.6325	10.886	8.834	0.9829	2	2	117	129	27173.2	10C(57.0215)		0.787	0	FALSE	sp|Q10471|GALT2_HUMAN	Q10471	GALT2_HUMAN	GALNT2	Polypeptide N-acetylgalactosaminyltransferase 2		sp|Q10471-2|GALT2_HUMAN
tims_22nov0401_Slot1-6_1_3313.00834.00834.3	D:\DRM\AllBGNdigests\FullHumanDB\ADAMTS1_Active_BGN_1\interact-tims_22nov0401_Slot1-6_1_3313.pep.xml	SKVPQETQSGGGSR		KQGRQVVR.SKVPQETQSGGGSR.LQVHQKQQ	R	L	14	3	539.851	1416.7	1416.7	473.24	473.239	1416.7	473.239	-0.0002	3.727e-06	26.764	13.578	1	2	1	141	154	37463.7			0.7337	0	FALSE	sp|Q14766-4|LTBP1_HUMAN	Q14766-4	LTBP1_HUMAN	LTBP1	Isoform 4 of Latent-transforming growth factor beta-binding protein 1		sp|Q14766|LTBP1_HUMAN
tims_22nov0401_Slot1-6_1_3313.00836.00836.4	D:\DRM\AllBGNdigests\FullHumanDB\ADAMTS1_Active_BGN_1\interact-tims_22nov0401_Slot1-6_1_3313.pep.xml	SHESNAPGSAGGQASEKPREGTGK		ASDIIIIR.SHESNAPGSAGGQASEKPREGTGK.SRRAIPFS	R	S	24	4	539.851	2338.1	2338.1	585.532	585.532	2338.09	585.53	0.007	1.38e-08	31.031	10.189	1	2	2	988	1011	13947.9			0.8582	0	TRUE	sp|Q6PJG2|MDEAS_HUMAN	Q6PJG2	MDEAS_HUMAN	MIDEAS	Mitotic deacetylase-associated SANT domain protein
tims_22nov0401_Slot1-6_1_3313.00842.00842.2	D:\DRM\AllBGNdigests\FullHumanDB\ADAMTS1_Active_BGN_1\interact-tims_22nov0401_Slot1-6_1_3313.pep.xml	SKVPQETQSGGGSR		KQGRQVVR.SKVPQETQSGGGSR.LQVHQKQQ	R	L	14	2	539.851	1416.69	1416.69	709.354	709.354	1416.7	709.355	-0.003	0.2733	13.181	9.21	0.9545	2	1	141	154	36242.2			0.9568	0	FALSE	sp|Q14766-4|LTBP1_HUMAN	Q14766-4	LTBP1_HUMAN	LTBP1	Isoform 4 of Latent-transforming growth factor beta-binding protein 1		sp|Q14766|LTBP1_HUMAN
tims_22nov0401_Slot1-6_1_3313.00848.00848.4	D:\DRM\AllBGNdigests\FullHumanDB\ADAMTS1_Active_BGN_1\interact-tims_22nov0401_Slot1-6_1_3313.pep.xml	SSSGQSSGYSQHGSGSGHSSGYGQHGSR		SSGFSQHK.SSSGQSSGYSQHGSGSGHSSGYGQHGSR.SGQSSRGE	K	S	28	4	541.019	2709.12	2709.12	678.287	678.287	2709.11	678.286	0.0026	3.018e-11	42.96	14.554	1	2	0	236	263	100416			0.9129	0	TRUE	sp|Q86YZ3|HORN_HUMAN	Q86YZ3	HORN_HUMAN	HRNR	Hornerin
tims_22nov0401_Slot1-6_1_3313.00851.00851.3	D:\DRM\AllBGNdigests\FullHumanDB\ADAMTS1_Active_BGN_1\interact-tims_22nov0401_Slot1-6_1_3313.pep.xml	QATENAKEEVRR		IGIMHHNK.QATENAKEEVRR.IIGIIDAY	K	I	12	3	541.019	1429.73	1429.73	477.583	477.582	1429.73	477.583	-0.0017	0.002751	17.966	11.472	1	2	2	176	187	118621			0.7669	0	FALSE	sp|P26641-2|EF1G_HUMAN	P26641-2	EF1G_HUMAN	EEF1G	Isoform 2 of Elongation factor 1-gamma		sp|P26641|EF1G_HUMAN
tims_22nov0401_Slot1-6_1_3313.00856.00856.4	D:\DRM\AllBGNdigests\FullHumanDB\ADAMTS1_Active_BGN_1\interact-tims_22nov0401_Slot1-6_1_3313.pep.xml	TDDHHGTEEPKQDTNVK		VIISSSSR.TDDHHGTEEPKQDTNVK.KAKRPKPE	R	K	17	4	541.019	1949.88	1949.87	488.476	488.476	1949.87	488.475	0.0018	1.571e-05	25.634	10.725	1	2	1	167	183	32317.5			0.7829	0	FALSE	sp|Q9Y2X9-2|ZN281_HUMAN	Q9Y2X9-2	ZN281_HUMAN	ZNF281	Isoform 2 of Zinc finger protein 281		sp|Q9Y2X9|ZN281_HUMAN
tims_22nov0401_Slot1-6_1_3313.00863.00863.2	D:\DRM\AllBGNdigests\FullHumanDB\ADAMTS1_Active_BGN_1\interact-tims_22nov0401_Slot1-6_1_3313.pep.xml	SKVPQETQSGGGSR		KQGRQVVR.SKVPQETQSGGGSR.LQVHQKQQ	R	L	14	2	541.019	1416.7	1416.7	709.356	709.355	1416.7	709.355	-0.0001	0.9811	13.527	9.984	0.9367	2	1	141	154	39620.4			0.9571	0	FALSE	sp|Q14766-4|LTBP1_HUMAN	Q14766-4	LTBP1_HUMAN	LTBP1	Isoform 4 of Latent-transforming growth factor beta-binding protein 1		sp|Q14766|LTBP1_HUMAN
tims_22nov0401_Slot1-6_1_3313.00867.00867.3	D:\DRM\AllBGNdigests\FullHumanDB\ADAMTS1_Active_BGN_1\interact-tims_22nov0401_Slot1-6_1_3313.pep.xml	TDDHHGTEEPKQDTNVK		VIISSSSR.TDDHHGTEEPKQDTNVK.KAKRPKPE	R	K	17	3	541.019	1949.87	1949.87	650.965	650.964	1949.87	650.964	-0.0006	0.01578	13.312	8.739	0.9996	2	1	167	183	27581.9			0.9056	0	FALSE	sp|Q9Y2X9-2|ZN281_HUMAN	Q9Y2X9-2	ZN281_HUMAN	ZNF281	Isoform 2 of Zinc finger protein 281		sp|Q9Y2X9|ZN281_HUMAN
tims_22nov0401_Slot1-6_1_3313.00874.00874.3	D:\DRM\AllBGNdigests\FullHumanDB\ADAMTS1_Active_BGN_1\interact-tims_22nov0401_Slot1-6_1_3313.pep.xml	HNLEKVEGERK		QEEVKHIK.HNLEKVEGERK.EAQDMINH	K	E	11	3	541.019	1337.71	1337.7	446.909	446.909	1337.71	446.909	-0.0004	0.009946	16.455	9.193	0.9999	2	2	643	653	10695			0.7476	0	TRUE	sp|Q13464|ROCK1_HUMAN	Q13464	ROCK1_HUMAN	ROCK1	Rho-associated protein kinase 1
tims_22nov0401_Slot1-6_1_3313.00877.00877.3	D:\DRM\AllBGNdigests\FullHumanDB\ADAMTS1_Active_BGN_1\interact-tims_22nov0401_Slot1-6_1_3313.pep.xml	SSQPLASKQEKDGTEK		MSESSSK.SSQPLASKQEKDGTEK.RGRGRPRK	K	R	16	3	541.019	1731.86	1731.86	578.295	578.295	1731.86	578.295	-0.0007	1.702	9.966	9.047	0.9667	2	2	8	23	38174.8			0.8293	0	FALSE	sp|P17096|HMGA1_HUMAN	P17096	HMGA1_HUMAN	HMGA1	High mobility group protein HMG-I/HMG-Y		sp|P17096-2|HMGA1_HUMAN, sp|P17096-3|HMGA1_HUMAN
tims_22nov0401_Slot1-6_1_3313.00885.00885.3	D:\DRM\AllBGNdigests\FullHumanDB\ADAMTS1_Active_BGN_1\interact-tims_22nov0401_Slot1-6_1_3313.pep.xml	SSQPLASKQEKDGTEK		MSESSSK.SSQPLASKQEKDGTEK.RGRGRPRK	K	R	16	3	542.187	1731.87	1731.86	578.296	578.295	1731.86	578.295	-0.0004	0.005886	17.466	9.879	1	2	2	8	23	39328.2			0.8325	0	FALSE	sp|P17096|HMGA1_HUMAN	P17096	HMGA1_HUMAN	HMGA1	High mobility group protein HMG-I/HMG-Y		sp|P17096-2|HMGA1_HUMAN, sp|P17096-3|HMGA1_HUMAN
tims_22nov0401_Slot1-6_1_3313.00890.00890.3	D:\DRM\AllBGNdigests\FullHumanDB\ADAMTS1_Active_BGN_1\interact-tims_22nov0401_Slot1-6_1_3313.pep.xml	FDESEKTKESR		NVAKEGVK.FDESEKTKESR.EAVEKEFE	K	E	11	3	542.187	1354.64	1354.64	452.555	452.554	1354.64	452.553	0.0045	0.02442	16.51	9.377	0.9991	2	2	598	608	10223.9			0.7827	0	TRUE	sp|P14625|ENPL_HUMAN	P14625	ENPL_HUMAN	HSP90B1	Endoplasmin
tims_22nov0401_Slot1-6_1_3313.00894.00894.4	D:\DRM\AllBGNdigests\FullHumanDB\ADAMTS1_Active_BGN_1\interact-tims_22nov0401_Slot1-6_1_3313.pep.xml	RQGSSVSQDSDSEGHSEDSER		SEGSRTSR.RQGSSVSQDSDSEGHSEDSER.WSGSASRN	R	W	21	4	542.187	2277.93	2277.93	570.491	570.49	2277.93	570.49	-0.0009	2.452e-09	34.252	10.386	1	2	1	941	961	15011.8			0.8256	0	TRUE	sp|P20930|FILA_HUMAN	P20930	FILA_HUMAN	FLG	Filaggrin
tims_22nov0401_Slot1-6_1_3313.00898.00898.2	D:\DRM\AllBGNdigests\FullHumanDB\ADAMTS1_Active_BGN_1\interact-tims_22nov0401_Slot1-6_1_3313.pep.xml	LKSEDEPTR		YIIFVITK.LKSEDEPTR.SISGIIIK	K	S	9	2	542.187	1073.54	1073.54	537.776	537.775	1073.54	537.775	0.0013	1.625	12.08	8.073	0.9738	2	1	57	65	31802			0.8506	0	FALSE	sp|Q92973-2|TNPO1_HUMAN	Q92973-2	TNPO1_HUMAN	TNPO1	Isoform 2 of Transportin-1	TNPO2	sp|O14787-2|TNPO2_HUMAN, sp|O14787|TNPO2_HUMAN, sp|Q92973|TNPO1_HUMAN
tims_22nov0401_Slot1-6_1_3313.00906.00906.3	D:\DRM\AllBGNdigests\FullHumanDB\ADAMTS1_Active_BGN_1\interact-tims_22nov0401_Slot1-6_1_3313.pep.xml	SSQPLASKQEKDGTEK		MSESSSK.SSQPLASKQEKDGTEK.RGRGRPRK	K	R	16	3	542.187	1733.87	1733.87	578.964	578.964	1731.86	578.295	2.0051	0.04691	13.869	9.455	0.9951	2	2	8	23	39328.2			0.8311	0	FALSE	sp|P17096|HMGA1_HUMAN	P17096	HMGA1_HUMAN	HMGA1	High mobility group protein HMG-I/HMG-Y		sp|P17096-2|HMGA1_HUMAN, sp|P17096-3|HMGA1_HUMAN
tims_22nov0401_Slot1-6_1_3313.00910.00910.2	D:\DRM\AllBGNdigests\FullHumanDB\ADAMTS1_Active_BGN_1\interact-tims_22nov0401_Slot1-6_1_3313.pep.xml	LRIHDNR		NIPSSIVE.LRIHDNR.IRKVPKGV	E	I	7	2	543.351	922.51	922.509	462.262	462.262	922.51	462.262	-0.0005	0.05037	17.511	12.613	0.9066	1	1	164	170	989241			0.8115	0	TRUE	sp|P21810|PGS1_HUMAN	P21810	PGS1_HUMAN	BGN	Biglycan
tims_22nov0401_Slot1-6_1_3313.00914.00914.2	D:\DRM\AllBGNdigests\FullHumanDB\ADAMTS1_Active_BGN_1\interact-tims_22nov0401_Slot1-6_1_3313.pep.xml	LKSEDEPTR		YIIFVITK.LKSEDEPTR.SISGIIIK	K	S	9	2	543.351	1073.53	1073.53	537.774	537.773	1073.54	537.775	-0.0031	0.001519	16.426	7.655	0.9991	2	1	57	65	31926.5			0.8583	0	FALSE	sp|Q92973-2|TNPO1_HUMAN	Q92973-2	TNPO1_HUMAN	TNPO1	Isoform 2 of Transportin-1	TNPO2	sp|O14787-2|TNPO2_HUMAN, sp|O14787|TNPO2_HUMAN, sp|Q92973|TNPO1_HUMAN
tims_22nov0401_Slot1-6_1_3313.00922.00922.3	D:\DRM\AllBGNdigests\FullHumanDB\ADAMTS1_Active_BGN_1\interact-tims_22nov0401_Slot1-6_1_3313.pep.xml	YHTVNGHNCEVRK	YHTVNGHNCEVRK	VDKIVIQK.YHTVNGHNCEVRK.AISKQEMA	K	A	13	3	543.351	1614.76	1614.76	539.26	539.259	1612.75	538.591	2.0023	3.089e-06	23.666	11.177	1	2	1	167	179	112117	9C(57.0215)		0.7903	0	FALSE	sp|P09651-2|ROA1_HUMAN	P09651-2	ROA1_HUMAN	HNRNPA1	Isoform A1-A of Heterogeneous nuclear ribonucleoprotein A1	HNRNPA1L3	sp|A0A2R8Y4L2|RA1L3_HUMAN, sp|P09651-3|ROA1_HUMAN, sp|P09651|ROA1_HUMAN
tims_22nov0401_Slot1-6_1_3313.00924.00924.4	D:\DRM\AllBGNdigests\FullHumanDB\ADAMTS1_Active_BGN_1\interact-tims_22nov0401_Slot1-6_1_3313.pep.xml	AIPDTRHDQCQRK	AIPDTRHDQCQRK	SDKIRMDR.AIPDTRHDQCQRK.QWRVDIPA	R	Q	13	4	543.351	1623.8	1623.8	406.957	406.956	1623.79	406.955	0.0057	1.459	12.189	8.564	0.9772	2	2	117	129	14411.3	10C(57.0215)		0.7102	0	FALSE	sp|Q10471|GALT2_HUMAN	Q10471	GALT2_HUMAN	GALNT2	Polypeptide N-acetylgalactosaminyltransferase 2		sp|Q10471-2|GALT2_HUMAN
tims_22nov0401_Slot1-6_1_3313.00939.00939.2	D:\DRM\AllBGNdigests\FullHumanDB\ADAMTS1_Active_BGN_1\interact-tims_22nov0401_Slot1-6_1_3313.pep.xml	LKSEDEPTR		YIIFVITK.LKSEDEPTR.SISGIIIK	K	S	9	2	543.351	1073.54	1073.53	537.775	537.775	1073.54	537.775	-0.0002	0.01547	15.901	10.237	0.996	2	1	57	65	31926.5			0.8511	0	FALSE	sp|Q92973-2|TNPO1_HUMAN	Q92973-2	TNPO1_HUMAN	TNPO1	Isoform 2 of Transportin-1	TNPO2	sp|O14787-2|TNPO2_HUMAN, sp|O14787|TNPO2_HUMAN, sp|Q92973|TNPO1_HUMAN
tims_22nov0401_Slot1-6_1_3313.00945.00945.2	D:\DRM\AllBGNdigests\FullHumanDB\ADAMTS1_Active_BGN_1\interact-tims_22nov0401_Slot1-6_1_3313.pep.xml	VTKPCTPK	VTKPCTPK	AQCQETIR.VTKPCTPK.TKAKAKAK	R	T	8	2	544.518	929.5	929.499	465.757	465.757	929.5	465.757	-0.0015	0.006458	14.956	8.266	0.9996	2	1	122	129	713329	5C(57.0215)		0.8474	0	FALSE	sp|P21741|MK_HUMAN	P21741	MK_HUMAN	MDK	Midkine		sp|P21741-2|MK_HUMAN
tims_22nov0401_Slot1-6_1_3313.00967.00967.2	D:\DRM\AllBGNdigests\FullHumanDB\ADAMTS1_Active_BGN_1\interact-tims_22nov0401_Slot1-6_1_3313.pep.xml	KVQSGNINAAK		NTKRESGR.KVQSGNINAAK.TIADIIRT	R	T	11	2	544.518	1128.62	1128.62	565.319	565.319	1128.62	565.32	-0.0017	0.9886	12.511	9.764	0.9788	2	1	21	31	10578.2			0.8797	0	FALSE	sp|P49368|TCPG_HUMAN	P49368	TCPG_HUMAN	CCT3	T-complex protein 1 subunit gamma		sp|P49368-2|TCPG_HUMAN
tims_22nov0401_Slot1-6_1_3313.00975.00975.2	D:\DRM\AllBGNdigests\FullHumanDB\ADAMTS1_Active_BGN_1\interact-tims_22nov0401_Slot1-6_1_3313.pep.xml	DYKDDDDK		QKKMSPPL.DYKDDDDK.	L	-	8	2	545.685	1012.4	1012.4	507.207	507.206	1012.4	507.207	-0.0007	0.02947	17.291	9.21	0.9581	1	1	312	319	100084			0.8254	0	TRUE	sp|P49796-8|RGS3_HUMAN	P49796-8	RGS3_HUMAN	RGS3	Isoform 8 of Regulator of G-protein signaling 3
tims_22nov0401_Slot1-6_1_3313.00983.00983.3	D:\DRM\AllBGNdigests\FullHumanDB\ADAMTS1_Active_BGN_1\interact-tims_22nov0401_Slot1-6_1_3313.pep.xml	ALEKEEEEEKQK		ICFEEHIR.ALEKEEEEEKQK.SIIRERRR	R	S	12	3	545.685	1488.73	1488.73	497.25	497.25	1488.73	497.251	-0.0023	2.764e-06	24.944	11.091	1	2	2	560	571	156325			0.7454	0	FALSE	sp|O75400-2|PR40A_HUMAN	O75400-2	PR40A_HUMAN	PRPF40A	Isoform 2 of Pre-mRNA-processing factor 40 homolog A		sp|O75400-3|PR40A_HUMAN, sp|O75400|PR40A_HUMAN
tims_22nov0401_Slot1-6_1_3313.00989.00989.3	D:\DRM\AllBGNdigests\FullHumanDB\ADAMTS1_Active_BGN_1\interact-tims_22nov0401_Slot1-6_1_3313.pep.xml	YAEQQNEEEKNENSK		NMKEWIIR.YAEQQNEEEKNENSK.SIEEEEKF	R	S	15	3	545.685	1838.79	1838.79	613.939	613.938	1838.79	613.938	0.0007	0.001097	20.518	11.445	1	2	1	236	250	14547.4			0.856	0	TRUE	sp|Q7Z478|DHX29_HUMAN	Q7Z478	DHX29_HUMAN	DHX29	ATP-dependent RNA helicase DHX29
tims_22nov0401_Slot1-6_1_3313.00990.00990.3	D:\DRM\AllBGNdigests\FullHumanDB\ADAMTS1_Active_BGN_1\interact-tims_22nov0401_Slot1-6_1_3313.pep.xml	RVDQLKSDQSR		SFINNIRR.RVDQLKSDQSR.LDSEIKNM	R	L	11	3	545.685	1330.69	1330.69	444.571	444.571	1330.7	444.572	-0.0041	0.0002261	22.502	10.581	1	2	2	241	251	301334			0.7585	0	TRUE	sp|P04264|K2C1_HUMAN	P04264	K2C1_HUMAN	KRT1	Keratin, type II cytoskeletal 1
tims_22nov0401_Slot1-6_1_3313.00996.00996.3	D:\DRM\AllBGNdigests\FullHumanDB\ADAMTS1_Active_BGN_1\interact-tims_22nov0401_Slot1-6_1_3313.pep.xml	RSDSPENKYSDSTGHSK		SPPNKMIR.RSDSPENKYSDSTGHSK.AKNVHTHR	R	A	17	3	545.685	1893.84	1893.84	632.287	632.286	1893.85	632.289	-0.008	0.5705	10.961	7.663	0.9733	2	2	61	77	14608.7			0.8783	0	FALSE	sp|Q9BTA9-5|WAC_HUMAN	Q9BTA9-5	WAC_HUMAN	WAC	Isoform 4 of WW domain-containing adapter protein with coiled-coil		sp|Q9BTA9-2|WAC_HUMAN, sp|Q9BTA9-3|WAC_HUMAN, sp|Q9BTA9|WAC_HUMAN
tims_22nov0401_Slot1-6_1_3313.01000.01000.4	D:\DRM\AllBGNdigests\FullHumanDB\ADAMTS1_Active_BGN_1\interact-tims_22nov0401_Slot1-6_1_3313.pep.xml	RSDSPENKYSDSTGHSK		SPPNKMIR.RSDSPENKYSDSTGHSK.AKNVHTHR	R	A	17	4	545.685	1893.85	1893.85	474.47	474.469	1893.85	474.469	0.0031	7.205e-07	28.758	12.202	1	2	2	61	77	25482.9			0.7743	0	FALSE	sp|Q9BTA9-5|WAC_HUMAN	Q9BTA9-5	WAC_HUMAN	WAC	Isoform 4 of WW domain-containing adapter protein with coiled-coil		sp|Q9BTA9-2|WAC_HUMAN, sp|Q9BTA9-3|WAC_HUMAN, sp|Q9BTA9|WAC_HUMAN
tims_22nov0401_Slot1-6_1_3313.01013.01013.3	D:\DRM\AllBGNdigests\FullHumanDB\ADAMTS1_Active_BGN_1\interact-tims_22nov0401_Slot1-6_1_3313.pep.xml	FNSVKEKEER		EIAETEPK.FNSVKEKEER.GIARIAQA	K	G	10	3	545.685	1264.64	1264.64	422.555	422.555	1264.64	422.554	0.0011	2.075	10.519	10.18	0.9722	2	2	351	360	8937.1			0.7483	0	TRUE	sp|Q9UQE7|SMC3_HUMAN	Q9UQE7	SMC3_HUMAN	SMC3	Structural maintenance of chromosomes protein 3
tims_22nov0401_Slot1-6_1_3313.01019.01019.3	D:\DRM\AllBGNdigests\FullHumanDB\ADAMTS1_Active_BGN_1\interact-tims_22nov0401_Slot1-6_1_3313.pep.xml	RVDQLKSDQSR		SFINNIRR.RVDQLKSDQSR.LDSEIKNM	R	L	11	3	546.85	1331.7	1331.7	444.906	444.906	1330.7	444.572	1.0009	1.308e-05	26.372	11.782	1	2	2	241	251	383830			0.7514	0	TRUE	sp|P04264|K2C1_HUMAN	P04264	K2C1_HUMAN	KRT1	Keratin, type II cytoskeletal 1
tims_22nov0401_Slot1-6_1_3313.01030.01030.3	D:\DRM\AllBGNdigests\FullHumanDB\ADAMTS1_Active_BGN_1\interact-tims_22nov0401_Slot1-6_1_3313.pep.xml	LLAHQKPPKEK		ENNWNIYK.LLAHQKPPKEK.SNFSIAII	K	S	11	3	546.85	1287.76	1287.76	430.262	430.262	1287.77	430.263	-0.0026	0.0161	19.18	9.93	0.9999	2	2	387	397	40906.5			0.7411	0	FALSE	sp|P17858|PFKAL_HUMAN	P17858	PFKAL_HUMAN	PFKL	ATP-dependent 6-phosphofructokinase, liver type		sp|P17858-2|PFKAL_HUMAN
tims_22nov0401_Slot1-6_1_3313.01033.01033.2	D:\DRM\AllBGNdigests\FullHumanDB\ADAMTS1_Active_BGN_1\interact-tims_22nov0401_Slot1-6_1_3313.pep.xml	MVPTSDKGR		PIMMYISK.MVPTSDKGR.FYAFGRVF	K	F	9	2	546.85	989.497	989.496	495.756	495.755	989.496	495.755	-0.0006	0.02055	14.428	8.449	0.9972	2	1	401	409	26403.9			0.8393	0	TRUE	sp|P13639|EF2_HUMAN	P13639	EF2_HUMAN	EEF2	Elongation factor 2
tims_22nov0401_Slot1-6_1_3313.01039.01039.4	D:\DRM\AllBGNdigests\FullHumanDB\ADAMTS1_Active_BGN_1\interact-tims_22nov0401_Slot1-6_1_3313.pep.xml	GYSPTHREEEYGKNHHNSSK		SSEKKERK.GYSPTHREEEYGKNHHNSSK.KEKNKTEN	K	K	20	4	546.85	2356.05	2356.05	590.021	590.02	2356.06	590.022	-0.0061	1.875	9.683	9.672	0.8295	2	2	163	182	49154.8			0.8373	0	TRUE	sp|P20930|FILA_HUMAN	P20930	FILA_HUMAN	FLG	Filaggrin
tims_22nov0401_Slot1-6_1_3313.01040.01040.3	D:\DRM\AllBGNdigests\FullHumanDB\ADAMTS1_Active_BGN_1\interact-tims_22nov0401_Slot1-6_1_3313.pep.xml	KNHEEEMNALR	KNHEEEM[147]NALR	KEEIAYIK.KNHEEEMNALR.GQVGGDVN	K	G	11	3	546.85	1385.64	1385.64	462.888	462.887	1385.64	462.886	0.0045	0.06374	13.43	9.719	0.966	2	1	251	261	26090	7M(15.9949)		0.7757	0	FALSE	sp|P02533|K1C14_HUMAN	P02533	K1C14_HUMAN	KRT14	Keratin, type I cytoskeletal 14	KRT17	sp|Q04695|K1C17_HUMAN
tims_22nov0401_Slot1-6_1_3313.01042.01042.3	D:\DRM\AllBGNdigests\FullHumanDB\ADAMTS1_Active_BGN_1\interact-tims_22nov0401_Slot1-6_1_3313.pep.xml	SLKEEEQERR		ANIKNRQK.SLKEEEQERR.DIGIKNAI	K	D	10	3	546.85	1302.65	1302.65	435.225	435.224	1302.65	435.225	-0.0012	0.7455	13.745	10.563	0.9655	2	2	76	85	58115.2			0.7414	0	TRUE	sp|Q8N954|GPT11_HUMAN	Q8N954	GPT11_HUMAN	GPATCH11	G patch domain-containing protein 11
tims_22nov0401_Slot1-6_1_3313.01056.01056.3	D:\DRM\AllBGNdigests\FullHumanDB\ADAMTS1_Active_BGN_1\interact-tims_22nov0401_Slot1-6_1_3313.pep.xml	RVDQLKSDQSR		SFINNIRR.RVDQLKSDQSR.LDSEIKNM	R	L	11	3	548.018	1330.69	1330.69	444.572	444.572	1330.7	444.572	-0.0014	8.143e-07	30.341	12.972	1	2	2	241	251	411112			0.7605	0	TRUE	sp|P04264|K2C1_HUMAN	P04264	K2C1_HUMAN	KRT1	Keratin, type II cytoskeletal 1
tims_22nov0401_Slot1-6_1_3313.01059.01059.3	D:\DRM\AllBGNdigests\FullHumanDB\ADAMTS1_Active_BGN_1\interact-tims_22nov0401_Slot1-6_1_3313.pep.xml	ALEKEEEEEKQK		ICFEEHIR.ALEKEEEEEKQK.SIIRERRR	R	S	12	3	548.018	1488.73	1488.73	497.251	497.25	1488.73	497.251	-0.0011	7.485e-06	20.826	8.456	1	2	2	560	571	157135			0.7461	0	FALSE	sp|O75400-2|PR40A_HUMAN	O75400-2	PR40A_HUMAN	PRPF40A	Isoform 2 of Pre-mRNA-processing factor 40 homolog A		sp|O75400-3|PR40A_HUMAN, sp|O75400|PR40A_HUMAN
tims_22nov0401_Slot1-6_1_3313.01060.01060.3	D:\DRM\AllBGNdigests\FullHumanDB\ADAMTS1_Active_BGN_1\interact-tims_22nov0401_Slot1-6_1_3313.pep.xml	PQCNLHCSR	PQCNLHCSR	RFIISDRD.PQCNLHCSR.TQPKPICA	D	T	9	3	548.018	1170.49	1170.49	391.172	391.172	1170.5	391.175	-0.008	0.00183	17.951	8.594	0.9903	1	0	41	49	49483.4	3C(57.0215),7C(57.0215)		0.7175	0	FALSE	sp|Q9H4F8-2|SMOC1_HUMAN	Q9H4F8-2	SMOC1_HUMAN	SMOC1	Isoform 2 of SPARC-related modular calcium-binding protein 1		sp|Q9H4F8|SMOC1_HUMAN
tims_22nov0401_Slot1-6_1_3313.01062.01062.2	D:\DRM\AllBGNdigests\FullHumanDB\ADAMTS1_Active_BGN_1\interact-tims_22nov0401_Slot1-6_1_3313.pep.xml	LYQHSQQPGK		VHGASVPK.LYQHSQQPGK.AIGTHVIH	K	A	10	2	548.018	1184.59	1184.59	593.304	593.304	1184.59	593.304	-0.0011	0.008379	18.207	11.024	0.9994	2	0	442	451	30611.1			0.9184	0	FALSE	sp|Q14766-4|LTBP1_HUMAN	Q14766-4	LTBP1_HUMAN	LTBP1	Isoform 4 of Latent-transforming growth factor beta-binding protein 1		sp|Q14766-2|LTBP1_HUMAN, sp|Q14766-3|LTBP1_HUMAN, sp|Q14766-5|LTBP1_HUMAN, sp|Q14766|LTBP1_HUMAN
tims_22nov0401_Slot1-6_1_3313.01069.01069.3	D:\DRM\AllBGNdigests\FullHumanDB\ADAMTS1_Active_BGN_1\interact-tims_22nov0401_Slot1-6_1_3313.pep.xml	LYQHSQQPGK		VHGASVPK.LYQHSQQPGK.AIGTHVIH	K	A	10	3	548.018	1184.6	1184.6	395.873	395.873	1184.59	395.872	0.0036	0.002663	19.35	10.666	0.9999	2	0	442	451	33702			0.7501	0	FALSE	sp|Q14766-4|LTBP1_HUMAN	Q14766-4	LTBP1_HUMAN	LTBP1	Isoform 4 of Latent-transforming growth factor beta-binding protein 1		sp|Q14766-2|LTBP1_HUMAN, sp|Q14766-3|LTBP1_HUMAN, sp|Q14766-5|LTBP1_HUMAN, sp|Q14766|LTBP1_HUMAN
tims_22nov0401_Slot1-6_1_3313.01080.01080.3	D:\DRM\AllBGNdigests\FullHumanDB\ADAMTS1_Active_BGN_1\interact-tims_22nov0401_Slot1-6_1_3313.pep.xml	ACDCHPVGAAGK	ACDCHPVGAAGK	ITHRKACK.ACDCHPVGAAGK.TCNQTTGQ	K	T	12	3	548.018	1241.53	1241.53	414.851	414.851	1241.53	414.85	0.0022	5.942e-05	23.633	9.042	1	2	0	403	414	24777.8	2C(57.0215),4C(57.0215)		0.772	0	FALSE	sp|O95631|NET1_HUMAN	O95631	NET1_HUMAN	NTN1	Netrin-1	NTN3	sp|O00634|NET3_HUMAN
tims_22nov0401_Slot1-6_1_3313.01081.01081.2	D:\DRM\AllBGNdigests\FullHumanDB\ADAMTS1_Active_BGN_1\interact-tims_22nov0401_Slot1-6_1_3313.pep.xml	PQCNLHCSR	PQCNLHCSR	RFIISDRD.PQCNLHCSR.TQPKPICA	D	T	9	2	548.018	1170.5	1170.5	586.257	586.257	1170.5	586.258	-0.0035	0.01573	14.945	9.21	0.9923	1	0	41	49	29235.8	3C(57.0215),7C(57.0215)		0.883	0	FALSE	sp|Q9H4F8-2|SMOC1_HUMAN	Q9H4F8-2	SMOC1_HUMAN	SMOC1	Isoform 2 of SPARC-related modular calcium-binding protein 1		sp|Q9H4F8|SMOC1_HUMAN
tims_22nov0401_Slot1-6_1_3313.01086.01086.3	D:\DRM\AllBGNdigests\FullHumanDB\ADAMTS1_Active_BGN_1\interact-tims_22nov0401_Slot1-6_1_3313.pep.xml	QSLGHGQHGSGSGQSPSPSR		GQHGSGSR.QSLGHGQHGSGSGQSPSPSR.GRHGSGSG	R	G	20	3	548.018	1946.89	1946.89	649.972	649.971	1946.89	649.972	-0.0025	5.065e-09	26.383	9.174	1	2	0	992	1011	83993.3			0.8504	0	TRUE	sp|Q86YZ3|HORN_HUMAN	Q86YZ3	HORN_HUMAN	HRNR	Hornerin
tims_22nov0401_Slot1-6_1_3313.01089.01089.2	D:\DRM\AllBGNdigests\FullHumanDB\ADAMTS1_Active_BGN_1\interact-tims_22nov0401_Slot1-6_1_3313.pep.xml	QAPKPR	Q[111]APKPR	GEDPGIAR.QAPKPR.KQRSSIIE	R	K	6	2	548.018	678.381	678.38	340.198	340.197	678.381	340.198	-0.0009	0.8048	11.106	9.209	0.9694	2	1	54	59	7227.81	1Q(-17.0265)		0.7103	0	FALSE	sp|P81605|DCD_HUMAN	P81605	DCD_HUMAN	DCD	Dermcidin		sp|P81605-2|DCD_HUMAN
tims_22nov0401_Slot1-6_1_3313.01095.01095.2	D:\DRM\AllBGNdigests\FullHumanDB\ADAMTS1_Active_BGN_1\interact-tims_22nov0401_Slot1-6_1_3313.pep.xml	VTKPCTPK	VTKPCTPK	AQCQETIR.VTKPCTPK.TKAKAKAK	R	T	8	2	549.184	929.5	929.5	465.757	465.757	929.5	465.757	-0.0007	0.00871	16.175	9.454	0.9995	2	1	122	129	871038	5C(57.0215)		0.8473	0	FALSE	sp|P21741|MK_HUMAN	P21741	MK_HUMAN	MDK	Midkine		sp|P21741-2|MK_HUMAN
tims_22nov0401_Slot1-6_1_3313.01100.01100.3	D:\DRM\AllBGNdigests\FullHumanDB\ADAMTS1_Active_BGN_1\interact-tims_22nov0401_Slot1-6_1_3313.pep.xml	ALKEPPRDR		SASAIIIK.ALKEPPRDR.KKQKNIKH	K	K	9	3	549.184	1080.6	1080.6	361.209	361.209	1080.6	361.209	0	0.08166	15.92	10.883	0.9984	2	2	84	92	61573.2			0.7452	0	FALSE	sp|P30050|RL12_HUMAN	P30050	RL12_HUMAN	RPL12	Large ribosomal subunit protein uL11		sp|P30050-2|RL12_HUMAN
tims_22nov0401_Slot1-6_1_3313.01101.01101.3	D:\DRM\AllBGNdigests\FullHumanDB\ADAMTS1_Active_BGN_1\interact-tims_22nov0401_Slot1-6_1_3313.pep.xml	QSLGHGQHGSGSGQSPSPSR		GQHGSGSR.QSLGHGQHGSGSGQSPSPSR.GRHGSGSG	R	G	20	3	549.184	1946.9	1946.89	649.973	649.972	1946.89	649.972	0.0003	8.081e-07	22.758	8.537	1	2	0	992	1011	93058.3			0.851	0	TRUE	sp|Q86YZ3|HORN_HUMAN	Q86YZ3	HORN_HUMAN	HRNR	Hornerin
tims_22nov0401_Slot1-6_1_3313.01104.01104.4	D:\DRM\AllBGNdigests\FullHumanDB\ADAMTS1_Active_BGN_1\interact-tims_22nov0401_Slot1-6_1_3313.pep.xml	QSLGHGQHGSGSGQSPSPSR		GQHGSGSR.QSLGHGQHGSGSGQSPSPSR.GRHGSGSG	R	G	20	4	549.184	1946.9	1946.9	487.733	487.732	1946.89	487.731	0.005	0.04906	16.794	10.994	0.9982	2	0	992	1011	77169.9			0.801	0	TRUE	sp|Q86YZ3|HORN_HUMAN	Q86YZ3	HORN_HUMAN	HRNR	Hornerin
tims_22nov0401_Slot1-6_1_3313.01111.01111.3	D:\DRM\AllBGNdigests\FullHumanDB\ADAMTS1_Active_BGN_1\interact-tims_22nov0401_Slot1-6_1_3313.pep.xml	SGPHCSESIHR	SGPHCSESIHR	IVTTDFRK.SGPHCSESIHR.SWDAINRI	K	S	11	3	549.184	1265.56	1265.56	422.861	422.86	1265.56	422.86	0.0015	8.257e-05	22.732	9.869	1	2	0	250	260	18798.4	5C(57.0215)		0.7185	0	FALSE	sp|P42785-2|PCP_HUMAN	P42785-2	PCP_HUMAN	PRCP	Isoform 2 of Lysosomal Pro-X carboxypeptidase		sp|P42785|PCP_HUMAN
tims_22nov0401_Slot1-6_1_3313.01115.01115.2	D:\DRM\AllBGNdigests\FullHumanDB\ADAMTS1_Active_BGN_1\interact-tims_22nov0401_Slot1-6_1_3313.pep.xml	ACDCHPVGAAGK	ACDCHPVGAAGK	ITHRKACK.ACDCHPVGAAGK.TCNQTTGQ	K	T	12	2	549.184	1241.53	1241.53	621.774	621.774	1241.53	621.771	0.0047	4.938e-09	29.34	10.25	1	2	0	403	414	22320.8	2C(57.0215),4C(57.0215)		0.9039	0	FALSE	sp|O95631|NET1_HUMAN	O95631	NET1_HUMAN	NTN1	Netrin-1	NTN3	sp|O00634|NET3_HUMAN
tims_22nov0401_Slot1-6_1_3313.01116.01116.4	D:\DRM\AllBGNdigests\FullHumanDB\ADAMTS1_Active_BGN_1\interact-tims_22nov0401_Slot1-6_1_3313.pep.xml	STVKPKPQLSHSSR		QITGQIDK.STVKPKPQLSHSSR.LSSDITRE	K	L	14	4	549.184	1550.85	1550.85	388.72	388.719	1550.85	388.721	-0.0043	0.0005766	19.827	9.369	1	2	2	1576	1589	16382.5			0.7599	0	FALSE	sp|Q7Z6E9-2|RBBP6_HUMAN	Q7Z6E9-2	RBBP6_HUMAN	RBBP6	Isoform 2 of E3 ubiquitin-protein ligase RBBP6		sp|Q7Z6E9-4|RBBP6_HUMAN, sp|Q7Z6E9|RBBP6_HUMAN
tims_22nov0401_Slot1-6_1_3313.01123.01123.3	D:\DRM\AllBGNdigests\FullHumanDB\ADAMTS1_Active_BGN_1\interact-tims_22nov0401_Slot1-6_1_3313.pep.xml	SHHLDEDEERER		ATGGAAGR.SHHLDEDEERER.IERVRRIH	R	I	12	3	549.184	1550.67	1550.67	517.897	517.896	1550.67	517.898	-0.0043	0.9286	11.571	9.232	0.9709	2	1	259	270	4264.53			0.7951	0	FALSE	sp|Q9H3F6-2|BACD3_HUMAN	Q9H3F6-2	BACD3_HUMAN	KCTD10	Isoform 2 of BTB/POZ domain-containing adapter for CUL3-mediated RhoA degradation protein 3		sp|Q9H3F6-3|BACD3_HUMAN, sp|Q9H3F6|BACD3_HUMAN
tims_22nov0401_Slot1-6_1_3313.01137.01137.3	D:\DRM\AllBGNdigests\FullHumanDB\ADAMTS1_Active_BGN_1\interact-tims_22nov0401_Slot1-6_1_3313.pep.xml	RRAEENALQQK		IIQATEQR.RRAEENALQQK.ACGSEIMQ	R	A	11	3	550.351	1341.72	1341.72	448.246	448.246	1341.71	448.244	0.004	0.02492	17.801	11.481	0.9991	2	2	1268	1278	58004.3			0.7717	0	FALSE	sp|P15924|DESP_HUMAN	P15924	DESP_HUMAN	DSP	Desmoplakin		sp|P15924-3|DESP_HUMAN
tims_22nov0401_Slot1-6_1_3313.01142.01142.2	D:\DRM\AllBGNdigests\FullHumanDB\ADAMTS1_Active_BGN_1\interact-tims_22nov0401_Slot1-6_1_3313.pep.xml	VTKPCTPK	VTKPCTPK	AQCQETIR.VTKPCTPK.TKAKAKAK	R	T	8	2	550.351	929.501	929.501	465.758	465.758	929.5	465.757	0.0003	0.01542	14.698	8.697	0.9998	2	1	122	129	167905	5C(57.0215)		0.8148	0	FALSE	sp|P21741|MK_HUMAN	P21741	MK_HUMAN	MDK	Midkine		sp|P21741-2|MK_HUMAN
tims_22nov0401_Slot1-6_1_3313.01151.01151.4	D:\DRM\AllBGNdigests\FullHumanDB\ADAMTS1_Active_BGN_1\interact-tims_22nov0401_Slot1-6_1_3313.pep.xml	HTQTSSGGQAASSHEQARSSAGER		SSRQSGTR.HTQTSSGGQAASSHEQARSSAGER.HGSHHQQS	R	H	24	4	550.351	2427.09	2427.08	607.779	607.778	2426.09	607.53	0.9907	0.001922	21.467	11.412	0.9999	2	1	2630	2653	10773.8			0.8659	0	TRUE	sp|P20930|FILA_HUMAN	P20930	FILA_HUMAN	FLG	Filaggrin
tims_22nov0401_Slot1-6_1_3313.01156.01156.4	D:\DRM\AllBGNdigests\FullHumanDB\ADAMTS1_Active_BGN_1\interact-tims_22nov0401_Slot1-6_1_3313.pep.xml	QQRPPGGNKPQQHGDHQPGSAK	Q[111]QRPPGGNKPQQHGDHQPGSAK	RRRNDRRR.QQRPPGGNKPQQHGDHQPGSAK.HNRDHQKS	R	H	22	4	550.351	2331.12	2331.12	583.788	583.788	2331.12	583.788	0.0002	1.24e-06	26.427	10.063	1	2	2	197	218	57299.4	1Q(-17.0265)		0.8717	0	FALSE	sp|O43310-2|CTIF_HUMAN	O43310-2	CTIF_HUMAN	CTIF	Isoform 2 of CBP80/20-dependent translation initiation factor		sp|O43310|CTIF_HUMAN
tims_22nov0401_Slot1-6_1_3313.01162.01162.4	D:\DRM\AllBGNdigests\FullHumanDB\ADAMTS1_Active_BGN_1\interact-tims_22nov0401_Slot1-6_1_3313.pep.xml	HRPCTCTHCIGQR	HRPCTCTHCIGQR	ENIKRIIK.HRPCTCTHCIGQR.KISAWFDE	K	K	13	4	550.351	1681.74	1681.73	421.441	421.441	1681.73	421.441	0.0002	0.0004796	22.57	10.191	1	2	1	56	68	34843.5	4C(57.0215),6C(57.0215),9C(57.0215)		0.7801	0	TRUE	sp|Q11201|SIA4A_HUMAN	Q11201	SIA4A_HUMAN	ST3GAL1	CMP-N-acetylneuraminate-beta-galactosamide-alpha-2,3-sialyltransferase 1
tims_22nov0401_Slot1-6_1_3313.01166.01166.3	D:\DRM\AllBGNdigests\FullHumanDB\ADAMTS1_Active_BGN_1\interact-tims_22nov0401_Slot1-6_1_3313.pep.xml	LHREFHHGPD		VFDIHSGK.LHREFHHGPD.PTDTAPGE	K	P	10	3	550.351	1243.59	1243.58	415.536	415.536	1243.58	415.536	0.0001	0.0003595	22.14	10.427	0.9998	1	1	356	365	36283.6			0.7169	0	TRUE	sp|Q9BS26|ERP44_HUMAN	Q9BS26	ERP44_HUMAN	ERP44	Endoplasmic reticulum resident protein 44
tims_22nov0401_Slot1-6_1_3313.01179.01179.3	D:\DRM\AllBGNdigests\FullHumanDB\ADAMTS1_Active_BGN_1\interact-tims_22nov0401_Slot1-6_1_3313.pep.xml	RVDQLKSDQSR		SFINNIRR.RVDQLKSDQSR.LDSEIKNM	R	L	11	3	551.516	1331.7	1331.7	444.908	444.907	1330.7	444.572	1.0045	1.054e-05	28.305	11.703	1	2	2	241	251	448251			0.7723	0	TRUE	sp|P04264|K2C1_HUMAN	P04264	K2C1_HUMAN	KRT1	Keratin, type II cytoskeletal 1
tims_22nov0401_Slot1-6_1_3313.01185.01185.3	D:\DRM\AllBGNdigests\FullHumanDB\ADAMTS1_Active_BGN_1\interact-tims_22nov0401_Slot1-6_1_3313.pep.xml	VRTEEREQIK		QIDPSIQR.VRTEEREQIK.TINNKFAS	R	T	10	3	551.516	1286.7	1286.7	429.906	429.906	1286.69	429.905	0.002	0.005597	19.243	10.836	0.9998	2	2	164	173	937362			0.7512	0	FALSE	sp|P13647|K2C5_HUMAN	P13647	K2C5_HUMAN	KRT5	Keratin, type II cytoskeletal 5	KRT4	sp|P19013|K2C4_HUMAN
tims_22nov0401_Slot1-6_1_3313.01197.01197.4	D:\DRM\AllBGNdigests\FullHumanDB\ADAMTS1_Active_BGN_1\interact-tims_22nov0401_Slot1-6_1_3313.pep.xml	QSLGHGQHGSGSGQSPSPSR		GQHGSGSR.QSLGHGQHGSGSGQSPSPSR.GRHGSGSG	R	G	20	4	551.516	1946.9	1946.9	487.733	487.732	1946.89	487.731	0.0059	0.0008806	20.149	11.539	1	2	0	992	1011	41706			0.8502	0	TRUE	sp|Q86YZ3|HORN_HUMAN	Q86YZ3	HORN_HUMAN	HRNR	Hornerin
tims_22nov0401_Slot1-6_1_3313.01205.01205.3	D:\DRM\AllBGNdigests\FullHumanDB\ADAMTS1_Active_BGN_1\interact-tims_22nov0401_Slot1-6_1_3313.pep.xml	VKAQTAPNKDVQR		CISVMEAK.VKAQTAPNKDVQR.EIADIGEA	K	E	13	3	551.516	1453.8	1453.8	485.608	485.607	1453.8	485.607	-0.0002	2.508e-07	28.663	10.457	1	2	2	789	801	65463.7			0.7747	0	FALSE	sp|P49588-2|SYAC_HUMAN	P49588-2	SYAC_HUMAN	AARS1	Isoform 2 of Alanine--tRNA ligase, cytoplasmic		sp|P49588|SYAC_HUMAN
tims_22nov0401_Slot1-6_1_3313.01208.01208.3	D:\DRM\AllBGNdigests\FullHumanDB\ADAMTS1_Active_BGN_1\interact-tims_22nov0401_Slot1-6_1_3313.pep.xml	HKPNLLSHSK		KECGRRFR.HKPNLLSHSK.IHKRSEGS	R	I	10	3	551.516	1159.65	1159.65	387.556	387.556	1159.65	387.556	0.0001	0.00416	19.245	13.133	0.9997	2	1	360	369	8498.61			0.7146	0	FALSE	sp|Q9BWE0-4|REPI1_HUMAN	Q9BWE0-4	REPI1_HUMAN	REPIN1	Isoform 2 of Replication initiator 1		sp|Q9BWE0|REPI1_HUMAN
tims_22nov0401_Slot1-6_1_3313.01211.01211.2	D:\DRM\AllBGNdigests\FullHumanDB\ADAMTS1_Active_BGN_1\interact-tims_22nov0401_Slot1-6_1_3313.pep.xml	HTSALCNSCR	HTSALCNSCR	SAATIVAK.HTSALCNSCR.LASARTTN	K	L	10	2	551.516	1204.51	1204.51	603.261	603.26	1204.51	603.261	-0.0017	0.3397	12.321	9.038	0.9891	2	0	1501	1510	16441.8	6C(57.0215),9C(57.0215)		0.8911	0	TRUE	sp|Q9Y490|TLN1_HUMAN	Q9Y490	TLN1_HUMAN	TLN1	Talin-1
tims_22nov0401_Slot1-6_1_3313.01229.01229.3	D:\DRM\AllBGNdigests\FullHumanDB\ADAMTS1_Active_BGN_1\interact-tims_22nov0401_Slot1-6_1_3313.pep.xml	VRTEEREQIK		QIDPSIQR.VRTEEREQIK.TINNKFAS	R	T	10	3	552.684	1286.7	1286.69	429.906	429.906	1286.69	429.905	0.0003	0.0005564	24.686	13.574	1	2	2	164	173	1.2462e+06			0.7516	0	FALSE	sp|P13647|K2C5_HUMAN	P13647	K2C5_HUMAN	KRT5	Keratin, type II cytoskeletal 5	KRT4	sp|P19013|K2C4_HUMAN
tims_22nov0401_Slot1-6_1_3313.01233.01233.2	D:\DRM\AllBGNdigests\FullHumanDB\ADAMTS1_Active_BGN_1\interact-tims_22nov0401_Slot1-6_1_3313.pep.xml	VRTEEREQIK		QIDPSIQR.VRTEEREQIK.TINNKFAS	R	T	10	2	552.684	1286.69	1286.69	644.353	644.353	1286.69	644.354	-0.0031	0.02653	9.812	9.21	0.9942	2	2	164	173	170119			0.9395	0	FALSE	sp|P13647|K2C5_HUMAN	P13647	K2C5_HUMAN	KRT5	Keratin, type II cytoskeletal 5	KRT4	sp|P19013|K2C4_HUMAN
tims_22nov0401_Slot1-6_1_3313.01236.01236.3	D:\DRM\AllBGNdigests\FullHumanDB\ADAMTS1_Active_BGN_1\interact-tims_22nov0401_Slot1-6_1_3313.pep.xml	HEEHDHGPEALHR		IFHHCNHC.HEEHDHGPEALHR.QHRGMTEI	C	Q	13	3	552.684	1562.7	1562.7	521.907	521.907	1562.7	521.906	0.0003	1.321e-06	25.196	11.943	1	1	0	26	38	228229			0.7966	0	TRUE	sp|Q9ULF5|S39AA_HUMAN	Q9ULF5	S39AA_HUMAN	SLC39A10	Zinc transporter ZIP10
tims_22nov0401_Slot1-6_1_3313.01237.01237.3	D:\DRM\AllBGNdigests\FullHumanDB\ADAMTS1_Active_BGN_1\interact-tims_22nov0401_Slot1-6_1_3313.pep.xml	VSSTCGRPPAR	VSSTCGRPPAR	AAFGKDVR.VSSTCGRPPAR.YCVVSERG	R	Y	11	3	552.684	1186.59	1186.59	396.537	396.537	1186.59	396.536	0.0012	0.004618	18.503	14.332	0.9999	2	1	66	76	141018	5C(57.0215)		0.7519	0	TRUE	sp|O95631|NET1_HUMAN	O95631	NET1_HUMAN	NTN1	Netrin-1
tims_22nov0401_Slot1-6_1_3313.01241.01241.3	D:\DRM\AllBGNdigests\FullHumanDB\ADAMTS1_Active_BGN_1\interact-tims_22nov0401_Slot1-6_1_3313.pep.xml	GTVSFHSHSDHR		IRIKKIPK.GTVSFHSHSDHR.FIGTVEKE	K	F	12	3	552.684	1365.62	1365.62	456.213	456.213	1365.62	456.213	-0.0008	0.0002982	21.764	10.597	1	2	0	385	396	86919.8			0.7211	0	FALSE	sp|O75534-2|CSDE1_HUMAN	O75534-2	CSDE1_HUMAN	CSDE1	Isoform 2 of Cold shock domain-containing protein E1		sp|O75534-3|CSDE1_HUMAN, sp|O75534-4|CSDE1_HUMAN, sp|O75534|CSDE1_HUMAN
tims_22nov0401_Slot1-6_1_3313.01254.01254.3	D:\DRM\AllBGNdigests\FullHumanDB\ADAMTS1_Active_BGN_1\interact-tims_22nov0401_Slot1-6_1_3313.pep.xml	HYEGSTVPEKK		ADQDQCIR.HYEGSTVPEKK.TPKSPVGV	R	T	11	3	552.684	1273.63	1273.63	425.552	425.551	1273.63	425.551	0.0024	6.199e-06	23.86	10.048	1	2	1	253	263	26737.1			0.7487	0	FALSE	sp|P00738-2|HPT_HUMAN	P00738-2	HPT_HUMAN	HP	Isoform 2 of Haptoglobin		sp|P00738|HPT_HUMAN
tims_22nov0401_Slot1-6_1_3313.01255.01255.3	D:\DRM\AllBGNdigests\FullHumanDB\ADAMTS1_Active_BGN_1\interact-tims_22nov0401_Slot1-6_1_3313.pep.xml	ENHSSEGTKESSSNSLSNSR		RTPERSRK.ENHSSEGTKESSSNSLSNSR.HGAEERGH	K	H	20	3	552.684	2135.93	2135.93	712.983	712.982	2135.93	712.984	-0.0056	0.4429	9.978	7.447	0.9939	2	1	311	330	27555.9			0.8669	0	FALSE	sp|Q8NDT2-2|RB15B_HUMAN	Q8NDT2-2	RB15B_HUMAN	RBM15B	Isoform 2 of Putative RNA-binding protein 15B		sp|Q8NDT2|RB15B_HUMAN
tims_22nov0401_Slot1-6_1_3313.01257.01257.3	D:\DRM\AllBGNdigests\FullHumanDB\ADAMTS1_Active_BGN_1\interact-tims_22nov0401_Slot1-6_1_3313.pep.xml	HRPCTCTHCIGQR	HRPCTCTHCIGQR	ENIKRIIK.HRPCTCTHCIGQR.KISAWFDE	K	K	13	3	552.684	1681.73	1681.73	561.585	561.585	1681.73	561.586	-0.0026	0.0001218	18.415	7.322	1	2	1	56	68	21951.4	4C(57.0215),6C(57.0215),9C(57.0215)		0.8309	0	TRUE	sp|Q11201|SIA4A_HUMAN	Q11201	SIA4A_HUMAN	ST3GAL1	CMP-N-acetylneuraminate-beta-galactosamide-alpha-2,3-sialyltransferase 1
tims_22nov0401_Slot1-6_1_3313.01263.01263.3	D:\DRM\AllBGNdigests\FullHumanDB\ADAMTS1_Active_BGN_1\interact-tims_22nov0401_Slot1-6_1_3313.pep.xml	HKPNLLSHSK		KECGRRFR.HKPNLLSHSK.IHKRSEGS	R	I	10	3	552.684	1159.65	1159.65	387.557	387.557	1159.65	387.556	0.002	0.00361	19.171	13.085	0.9998	2	1	360	369	9541.24			0.7137	0	FALSE	sp|Q9BWE0-4|REPI1_HUMAN	Q9BWE0-4	REPI1_HUMAN	REPIN1	Isoform 2 of Replication initiator 1		sp|Q9BWE0|REPI1_HUMAN
tims_22nov0401_Slot1-6_1_3313.01265.01265.3	D:\DRM\AllBGNdigests\FullHumanDB\ADAMTS1_Active_BGN_1\interact-tims_22nov0401_Slot1-6_1_3313.pep.xml	YVQKDGHHCCLK	YVQKDGHHCCLK	RDPIQGKK.YVQKDGHHCCLK.CFDKFCAN	K	C	12	3	552.684	1543.7	1543.7	515.575	515.574	1543.7	515.575	-0.0006	0.0002326	21.681	10.516	1	2	1	19	30	35319.2	10C(57.0215),9C(57.0215)		0.7923	0	FALSE	sp|Q13642-1|FHL1_HUMAN	Q13642-1	FHL1_HUMAN	FHL1	Isoform 1 of Four and a half LIM domains protein 1		sp|Q13642-3|FHL1_HUMAN, sp|Q13642-4|FHL1_HUMAN, sp|Q13642-5|FHL1_HUMAN, sp|Q13642|FHL1_HUMAN
tims_22nov0401_Slot1-6_1_3313.01273.01273.3	D:\DRM\AllBGNdigests\FullHumanDB\ADAMTS1_Active_BGN_1\interact-tims_22nov0401_Slot1-6_1_3313.pep.xml	QSLGHGQHGSGSGQSPSPSR		GQHGSGSR.QSLGHGQHGSGSGQSPSPSR.GRHGSGSG	R	G	20	3	553.849	1946.89	1946.89	649.972	649.971	1946.89	649.972	-0.0028	4.93e-08	23.786	7.092	1	2	0	992	1011	112061			0.8561	0	TRUE	sp|Q86YZ3|HORN_HUMAN	Q86YZ3	HORN_HUMAN	HRNR	Hornerin
tims_22nov0401_Slot1-6_1_3313.01275.01275.3	D:\DRM\AllBGNdigests\FullHumanDB\ADAMTS1_Active_BGN_1\interact-tims_22nov0401_Slot1-6_1_3313.pep.xml	VKAQTAPNKDVQR		CISVMEAK.VKAQTAPNKDVQR.EIADIGEA	K	E	13	3	553.849	1453.8	1453.8	485.608	485.608	1453.8	485.607	0.0019	1.09e-07	28.702	10.303	1	2	2	789	801	84411.1			0.779	0	FALSE	sp|P49588-2|SYAC_HUMAN	P49588-2	SYAC_HUMAN	AARS1	Isoform 2 of Alanine--tRNA ligase, cytoplasmic		sp|P49588|SYAC_HUMAN
tims_22nov0401_Slot1-6_1_3313.01276.01276.4	D:\DRM\AllBGNdigests\FullHumanDB\ADAMTS1_Active_BGN_1\interact-tims_22nov0401_Slot1-6_1_3313.pep.xml	HEEHDHGPEALHR		IFHHCNHC.HEEHDHGPEALHR.QHRGMTEI	C	Q	13	4	553.849	1562.7	1562.7	391.682	391.682	1562.7	391.682	0.0001	1.256e-10	38.047	12.671	1	1	0	26	38	616604			0.713	0	TRUE	sp|Q9ULF5|S39AA_HUMAN	Q9ULF5	S39AA_HUMAN	SLC39A10	Zinc transporter ZIP10
tims_22nov0401_Slot1-6_1_3313.01300.01300.3	D:\DRM\AllBGNdigests\FullHumanDB\ADAMTS1_Active_BGN_1\interact-tims_22nov0401_Slot1-6_1_3313.pep.xml	MKAENSHNAGQVDTR		EAAAAITR.MKAENSHNAGQVDTR.SIAEACSD	R	S	15	3	553.849	1656.77	1656.76	553.263	553.262	1656.76	553.262	0.0004	2.931e-07	30.193	12.209	1	2	1	193	207	18858.8			0.8361	0	FALSE	sp|Q8IWZ3-4|ANKH1_HUMAN	Q8IWZ3-4	ANKH1_HUMAN	ANKHD1	Isoform 4 of Ankyrin repeat and KH domain-containing protein 1		sp|Q8IWZ3-2|ANKH1_HUMAN, sp|Q8IWZ3-3|ANKH1_HUMAN, sp|Q8IWZ3-5|ANKH1_HUMAN, sp|Q8IWZ3-6|ANKH1_HUMAN, sp|Q8IWZ3|ANKH1_HUMAN
tims_22nov0401_Slot1-6_1_3313.01301.01301.4	D:\DRM\AllBGNdigests\FullHumanDB\ADAMTS1_Active_BGN_1\interact-tims_22nov0401_Slot1-6_1_3313.pep.xml	SHDGAVHKPYNCSHCGK	SHDGAVHKPYNCSHCGK	DRMSYHVR.SHDGAVHKPYNCSHCGK.SFSRPDHI	R	S	17	4	553.849	1953.83	1953.83	489.465	489.464	1952.84	489.216	0.991	0.1008	15.075	11.754	0.9843	2	1	328	344	1795.59	12C(57.0215),15C(57.0215)		0.7931	0	FALSE	sp|P56270-2|MAZ_HUMAN	P56270-2	MAZ_HUMAN	MAZ	Isoform 2 of Myc-associated zinc finger protein		sp|P56270-3|MAZ_HUMAN, sp|P56270|MAZ_HUMAN
tims_22nov0401_Slot1-6_1_3313.01302.01302.3	D:\DRM\AllBGNdigests\FullHumanDB\ADAMTS1_Active_BGN_1\interact-tims_22nov0401_Slot1-6_1_3313.pep.xml	QRESDITKER		PEKIDQIR.QRESDITKER.IQKIIATG	R	I	10	3	553.849	1260.64	1260.64	421.221	421.22	1260.64	421.221	-0.0031	0.02684	18.328	10.225	0.9895	2	2	265	274	25675.2			0.7622	0	TRUE	sp|P17987|TCPA_HUMAN	P17987	TCPA_HUMAN	TCP1	T-complex protein 1 subunit alpha
tims_22nov0401_Slot1-6_1_3313.01312.01312.3	D:\DRM\AllBGNdigests\FullHumanDB\ADAMTS1_Active_BGN_1\interact-tims_22nov0401_Slot1-6_1_3313.pep.xml	NQVDSETHCHAER	NQVDSETHCHAER	SWKTGVFR.NQVDSETHCHAER.CFISWFCD	R	C	13	3	553.849	1581.66	1581.66	528.228	528.228	1581.66	528.227	0.002	0.04964	14.152	9.502	0.9998	2	0	57	69	16975.5	9C(57.0215)		0.7888	0	TRUE	sp|Q9NRW3|ABC3C_HUMAN	Q9NRW3	ABC3C_HUMAN	APOBEC3C	DNA dC->dU-editing enzyme APOBEC-3C
tims_22nov0401_Slot1-6_1_3313.01313.01313.3	D:\DRM\AllBGNdigests\FullHumanDB\ADAMTS1_Active_BGN_1\interact-tims_22nov0401_Slot1-6_1_3313.pep.xml	SDDNRESLEKR		ERGKSSGR.SDDNRESLEKR.IQTYIQST	R	I	11	3	553.849	1347.64	1347.64	450.22	450.22	1347.64	450.22	-0.0007	1.481	13.139	9.902	0.968	2	2	92	102	20492.1			0.7448	0	FALSE	sp|P30085-2|KCY_HUMAN	P30085-2	KCY_HUMAN	CMPK1	Isoform 2 of UMP-CMP kinase		sp|P30085-3|KCY_HUMAN, sp|P30085|KCY_HUMAN
tims_22nov0401_Slot1-6_1_3313.01319.01319.2	D:\DRM\AllBGNdigests\FullHumanDB\ADAMTS1_Active_BGN_1\interact-tims_22nov0401_Slot1-6_1_3313.pep.xml	VTKPCTPK	VTKPCTPK	AQCQETIR.VTKPCTPK.TKAKAKAK	R	T	8	2	555.016	929.501	929.501	465.758	465.758	929.5	465.757	0.0002	0.02102	15.088	9.844	0.999	2	1	122	129	966009	5C(57.0215)		0.8546	0	FALSE	sp|P21741|MK_HUMAN	P21741	MK_HUMAN	MDK	Midkine		sp|P21741-2|MK_HUMAN
tims_22nov0401_Slot1-6_1_3313.01321.01321.3	D:\DRM\AllBGNdigests\FullHumanDB\ADAMTS1_Active_BGN_1\interact-tims_22nov0401_Slot1-6_1_3313.pep.xml	GTVSFHSHSDHR		IRIKKIPK.GTVSFHSHSDHR.FIGTVEKE	K	F	12	3	555.016	1365.62	1365.62	456.214	456.213	1365.62	456.213	0.0006	7.703e-05	21.404	9.194	1	2	0	385	396	91593.1			0.7223	0	FALSE	sp|O75534-2|CSDE1_HUMAN	O75534-2	CSDE1_HUMAN	CSDE1	Isoform 2 of Cold shock domain-containing protein E1		sp|O75534-3|CSDE1_HUMAN, sp|O75534-4|CSDE1_HUMAN, sp|O75534|CSDE1_HUMAN
tims_22nov0401_Slot1-6_1_3313.01331.01331.3	D:\DRM\AllBGNdigests\FullHumanDB\ADAMTS1_Active_BGN_1\interact-tims_22nov0401_Slot1-6_1_3313.pep.xml	TPEAPAHSEKPR		QEASIGMK.TPEAPAHSEKPR.RRQHAADT	K	R	12	3	555.016	1318.66	1318.66	440.561	440.561	1318.66	440.562	-0.0023	1.065e-05	26.39	11.341	1	2	1	429	440	88277.4			0.782	0	FALSE	sp|Q9NUQ6-2|SPS2L_HUMAN	Q9NUQ6-2	SPS2L_HUMAN	SPATS2L	Isoform 2 of SPATS2-like protein		sp|Q9NUQ6-3|SPS2L_HUMAN, sp|Q9NUQ6-4|SPS2L_HUMAN, sp|Q9NUQ6|SPS2L_HUMAN
tims_22nov0401_Slot1-6_1_3313.01334.01334.3	D:\DRM\AllBGNdigests\FullHumanDB\ADAMTS1_Active_BGN_1\interact-tims_22nov0401_Slot1-6_1_3313.pep.xml	ASPSKPASAPASR		DAKAPEKR.ASPSKPASAPASR.SGSKSTQT	R	S	13	3	555.016	1225.64	1225.64	409.554	409.554	1225.64	409.554	-0.0024	0.0005085	23.514	12.438	1	2	1	786	798	25383.6			0.7131	0	FALSE	sp|P27816-6|MAP4_HUMAN	P27816-6	MAP4_HUMAN	MAP4	Isoform 6 of Microtubule-associated protein 4		sp|P27816-2|MAP4_HUMAN, sp|P27816-4|MAP4_HUMAN, sp|P27816-5|MAP4_HUMAN, sp|P27816|MAP4_HUMAN
tims_22nov0401_Slot1-6_1_3313.01345.01345.3	D:\DRM\AllBGNdigests\FullHumanDB\ADAMTS1_Active_BGN_1\interact-tims_22nov0401_Slot1-6_1_3313.pep.xml	QRESDITKER		PEKIDQIR.QRESDITKER.IQKIIATG	R	I	10	3	555.016	1260.64	1260.64	421.221	421.22	1260.64	421.221	-0.0034	0.07871	15.135	10.336	0.9789	2	2	265	274	29196.2			0.7656	0	TRUE	sp|P17987|TCPA_HUMAN	P17987	TCPA_HUMAN	TCP1	T-complex protein 1 subunit alpha
tims_22nov0401_Slot1-6_1_3313.01346.01346.3	D:\DRM\AllBGNdigests\FullHumanDB\ADAMTS1_Active_BGN_1\interact-tims_22nov0401_Slot1-6_1_3313.pep.xml	KIYDREQTR		SPKVVSIK.KIYDREQTR.YKATGIHF	K	Y	9	3	555.016	1207.64	1207.64	403.553	403.553	1207.63	403.551	0.0056	0.1946	12.228	8.235	0.9953	2	2	94	102	54697.6			0.7376	0	TRUE	sp|P46940|IQGA1_HUMAN	P46940	IQGA1_HUMAN	IQGAP1	Ras GTPase-activating-like protein IQGAP1
tims_22nov0401_Slot1-6_1_3313.01352.01352.4	D:\DRM\AllBGNdigests\FullHumanDB\ADAMTS1_Active_BGN_1\interact-tims_22nov0401_Slot1-6_1_3313.pep.xml	ENHSSEGTKESSSNSLSNSR		RTPERSRK.ENHSSEGTKESSSNSLSNSR.HGAEERGH	K	H	20	4	555.016	2135.94	2135.93	534.991	534.991	2135.93	534.99	0.0036	0.01016	16.547	9.387	0.9997	2	1	311	330	13978.5			0.8396	0	FALSE	sp|Q8NDT2-2|RB15B_HUMAN	Q8NDT2-2	RB15B_HUMAN	RBM15B	Isoform 2 of Putative RNA-binding protein 15B		sp|Q8NDT2|RB15B_HUMAN
tims_22nov0401_Slot1-6_1_3313.01363.01363.3	D:\DRM\AllBGNdigests\FullHumanDB\ADAMTS1_Active_BGN_1\interact-tims_22nov0401_Slot1-6_1_3313.pep.xml	AGVETTTPSKQSNNK		KADSSPVK.AGVETTTPSKQSNNK.YAASSYIS	K	Y	15	3	556.184	1560.78	1560.77	521.266	521.265	1560.77	521.265	-0.0004	0.0002234	24.774	12.21	1	2	1	51	65	39075.8			0.7719	0	FALSE	sp|P0DOY2|IGLC2_HUMAN	P0DOY2	IGLC2_HUMAN	IGLC2	Immunoglobulin lambda constant 2	IGLC3	sp|P0DOY3|IGLC3_HUMAN
tims_22nov0401_Slot1-6_1_3313.01367.01367.3	D:\DRM\AllBGNdigests\FullHumanDB\ADAMTS1_Active_BGN_1\interact-tims_22nov0401_Slot1-6_1_3313.pep.xml	HEEHDHGPEALHR		IFHHCNHC.HEEHDHGPEALHR.QHRGMTEI	C	Q	13	3	556.184	1562.7	1562.7	521.908	521.908	1562.7	521.906	0.0045	1.2e-13	40.889	9.283	1	1	0	26	38	271362			0.7994	0	TRUE	sp|Q9ULF5|S39AA_HUMAN	Q9ULF5	S39AA_HUMAN	SLC39A10	Zinc transporter ZIP10
tims_22nov0401_Slot1-6_1_3313.01375.01375.3	D:\DRM\AllBGNdigests\FullHumanDB\ADAMTS1_Active_BGN_1\interact-tims_22nov0401_Slot1-6_1_3313.pep.xml	AGDHCDGEKPESVR	AGDHCDGEKPESVR	EVRQVICR.AGDHCDGEKPESVR.ACQIPPCN	R	A	14	3	556.184	1555.67	1555.67	519.564	519.563	1555.67	519.563	-0.0002	1.954e-09	28.479	8.479	1	2	1	995	1008	32207.6	5C(57.0215)		0.8405	0	TRUE	sp|O15072|ATS3_HUMAN	O15072	ATS3_HUMAN	ADAMTS3	A disintegrin and metalloproteinase with thrombospondin motifs 3
tims_22nov0401_Slot1-6_1_3313.01376.01376.3	D:\DRM\AllBGNdigests\FullHumanDB\ADAMTS1_Active_BGN_1\interact-tims_22nov0401_Slot1-6_1_3313.pep.xml	QQSQVHDTHVRT		EETNEIER.QQSQVHDTHVRT.RSDDSSRN	R	R	12	3	556.184	1434.7	1434.7	479.24	479.24	1434.7	479.239	0.0004	0.7618	14.745	10.735	0.9566	1	1	262	273	20994.5			0.7896	0	FALSE	sp|Q9H336|CRLD1_HUMAN	Q9H336	CRLD1_HUMAN	CRISPLD1	Cysteine-rich secretory protein LCCL domain-containing 1		sp|Q9H336-2|CRLD1_HUMAN
tims_22nov0401_Slot1-6_1_3313.01388.01388.3	D:\DRM\AllBGNdigests\FullHumanDB\ADAMTS1_Active_BGN_1\interact-tims_22nov0401_Slot1-6_1_3313.pep.xml	KEAPAPPKAEAK		MAPKAK.KEAPAPPKAEAK.AKAIKAKK	K	A	12	3	556.184	1235.69	1235.68	412.902	412.902	1235.69	412.903	-0.0024	0.01487	24.53	13.904	0.9974	2	2	7	18	53160.1			0.7746	0	TRUE	sp|P62750|RL23A_HUMAN	P62750	RL23A_HUMAN	RPL23A	Large ribosomal subunit protein uL23
tims_22nov0401_Slot1-6_1_3313.01399.01399.3	D:\DRM\AllBGNdigests\FullHumanDB\ADAMTS1_Active_BGN_1\interact-tims_22nov0401_Slot1-6_1_3313.pep.xml	NMLKGQHEKEAADR		NFQTAHRR.NMLKGQHEKEAADR.KRKQEEQM	R	K	14	3	556.184	1625.79	1625.79	542.938	542.938	1625.79	542.939	-0.0023	0.0003277	19.537	9.515	1	2	2	301	314	14685.6			0.8072	0	FALSE	sp|O75475|PSIP1_HUMAN	O75475	PSIP1_HUMAN	PSIP1	PC4 and SFRS1-interacting protein		sp|O75475-2|PSIP1_HUMAN, sp|O75475-3|PSIP1_HUMAN
tims_22nov0401_Slot1-6_1_3313.01420.01420.2	D:\DRM\AllBGNdigests\FullHumanDB\ADAMTS1_Active_BGN_1\interact-tims_22nov0401_Slot1-6_1_3313.pep.xml	KISGSVTSAK		GGNGSTCK.KISGSVTSAK.PGYHDIIT	K	P	10	2	557.348	976.556	976.555	489.285	489.285	976.555	489.285	-0.0004	0.0005541	18.324	9.911	1	2	1	726	735	30471.7			0.8574	0	TRUE	sp|Q9UHI8|ATS1_HUMAN	Q9UHI8	ATS1_HUMAN	ADAMTS1	A disintegrin and metalloproteinase with thrombospondin motifs 1
tims_22nov0401_Slot1-6_1_3313.01424.01424.3	D:\DRM\AllBGNdigests\FullHumanDB\ADAMTS1_Active_BGN_1\interact-tims_22nov0401_Slot1-6_1_3313.pep.xml	SQSIEQESQEKQHK		SDKHDRRR.SQSIEQESQEKQHK.NKDETV	R	N	14	3	557.348	1684.8	1684.8	562.609	562.608	1684.8	562.608	0.0007	1.12e-05	26.486	10.066	1	2	1	527	540	44719.4			0.807	0	TRUE	sp|Q5VTL8|PR38B_HUMAN	Q5VTL8	PR38B_HUMAN	PRPF38B	Pre-mRNA-splicing factor 38B
tims_22nov0401_Slot1-6_1_3313.01425.01425.3	D:\DRM\AllBGNdigests\FullHumanDB\ADAMTS1_Active_BGN_1\interact-tims_22nov0401_Slot1-6_1_3313.pep.xml	HASHISKLPK		IGNMYEIK.HASHISKLPK.GKHSVKGI	K	G	10	3	557.348	1116.64	1116.64	373.22	373.22	1116.64	373.221	-0.002	0.001274	20.803	11.388	0.9997	2	1	934	943	48021.4			0.7398	0	TRUE	sp|P09874|PARP1_HUMAN	P09874	PARP1_HUMAN	PARP1	Poly [ADP-ribose] polymerase 1
tims_22nov0401_Slot1-6_1_3313.01427.01427.3	D:\DRM\AllBGNdigests\FullHumanDB\ADAMTS1_Active_BGN_1\interact-tims_22nov0401_Slot1-6_1_3313.pep.xml	NMLKGQHEKEAADR		NFQTAHRR.NMLKGQHEKEAADR.KRKQEEQM	R	K	14	3	557.348	1625.79	1625.79	542.938	542.937	1625.79	542.939	-0.0047	0.001425	18.882	9.575	0.9999	2	2	301	314	14103.9			0.8062	0	FALSE	sp|O75475|PSIP1_HUMAN	O75475	PSIP1_HUMAN	PSIP1	PC4 and SFRS1-interacting protein		sp|O75475-2|PSIP1_HUMAN, sp|O75475-3|PSIP1_HUMAN
tims_22nov0401_Slot1-6_1_3313.01431.01431.3	D:\DRM\AllBGNdigests\FullHumanDB\ADAMTS1_Active_BGN_1\interact-tims_22nov0401_Slot1-6_1_3313.pep.xml	KEAPAPPKAEAK		MAPKAK.KEAPAPPKAEAK.AKAIKAKK	K	A	12	3	557.348	1235.69	1235.69	412.905	412.904	1235.69	412.903	0.0042	0.003366	26.749	13.363	0.9995	2	2	7	18	71338.6			0.7729	0	TRUE	sp|P62750|RL23A_HUMAN	P62750	RL23A_HUMAN	RPL23A	Large ribosomal subunit protein uL23
tims_22nov0401_Slot1-6_1_3313.01434.01434.5	D:\DRM\AllBGNdigests\FullHumanDB\ADAMTS1_Active_BGN_1\interact-tims_22nov0401_Slot1-6_1_3313.pep.xml	ANSEHNGPMDGQSGTETKSDSTKDSSQHTK		EVPEDKPK.ANSEHNGPMDGQSGTETKSDSTKDSSQHTK.SSGEMEVD	K	S	30	5	557.348	3160.36	3160.36	633.08	633.08	3160.36	633.079	0.0019	0.006515	19.475	10.052	0.9996	2	2	802	831	13348			0.8747	0	TRUE	sp|O95757|HS74L_HUMAN	O95757	HS74L_HUMAN	HSPA4L	Heat shock 70 kDa protein 4L
tims_22nov0401_Slot1-6_1_3313.01451.01451.2	D:\DRM\AllBGNdigests\FullHumanDB\ADAMTS1_Active_BGN_1\interact-tims_22nov0401_Slot1-6_1_3313.pep.xml	AHVEGPSCDR	AHVEGPSCDR	AQVPCMCR.AHVEGPSCDR.CKPGFWGI	R	C	10	2	557.348	1126.48	1126.48	564.247	564.246	1126.48	564.249	-0.004	0.00204	18.241	10.05	0.9986	2	0	748	757	26228.5	8C(57.0215)		0.8602	0	TRUE	sp|O15230|LAMA5_HUMAN	O15230	LAMA5_HUMAN	LAMA5	Laminin subunit alpha-5
tims_22nov0401_Slot1-6_1_3313.01466.01466.4	D:\DRM\AllBGNdigests\FullHumanDB\ADAMTS1_Active_BGN_1\interact-tims_22nov0401_Slot1-6_1_3313.pep.xml	HEEHDHGPEALHR		IFHHCNHC.HEEHDHGPEALHR.QHRGMTEI	C	Q	13	4	558.515	1562.7	1562.7	391.682	391.681	1562.7	391.682	-0.0013	7.973e-09	35.791	13.173	1	1	0	26	38	650883			0.7142	0	TRUE	sp|Q9ULF5|S39AA_HUMAN	Q9ULF5	S39AA_HUMAN	SLC39A10	Zinc transporter ZIP10
tims_22nov0401_Slot1-6_1_3313.01486.01486.2	D:\DRM\AllBGNdigests\FullHumanDB\ADAMTS1_Active_BGN_1\interact-tims_22nov0401_Slot1-6_1_3313.pep.xml	YGQQGSGSGQSPSR		SGSSQSSR.YGQQGSGSGQSPSR.GRHGSDFG	R	G	14	2	558.515	1394.62	1394.62	698.316	698.316	1394.62	698.316	-0.0004	1.376e-10	41.271	12.152	1	2	0	649	662	88511			0.9417	0	TRUE	sp|Q86YZ3|HORN_HUMAN	Q86YZ3	HORN_HUMAN	HRNR	Hornerin
tims_22nov0401_Slot1-6_1_3313.01492.01492.4	D:\DRM\AllBGNdigests\FullHumanDB\ADAMTS1_Active_BGN_1\interact-tims_22nov0401_Slot1-6_1_3313.pep.xml	NMLKGQHEKEAADR		NFQTAHRR.NMLKGQHEKEAADR.KRKQEEQM	R	K	14	4	558.515	1625.8	1625.8	407.457	407.456	1625.79	407.456	0.002	2.14	14.647	13.465	0.9755	2	2	301	314	14286.8			0.7441	0	FALSE	sp|O75475|PSIP1_HUMAN	O75475	PSIP1_HUMAN	PSIP1	PC4 and SFRS1-interacting protein		sp|O75475-2|PSIP1_HUMAN, sp|O75475-3|PSIP1_HUMAN
tims_22nov0401_Slot1-6_1_3313.01499.01499.3	D:\DRM\AllBGNdigests\FullHumanDB\ADAMTS1_Active_BGN_1\interact-tims_22nov0401_Slot1-6_1_3313.pep.xml	RMEELHNQEVQKR	RM[147]EELHNQEVQKR	MRRQEEIR.RMEELHNQEVQKR.KQIEIRQE	R	K	13	3	558.515	1711.85	1711.85	571.623	571.622	1711.84	571.621	0.0026	0.003558	14.882	8.405	0.999	2	2	325	337	15747.5	2M(15.9949)		0.8429	0	FALSE	sp|Q15233|NONO_HUMAN	Q15233	NONO_HUMAN	NONO	Non-POU domain-containing octamer-binding protein		sp|Q15233-2|NONO_HUMAN
tims_22nov0401_Slot1-6_1_3313.01501.01501.2	D:\DRM\AllBGNdigests\FullHumanDB\ADAMTS1_Active_BGN_1\interact-tims_22nov0401_Slot1-6_1_3313.pep.xml	AGVETTTPSKQSNNK		KADSSPVK.AGVETTTPSKQSNNK.YAASSYIS	K	Y	15	2	558.515	1560.77	1560.77	781.393	781.392	1560.77	781.394	-0.0042	2.462	11.534	9.21	0.8601	2	1	51	65	15830.5			1.0422	0	FALSE	sp|P0DOY2|IGLC2_HUMAN	P0DOY2	IGLC2_HUMAN	IGLC2	Immunoglobulin lambda constant 2	IGLC3	sp|P0DOY3|IGLC3_HUMAN
tims_22nov0401_Slot1-6_1_3313.01511.01511.3	D:\DRM\AllBGNdigests\FullHumanDB\ADAMTS1_Active_BGN_1\interact-tims_22nov0401_Slot1-6_1_3313.pep.xml	EEERLEQEKR		EEIEAKRK.EEERLEQEKR.ERKKQKEK	K	E	10	3	558.515	1345.66	1345.66	449.562	449.562	1344.66	449.228	0.9997	2.395	11.584	10.492	0.8302	2	2	378	387	3493.47			0.7386	0	TRUE	sp|O60841|IF2P_HUMAN	O60841	IF2P_HUMAN	EIF5B	Eukaryotic translation initiation factor 5B
tims_22nov0401_Slot1-6_1_3313.01513.01513.2	D:\DRM\AllBGNdigests\FullHumanDB\ADAMTS1_Active_BGN_1\interact-tims_22nov0401_Slot1-6_1_3313.pep.xml	AHVEGPSCDR	AHVEGPSCDR	AQVPCMCR.AHVEGPSCDR.CKPGFWGI	R	C	10	2	558.515	1126.48	1126.48	564.248	564.248	1126.48	564.249	-0.0017	0.1417	15.458	11.338	0.972	2	0	748	757	26433	8C(57.0215)		0.8584	0	TRUE	sp|O15230|LAMA5_HUMAN	O15230	LAMA5_HUMAN	LAMA5	Laminin subunit alpha-5
tims_22nov0401_Slot1-6_1_3313.01522.01522.3	D:\DRM\AllBGNdigests\FullHumanDB\ADAMTS1_Active_BGN_1\interact-tims_22nov0401_Slot1-6_1_3313.pep.xml	TPEAPAHSEKPR		QEASIGMK.TPEAPAHSEKPR.RRQHAADT	K	R	12	3	559.681	1318.66	1318.66	440.562	440.562	1318.66	440.562	0.0007	7.154e-05	23.978	10.665	1	2	1	429	440	118121			0.7823	0	FALSE	sp|Q9NUQ6-2|SPS2L_HUMAN	Q9NUQ6-2	SPS2L_HUMAN	SPATS2L	Isoform 2 of SPATS2-like protein		sp|Q9NUQ6-3|SPS2L_HUMAN, sp|Q9NUQ6-4|SPS2L_HUMAN, sp|Q9NUQ6|SPS2L_HUMAN
tims_22nov0401_Slot1-6_1_3313.01523.01523.3	D:\DRM\AllBGNdigests\FullHumanDB\ADAMTS1_Active_BGN_1\interact-tims_22nov0401_Slot1-6_1_3313.pep.xml	HLDNNKLAR		FIPTIREL.HLDNNKLAR.VPSGIPDI	L	V	9	3	559.681	1079.58	1079.58	360.868	360.868	1079.58	360.868	-0.0024	0.0002314	22.419	11.308	0.9977	1	1	283	291	274749			0.7439	0	TRUE	sp|P21810|PGS1_HUMAN	P21810	PGS1_HUMAN	BGN	Biglycan
tims_22nov0401_Slot1-6_1_3313.01531.01531.3	D:\DRM\AllBGNdigests\FullHumanDB\ADAMTS1_Active_BGN_1\interact-tims_22nov0401_Slot1-6_1_3313.pep.xml	HSGIGHGQASSAVR		IQSADSSR.HSGIGHGQASSAVR.DSGHRGYS	R	D	14	3	559.681	1362.67	1362.67	455.232	455.232	1362.68	455.232	-0.0022	5.592e-08	32.91	10.777	1	2	0	2019	2032	35115.3			0.7842	0	TRUE	sp|P20930|FILA_HUMAN	P20930	FILA_HUMAN	FLG	Filaggrin
tims_22nov0401_Slot1-6_1_3313.01533.01533.4	D:\DRM\AllBGNdigests\FullHumanDB\ADAMTS1_Active_BGN_1\interact-tims_22nov0401_Slot1-6_1_3313.pep.xml	RMEELHNQEVQKR	RM[147]EELHNQEVQKR	MRRQEEIR.RMEELHNQEVQKR.KQIEIRQE	R	K	13	4	559.681	1711.85	1711.85	428.969	428.969	1711.84	428.968	0.0053	0.1587	15.098	11.404	0.957	2	2	325	337	39262.9	2M(15.9949)		0.7569	0	FALSE	sp|Q15233|NONO_HUMAN	Q15233	NONO_HUMAN	NONO	Non-POU domain-containing octamer-binding protein		sp|Q15233-2|NONO_HUMAN
tims_22nov0401_Slot1-6_1_3313.01550.01550.3	D:\DRM\AllBGNdigests\FullHumanDB\ADAMTS1_Active_BGN_1\interact-tims_22nov0401_Slot1-6_1_3313.pep.xml	CGVCGGNGSTCKK	C[143]GVCGGNGSTCKK	DSKKKFDK.CGVCGGNGSTCKK.ISGSVTSA	K	I	13	3	559.681	1366.55	1366.54	456.523	456.522	1366.54	456.522	0.0022	0.05687	13.49	8.748	0.9929	2	1	714	726	20725.6	11C(57.0215),1C(-17.0265),4C(57.0215)		0.7101	0	TRUE	sp|Q9UHI8|ATS1_HUMAN	Q9UHI8	ATS1_HUMAN	ADAMTS1	A disintegrin and metalloproteinase with thrombospondin motifs 1
tims_22nov0401_Slot1-6_1_3313.01551.01551.2	D:\DRM\AllBGNdigests\FullHumanDB\ADAMTS1_Active_BGN_1\interact-tims_22nov0401_Slot1-6_1_3313.pep.xml	KPFSQHVR		RKIISHGK.KPFSQHVR.KIRASITP	K	K	8	2	559.681	997.544	997.543	499.779	499.779	997.546	499.78	-0.0024	0.07512	14.52	9.799	0.9963	2	1	131	138	15443.8			0.8331	0	TRUE	sp|Q02878|RL6_HUMAN	Q02878	RL6_HUMAN	RPL6	Large ribosomal subunit protein eL6
tims_22nov0401_Slot1-6_1_3313.01553.01553.3	D:\DRM\AllBGNdigests\FullHumanDB\ADAMTS1_Active_BGN_1\interact-tims_22nov0401_Slot1-6_1_3313.pep.xml	GPRGDPGEAGPQGDQGR	GP[113]RGDPGEAGPQGDQGR	PRGTPGTR.GPRGDPGEAGPQGDQGR.EGPVGVPG	R	E	17	3	559.681	1665.74	1665.74	556.255	556.254	1665.75	556.256	-0.0041	0.007187	11.724	11.724	0.9741	2	1	440	456	12129.8	2P(15.9949)		0.7738	0	TRUE	sp|P12109|CO6A1_HUMAN	P12109	CO6A1_HUMAN	COL6A1	Collagen alpha-1(VI) chain
tims_22nov0401_Slot1-6_1_3313.01561.01561.2	D:\DRM\AllBGNdigests\FullHumanDB\ADAMTS1_Active_BGN_1\interact-tims_22nov0401_Slot1-6_1_3313.pep.xml	HLDNNKLAR		FIPTIREL.HLDNNKLAR.VPSGIPDI	L	V	9	2	559.681	1079.59	1079.58	540.8	540.8	1079.58	540.799	0.0012	0.05976	16.87	9.892	0.9215	1	1	283	291	77627.9			0.8678	0	TRUE	sp|P21810|PGS1_HUMAN	P21810	PGS1_HUMAN	BGN	Biglycan
tims_22nov0401_Slot1-6_1_3313.01562.01562.4	D:\DRM\AllBGNdigests\FullHumanDB\ADAMTS1_Active_BGN_1\interact-tims_22nov0401_Slot1-6_1_3313.pep.xml	AGDHCDGEKPESVR	AGDHCDGEKPESVR	EVRQVICR.AGDHCDGEKPESVR.ACQIPPCN	R	A	14	4	559.681	1555.67	1555.67	389.924	389.924	1555.67	389.924	-0.0008	0.191	12.205	8.112	0.9967	2	1	995	1008	17535.6	5C(57.0215)		0.7464	0	TRUE	sp|O15072|ATS3_HUMAN	O15072	ATS3_HUMAN	ADAMTS3	A disintegrin and metalloproteinase with thrombospondin motifs 3
tims_22nov0401_Slot1-6_1_3313.01574.01574.3	D:\DRM\AllBGNdigests\FullHumanDB\ADAMTS1_Active_BGN_1\interact-tims_22nov0401_Slot1-6_1_3313.pep.xml	TKEELEAEKR		AIQSQFTR.TKEELEAEKR.DIIRTNER	R	D	10	3	560.848	1231.64	1231.64	411.555	411.555	1231.64	411.554	0.0009	0.004292	21.354	15.535	0.9997	2	2	116	125	19843.8			0.7385	0	FALSE	sp|P12270|TPR_HUMAN	P12270	TPR_HUMAN	TPR	Nucleoprotein TPR		sp|P12270-2|TPR_HUMAN
tims_22nov0401_Slot1-6_1_3313.01591.01591.4	D:\DRM\AllBGNdigests\FullHumanDB\ADAMTS1_Active_BGN_1\interact-tims_22nov0401_Slot1-6_1_3313.pep.xml	HSEHIHTQAGSHYPK		VHSKVSHR.HSEHIHTQAGSHYPK.SGSTVRRR	R	S	15	4	560.848	1727.81	1727.81	432.961	432.96	1727.81	432.961	-0.0001	0.0003403	22.61	11.223	1	2	0	1288	1302	22272.7			0.7866	0	TRUE	sp|Q5D862|FILA2_HUMAN	Q5D862	FILA2_HUMAN	FLG2	Filaggrin-2
tims_22nov0401_Slot1-6_1_3313.01592.01592.3	D:\DRM\AllBGNdigests\FullHumanDB\ADAMTS1_Active_BGN_1\interact-tims_22nov0401_Slot1-6_1_3313.pep.xml	VTDCRDTGSSRAPNCR	VTDCRDTGSSRAPNCR	NCHEGVVK.VTDCRDTGSSRAPNCR.YRAIASTR	K	Y	16	3	560.848	1850.81	1850.81	617.945	617.944	1850.81	617.944	-0.0008	1.959	8.895	7.709	0.9536	2	2	106	121	56823.4	15C(57.0215),4C(57.0215)		0.8731	0	TRUE	sp|P34096|RNAS4_HUMAN	P34096	RNAS4_HUMAN	RNASE4	Ribonuclease 4
tims_22nov0401_Slot1-6_1_3313.01602.01602.3	D:\DRM\AllBGNdigests\FullHumanDB\ADAMTS1_Active_BGN_1\interact-tims_22nov0401_Slot1-6_1_3313.pep.xml	FTDTRKDEQER		SARAGETR.FTDTRKDEQER.CITIKSTA	R	C	11	3	560.848	1423.66	1423.66	475.56	475.56	1423.67	475.564	-0.0113	0.2037	13.242	9.731	0.9788	2	2	56	66	34859.7			0.7641	0	TRUE	sp|P13639|EF2_HUMAN	P13639	EF2_HUMAN	EEF2	Elongation factor 2
tims_22nov0401_Slot1-6_1_3313.01647.01647.4	D:\DRM\AllBGNdigests\FullHumanDB\ADAMTS1_Active_BGN_1\interact-tims_22nov0401_Slot1-6_1_3313.pep.xml	VTDCRDTGSSRAPNCR	VTDCRDTGSSRAPNCR	NCHEGVVK.VTDCRDTGSSRAPNCR.YRAIASTR	K	Y	16	4	562.014	1850.81	1850.81	463.71	463.71	1850.81	463.71	-0.0002	0.1197	16.644	12.041	0.9988	2	2	106	121	35950.2	15C(57.0215),4C(57.0215)		0.8007	0	TRUE	sp|P34096|RNAS4_HUMAN	P34096	RNAS4_HUMAN	RNASE4	Ribonuclease 4
tims_22nov0401_Slot1-6_1_3313.01650.01650.3	D:\DRM\AllBGNdigests\FullHumanDB\ADAMTS1_Active_BGN_1\interact-tims_22nov0401_Slot1-6_1_3313.pep.xml	LFIHNHEQHHK		HYPQKHMR.LFIHNHEQHHK.AQVEEFIA	R	A	11	3	562.014	1438.72	1438.72	480.581	480.581	1438.72	480.581	-0.0004	1.459e-05	24.015	10.914	1	2	0	367	377	36381.5			0.7623	0	FALSE	sp|Q02809-2|PLOD1_HUMAN	Q02809-2	PLOD1_HUMAN	PLOD1	Isoform 2 of Procollagen-lysine,2-oxoglutarate 5-dioxygenase 1		sp|Q02809|PLOD1_HUMAN
tims_22nov0401_Slot1-6_1_3313.01659.01659.3	D:\DRM\AllBGNdigests\FullHumanDB\ADAMTS1_Active_BGN_1\interact-tims_22nov0401_Slot1-6_1_3313.pep.xml	RPMEEDGEEKSPSK		TYAITPMK.RPMEEDGEEKSPSK.KKKKIQKK	K	K	14	3	562.014	1617.73	1617.73	540.25	540.249	1617.73	540.251	-0.004	1.914e-07	34.218	11.828	1	2	2	372	385	249634			0.8467	0	FALSE	sp|Q12906-7|ILF3_HUMAN	Q12906-7	ILF3_HUMAN	ILF3	Isoform 7 of Interleukin enhancer-binding factor 3		sp|Q12906-2|ILF3_HUMAN, sp|Q12906-3|ILF3_HUMAN, sp|Q12906-4|ILF3_HUMAN, sp|Q12906-5|ILF3_HUMAN, sp|Q12906-6|ILF3_HUMAN, sp|Q12906|ILF3_HUMAN
tims_22nov0401_Slot1-6_1_3313.01668.01668.3	D:\DRM\AllBGNdigests\FullHumanDB\ADAMTS1_Active_BGN_1\interact-tims_22nov0401_Slot1-6_1_3313.pep.xml	HESCDPLKKPK	HESCDPLKKPK	SHDGGVIS.HESCDPLKKPK.HFIDFCTM	S	H	11	3	562.014	1337.68	1337.68	446.9	446.899	1337.68	446.899	0.0001	4.126e-09	32.684	9.276	1	1	2	945	955	33462.1	4C(57.0215)		0.7572	0	TRUE	sp|Q9UHI8|ATS1_HUMAN	Q9UHI8	ATS1_HUMAN	ADAMTS1	A disintegrin and metalloproteinase with thrombospondin motifs 1
tims_22nov0401_Slot1-6_1_3313.01672.01672.3	D:\DRM\AllBGNdigests\FullHumanDB\ADAMTS1_Active_BGN_1\interact-tims_22nov0401_Slot1-6_1_3313.pep.xml	GGEEKPIGAGEEKQK		ASSPSGKM.GGEEKPIGAGEEKQK.EGGKKKNK	M	E	15	3	562.014	1555.79	1555.78	519.602	519.602	1555.78	519.602	0.0001	1.592e-07	31.092	13.517	1	1	2	14	28	23786.9			0.8544	0	FALSE	sp|P26639-2|SYTC_HUMAN	P26639-2	SYTC_HUMAN	TARS1	Isoform 2 of Threonine--tRNA ligase 1, cytoplasmic		sp|P26639|SYTC_HUMAN
tims_22nov0401_Slot1-6_1_3313.01677.01677.3	D:\DRM\AllBGNdigests\FullHumanDB\ADAMTS1_Active_BGN_1\interact-tims_22nov0401_Slot1-6_1_3313.pep.xml	HLDNNKLAR		FIPTIREL.HLDNNKLAR.VPSGIPDI	L	V	9	3	563.181	1079.58	1079.58	360.868	360.868	1079.58	360.868	-0.0022	3.184e-05	24.408	11.753	0.9999	1	1	283	291	282608			0.7451	0	TRUE	sp|P21810|PGS1_HUMAN	P21810	PGS1_HUMAN	BGN	Biglycan
tims_22nov0401_Slot1-6_1_3313.01679.01679.3	D:\DRM\AllBGNdigests\FullHumanDB\ADAMTS1_Active_BGN_1\interact-tims_22nov0401_Slot1-6_1_3313.pep.xml	VRAEEREQIK		QIDPAIQR.VRAEEREQIK.TINNKFAS	R	T	10	3	563.181	1256.68	1256.68	419.901	419.901	1256.68	419.902	-0.0018	0.02123	17.37	12.199	0.9983	2	2	159	168	1.91674e+06			0.74	0	FALSE	sp|P04259|K2C6B_HUMAN	P04259	K2C6B_HUMAN	KRT6B	Keratin, type II cytoskeletal 6B	KRT6A, KRT6C, KRT75	sp|O95678|K2C75_HUMAN, sp|P02538|K2C6A_HUMAN, sp|P48668|K2C6C_HUMAN
tims_22nov0401_Slot1-6_1_3313.01693.01693.3	D:\DRM\AllBGNdigests\FullHumanDB\ADAMTS1_Active_BGN_1\interact-tims_22nov0401_Slot1-6_1_3313.pep.xml	HESCDPLKKPK	HESCDPLKKPK	SHDGGVIS.HESCDPLKKPK.HFIDFCTM	S	H	11	3	563.181	1337.68	1337.67	446.899	446.899	1337.68	446.899	-0.0017	1.918e-07	30.57	10.587	1	1	2	945	955	33509.1	4C(57.0215)		0.7563	0	TRUE	sp|Q9UHI8|ATS1_HUMAN	Q9UHI8	ATS1_HUMAN	ADAMTS1	A disintegrin and metalloproteinase with thrombospondin motifs 1
tims_22nov0401_Slot1-6_1_3313.01701.01701.3	D:\DRM\AllBGNdigests\FullHumanDB\ADAMTS1_Active_BGN_1\interact-tims_22nov0401_Slot1-6_1_3313.pep.xml	GGEEKPIGAGEEKQK		ASSPSGKM.GGEEKPIGAGEEKQK.EGGKKKNK	M	E	15	3	563.181	1555.78	1555.78	519.602	519.602	1555.78	519.602	-0.0011	1.836e-06	30.916	16.839	1	1	2	14	28	24980.8			0.855	0	FALSE	sp|P26639-2|SYTC_HUMAN	P26639-2	SYTC_HUMAN	TARS1	Isoform 2 of Threonine--tRNA ligase 1, cytoplasmic		sp|P26639|SYTC_HUMAN
tims_22nov0401_Slot1-6_1_3313.01705.01705.3	D:\DRM\AllBGNdigests\FullHumanDB\ADAMTS1_Active_BGN_1\interact-tims_22nov0401_Slot1-6_1_3313.pep.xml	EAAVSHAGSMHR		INDIRECK.EAAVSHAGSMHR.ERRKFIRS	K	E	12	3	563.181	1251.58	1251.58	418.2	418.2	1251.58	418.2	0.0001	0.009535	15.986	10.587	1	2	0	335	346	41156.7			0.7364	0	FALSE	sp|Q9Y2A7-2|NCKP1_HUMAN	Q9Y2A7-2	NCKP1_HUMAN	NCKAP1	Isoform 2 of Nck-associated protein 1		sp|Q9Y2A7|NCKP1_HUMAN
tims_22nov0401_Slot1-6_1_3313.01712.01712.3	D:\DRM\AllBGNdigests\FullHumanDB\ADAMTS1_Active_BGN_1\interact-tims_22nov0401_Slot1-6_1_3313.pep.xml	MEKDREICR	MEKDREICR	TEMVKNIR.MEKDREICR.LRSQINQY	R	L	9	3	563.181	1235.57	1235.57	412.865	412.865	1235.58	412.866	-0.0012	0.2623	14.153	11.811	0.9989	2	2	469	477	21805.1	8C(57.0215)		0.7172	0	FALSE	sp|Q8WVV4-1|POF1B_HUMAN	Q8WVV4-1	POF1B_HUMAN	POF1B	Isoform 1 of Protein POF1B		sp|Q8WVV4|POF1B_HUMAN
tims_22nov0401_Slot1-6_1_3313.01715.01715.3	D:\DRM\AllBGNdigests\FullHumanDB\ADAMTS1_Active_BGN_1\interact-tims_22nov0401_Slot1-6_1_3313.pep.xml	KEAPAPPKAEAK		MAPKAK.KEAPAPPKAEAK.AKAIKAKK	K	A	12	3	563.181	1235.69	1235.69	412.904	412.903	1235.69	412.903	0.0006	0.006405	23.381	11.378	0.9999	2	2	7	18	106128			0.7891	0	TRUE	sp|P62750|RL23A_HUMAN	P62750	RL23A_HUMAN	RPL23A	Large ribosomal subunit protein uL23
tims_22nov0401_Slot1-6_1_3313.01727.01727.4	D:\DRM\AllBGNdigests\FullHumanDB\ADAMTS1_Active_BGN_1\interact-tims_22nov0401_Slot1-6_1_3313.pep.xml	HKPGGGDVKIESQK		CGSKANIK.HKPGGGDVKIESQK.LNFKEKAQ	K	L	14	4	563.181	1478.78	1478.78	370.703	370.703	1478.78	370.703	-0.0015	0.1574	14.587	10.54	0.9958	2	2	1047	1060	38136			0.7196	0	FALSE	sp|P27816-6|MAP4_HUMAN	P27816-6	MAP4_HUMAN	MAP4	Isoform 6 of Microtubule-associated protein 4		sp|P27816-2|MAP4_HUMAN, sp|P27816-4|MAP4_HUMAN, sp|P27816-5|MAP4_HUMAN, sp|P27816|MAP4_HUMAN
tims_22nov0401_Slot1-6_1_3313.01735.01735.3	D:\DRM\AllBGNdigests\FullHumanDB\ADAMTS1_Active_BGN_1\interact-tims_22nov0401_Slot1-6_1_3313.pep.xml	VRAEEREQIK		QIDPAIQR.VRAEEREQIK.TINNKFAS	R	T	10	3	564.347	1256.68	1256.68	419.902	419.902	1256.68	419.902	-0.0001	0.00147	21.195	12.089	1	2	2	159	168	3.03446e+06			0.7411	0	FALSE	sp|P04259|K2C6B_HUMAN	P04259	K2C6B_HUMAN	KRT6B	Keratin, type II cytoskeletal 6B	KRT6A, KRT6C, KRT75	sp|O95678|K2C75_HUMAN, sp|P02538|K2C6A_HUMAN, sp|P48668|K2C6C_HUMAN
tims_22nov0401_Slot1-6_1_3313.01741.01741.2	D:\DRM\AllBGNdigests\FullHumanDB\ADAMTS1_Active_BGN_1\interact-tims_22nov0401_Slot1-6_1_3313.pep.xml	ATGDETGAKVER		GEGSSSGK.ATGDETGAKVER.ADGYEPPV	K	A	12	2	564.347	1232.6	1232.6	617.307	617.306	1232.6	617.307	-0.0014	2.464	10.939	9.21	0.9765	2	1	241	252	74445.2			0.8873	0	TRUE	sp|P61247|RS3A_HUMAN	P61247	RS3A_HUMAN	RPS3A	Small ribosomal subunit protein eS1
tims_22nov0401_Slot1-6_1_3313.01742.01742.4	D:\DRM\AllBGNdigests\FullHumanDB\ADAMTS1_Active_BGN_1\interact-tims_22nov0401_Slot1-6_1_3313.pep.xml	SKVGSTENIKHQPGGGR		APDIKNVR.SKVGSTENIKHQPGGGR.AKVEKKTE	R	A	17	4	564.347	1750.91	1750.91	438.734	438.734	1750.91	438.734	-0.0011	1.836e-05	25.169	12.564	1	2	2	937	953	32929.6			0.8054	0	FALSE	sp|P27816-6|MAP4_HUMAN	P27816-6	MAP4_HUMAN	MAP4	Isoform 6 of Microtubule-associated protein 4		sp|P27816-2|MAP4_HUMAN, sp|P27816-5|MAP4_HUMAN, sp|P27816|MAP4_HUMAN
tims_22nov0401_Slot1-6_1_3313.01743.01743.3	D:\DRM\AllBGNdigests\FullHumanDB\ADAMTS1_Active_BGN_1\interact-tims_22nov0401_Slot1-6_1_3313.pep.xml	AGADEERAETAR		IAPVNIFK.AGADEERAETAR.LTSFIGAI	K	L	12	3	564.347	1274.58	1274.58	425.868	425.867	1274.59	425.869	-0.0045	7.571e-05	24.073	12.151	1	2	1	14	25	262212			0.7502	0	TRUE	sp|P78371|TCPB_HUMAN	P78371	TCPB_HUMAN	CCT2	T-complex protein 1 subunit beta
tims_22nov0401_Slot1-6_1_3313.01745.01745.3	D:\DRM\AllBGNdigests\FullHumanDB\ADAMTS1_Active_BGN_1\interact-tims_22nov0401_Slot1-6_1_3313.pep.xml	SKVGSTENIKHQPGGGR		APDIKNVR.SKVGSTENIKHQPGGGR.AKVEKKTE	R	A	17	3	564.347	1750.91	1750.91	584.644	584.643	1750.91	584.643	-0.0004	3.23e-06	22.841	8.287	1	2	2	937	953	110317			0.8191	0	FALSE	sp|P27816-6|MAP4_HUMAN	P27816-6	MAP4_HUMAN	MAP4	Isoform 6 of Microtubule-associated protein 4		sp|P27816-2|MAP4_HUMAN, sp|P27816-5|MAP4_HUMAN, sp|P27816|MAP4_HUMAN
tims_22nov0401_Slot1-6_1_3313.01747.01747.2	D:\DRM\AllBGNdigests\FullHumanDB\ADAMTS1_Active_BGN_1\interact-tims_22nov0401_Slot1-6_1_3313.pep.xml	VRAEEREQIK		QIDPAIQR.VRAEEREQIK.TINNKFAS	R	T	10	2	564.347	1256.69	1256.68	629.35	629.35	1256.68	629.349	0.0009	0.0001512	17.679	9.21	1	2	2	159	168	435290			0.9326	0	FALSE	sp|P04259|K2C6B_HUMAN	P04259	K2C6B_HUMAN	KRT6B	Keratin, type II cytoskeletal 6B	KRT6A, KRT6C, KRT75	sp|O95678|K2C75_HUMAN, sp|P02538|K2C6A_HUMAN, sp|P48668|K2C6C_HUMAN
tims_22nov0401_Slot1-6_1_3313.01749.01749.3	D:\DRM\AllBGNdigests\FullHumanDB\ADAMTS1_Active_BGN_1\interact-tims_22nov0401_Slot1-6_1_3313.pep.xml	KFKDPNAPK		PPKGETKK.KFKDPNAPK.RPPSAFFI	K	R	9	3	564.347	1043.58	1043.58	348.866	348.866	1043.58	348.866	-0.0012	0.006899	20.512	13.235	0.9993	2	2	88	96	78086.3			0.7327	0	FALSE	sp|P09429|HMGB1_HUMAN	P09429	HMGB1_HUMAN	HMGB1	High mobility group protein B1	HMGB1P1, SP100	sp|B2RPK0|HGB1A_HUMAN, sp|P23497|SP100_HUMAN
tims_22nov0401_Slot1-6_1_3313.01753.01753.4	D:\DRM\AllBGNdigests\FullHumanDB\ADAMTS1_Active_BGN_1\interact-tims_22nov0401_Slot1-6_1_3313.pep.xml	HKPGGGDVKIESQK		CGSKANIK.HKPGGGDVKIESQK.LNFKEKAQ	K	L	14	4	564.347	1478.79	1478.79	370.705	370.705	1478.78	370.703	0.0062	0.000117	22.965	10.675	1	2	2	1047	1060	37350.5			0.7191	0	FALSE	sp|P27816-6|MAP4_HUMAN	P27816-6	MAP4_HUMAN	MAP4	Isoform 6 of Microtubule-associated protein 4		sp|P27816-2|MAP4_HUMAN, sp|P27816-4|MAP4_HUMAN, sp|P27816-5|MAP4_HUMAN, sp|P27816|MAP4_HUMAN
tims_22nov0401_Slot1-6_1_3313.01761.01761.3	D:\DRM\AllBGNdigests\FullHumanDB\ADAMTS1_Active_BGN_1\interact-tims_22nov0401_Slot1-6_1_3313.pep.xml	HKPGGGDVKIESQK		CGSKANIK.HKPGGGDVKIESQK.LNFKEKAQ	K	L	14	3	564.347	1478.78	1478.78	493.935	493.935	1478.78	493.935	-0.0008	5.525e-08	31.898	15.874	1	2	2	1047	1060	56014.4			0.8404	0	FALSE	sp|P27816-6|MAP4_HUMAN	P27816-6	MAP4_HUMAN	MAP4	Isoform 6 of Microtubule-associated protein 4		sp|P27816-2|MAP4_HUMAN, sp|P27816-4|MAP4_HUMAN, sp|P27816-5|MAP4_HUMAN, sp|P27816|MAP4_HUMAN
tims_22nov0401_Slot1-6_1_3313.01766.01766.3	D:\DRM\AllBGNdigests\FullHumanDB\ADAMTS1_Active_BGN_1\interact-tims_22nov0401_Slot1-6_1_3313.pep.xml	KALCPDHDSDSSGKDPR	KALCPDHDSDSSGKDPR	AASGKNKR.KALCPDHDSDSSGKDPR.NSQGKGAH	R	N	17	3	564.347	1883.85	1883.84	628.956	628.955	1883.84	628.955	0.0013	2.457e-07	26.694	9.869	1	2	2	143	159	140273	4C(57.0215)		0.8797	0	TRUE	sp|Q13433|S39A6_HUMAN	Q13433	S39A6_HUMAN	SLC39A6	Zinc transporter ZIP6
tims_22nov0401_Slot1-6_1_3313.01767.01767.3	D:\DRM\AllBGNdigests\FullHumanDB\ADAMTS1_Active_BGN_1\interact-tims_22nov0401_Slot1-6_1_3313.pep.xml	VHEMEKEHLNK		VQIRAQEK.VHEMEKEHLNK.VQTANEVK	K	V	11	3	564.347	1392.68	1392.68	465.235	465.235	1392.68	465.235	-0.0002	0.001096	20.188	10.695	0.9999	2	1	680	690	6335.36			0.7571	0	TRUE	sp|P33176|KINH_HUMAN	P33176	KINH_HUMAN	KIF5B	Kinesin-1 heavy chain
tims_22nov0401_Slot1-6_1_3313.01776.01776.2	D:\DRM\AllBGNdigests\FullHumanDB\ADAMTS1_Active_BGN_1\interact-tims_22nov0401_Slot1-6_1_3313.pep.xml	AGADEERAETAR		IAPVNIFK.AGADEERAETAR.LTSFIGAI	K	L	12	2	564.347	1274.59	1274.59	638.302	638.301	1274.59	638.3	0.0025	0.0007319	18.027	9.987	0.9999	2	1	14	25	209601			0.9484	0	TRUE	sp|P78371|TCPB_HUMAN	P78371	TCPB_HUMAN	CCT2	T-complex protein 1 subunit beta
tims_22nov0401_Slot1-6_1_3313.01787.01787.3	D:\DRM\AllBGNdigests\FullHumanDB\ADAMTS1_Active_BGN_1\interact-tims_22nov0401_Slot1-6_1_3313.pep.xml	RPMEEDGEEKSPSK		TYAITPMK.RPMEEDGEEKSPSK.KKKKIQKK	K	K	14	3	565.515	1617.73	1617.73	540.25	540.25	1617.73	540.251	-0.0028	1.753e-10	43.959	13.836	1	2	2	372	385	248168			0.8574	0	FALSE	sp|Q12906-7|ILF3_HUMAN	Q12906-7	ILF3_HUMAN	ILF3	Isoform 7 of Interleukin enhancer-binding factor 3		sp|Q12906-2|ILF3_HUMAN, sp|Q12906-3|ILF3_HUMAN, sp|Q12906-4|ILF3_HUMAN, sp|Q12906-5|ILF3_HUMAN, sp|Q12906-6|ILF3_HUMAN, sp|Q12906|ILF3_HUMAN
tims_22nov0401_Slot1-6_1_3313.01789.01789.3	D:\DRM\AllBGNdigests\FullHumanDB\ADAMTS1_Active_BGN_1\interact-tims_22nov0401_Slot1-6_1_3313.pep.xml	ATGDETGAKVER		GEGSSSGK.ATGDETGAKVER.ADGYEPPV	K	A	12	3	565.515	1232.6	1232.6	411.874	411.874	1232.6	411.874	0.0007	8.391e-05	21.381	12.279	1	2	1	241	252	26781.6			0.7952	0	TRUE	sp|P61247|RS3A_HUMAN	P61247	RS3A_HUMAN	RPS3A	Small ribosomal subunit protein eS1
tims_22nov0401_Slot1-6_1_3313.01790.01790.3	D:\DRM\AllBGNdigests\FullHumanDB\ADAMTS1_Active_BGN_1\interact-tims_22nov0401_Slot1-6_1_3313.pep.xml	GNHECASINR	GNHECASINR	PENFFIIR.GNHECASINR.IYGFYDEC	R	I	10	3	565.515	1156.51	1156.51	386.509	386.509	1156.5	386.509	0.0007	0.0004314	20.88	9.469	0.9999	2	0	122	131	46513.7	5C(57.0215)		0.732	0	FALSE	sp|P62140|PP1B_HUMAN	P62140	PP1B_HUMAN	PPP1CB	Serine/threonine-protein phosphatase PP1-beta catalytic subunit	PPP1CA, PPP1CC	sp|P36873-2|PP1G_HUMAN, sp|P36873|PP1G_HUMAN, sp|P62136-2|PP1A_HUMAN, sp|P62136-3|PP1A_HUMAN, sp|P62136|PP1A_HUMAN
tims_22nov0401_Slot1-6_1_3313.01792.01792.2	D:\DRM\AllBGNdigests\FullHumanDB\ADAMTS1_Active_BGN_1\interact-tims_22nov0401_Slot1-6_1_3313.pep.xml	VRAEEREQIK		QIDPAIQR.VRAEEREQIK.TINNKFAS	R	T	10	2	565.515	1256.69	1256.68	629.35	629.35	1256.68	629.349	0.0012	8.683e-05	16.583	9.21	1	2	2	159	168	479124			0.9322	0	FALSE	sp|P04259|K2C6B_HUMAN	P04259	K2C6B_HUMAN	KRT6B	Keratin, type II cytoskeletal 6B	KRT6A, KRT6C, KRT75	sp|O95678|K2C75_HUMAN, sp|P02538|K2C6A_HUMAN, sp|P48668|K2C6C_HUMAN
tims_22nov0401_Slot1-6_1_3313.01796.01796.3	D:\DRM\AllBGNdigests\FullHumanDB\ADAMTS1_Active_BGN_1\interact-tims_22nov0401_Slot1-6_1_3313.pep.xml	RLGDKHATLQK		KIIASIVK.RLGDKHATLQK.STKEVRSS	K	S	11	3	565.515	1265.72	1265.72	422.914	422.914	1265.72	422.914	-0.0013	0.006502	20.879	13.167	0.9999	2	2	262	272	22337.7			0.7605	0	FALSE	sp|Q13263|TIF1B_HUMAN	Q13263	TIF1B_HUMAN	TRIM28	Transcription intermediary factor 1-beta		sp|Q13263-2|TIF1B_HUMAN
tims_22nov0401_Slot1-6_1_3313.01798.01798.3	D:\DRM\AllBGNdigests\FullHumanDB\ADAMTS1_Active_BGN_1\interact-tims_22nov0401_Slot1-6_1_3313.pep.xml	SKVGSTENIKHQPGGGR		APDIKNVR.SKVGSTENIKHQPGGGR.AKVEKKTE	R	A	17	3	565.515	1750.91	1750.91	584.644	584.643	1750.91	584.643	0.0006	9.837e-07	25.251	9.253	1	2	2	937	953	112895			0.8393	0	FALSE	sp|P27816-6|MAP4_HUMAN	P27816-6	MAP4_HUMAN	MAP4	Isoform 6 of Microtubule-associated protein 4		sp|P27816-2|MAP4_HUMAN, sp|P27816-5|MAP4_HUMAN, sp|P27816|MAP4_HUMAN
tims_22nov0401_Slot1-6_1_3313.01799.01799.2	D:\DRM\AllBGNdigests\FullHumanDB\ADAMTS1_Active_BGN_1\interact-tims_22nov0401_Slot1-6_1_3313.pep.xml	AGADEERAETAR		IAPVNIFK.AGADEERAETAR.LTSFIGAI	K	L	12	2	565.515	1274.59	1274.59	638.301	638.301	1274.59	638.3	0.0015	1.015	11.488	9.21	0.9804	2	1	14	25	231941			0.9495	0	TRUE	sp|P78371|TCPB_HUMAN	P78371	TCPB_HUMAN	CCT2	T-complex protein 1 subunit beta
tims_22nov0401_Slot1-6_1_3313.01802.01802.4	D:\DRM\AllBGNdigests\FullHumanDB\ADAMTS1_Active_BGN_1\interact-tims_22nov0401_Slot1-6_1_3313.pep.xml	KALCPDHDSDSSGKDPR	KALCPDHDSDSSGKDPR	AASGKNKR.KALCPDHDSDSSGKDPR.NSQGKGAH	R	N	17	4	565.515	1883.85	1883.84	471.969	471.968	1883.84	471.968	0.0006	1.183e-11	39.774	11.071	1	2	2	143	159	137993	4C(57.0215)		0.8289	0	TRUE	sp|Q13433|S39A6_HUMAN	Q13433	S39A6_HUMAN	SLC39A6	Zinc transporter ZIP6
tims_22nov0401_Slot1-6_1_3313.01806.01806.4	D:\DRM\AllBGNdigests\FullHumanDB\ADAMTS1_Active_BGN_1\interact-tims_22nov0401_Slot1-6_1_3313.pep.xml	QHHPPYHQQHHQGPPPGGPGGR		GGEPRGGR.QHHPPYHQQHHQGPPPGGPGGR.SEEKISDS	R	S	22	4	565.515	2402.13	2402.13	601.54	601.539	2402.13	601.539	0.0004	4.108e-07	30.412	11.791	1	2	0	246	267	191298			0.8653	0	FALSE	sp|P23246|SFPQ_HUMAN	P23246	SFPQ_HUMAN	SFPQ	Splicing factor, proline- and glutamine-rich		sp|P23246-2|SFPQ_HUMAN
tims_22nov0401_Slot1-6_1_3313.01808.01808.3	D:\DRM\AllBGNdigests\FullHumanDB\ADAMTS1_Active_BGN_1\interact-tims_22nov0401_Slot1-6_1_3313.pep.xml	GGSISGGGYGSGGGKHSSGGGSR		YGSGGGSK.GGSISGGGYGSGGGKHSSGGGSR.GGSSSGGG	K	G	23	3	565.515	1921.86	1921.86	641.628	641.628	1921.86	641.628	-0.0007	1.537e-09	36.77	10.051	1	2	1	581	603	124523			0.8818	0	TRUE	sp|P35908|K22E_HUMAN	P35908	K22E_HUMAN	KRT2	Keratin, type II cytoskeletal 2 epidermal
tims_22nov0401_Slot1-6_1_3313.01810.01810.3	D:\DRM\AllBGNdigests\FullHumanDB\ADAMTS1_Active_BGN_1\interact-tims_22nov0401_Slot1-6_1_3313.pep.xml	FGGPVHHQAQR		IYHSPARR.FGGPVHHQAQR.FRFSPMGV	R	F	11	3	565.515	1232.62	1232.61	411.879	411.879	1232.62	411.879	-0.0017	0.03047	17.442	11.937	0.9998	2	0	234	244	19599			0.7618	0	FALSE	sp|Q15717-2|ELAV1_HUMAN	Q15717-2	ELAV1_HUMAN	ELAVL1	Isoform 2 of ELAV-like protein 1		sp|Q15717|ELAV1_HUMAN
tims_22nov0401_Slot1-6_1_3313.01811.01811.4	D:\DRM\AllBGNdigests\FullHumanDB\ADAMTS1_Active_BGN_1\interact-tims_22nov0401_Slot1-6_1_3313.pep.xml	KALCPDHDSDSSGKDPR	KALCPDHDSDSSGKDPR	AASGKNKR.KALCPDHDSDSSGKDPR.NSQGKGAH	R	N	17	4	565.515	1883.85	1883.85	471.969	471.969	1883.84	471.968	0.0024	0.0003724	19.94	9.423	1	2	2	143	159	145406	4C(57.0215)		0.8159	0	TRUE	sp|Q13433|S39A6_HUMAN	Q13433	S39A6_HUMAN	SLC39A6	Zinc transporter ZIP6
tims_22nov0401_Slot1-6_1_3313.01812.01812.2	D:\DRM\AllBGNdigests\FullHumanDB\ADAMTS1_Active_BGN_1\interact-tims_22nov0401_Slot1-6_1_3313.pep.xml	KFKDPNAPK		PPKGETKK.KFKDPNAPK.RPPSAFFI	K	R	9	2	565.515	1043.58	1043.57	522.795	522.794	1043.58	522.795	-0.0023	0.03453	17.166	10.705	0.994	2	2	88	96	33972.4			0.8545	0	FALSE	sp|P09429|HMGB1_HUMAN	P09429	HMGB1_HUMAN	HMGB1	High mobility group protein B1	HMGB1P1, SP100	sp|B2RPK0|HGB1A_HUMAN, sp|P23497|SP100_HUMAN
tims_22nov0401_Slot1-6_1_3313.01817.01817.2	D:\DRM\AllBGNdigests\FullHumanDB\ADAMTS1_Active_BGN_1\interact-tims_22nov0401_Slot1-6_1_3313.pep.xml	GNHECASINR	GNHECASINR	PENFFIIR.GNHECASINR.IYGFYDEC	R	I	10	2	565.515	1156.51	1156.51	579.261	579.26	1156.5	579.259	0.0015	4.666e-05	20.753	10.003	1	2	0	122	131	36710.9	5C(57.0215)		0.8768	0	FALSE	sp|P62140|PP1B_HUMAN	P62140	PP1B_HUMAN	PPP1CB	Serine/threonine-protein phosphatase PP1-beta catalytic subunit	PPP1CA, PPP1CC	sp|P36873-2|PP1G_HUMAN, sp|P36873|PP1G_HUMAN, sp|P62136-2|PP1A_HUMAN, sp|P62136-3|PP1A_HUMAN, sp|P62136|PP1A_HUMAN
tims_22nov0401_Slot1-6_1_3313.01822.01822.3	D:\DRM\AllBGNdigests\FullHumanDB\ADAMTS1_Active_BGN_1\interact-tims_22nov0401_Slot1-6_1_3313.pep.xml	DEDDADYKPKK		IKPIKRPR.DEDDADYKPKK.IKTEDTKK	R	I	11	3	565.515	1322.6	1322.6	441.873	441.873	1322.6	441.874	-0.0015	0.03265	17.226	11.534	0.9987	2	2	141	151	52293.1			0.7604	0	TRUE	sp|P11387|TOP1_HUMAN	P11387	TOP1_HUMAN	TOP1	DNA topoisomerase 1
tims_22nov0401_Slot1-6_1_3313.01824.01824.2	D:\DRM\AllBGNdigests\FullHumanDB\ADAMTS1_Active_BGN_1\interact-tims_22nov0401_Slot1-6_1_3313.pep.xml	LADGGATNQGR		GVNDGDMR.LADGGATNQGR.VEIFYRGQ	R	V	11	2	565.515	1058.51	1058.51	530.263	530.263	1058.51	530.263	0.0001	0.1219	13.653	9.882	0.9986	2	0	26	36	20627.7			0.8437	0	TRUE	sp|Q08380|LG3BP_HUMAN	Q08380	LG3BP_HUMAN	LGALS3BP	Galectin-3-binding protein
tims_22nov0401_Slot1-6_1_3313.01828.01828.3	D:\DRM\AllBGNdigests\FullHumanDB\ADAMTS1_Active_BGN_1\interact-tims_22nov0401_Slot1-6_1_3313.pep.xml	VKMAAAGGGGGGGR		QRRRSGAM.VKMAAAGGGGGGGR.YYGGGSEG	M	Y	14	3	565.515	1144.58	1144.58	382.533	382.533	1144.58	382.533	0.0004	0.01241	17.637	10.299	0.9905	1	1	33	46	8664.53			0.7321	0	TRUE	sp|P14866|HNRPL_HUMAN	P14866	HNRPL_HUMAN	HNRNPL	Heterogeneous nuclear ribonucleoprotein L
tims_22nov0401_Slot1-6_1_3313.01841.01841.3	D:\DRM\AllBGNdigests\FullHumanDB\ADAMTS1_Active_BGN_1\interact-tims_22nov0401_Slot1-6_1_3313.pep.xml	VRAEEREQIK		QIDPAIQR.VRAEEREQIK.TINNKFAS	R	T	10	3	566.682	1256.68	1256.68	419.902	419.901	1256.68	419.902	-0.0009	4.535e-06	26.629	13.157	1	2	2	159	168	3.77045e+06			0.7502	0	FALSE	sp|P04259|K2C6B_HUMAN	P04259	K2C6B_HUMAN	KRT6B	Keratin, type II cytoskeletal 6B	KRT6A, KRT6C, KRT75	sp|O95678|K2C75_HUMAN, sp|P02538|K2C6A_HUMAN, sp|P48668|K2C6C_HUMAN
tims_22nov0401_Slot1-6_1_3313.01843.01843.4	D:\DRM\AllBGNdigests\FullHumanDB\ADAMTS1_Active_BGN_1\interact-tims_22nov0401_Slot1-6_1_3313.pep.xml	QHHPPYHQQHHQGPPPGGPGGR		GGEPRGGR.QHHPPYHQQHHQGPPPGGPGGR.SEEKISDS	R	S	22	4	566.682	2402.14	2402.13	601.541	601.541	2402.13	601.539	0.0061	0.006857	19.285	10.937	0.9999	2	0	246	267	173410			0.8967	0	FALSE	sp|P23246|SFPQ_HUMAN	P23246	SFPQ_HUMAN	SFPQ	Splicing factor, proline- and glutamine-rich		sp|P23246-2|SFPQ_HUMAN
tims_22nov0401_Slot1-6_1_3313.01846.01846.3	D:\DRM\AllBGNdigests\FullHumanDB\ADAMTS1_Active_BGN_1\interact-tims_22nov0401_Slot1-6_1_3313.pep.xml	HEEHDHGPEALHR		IFHHCNHC.HEEHDHGPEALHR.QHRGMTEI	C	Q	13	3	566.682	1562.7	1562.69	521.906	521.905	1562.7	521.906	-0.0028	4.64e-11	29.624	7.649	1	1	0	26	38	152685			0.8151	0	TRUE	sp|Q9ULF5|S39AA_HUMAN	Q9ULF5	S39AA_HUMAN	SLC39A10	Zinc transporter ZIP10
tims_22nov0401_Slot1-6_1_3313.01847.01847.3	D:\DRM\AllBGNdigests\FullHumanDB\ADAMTS1_Active_BGN_1\interact-tims_22nov0401_Slot1-6_1_3313.pep.xml	AGADEERAETAR		IAPVNIFK.AGADEERAETAR.LTSFIGAI	K	L	12	3	566.682	1274.59	1274.59	425.87	425.869	1274.59	425.869	0.0009	0.01949	17.421	12.737	0.9999	2	1	14	25	377311			0.761	0	TRUE	sp|P78371|TCPB_HUMAN	P78371	TCPB_HUMAN	CCT2	T-complex protein 1 subunit beta
tims_22nov0401_Slot1-6_1_3313.01848.01848.2	D:\DRM\AllBGNdigests\FullHumanDB\ADAMTS1_Active_BGN_1\interact-tims_22nov0401_Slot1-6_1_3313.pep.xml	DEDDADYKPKK		IKPIKRPR.DEDDADYKPKK.IKTEDTKK	R	I	11	2	566.682	1322.6	1322.6	662.309	662.308	1322.6	662.307	0.003	3.159e-08	24.297	7.193	1	2	2	141	151	38166.6			0.9256	0	TRUE	sp|P11387|TOP1_HUMAN	P11387	TOP1_HUMAN	TOP1	DNA topoisomerase 1
tims_22nov0401_Slot1-6_1_3313.01852.01852.4	D:\DRM\AllBGNdigests\FullHumanDB\ADAMTS1_Active_BGN_1\interact-tims_22nov0401_Slot1-6_1_3313.pep.xml	KALCPDHDSDSSGKDPR	KALCPDHDSDSSGKDPR	AASGKNKR.KALCPDHDSDSSGKDPR.NSQGKGAH	R	N	17	4	566.682	1883.84	1883.84	471.968	471.968	1883.84	471.968	-0.0001	1.108e-06	26.998	11.274	1	2	2	143	159	143001	4C(57.0215)		0.8318	0	TRUE	sp|Q13433|S39A6_HUMAN	Q13433	S39A6_HUMAN	SLC39A6	Zinc transporter ZIP6
tims_22nov0401_Slot1-6_1_3313.01853.01853.3	D:\DRM\AllBGNdigests\FullHumanDB\ADAMTS1_Active_BGN_1\interact-tims_22nov0401_Slot1-6_1_3313.pep.xml	NRPAPYSRPK		GAAGGGGR.NRPAPYSRPK.QIPDKWQH	R	Q	10	3	566.682	1184.64	1184.64	395.887	395.887	1184.64	395.888	-0.0025	4.839e-06	24.089	12.642	1	2	2	72	81	249386			0.7345	0	TRUE	sp|Q86V81|THOC4_HUMAN	Q86V81	THOC4_HUMAN	ALYREF	THO complex subunit 4
tims_22nov0401_Slot1-6_1_3313.01858.01858.3	D:\DRM\AllBGNdigests\FullHumanDB\ADAMTS1_Active_BGN_1\interact-tims_22nov0401_Slot1-6_1_3313.pep.xml	HSGIGHGQASSAVR		IQSADSSR.HSGIGHGQASSAVR.DSGHRGYS	R	D	14	3	566.682	1362.67	1362.67	455.232	455.232	1362.68	455.232	-0.0015	6.928e-08	30.914	10.796	1	2	0	2019	2032	62436.1			0.8046	0	TRUE	sp|P20930|FILA_HUMAN	P20930	FILA_HUMAN	FLG	Filaggrin
tims_22nov0401_Slot1-6_1_3313.01859.01859.3	D:\DRM\AllBGNdigests\FullHumanDB\ADAMTS1_Active_BGN_1\interact-tims_22nov0401_Slot1-6_1_3313.pep.xml	VEQHVVDGKER		DVSHNIAK.VEQHVVDGKER.TIIVHRKG	K	T	11	3	566.682	1294.66	1294.66	432.562	432.562	1294.66	432.562	0.0001	9.868e-06	26.605	10.571	1	2	1	358	368	40330.9			0.7665	0	TRUE	sp|Q9Y3I0|RTCB_HUMAN	Q9Y3I0	RTCB_HUMAN	RTCB	RNA-splicing ligase RtcB homolog
tims_22nov0401_Slot1-6_1_3313.01866.01866.3	D:\DRM\AllBGNdigests\FullHumanDB\ADAMTS1_Active_BGN_1\interact-tims_22nov0401_Slot1-6_1_3313.pep.xml	GKLEEQRPER		KDYMKSIK.GKLEEQRPER.VKPFMTGA	K	V	10	3	566.682	1240.65	1240.65	414.558	414.558	1240.65	414.558	0.0002	0.798	11.667	8.317	0.9909	2	2	67	76	104317			0.738	0	FALSE	sp|P13693-2|TCTP_HUMAN	P13693-2	TCTP_HUMAN	TPT1	Isoform 2 of Translationally-controlled tumor protein		sp|P13693|TCTP_HUMAN
tims_22nov0401_Slot1-6_1_3313.01868.01868.3	D:\DRM\AllBGNdigests\FullHumanDB\ADAMTS1_Active_BGN_1\interact-tims_22nov0401_Slot1-6_1_3313.pep.xml	KFKDPNAPK		PPKGETKK.KFKDPNAPK.RPPSAFFI	K	R	9	3	566.682	1043.57	1043.57	348.865	348.865	1043.58	348.866	-0.0028	0.002425	20.831	14.162	0.999	2	2	88	96	86162			0.7128	0	FALSE	sp|P09429|HMGB1_HUMAN	P09429	HMGB1_HUMAN	HMGB1	High mobility group protein B1	HMGB1P1, SP100	sp|B2RPK0|HGB1A_HUMAN, sp|P23497|SP100_HUMAN
tims_22nov0401_Slot1-6_1_3313.01870.01870.3	D:\DRM\AllBGNdigests\FullHumanDB\ADAMTS1_Active_BGN_1\interact-tims_22nov0401_Slot1-6_1_3313.pep.xml	QHNPPSDRDAEH	Q[111]HNPPSDRDAEH	RNFCNWQK.QHNPPSDRDAEH.YDTAIIFT	K	Y	12	3	566.682	1384.58	1384.58	462.534	462.533	1384.58	462.533	0.0023	0.006199	17.076	9.385	0.9864	1	1	338	349	29075.5	1Q(-17.0265)		0.77	0	TRUE	sp|Q9UHI8|ATS1_HUMAN	Q9UHI8	ATS1_HUMAN	ADAMTS1	A disintegrin and metalloproteinase with thrombospondin motifs 1
tims_22nov0401_Slot1-6_1_3313.01871.01871.3	D:\DRM\AllBGNdigests\FullHumanDB\ADAMTS1_Active_BGN_1\interact-tims_22nov0401_Slot1-6_1_3313.pep.xml	CRCEGTTVDCSNQK	CRCEGTTVDCSNQK	ADIACPEK.CRCEGTTVDCSNQK.LNKIPEHI	K	L	14	3	566.682	1713.69	1713.69	572.236	572.236	1713.69	572.236	-0.0012	0.000162	22.384	10.212	1	2	1	510	523	29719	10C(57.0215),1C(57.0215),3C(57.0215)		0.8643	0	FALSE	sp|O94813|SLIT2_HUMAN	O94813	SLIT2_HUMAN	SLIT2	Slit homolog 2 protein		sp|O94813-2|SLIT2_HUMAN, sp|O94813-3|SLIT2_HUMAN
tims_22nov0401_Slot1-6_1_3313.01876.01876.4	D:\DRM\AllBGNdigests\FullHumanDB\ADAMTS1_Active_BGN_1\interact-tims_22nov0401_Slot1-6_1_3313.pep.xml	GGSISGGGYGSGGGKHSSGGGSR		YGSGGGSK.GGSISGGGYGSGGGKHSSGGGSR.GGSSSGGG	K	G	23	4	566.682	1921.86	1921.86	481.473	481.473	1921.86	481.473	-0.0009	1.216e-11	41.381	11.093	1	2	1	581	603	42854.3			0.8316	0	TRUE	sp|P35908|K22E_HUMAN	P35908	K22E_HUMAN	KRT2	Keratin, type II cytoskeletal 2 epidermal
tims_22nov0401_Slot1-6_1_3313.01883.01883.3	D:\DRM\AllBGNdigests\FullHumanDB\ADAMTS1_Active_BGN_1\interact-tims_22nov0401_Slot1-6_1_3313.pep.xml	YMEHEERPK		YGQPIQMK.YMEHEERPK.AINDIGKK	K	A	9	3	566.682	1217.55	1217.55	406.857	406.856	1217.55	406.857	-0.0024	0.003671	16.188	9.132	0.9999	2	1	692	700	28368.6			0.7255	0	TRUE	sp|O95757|HS74L_HUMAN	O95757	HS74L_HUMAN	HSPA4L	Heat shock 70 kDa protein 4L
tims_22nov0401_Slot1-6_1_3313.01886.01886.3	D:\DRM\AllBGNdigests\FullHumanDB\ADAMTS1_Active_BGN_1\interact-tims_22nov0401_Slot1-6_1_3313.pep.xml	APMAEGGGQNHHEVVK	APM[147]AEGGGQNHHEVVK	HHAKWSQA.APMAEGGGQNHHEVVK.FMDVYQRS	A	F	16	3	566.682	1675.78	1675.78	559.6	559.6	1675.77	559.598	0.0033	0.01394	15.204	13.106	0.8708	1	0	207	222	64618.2	3M(15.9949)		0.8487	0	FALSE	sp|P15692-11|VEGFA_HUMAN	P15692-11	VEGFA_HUMAN	VEGFA	Isoform L-VEGF165 of Vascular endothelial growth factor A, long form		sp|P15692-10|VEGFA_HUMAN, sp|P15692-12|VEGFA_HUMAN, sp|P15692-14|VEGFA_HUMAN, sp|P15692-15|VEGFA_HUMAN, sp|P15692-16|VEGFA_HUMAN, sp|P15692-17|VEGFA_HUMAN, sp|P15692-18|VEGFA_HUMAN, sp|P15692-1|VEGFA_HUMAN, sp|P15692-2|VEGFA_HUMAN, sp|P15692-3|VEGFA_HUMAN, sp|P15692-4|VEGFA_HUMAN, sp|P15692-5|VEGFA_HUMAN, sp|P15692-6|VEGFA_HUMAN, sp|P15692-8|VEGFA_HUMAN, sp|P15692-9|VEGFA_HUMAN, sp|P15692|VEGFA_H…
tims_22nov0401_Slot1-6_1_3313.01892.01892.3	D:\DRM\AllBGNdigests\FullHumanDB\ADAMTS1_Active_BGN_1\interact-tims_22nov0401_Slot1-6_1_3313.pep.xml	GGSISGGGYGSGGGKHSSGGGSR		YGSGGGSK.GGSISGGGYGSGGGKHSSGGGSR.GGSSSGGG	K	G	23	3	567.848	1921.86	1921.86	641.628	641.628	1921.86	641.628	-0.0007	1.99e-05	24.27	10.91	1	2	1	581	603	128331			0.8836	0	TRUE	sp|P35908|K22E_HUMAN	P35908	K22E_HUMAN	KRT2	Keratin, type II cytoskeletal 2 epidermal
tims_22nov0401_Slot1-6_1_3313.01893.01893.3	D:\DRM\AllBGNdigests\FullHumanDB\ADAMTS1_Active_BGN_1\interact-tims_22nov0401_Slot1-6_1_3313.pep.xml	APMAEGGGQNHHEVVK	APM[147]AEGGGQNHHEVVK	HHAKWSQA.APMAEGGGQNHHEVVK.FMDVYQRS	A	F	16	3	567.848	1675.78	1675.77	559.599	559.599	1675.77	559.598	0.0006	3.109e-05	21.492	19.458	0.9999	1	0	207	222	66929	3M(15.9949)		0.8498	0	FALSE	sp|P15692-11|VEGFA_HUMAN	P15692-11	VEGFA_HUMAN	VEGFA	Isoform L-VEGF165 of Vascular endothelial growth factor A, long form		sp|P15692-10|VEGFA_HUMAN, sp|P15692-12|VEGFA_HUMAN, sp|P15692-14|VEGFA_HUMAN, sp|P15692-15|VEGFA_HUMAN, sp|P15692-16|VEGFA_HUMAN, sp|P15692-17|VEGFA_HUMAN, sp|P15692-18|VEGFA_HUMAN, sp|P15692-1|VEGFA_HUMAN, sp|P15692-2|VEGFA_HUMAN, sp|P15692-3|VEGFA_HUMAN, sp|P15692-4|VEGFA_HUMAN, sp|P15692-5|VEGFA_HUMAN, sp|P15692-6|VEGFA_HUMAN, sp|P15692-8|VEGFA_HUMAN, sp|P15692-9|VEGFA_HUMAN, sp|P15692|VEGFA_H…
tims_22nov0401_Slot1-6_1_3313.01902.01902.3	D:\DRM\AllBGNdigests\FullHumanDB\ADAMTS1_Active_BGN_1\interact-tims_22nov0401_Slot1-6_1_3313.pep.xml	KALCPDHDSDSSGKDPR	KALCPDHDSDSSGKDPR	AASGKNKR.KALCPDHDSDSSGKDPR.NSQGKGAH	R	N	17	3	567.848	1883.85	1883.84	628.956	628.955	1883.84	628.955	0.0004	8.428e-08	38.814	11.017	1	2	2	143	159	144533	4C(57.0215)		0.8825	0	TRUE	sp|Q13433|S39A6_HUMAN	Q13433	S39A6_HUMAN	SLC39A6	Zinc transporter ZIP6
tims_22nov0401_Slot1-6_1_3313.01903.01903.3	D:\DRM\AllBGNdigests\FullHumanDB\ADAMTS1_Active_BGN_1\interact-tims_22nov0401_Slot1-6_1_3313.pep.xml	HESCDPLKKPK	HESCDPLKKPK	SHDGGVIS.HESCDPLKKPK.HFIDFCTM	S	H	11	3	567.848	1337.67	1337.67	446.899	446.898	1337.68	446.899	-0.003	3.107e-07	30.522	9.919	1	1	2	945	955	86808.1	4C(57.0215)		0.7731	0	TRUE	sp|Q9UHI8|ATS1_HUMAN	Q9UHI8	ATS1_HUMAN	ADAMTS1	A disintegrin and metalloproteinase with thrombospondin motifs 1
tims_22nov0401_Slot1-6_1_3313.01908.01908.3	D:\DRM\AllBGNdigests\FullHumanDB\ADAMTS1_Active_BGN_1\interact-tims_22nov0401_Slot1-6_1_3313.pep.xml	VRTEEREQIK		QIDPSIQR.VRTEEREQIK.TINNKFAS	R	T	10	3	567.848	1286.69	1286.69	429.905	429.905	1286.69	429.905	-0.0023	1.393	13.212	9.945	0.9349	2	2	164	173	34466.3			0.7704	0	FALSE	sp|P13647|K2C5_HUMAN	P13647	K2C5_HUMAN	KRT5	Keratin, type II cytoskeletal 5	KRT4	sp|P19013|K2C4_HUMAN
tims_22nov0401_Slot1-6_1_3313.01916.01916.3	D:\DRM\AllBGNdigests\FullHumanDB\ADAMTS1_Active_BGN_1\interact-tims_22nov0401_Slot1-6_1_3313.pep.xml	YMEHEERPK		YGQPIQMK.YMEHEERPK.AINDIGKK	K	A	9	3	567.848	1217.55	1217.55	406.858	406.858	1217.55	406.857	0.0024	0.00787	17.019	9.746	1	2	1	692	700	28719.6			0.7248	0	TRUE	sp|O95757|HS74L_HUMAN	O95757	HS74L_HUMAN	HSPA4L	Heat shock 70 kDa protein 4L
tims_22nov0401_Slot1-6_1_3313.01924.01924.3	D:\DRM\AllBGNdigests\FullHumanDB\ADAMTS1_Active_BGN_1\interact-tims_22nov0401_Slot1-6_1_3313.pep.xml	THTGEKPYQCSECGK	THTGEKPYQCSECGK	SHIIQHQR.THTGEKPYQCSECGK.CFSQSSHI	R	C	15	3	567.848	1780.75	1780.75	594.592	594.591	1780.75	594.591	0.0003	2.34e-06	25.106	20.952	1	2	1	160	174	31164.9	10C(57.0215),13C(57.0215)		0.8579	0	FALSE	sp|P17026|ZNF22_HUMAN	P17026	ZNF22_HUMAN	ZNF22	Zinc finger protein 22	RBAK, ZNF605, ZSCAN2	sp|Q7Z7L9|ZSCA2_HUMAN, sp|Q86T29-2|ZN605_HUMAN, sp|Q86T29|ZN605_HUMAN, sp|Q9NYW8|RBAK_HUMAN
tims_22nov0401_Slot1-6_1_3313.01935.01935.2	D:\DRM\AllBGNdigests\FullHumanDB\ADAMTS1_Active_BGN_1\interact-tims_22nov0401_Slot1-6_1_3313.pep.xml	KFKDPNAPK		PPKGETKK.KFKDPNAPK.RPPSAFFI	K	R	9	2	567.848	1043.58	1043.58	522.796	522.795	1043.58	522.795	-0.0006	0.004519	18.068	10.236	0.9992	2	2	88	96	34165.9			0.8563	0	FALSE	sp|P09429|HMGB1_HUMAN	P09429	HMGB1_HUMAN	HMGB1	High mobility group protein B1	HMGB1P1, SP100	sp|B2RPK0|HGB1A_HUMAN, sp|P23497|SP100_HUMAN
tims_22nov0401_Slot1-6_1_3313.01946.01946.2	D:\DRM\AllBGNdigests\FullHumanDB\ADAMTS1_Active_BGN_1\interact-tims_22nov0401_Slot1-6_1_3313.pep.xml	DYKDDDDK		QKKMSPPL.DYKDDDDK.	L	-	8	2	567.848	1012.4	1012.4	507.206	507.205	1012.4	507.207	-0.0023	0.005252	18.89	9.197	0.9854	1	1	312	319	90838.8			0.8424	0	TRUE	sp|P49796-8|RGS3_HUMAN	P49796-8	RGS3_HUMAN	RGS3	Isoform 8 of Regulator of G-protein signaling 3
tims_22nov0401_Slot1-6_1_3313.01953.01953.3	D:\DRM\AllBGNdigests\FullHumanDB\ADAMTS1_Active_BGN_1\interact-tims_22nov0401_Slot1-6_1_3313.pep.xml	LLTHHKDHFTK		AGTTISSK.LLTHHKDHFTK.LAVEAVIR	K	L	11	3	569.013	1375.74	1375.74	459.586	459.586	1375.74	459.586	-0.0003	3.908e-05	28.16	18.27	1	2	1	171	181	149897			0.7747	0	FALSE	sp|P78371|TCPB_HUMAN	P78371	TCPB_HUMAN	CCT2	T-complex protein 1 subunit beta		sp|P78371-2|TCPB_HUMAN
tims_22nov0401_Slot1-6_1_3313.01955.01955.3	D:\DRM\AllBGNdigests\FullHumanDB\ADAMTS1_Active_BGN_1\interact-tims_22nov0401_Slot1-6_1_3313.pep.xml	RQQEEMMRR		RRREEEMR.RQQEEMMRR.QQEGFKGT	R	Q	9	3	569.013	1262.6	1262.6	421.873	421.872	1262.6	421.873	-0.002	0.1059	13.416	10.17	0.9948	2	2	357	365	122997			0.7283	0	FALSE	sp|Q15233|NONO_HUMAN	Q15233	NONO_HUMAN	NONO	Non-POU domain-containing octamer-binding protein		sp|Q15233-2|NONO_HUMAN
tims_22nov0401_Slot1-6_1_3313.01971.01971.3	D:\DRM\AllBGNdigests\FullHumanDB\ADAMTS1_Active_BGN_1\interact-tims_22nov0401_Slot1-6_1_3313.pep.xml	HRAHYDLR		AAPPGHQL.HRAHYDLR.HTFMGVVS	L	H	8	3	569.013	1066.54	1066.54	356.522	356.521	1066.54	356.521	0.0002	0.01946	20.936	14.045	0.9761	1	1	310	317	179061			0.7228	0	TRUE	sp|P02765|FETUA_HUMAN	P02765	FETUA_HUMAN	AHSG	Alpha-2-HS-glycoprotein
tims_22nov0401_Slot1-6_1_3313.01977.01977.2	D:\DRM\AllBGNdigests\FullHumanDB\ADAMTS1_Active_BGN_1\interact-tims_22nov0401_Slot1-6_1_3313.pep.xml	GGSISGGGYGSGGGKHSSGGGSR		YGSGGGSK.GGSISGGGYGSGGGKHSSGGGSR.GGSSSGGG	K	G	23	2	569.013	1921.86	1921.86	961.938	961.939	1921.86	961.938	0.0006	0.002774	13.978	7.178	0.9997	2	1	581	603	22796.8			1.2459	0	TRUE	sp|P35908|K22E_HUMAN	P35908	K22E_HUMAN	KRT2	Keratin, type II cytoskeletal 2 epidermal
tims_22nov0401_Slot1-6_1_3313.01982.01982.3	D:\DRM\AllBGNdigests\FullHumanDB\ADAMTS1_Active_BGN_1\interact-tims_22nov0401_Slot1-6_1_3313.pep.xml	RPMEEDGEEKSPSK		TYAITPMK.RPMEEDGEEKSPSK.KKKKIQKK	K	K	14	3	569.013	1619.73	1619.73	540.919	540.918	1617.73	540.251	2.002	8.682e-09	31.936	11.879	1	2	2	372	385	245010			0.8527	0	FALSE	sp|Q12906-7|ILF3_HUMAN	Q12906-7	ILF3_HUMAN	ILF3	Isoform 7 of Interleukin enhancer-binding factor 3		sp|Q12906-2|ILF3_HUMAN, sp|Q12906-3|ILF3_HUMAN, sp|Q12906-4|ILF3_HUMAN, sp|Q12906-5|ILF3_HUMAN, sp|Q12906-6|ILF3_HUMAN, sp|Q12906|ILF3_HUMAN
tims_22nov0401_Slot1-6_1_3313.01987.01987.3	D:\DRM\AllBGNdigests\FullHumanDB\ADAMTS1_Active_BGN_1\interact-tims_22nov0401_Slot1-6_1_3313.pep.xml	QSSSYGQHESASHHASGR	Q[111]SSSYGQHESASHHASGR	GQHDSSSG.QSSSYGQHESASHHASGR.GRHGSGSG	G	G	18	3	569.013	1894.79	1894.79	632.605	632.604	1894.79	632.605	-0.0036	0.001773	12.021	7.453	0.9968	1	0	863	880	12395.5	1Q(-17.0265)		0.8925	0	TRUE	sp|Q86YZ3|HORN_HUMAN	Q86YZ3	HORN_HUMAN	HRNR	Hornerin
tims_22nov0401_Slot1-6_1_3313.01989.01989.2	D:\DRM\AllBGNdigests\FullHumanDB\ADAMTS1_Active_BGN_1\interact-tims_22nov0401_Slot1-6_1_3313.pep.xml	DYKDDDDK		QKKMSPPL.DYKDDDDK.	L	-	8	2	569.013	1012.4	1012.4	507.206	507.206	1012.4	507.207	-0.0018	0.01712	18.462	9.21	0.9725	1	1	312	319	117102			0.8424	0	TRUE	sp|P49796-8|RGS3_HUMAN	P49796-8	RGS3_HUMAN	RGS3	Isoform 8 of Regulator of G-protein signaling 3
tims_22nov0401_Slot1-6_1_3313.02028.02028.3	D:\DRM\AllBGNdigests\FullHumanDB\ADAMTS1_Active_BGN_1\interact-tims_22nov0401_Slot1-6_1_3313.pep.xml	VRLHSHDIK		KIINTHHR.VRLHSHDIK.YGSGSGQQ	R	Y	9	3	570.181	1103.62	1103.62	368.88	368.88	1103.62	368.881	-0.0013	0.002641	20.293	11.195	0.9994	2	1	51	59	30919.2			0.7255	0	TRUE	sp|Q9HCN8|SDF2L_HUMAN	Q9HCN8	SDF2L_HUMAN	SDF2L1	Stromal cell-derived factor 2-like protein 1
tims_22nov0401_Slot1-6_1_3313.02030.02030.2	D:\DRM\AllBGNdigests\FullHumanDB\ADAMTS1_Active_BGN_1\interact-tims_22nov0401_Slot1-6_1_3313.pep.xml	IIDRRPER		QQIQGEGK.IIDRRPER.RPPRERRF	K	R	8	2	570.181	1053.61	1053.61	527.811	527.81	1053.6	527.809	0.0014	1.732	10.972	9.892	0.9749	2	2	123	130	95161.9			0.8749	0	FALSE	sp|Q8NC51-3|SERB1_HUMAN	Q8NC51-3	SERB1_HUMAN	SERBP1	Isoform 3 of SERPINE1 mRNA-binding protein 1		sp|Q8NC51-2|SERB1_HUMAN, sp|Q8NC51-4|SERB1_HUMAN, sp|Q8NC51|SERB1_HUMAN
tims_22nov0401_Slot1-6_1_3313.02040.02040.2	D:\DRM\AllBGNdigests\FullHumanDB\ADAMTS1_Active_BGN_1\interact-tims_22nov0401_Slot1-6_1_3313.pep.xml	LLTHHKDHFTK		AGTTISSK.LLTHHKDHFTK.LAVEAVIR	K	L	11	2	570.181	1375.74	1375.74	688.877	688.877	1375.74	688.875	0.0031	4.644e-08	25.221	9.18	1	2	1	171	181	71307			1.0475	0	FALSE	sp|P78371|TCPB_HUMAN	P78371	TCPB_HUMAN	CCT2	T-complex protein 1 subunit beta		sp|P78371-2|TCPB_HUMAN
tims_22nov0401_Slot1-6_1_3313.02043.02043.5	D:\DRM\AllBGNdigests\FullHumanDB\ADAMTS1_Active_BGN_1\interact-tims_22nov0401_Slot1-6_1_3313.pep.xml	QHHPPYHQQHHQGPPPGGPGGR		GGEPRGGR.QHHPPYHQQHHQGPPPGGPGGR.SEEKISDS	R	S	22	5	570.181	2403.13	2403.12	481.633	481.632	2402.13	481.433	0.9973	0.06974	20.39	17.101	0.9994	2	0	246	267	67892.5			0.8244	0	FALSE	sp|P23246|SFPQ_HUMAN	P23246	SFPQ_HUMAN	SFPQ	Splicing factor, proline- and glutamine-rich		sp|P23246-2|SFPQ_HUMAN
tims_22nov0401_Slot1-6_1_3313.02045.02045.3	D:\DRM\AllBGNdigests\FullHumanDB\ADAMTS1_Active_BGN_1\interact-tims_22nov0401_Slot1-6_1_3313.pep.xml	HPCNASMECDKCQR	HPCNASMECDKCQR	RSTIDIAK.HPCNASMECDKCQR.RQKNRAFC	K	R	14	3	570.181	1791.69	1791.69	598.237	598.236	1791.69	598.238	-0.0046	5.138e-05	20.183	8.199	1	2	1	34	47	27789.3	12C(57.0215),3C(57.0215),9C(57.0215)		0.8631	0	TRUE	sp|Q9Y3S2|ZN330_HUMAN	Q9Y3S2	ZN330_HUMAN	ZNF330	Zinc finger protein 330
tims_22nov0401_Slot1-6_1_3313.02057.02057.2	D:\DRM\AllBGNdigests\FullHumanDB\ADAMTS1_Active_BGN_1\interact-tims_22nov0401_Slot1-6_1_3313.pep.xml	APNHAVVTR		YANCHIAR.APNHAVVTR.KDKEACVH	R	K	9	2	570.181	963.524	963.523	482.769	482.769	963.525	482.77	-0.0018	0.1528	14.171	8.343	0.994	2	0	601	609	15282.4			0.845	0	TRUE	sp|P02787|TRFE_HUMAN	P02787	TRFE_HUMAN	TF	Serotransferrin
tims_22nov0401_Slot1-6_1_3313.02064.02064.3	D:\DRM\AllBGNdigests\FullHumanDB\ADAMTS1_Active_BGN_1\interact-tims_22nov0401_Slot1-6_1_3313.pep.xml	AAVAGKKPVVGK		IQAKSDEK.AAVAGKKPVVGK.KGKKAAVG	K	K	12	3	570.181	1123.7	1123.7	375.575	375.575	1123.71	375.577	-0.0052	8.698e-06	27.03	10.524	1	2	2	369	380	57608.5			0.7281	0	TRUE	sp|P36578|RL4_HUMAN	P36578	RL4_HUMAN	RPL4	Large ribosomal subunit protein uL4
tims_22nov0401_Slot1-6_1_3313.02082.02082.3	D:\DRM\AllBGNdigests\FullHumanDB\ADAMTS1_Active_BGN_1\interact-tims_22nov0401_Slot1-6_1_3313.pep.xml	GKLEEQRPER		KDYMKSIK.GKLEEQRPER.VKPFMTGA	K	V	10	3	571.348	1240.65	1240.65	414.558	414.558	1240.65	414.558	-0.0009	1.444	12.19	8.273	0.9726	2	2	67	76	110016			0.7422	0	FALSE	sp|P13693-2|TCTP_HUMAN	P13693-2	TCTP_HUMAN	TPT1	Isoform 2 of Translationally-controlled tumor protein		sp|P13693|TCTP_HUMAN
tims_22nov0401_Slot1-6_1_3313.02084.02084.3	D:\DRM\AllBGNdigests\FullHumanDB\ADAMTS1_Active_BGN_1\interact-tims_22nov0401_Slot1-6_1_3313.pep.xml	AAVAGKKPVVGK		IQAKSDEK.AAVAGKKPVVGK.KGKKAAVG	K	K	12	3	571.348	1123.71	1123.71	375.577	375.577	1123.71	375.577	0	0.01294	16.881	11.561	0.9999	2	2	369	380	60791.7			0.7307	0	TRUE	sp|P36578|RL4_HUMAN	P36578	RL4_HUMAN	RPL4	Large ribosomal subunit protein uL4
tims_22nov0401_Slot1-6_1_3313.02088.02088.2	D:\DRM\AllBGNdigests\FullHumanDB\ADAMTS1_Active_BGN_1\interact-tims_22nov0401_Slot1-6_1_3313.pep.xml	AGADEERAETAR		IAPVNIFK.AGADEERAETAR.LTSFIGAI	K	L	12	2	571.348	1274.59	1274.59	638.302	638.301	1274.59	638.3	0.003	0.09625	12.386	9.21	0.9859	2	1	14	25	217224			0.9659	0	TRUE	sp|P78371|TCPB_HUMAN	P78371	TCPB_HUMAN	CCT2	T-complex protein 1 subunit beta
tims_22nov0401_Slot1-6_1_3313.02091.02091.3	D:\DRM\AllBGNdigests\FullHumanDB\ADAMTS1_Active_BGN_1\interact-tims_22nov0401_Slot1-6_1_3313.pep.xml	TKDEPQRETLK		KDTYNKIK.TKDEPQRETLK.AIHYAINC	K	A	11	3	571.348	1343.7	1343.7	448.909	448.909	1343.7	448.909	-0.0006	0.06769	16.517	13.408	0.9949	2	2	134	144	46553.3			0.768	0	TRUE	sp|P21926|CD9_HUMAN	P21926	CD9_HUMAN	CD9	CD9 antigen
tims_22nov0401_Slot1-6_1_3313.02093.02093.4	D:\DRM\AllBGNdigests\FullHumanDB\ADAMTS1_Active_BGN_1\interact-tims_22nov0401_Slot1-6_1_3313.pep.xml	HGVSHKVDDSSGSIGRR		EISEAITR.HGVSHKVDDSSGSIGRR.YARTDEIG	R	Y	17	4	571.348	1792.89	1792.89	449.229	449.229	1792.89	449.231	-0.0054	3.706e-08	31.277	10.828	1	2	2	587	603	106646			0.8194	0	FALSE	sp|P41250-2|GARS_HUMAN	P41250-2	GARS_HUMAN	GARS1	Isoform 2 of Glycine--tRNA ligase		sp|P41250|GARS_HUMAN
tims_22nov0401_Slot1-6_1_3313.02097.02097.3	D:\DRM\AllBGNdigests\FullHumanDB\ADAMTS1_Active_BGN_1\interact-tims_22nov0401_Slot1-6_1_3313.pep.xml	HGVSHKVDDSSGSIGRR		EISEAITR.HGVSHKVDDSSGSIGRR.YARTDEIG	R	Y	17	3	571.348	1792.89	1792.89	598.638	598.637	1792.89	598.638	-0.0025	7.741e-07	22.68	8.031	1	2	2	587	603	62235			0.8954	0	FALSE	sp|P41250-2|GARS_HUMAN	P41250-2	GARS_HUMAN	GARS1	Isoform 2 of Glycine--tRNA ligase		sp|P41250|GARS_HUMAN
tims_22nov0401_Slot1-6_1_3313.02108.02108.3	D:\DRM\AllBGNdigests\FullHumanDB\ADAMTS1_Active_BGN_1\interact-tims_22nov0401_Slot1-6_1_3313.pep.xml	LHSGEKPYQCDK	LHSGEKPYQCDK	HHIIEHMR.LHSGEKPYQCDK.CGKRFSHS	R	C	12	3	571.348	1460.67	1460.67	487.897	487.897	1460.67	487.898	-0.0023	0.8099	15.706	13.995	0.9517	2	1	954	965	23058.4	10C(57.0215)		0.8026	0	FALSE	sp|P37275-2|ZEB1_HUMAN	P37275-2	ZEB1_HUMAN	ZEB1	Isoform 2 of Zinc finger E-box-binding homeobox 1	ZEB2	sp|O60315-2|ZEB2_HUMAN, sp|O60315|ZEB2_HUMAN, sp|P37275-3|ZEB1_HUMAN, sp|P37275-4|ZEB1_HUMAN, sp|P37275-5|ZEB1_HUMAN, sp|P37275|ZEB1_HUMAN
tims_22nov0401_Slot1-6_1_3313.02124.02124.4	D:\DRM\AllBGNdigests\FullHumanDB\ADAMTS1_Active_BGN_1\interact-tims_22nov0401_Slot1-6_1_3313.pep.xml	AHHGEAGHHLPEPSSR		VDRTKISR.AHHGEAGHHLPEPSSR.ETGRGAKG	R	E	16	4	571.348	1717.8	1717.8	430.458	430.457	1717.8	430.458	-0.0033	7.044e-05	23.975	11.056	1	2	0	237	252	9591			0.8035	0	TRUE	sp|O76061|STC2_HUMAN	O76061	STC2_HUMAN	STC2	Stanniocalcin-2
tims_22nov0401_Slot1-6_1_3313.02162.02162.2	D:\DRM\AllBGNdigests\FullHumanDB\ADAMTS1_Active_BGN_1\interact-tims_22nov0401_Slot1-6_1_3313.pep.xml	IYDREQTR		PKVVSIKK.IYDREQTR.YKATGIHF	K	Y	8	2	572.513	1079.54	1079.54	540.776	540.775	1079.54	540.775	-0.0002	3.278	8.429	7.963	0.9587	2	1	95	102	44428.8			0.8791	0	TRUE	sp|P46940|IQGA1_HUMAN	P46940	IQGA1_HUMAN	IQGAP1	Ras GTPase-activating-like protein IQGAP1
tims_22nov0401_Slot1-6_1_3313.02170.02170.3	D:\DRM\AllBGNdigests\FullHumanDB\ADAMTS1_Active_BGN_1\interact-tims_22nov0401_Slot1-6_1_3313.pep.xml	LKQSAEEQAQAR		RQVEEAER.LKQSAEEQAQAR.AQAQAAAE	R	A	12	3	572.513	1357.69	1357.69	453.571	453.571	1357.69	453.572	-0.0034	0.0005822	22.705	13.947	0.9999	2	1	2144	2155	34958.4			0.7566	0	FALSE	sp|Q15149-2|PLEC_HUMAN	Q15149-2	PLEC_HUMAN	PLEC	Isoform 2 of Plectin		sp|Q15149-3|PLEC_HUMAN, sp|Q15149-4|PLEC_HUMAN, sp|Q15149-5|PLEC_HUMAN, sp|Q15149-6|PLEC_HUMAN, sp|Q15149-7|PLEC_HUMAN, sp|Q15149-8|PLEC_HUMAN, sp|Q15149-9|PLEC_HUMAN, sp|Q15149|PLEC_HUMAN
tims_22nov0401_Slot1-6_1_3313.02176.02176.5	D:\DRM\AllBGNdigests\FullHumanDB\ADAMTS1_Active_BGN_1\interact-tims_22nov0401_Slot1-6_1_3313.pep.xml	HGVSHKVDDSSGSIGRR		EISEAITR.HGVSHKVDDSSGSIGRR.YARTDEIG	R	Y	17	5	572.513	1792.9	1792.9	359.587	359.587	1792.89	359.586	0.0045	0.004351	18.849	11.284	0.9999	2	2	587	603	22066.8			0.7306	0	FALSE	sp|P41250-2|GARS_HUMAN	P41250-2	GARS_HUMAN	GARS1	Isoform 2 of Glycine--tRNA ligase		sp|P41250|GARS_HUMAN
tims_22nov0401_Slot1-6_1_3313.02182.02182.4	D:\DRM\AllBGNdigests\FullHumanDB\ADAMTS1_Active_BGN_1\interact-tims_22nov0401_Slot1-6_1_3313.pep.xml	GHAASPARPSRPGGPQSR		GGDHRSQR.GHAASPARPSRPGGPQSR.ARVPSRAA	R	A	18	4	572.513	1784.92	1784.91	447.236	447.236	1784.91	447.236	0	0.000935	19.834	11.227	1	2	2	1067	1084	37575.1			0.8177	0	FALSE	sp|Q4ZHG4-2|FNDC1_HUMAN	Q4ZHG4-2	FNDC1_HUMAN	FNDC1	Isoform 2 of Fibronectin type III domain-containing protein 1		sp|Q4ZHG4|FNDC1_HUMAN
tims_22nov0401_Slot1-6_1_3313.02195.02195.2	D:\DRM\AllBGNdigests\FullHumanDB\ADAMTS1_Active_BGN_1\interact-tims_22nov0401_Slot1-6_1_3313.pep.xml	EGTGSTATSSSSTAGAAGK		MASRK.EGTGSTATSSSSTAGAAGK.GKGKGGSG	K	G	19	2	573.68	1626.73	1626.73	814.373	814.373	1626.73	814.374	-0.0013	4e-14	48.173	10.986	1	2	0	6	24	199324			1.0633	0	TRUE	sp|O15372|EIF3H_HUMAN	O15372	EIF3H_HUMAN	EIF3H	Eukaryotic translation initiation factor 3 subunit H
tims_22nov0401_Slot1-6_1_3313.02208.02208.3	D:\DRM\AllBGNdigests\FullHumanDB\ADAMTS1_Active_BGN_1\interact-tims_22nov0401_Slot1-6_1_3313.pep.xml	VLLQGKGDSEHKR		GEIANEVK.VLLQGKGDSEHKR.KKVEAQIQ	K	K	13	3	573.68	1465.8	1465.8	489.608	489.608	1465.8	489.607	0.0009	7.005e-07	26.937	10.182	1	2	2	1235	1247	102151			0.8176	0	TRUE	sp|P35579|MYH9_HUMAN	P35579	MYH9_HUMAN	MYH9	Myosin-9
tims_22nov0401_Slot1-6_1_3313.02209.02209.3	D:\DRM\AllBGNdigests\FullHumanDB\ADAMTS1_Active_BGN_1\interact-tims_22nov0401_Slot1-6_1_3313.pep.xml	QSLGHGQHGSGSGQSPSPSR		GQHGSGSR.QSLGHGQHGSGSGQSPSPSR.GRHGSGSG	R	G	20	3	573.68	1947.88	1947.88	650.301	650.3	1946.89	649.972	0.9851	0.002071	15.596	8.283	0.9998	2	0	992	1011	689.106			0.8563	0	TRUE	sp|Q86YZ3|HORN_HUMAN	Q86YZ3	HORN_HUMAN	HRNR	Hornerin
tims_22nov0401_Slot1-6_1_3313.02210.02210.3	D:\DRM\AllBGNdigests\FullHumanDB\ADAMTS1_Active_BGN_1\interact-tims_22nov0401_Slot1-6_1_3313.pep.xml	SHESCDPLKKPK	SHESCDPLKKPK	ISHDGGVL.SHESCDPLKKPK.HFIDFCTM	L	H	12	3	573.68	1424.71	1424.71	475.91	475.909	1424.71	475.91	-0.0023	5.517e-11	36.91	9.983	1	1	2	944	955	344942	5C(57.0215)		0.7732	0	TRUE	sp|Q9UHI8|ATS1_HUMAN	Q9UHI8	ATS1_HUMAN	ADAMTS1	A disintegrin and metalloproteinase with thrombospondin motifs 1
tims_22nov0401_Slot1-6_1_3313.02219.02219.3	D:\DRM\AllBGNdigests\FullHumanDB\ADAMTS1_Active_BGN_1\interact-tims_22nov0401_Slot1-6_1_3313.pep.xml	HFRDVESQK		HVRKIVEK.HFRDVESQK.IIQRSQAQ	K	I	9	3	573.68	1144.56	1144.56	382.526	382.526	1144.56	382.528	-0.0056	0.2668	16.063	12.45	0.9828	2	1	172	180	34030.9			0.7172	0	FALSE	sp|Q3MHD2-2|LSM12_HUMAN	Q3MHD2-2	LSM12_HUMAN	LSM12	Isoform 2 of Protein LSM12		sp|Q3MHD2|LSM12_HUMAN
tims_22nov0401_Slot1-6_1_3313.02223.02223.3	D:\DRM\AllBGNdigests\FullHumanDB\ADAMTS1_Active_BGN_1\interact-tims_22nov0401_Slot1-6_1_3313.pep.xml	EGEDNSKRNPIAK		IKFAAACR.EGEDNSKRNPIAK.IHSDCAAN	R	I	13	3	573.68	1456.73	1456.72	486.583	486.582	1456.73	486.583	-0.0022	0.1112	14.094	10.974	0.9934	2	2	60	72	187579			0.7533	0	FALSE	sp|Q02413|DSG1_HUMAN	Q02413	DSG1_HUMAN	DSG1	Desmoglein-1	DSG3, DSG4	sp|P32926|DSG3_HUMAN, sp|Q86SJ6-2|DSG4_HUMAN, sp|Q86SJ6|DSG4_HUMAN
tims_22nov0401_Slot1-6_1_3313.02230.02230.2	D:\DRM\AllBGNdigests\FullHumanDB\ADAMTS1_Active_BGN_1\interact-tims_22nov0401_Slot1-6_1_3313.pep.xml	NRPEDYQGGR		IKIFGSNK.NRPEDYQGGR.TGEAIVDA	K	T	10	2	573.68	1190.55	1190.54	596.28	596.279	1190.54	596.279	0.0013	0.06668	9.544	9.21	0.9129	2	1	161	170	54975.5			0.8799	0	FALSE	sp|Q15084-2|PDIA6_HUMAN	Q15084-2	PDIA6_HUMAN	PDIA6	Isoform 2 of Protein disulfide-isomerase A6		sp|Q15084-3|PDIA6_HUMAN, sp|Q15084-4|PDIA6_HUMAN, sp|Q15084-5|PDIA6_HUMAN, sp|Q15084|PDIA6_HUMAN
tims_22nov0401_Slot1-6_1_3313.02231.02231.4	D:\DRM\AllBGNdigests\FullHumanDB\ADAMTS1_Active_BGN_1\interact-tims_22nov0401_Slot1-6_1_3313.pep.xml	QSLGHGQHGSGSGQSPSPSR		GQHGSGSR.QSLGHGQHGSGSGQSPSPSR.GRHGSGSG	R	G	20	4	573.68	1947.88	1947.88	487.978	487.977	1946.89	487.731	0.9858	0.1737	14.34	11.379	0.9914	2	0	992	1011	405.825			0.8456	0	TRUE	sp|Q86YZ3|HORN_HUMAN	Q86YZ3	HORN_HUMAN	HRNR	Hornerin
tims_22nov0401_Slot1-6_1_3313.02237.02237.3	D:\DRM\AllBGNdigests\FullHumanDB\ADAMTS1_Active_BGN_1\interact-tims_22nov0401_Slot1-6_1_3313.pep.xml	ARVEKVESPAK		FVDGEWYR.ARVEKVESPAK.IHVFYIDY	R	I	11	3	573.68	1212.68	1212.68	405.235	405.235	1212.68	405.235	-0.0007	0.01499	22.757	13.975	0.996	2	2	748	758	58246.2			0.7577	0	TRUE	sp|Q7KZF4|SND1_HUMAN	Q7KZF4	SND1_HUMAN	SND1	Staphylococcal nuclease domain-containing protein 1
tims_22nov0401_Slot1-6_1_3313.02247.02247.2	D:\DRM\AllBGNdigests\FullHumanDB\ADAMTS1_Active_BGN_1\interact-tims_22nov0401_Slot1-6_1_3313.pep.xml	SPNPSTPR		TGKKSPAK.SPNPSTPR.GKKRKAIP	K	G	8	2	573.68	854.424	854.424	428.219	428.219	854.425	428.22	-0.0008	0.265	14.035	9.885	0.98	2	0	396	403	112599			0.7964	0	FALSE	sp|O76021|RL1D1_HUMAN	O76021	RL1D1_HUMAN	RSL1D1	Ribosomal L1 domain-containing protein 1		sp|O76021-2|RL1D1_HUMAN
tims_22nov0401_Slot1-6_1_3313.02259.02259.4	D:\DRM\AllBGNdigests\FullHumanDB\ADAMTS1_Active_BGN_1\interact-tims_22nov0401_Slot1-6_1_3313.pep.xml	AHHGEAGHHLPEPSSR		VDRTKISR.AHHGEAGHHLPEPSSR.ETGRGAKG	R	E	16	4	574.846	1717.8	1717.8	430.458	430.458	1717.8	430.458	-0.0017	0.0001523	22.379	11.809	1	2	0	237	252	1.7247e+06			0.7872	0	TRUE	sp|O76061|STC2_HUMAN	O76061	STC2_HUMAN	STC2	Stanniocalcin-2
tims_22nov0401_Slot1-6_1_3313.02268.02268.4	D:\DRM\AllBGNdigests\FullHumanDB\ADAMTS1_Active_BGN_1\interact-tims_22nov0401_Slot1-6_1_3313.pep.xml	MHEGDEGPGHHHKPGLGE	M[147]HEGDEGPGHHHKPGLGE	ITWASHEK.MHEGDEGPGHHHKPGLGE.GTP	K	G	18	4	574.846	1935.84	1935.84	484.966	484.966	1935.83	484.964	0.0072	0.01399	14.767	11.326	0.9358	1	1	94	111	16986	1M(15.9949)		0.7632	0	TRUE	sp|P06702|S10A9_HUMAN	P06702	S10A9_HUMAN	S100A9	Protein S100-A9
tims_22nov0401_Slot1-6_1_3313.02270.02270.2	D:\DRM\AllBGNdigests\FullHumanDB\ADAMTS1_Active_BGN_1\interact-tims_22nov0401_Slot1-6_1_3313.pep.xml	LCHNVGYKK	LCHNVGYKK	VDIPADIR.LCHNVGYKK.MVIPNIIE	R	M	9	2	574.846	1117.58	1117.57	559.795	559.794	1117.57	559.792	0.0036	3.538e-06	27.684	12.587	1	2	1	67	75	355390	2C(57.0215)		0.8946	0	TRUE	sp|Q8N474|SFRP1_HUMAN	Q8N474	SFRP1_HUMAN	SFRP1	Secreted frizzled-related protein 1
tims_22nov0401_Slot1-6_1_3313.02279.02279.2	D:\DRM\AllBGNdigests\FullHumanDB\ADAMTS1_Active_BGN_1\interact-tims_22nov0401_Slot1-6_1_3313.pep.xml	NRPEDYQGGR		IKIFGSNK.NRPEDYQGGR.TGEAIVDA	K	T	10	2	574.846	1190.55	1190.54	596.28	596.279	1190.54	596.279	0.0012	0.0001107	17.524	9.971	1	2	1	161	170	59861.3			0.8798	0	FALSE	sp|Q15084-2|PDIA6_HUMAN	Q15084-2	PDIA6_HUMAN	PDIA6	Isoform 2 of Protein disulfide-isomerase A6		sp|Q15084-3|PDIA6_HUMAN, sp|Q15084-4|PDIA6_HUMAN, sp|Q15084-5|PDIA6_HUMAN, sp|Q15084|PDIA6_HUMAN
tims_22nov0401_Slot1-6_1_3313.02281.02281.3	D:\DRM\AllBGNdigests\FullHumanDB\ADAMTS1_Active_BGN_1\interact-tims_22nov0401_Slot1-6_1_3313.pep.xml	AHHGEAGHHLPEPSSR		VDRTKISR.AHHGEAGHHLPEPSSR.ETGRGAKG	R	E	16	3	574.846	1717.81	1717.81	573.61	573.609	1717.8	573.608	0.0019	1.792e-06	28.072	11.519	1	2	0	237	252	1248209			0.8628	0	TRUE	sp|O76061|STC2_HUMAN	O76061	STC2_HUMAN	STC2	Stanniocalcin-2
tims_22nov0401_Slot1-6_1_3313.02282.02282.3	D:\DRM\AllBGNdigests\FullHumanDB\ADAMTS1_Active_BGN_1\interact-tims_22nov0401_Slot1-6_1_3313.pep.xml	ISRPGDSDDSR		VNYSTSQK.ISRPGDSDDSR.SVNSVIIF	K	S	11	3	574.846	1203.54	1203.54	402.189	402.188	1203.55	402.19	-0.0043	1.236e-06	24.216	9.727	1	2	1	179	189	329267			0.7194	0	FALSE	sp|P14866|HNRPL_HUMAN	P14866	HNRPL_HUMAN	HNRNPL	Heterogeneous nuclear ribonucleoprotein L		sp|P14866-2|HNRPL_HUMAN
tims_22nov0401_Slot1-6_1_3313.02283.02283.2	D:\DRM\AllBGNdigests\FullHumanDB\ADAMTS1_Active_BGN_1\interact-tims_22nov0401_Slot1-6_1_3313.pep.xml	HQGVMVGMGQK	HQGVM[147]VGM[147]GQK	PSIVGRPR.HQGVMVGMGQK.DSYVGDEA	R	D	11	2	574.846	1202.56	1202.56	602.287	602.286	1202.55	602.284	0.0039	1.646e-06	24.799	11.854	1	2	0	40	50	47236.7	5M(15.9949),8M(15.9949)		0.911	0	FALSE	sp|P63261|ACTG_HUMAN	P63261	ACTG_HUMAN	ACTG1	Actin, cytoplasmic 2	ACTA1, ACTA2, ACTB, ACTBL2, ACTC1, ACTG2	sp|P60709|ACTB_HUMAN, sp|P62736|ACTA_HUMAN, sp|P63267|ACTH_HUMAN, sp|P68032|ACTC_HUMAN, sp|P68133|ACTS_HUMAN, sp|Q562R1|ACTBL_HUMAN
tims_22nov0401_Slot1-6_1_3313.02288.02288.2	D:\DRM\AllBGNdigests\FullHumanDB\ADAMTS1_Active_BGN_1\interact-tims_22nov0401_Slot1-6_1_3313.pep.xml	EGTGSTATSSSSTAGAAGK		MASRK.EGTGSTATSSSSTAGAAGK.GKGKGGSG	K	G	19	2	574.846	1626.73	1626.73	814.373	814.373	1626.73	814.374	-0.0018	1.806e-08	29.359	9.21	1	2	0	6	24	215012			1.036	0	TRUE	sp|O15372|EIF3H_HUMAN	O15372	EIF3H_HUMAN	EIF3H	Eukaryotic translation initiation factor 3 subunit H
tims_22nov0401_Slot1-6_1_3313.02293.02293.2	D:\DRM\AllBGNdigests\FullHumanDB\ADAMTS1_Active_BGN_1\interact-tims_22nov0401_Slot1-6_1_3313.pep.xml	ISRPGDSDDSR		VNYSTSQK.ISRPGDSDDSR.SVNSVIIF	K	S	11	2	574.846	1203.55	1203.55	602.783	602.783	1203.55	602.781	0.0025	0.00195	18.393	8.673	0.9997	2	1	179	189	343128			0.8947	0	FALSE	sp|P14866|HNRPL_HUMAN	P14866	HNRPL_HUMAN	HNRNPL	Heterogeneous nuclear ribonucleoprotein L		sp|P14866-2|HNRPL_HUMAN
tims_22nov0401_Slot1-6_1_3313.02297.02297.2	D:\DRM\AllBGNdigests\FullHumanDB\ADAMTS1_Active_BGN_1\interact-tims_22nov0401_Slot1-6_1_3313.pep.xml	CHCHLR	C[143]HCHLR	YSAMCPFG.CHCHLR.VVQCSDIG	G	V	6	2	574.846	864.348	864.347	433.181	433.181	864.348	433.182	-0.0008	0.007222	15.336	5.405	0.954	1	0	67	72	900325	1C(-17.0265),3C(57.0215)		0.7964	0	TRUE	sp|P21810|PGS1_HUMAN	P21810	PGS1_HUMAN	BGN	Biglycan
tims_22nov0401_Slot1-6_1_3313.02306.02306.3	D:\DRM\AllBGNdigests\FullHumanDB\ADAMTS1_Active_BGN_1\interact-tims_22nov0401_Slot1-6_1_3313.pep.xml	EVKPASTRPCADH	EVKPASTRPCADH	QPASECAK.EVKPASTRPCADH.PCPQWQIG	K	P	13	3	576.012	1466.69	1466.69	489.904	489.904	1466.69	489.905	-0.004	0.6012	13.955	9.995	0.8312	1	2	895	907	139969	10C(57.0215)		0.8189	0	TRUE	sp|Q9UHI8|ATS1_HUMAN	Q9UHI8	ATS1_HUMAN	ADAMTS1	A disintegrin and metalloproteinase with thrombospondin motifs 1
tims_22nov0401_Slot1-6_1_3313.02307.02307.3	D:\DRM\AllBGNdigests\FullHumanDB\ADAMTS1_Active_BGN_1\interact-tims_22nov0401_Slot1-6_1_3313.pep.xml	SHESCDPLKKPK	SHESCDPLKKPK	ISHDGGVL.SHESCDPLKKPK.HFIDFCTM	L	H	12	3	576.012	1424.71	1424.7	475.909	475.909	1424.71	475.91	-0.0042	9.133e-10	34.692	10.636	1	1	2	944	955	352668	5C(57.0215)		0.7759	0	TRUE	sp|Q9UHI8|ATS1_HUMAN	Q9UHI8	ATS1_HUMAN	ADAMTS1	A disintegrin and metalloproteinase with thrombospondin motifs 1
tims_22nov0401_Slot1-6_1_3313.02308.02308.2	D:\DRM\AllBGNdigests\FullHumanDB\ADAMTS1_Active_BGN_1\interact-tims_22nov0401_Slot1-6_1_3313.pep.xml	CPSDCHGQGR	C[143]PSDCHGQGR	GKDCKEQR.CPSDCHGQGR.CVDGQCIC	R	C	10	2	576.012	1155.42	1155.42	578.717	578.716	1155.42	578.717	-0.0003	1.529e-05	18.008	5.806	1	2	0	563	572	97861.2	1C(-17.0265),5C(57.0215)		0.8577	0	FALSE	sp|P24821-4|TENA_HUMAN	P24821-4	TENA_HUMAN	TNC	Isoform 4 of Tenascin		sp|P24821-2|TENA_HUMAN, sp|P24821-3|TENA_HUMAN, sp|P24821-5|TENA_HUMAN, sp|P24821-6|TENA_HUMAN, sp|P24821|TENA_HUMAN
tims_22nov0401_Slot1-6_1_3313.02320.02320.3	D:\DRM\AllBGNdigests\FullHumanDB\ADAMTS1_Active_BGN_1\interact-tims_22nov0401_Slot1-6_1_3313.pep.xml	LGDKHATLQK		IIASIVKR.LGDKHATLQK.STKEVRSS	R	S	10	3	576.012	1109.62	1109.62	370.88	370.88	1109.62	370.88	-0.0006	0.01919	19.612	12.475	0.9981	2	1	263	272	81529.6			0.7377	0	FALSE	sp|Q13263|TIF1B_HUMAN	Q13263	TIF1B_HUMAN	TRIM28	Transcription intermediary factor 1-beta		sp|Q13263-2|TIF1B_HUMAN
tims_22nov0401_Slot1-6_1_3313.02330.02330.4	D:\DRM\AllBGNdigests\FullHumanDB\ADAMTS1_Active_BGN_1\interact-tims_22nov0401_Slot1-6_1_3313.pep.xml	GGSGGGGGGSSGGRGSGGGSSGGSIGGRGSSSGGVK		GSSSGGYR.GGSGGGGGGSSGGRGSGGGSSGGSIGGRGSSSGGVK.SSGGSSSV	R	S	36	4	576.012	2738.24	2738.24	685.568	685.567	2738.23	685.565	0.0097	1e-14	43.172	14.103	1	2	2	589	624	16114.2			0.9829	0	TRUE	sp|P04264|K2C1_HUMAN	P04264	K2C1_HUMAN	KRT1	Keratin, type II cytoskeletal 1
tims_22nov0401_Slot1-6_1_3313.02331.02331.3	D:\DRM\AllBGNdigests\FullHumanDB\ADAMTS1_Active_BGN_1\interact-tims_22nov0401_Slot1-6_1_3313.pep.xml	AHHGEAGHHLPEPSSR		VDRTKISR.AHHGEAGHHLPEPSSR.ETGRGAKG	R	E	16	3	576.012	1717.8	1717.8	573.608	573.607	1717.8	573.608	-0.0025	2.996e-05	22.535	11.266	1	2	0	237	252	695354			0.8316	0	TRUE	sp|O76061|STC2_HUMAN	O76061	STC2_HUMAN	STC2	Stanniocalcin-2
tims_22nov0401_Slot1-6_1_3313.02335.02335.4	D:\DRM\AllBGNdigests\FullHumanDB\ADAMTS1_Active_BGN_1\interact-tims_22nov0401_Slot1-6_1_3313.pep.xml	GHRHQEEESETEEDEEDTPGHK		SGSKKHRR.GHRHQEEESETEEDEEDTPGHK.SGYRHSSW	R	S	22	4	576.012	2604.07	2604.07	652.024	652.024	2604.06	652.022	0.0056	2.062e-08	39.407	9.412	1	2	1	105	126	49654.3			0.877	0	TRUE	sp|Q5D862|FILA2_HUMAN	Q5D862	FILA2_HUMAN	FLG2	Filaggrin-2
tims_22nov0401_Slot1-6_1_3313.02338.02338.3	D:\DRM\AllBGNdigests\FullHumanDB\ADAMTS1_Active_BGN_1\interact-tims_22nov0401_Slot1-6_1_3313.pep.xml	QATSPASKKPAQEGGK	Q[111]ATSPASKKPAQEGGK	KMININKK.QATSPASKKPAQEGGK.GGSEKPKR	K	G	16	3	576.012	1566.8	1566.8	523.274	523.273	1566.8	523.274	-0.0018	0.0009114	22.148	13.234	0.9998	2	2	349	364	49469	1Q(-17.0265)		0.8267	0	FALSE	sp|P17480-2|UBF1_HUMAN	P17480-2	UBF1_HUMAN	UBTF	Isoform UBF2 of Nucleolar transcription factor 1		sp|P17480|UBF1_HUMAN
tims_22nov0401_Slot1-6_1_3313.02342.02342.2	D:\DRM\AllBGNdigests\FullHumanDB\ADAMTS1_Active_BGN_1\interact-tims_22nov0401_Slot1-6_1_3313.pep.xml	LGDKHATLQK		IIASIVKR.LGDKHATLQK.STKEVRSS	R	S	10	2	576.012	1109.62	1109.62	555.817	555.816	1109.62	555.817	-0.0012	0.0006003	22.906	11.947	1	2	1	263	272	49750.8			0.8897	0	FALSE	sp|Q13263|TIF1B_HUMAN	Q13263	TIF1B_HUMAN	TRIM28	Transcription intermediary factor 1-beta		sp|Q13263-2|TIF1B_HUMAN
tims_22nov0401_Slot1-6_1_3313.02350.02350.2	D:\DRM\AllBGNdigests\FullHumanDB\ADAMTS1_Active_BGN_1\interact-tims_22nov0401_Slot1-6_1_3313.pep.xml	SSPDSAEDVRK		SVVYAKCD.SSPDSAEDVRK.VCQDCPII	D	V	11	2	576.012	1189.56	1189.55	595.785	595.784	1189.56	595.786	-0.0033	0.000135	21.67	10.045	0.9997	1	1	134	144	163328			0.901	0	TRUE	sp|P02765|FETUA_HUMAN	P02765	FETUA_HUMAN	AHSG	Alpha-2-HS-glycoprotein
tims_22nov0401_Slot1-6_1_3313.02352.02352.4	D:\DRM\AllBGNdigests\FullHumanDB\ADAMTS1_Active_BGN_1\interact-tims_22nov0401_Slot1-6_1_3313.pep.xml	QHHPPYHQQHHQGPPPGGPGGR		GGEPRGGR.QHHPPYHQQHHQGPPPGGPGGR.SEEKISDS	R	S	22	4	576.012	2402.12	2402.12	601.538	601.537	2402.13	601.539	-0.0083	0.03197	15.627	12.117	0.9984	2	0	246	267	163857			0.844	0	FALSE	sp|P23246|SFPQ_HUMAN	P23246	SFPQ_HUMAN	SFPQ	Splicing factor, proline- and glutamine-rich		sp|P23246-2|SFPQ_HUMAN
tims_22nov0401_Slot1-6_1_3313.02356.02356.2	D:\DRM\AllBGNdigests\FullHumanDB\ADAMTS1_Active_BGN_1\interact-tims_22nov0401_Slot1-6_1_3313.pep.xml	SHESCDPLKKPK	SHESCDPLKKPK	ISHDGGVL.SHESCDPLKKPK.HFIDFCTM	L	H	12	2	577.178	1424.71	1424.71	713.361	713.361	1424.71	713.361	-0.0008	1.09e-05	18.748	9.21	0.9999	1	2	944	955	113329	5C(57.0215)		1.0436	0	TRUE	sp|Q9UHI8|ATS1_HUMAN	Q9UHI8	ATS1_HUMAN	ADAMTS1	A disintegrin and metalloproteinase with thrombospondin motifs 1
tims_22nov0401_Slot1-6_1_3313.02359.02359.2	D:\DRM\AllBGNdigests\FullHumanDB\ADAMTS1_Active_BGN_1\interact-tims_22nov0401_Slot1-6_1_3313.pep.xml	LCHNVGYKK	LCHNVGYKK	VDIPADIR.LCHNVGYKK.MVIPNIIE	R	M	9	2	577.178	1117.58	1117.57	559.795	559.794	1117.57	559.792	0.0036	1.067e-05	27.536	11.492	1	2	1	67	75	367548	2C(57.0215)		0.8938	0	TRUE	sp|Q8N474|SFRP1_HUMAN	Q8N474	SFRP1_HUMAN	SFRP1	Secreted frizzled-related protein 1
tims_22nov0401_Slot1-6_1_3313.02361.02361.3	D:\DRM\AllBGNdigests\FullHumanDB\ADAMTS1_Active_BGN_1\interact-tims_22nov0401_Slot1-6_1_3313.pep.xml	EGEDNSKRNPIAK		IKFAAACR.EGEDNSKRNPIAK.IHSDCAAN	R	I	13	3	577.178	1456.73	1456.72	486.583	486.582	1456.73	486.583	-0.002	0.1028	13.835	9.587	0.9968	2	2	60	72	198627			0.7513	0	FALSE	sp|Q02413|DSG1_HUMAN	Q02413	DSG1_HUMAN	DSG1	Desmoglein-1	DSG3, DSG4	sp|P32926|DSG3_HUMAN, sp|Q86SJ6-2|DSG4_HUMAN, sp|Q86SJ6|DSG4_HUMAN
tims_22nov0401_Slot1-6_1_3313.02366.02366.2	D:\DRM\AllBGNdigests\FullHumanDB\ADAMTS1_Active_BGN_1\interact-tims_22nov0401_Slot1-6_1_3313.pep.xml	SSPDSAEDVRK		SVVYAKCD.SSPDSAEDVRK.VCQDCPII	D	V	11	2	577.178	1189.56	1189.56	595.788	595.787	1189.56	595.786	0.0023	6.597e-05	21.444	9.27	1	1	1	134	144	169347			0.9	0	TRUE	sp|P02765|FETUA_HUMAN	P02765	FETUA_HUMAN	AHSG	Alpha-2-HS-glycoprotein
tims_22nov0401_Slot1-6_1_3313.02369.02369.5	D:\DRM\AllBGNdigests\FullHumanDB\ADAMTS1_Active_BGN_1\interact-tims_22nov0401_Slot1-6_1_3313.pep.xml	SEQHGSSSGLSSSYGQHGSGSHQSSGHGR		SRSGQSSR.SEQHGSSSGLSSSYGQHGSGSHQSSGHGR.QGSGSGHS	R	Q	29	5	577.178	2868.22	2868.22	574.651	574.65	2868.22	574.65	-0.0004	1.203e-09	38.064	10.737	1	2	0	739	767	123616			0.8568	0	TRUE	sp|Q86YZ3|HORN_HUMAN	Q86YZ3	HORN_HUMAN	HRNR	Hornerin
tims_22nov0401_Slot1-6_1_3313.02375.02375.2	D:\DRM\AllBGNdigests\FullHumanDB\ADAMTS1_Active_BGN_1\interact-tims_22nov0401_Slot1-6_1_3313.pep.xml	LGDKHATLQK		IIASIVKR.LGDKHATLQK.STKEVRSS	R	S	10	2	577.178	1109.62	1109.62	555.819	555.818	1109.62	555.817	0.0023	1.908e-05	27.216	13.264	1	2	1	263	272	50498.6			0.8883	0	FALSE	sp|Q13263|TIF1B_HUMAN	Q13263	TIF1B_HUMAN	TRIM28	Transcription intermediary factor 1-beta		sp|Q13263-2|TIF1B_HUMAN
tims_22nov0401_Slot1-6_1_3313.02376.02376.2	D:\DRM\AllBGNdigests\FullHumanDB\ADAMTS1_Active_BGN_1\interact-tims_22nov0401_Slot1-6_1_3313.pep.xml	SPNPSTPR		TGKKSPAK.SPNPSTPR.GKKRKAIP	K	G	8	2	577.178	854.422	854.422	428.219	428.218	854.425	428.22	-0.0028	0.02783	16.008	10.236	0.9973	2	0	396	403	115473			0.7801	0	FALSE	sp|O76021|RL1D1_HUMAN	O76021	RL1D1_HUMAN	RSL1D1	Ribosomal L1 domain-containing protein 1		sp|O76021-2|RL1D1_HUMAN
tims_22nov0401_Slot1-6_1_3313.02379.02379.3	D:\DRM\AllBGNdigests\FullHumanDB\ADAMTS1_Active_BGN_1\interact-tims_22nov0401_Slot1-6_1_3313.pep.xml	RDPNNYRPR		SQIEITFR.RDPNNYRPR.INKINSIK	R	I	9	3	577.178	1186.59	1186.59	396.539	396.538	1186.6	396.539	-0.0022	0.04293	16.09	11.541	0.9988	2	2	568	576	40494.3			0.7414	0	TRUE	sp|P61221|ABCE1_HUMAN	P61221	ABCE1_HUMAN	ABCE1	ATP-binding cassette sub-family E member 1
tims_22nov0401_Slot1-6_1_3313.02382.02382.3	D:\DRM\AllBGNdigests\FullHumanDB\ADAMTS1_Active_BGN_1\interact-tims_22nov0401_Slot1-6_1_3313.pep.xml	SSPDSAEDVRK		SVVYAKCD.SSPDSAEDVRK.VCQDCPII	D	V	11	3	577.178	1189.56	1189.56	397.526	397.526	1189.56	397.526	-0.0014	0.002358	19.138	9.576	0.9998	1	1	134	144	66688.2			0.7165	0	TRUE	sp|P02765|FETUA_HUMAN	P02765	FETUA_HUMAN	AHSG	Alpha-2-HS-glycoprotein
tims_22nov0401_Slot1-6_1_3313.02383.02383.2	D:\DRM\AllBGNdigests\FullHumanDB\ADAMTS1_Active_BGN_1\interact-tims_22nov0401_Slot1-6_1_3313.pep.xml	AKLAEQAER		DREDIVYQ.AKLAEQAER.YDEMVESM	Q	Y	9	2	577.178	1014.54	1014.54	508.279	508.278	1014.55	508.28	-0.0041	1.43	14.131	9.265	0.9856	1	1	11	19	23963.4			0.8542	0	FALSE	sp|P62258|1433E_HUMAN	P62258	1433E_HUMAN	YWHAE	14-3-3 protein epsilon	SFN, YWHAB, YWHAQ, YWHAZ	sp|P27348|1433T_HUMAN, sp|P31946-2|1433B_HUMAN, sp|P31946|1433B_HUMAN, sp|P31947-2|1433S_HUMAN, sp|P31947|1433S_HUMAN, sp|P63104|1433Z_HUMAN
tims_22nov0401_Slot1-6_1_3313.02402.02402.3	D:\DRM\AllBGNdigests\FullHumanDB\ADAMTS1_Active_BGN_1\interact-tims_22nov0401_Slot1-6_1_3313.pep.xml	VRTEEREQIK		QIDPSIQR.VRTEEREQIK.TINNKFAS	R	T	10	3	577.178	1286.7	1286.7	429.907	429.906	1286.69	429.905	0.0035	0.801	15.72	11.465	0.9818	2	2	164	173	80962.9			0.7546	0	FALSE	sp|P13647|K2C5_HUMAN	P13647	K2C5_HUMAN	KRT5	Keratin, type II cytoskeletal 5	KRT4	sp|P19013|K2C4_HUMAN
tims_22nov0401_Slot1-6_1_3313.02409.02409.3	D:\DRM\AllBGNdigests\FullHumanDB\ADAMTS1_Active_BGN_1\interact-tims_22nov0401_Slot1-6_1_3313.pep.xml	KAESTESIGSSEKTEK		DTIRDKGK.KAESTESIGSSEKTEK.KEEVVKRD	K	K	16	3	577.178	1709.83	1709.83	570.951	570.951	1709.83	570.951	-0.0012	0.0002249	22.236	11.213	1	2	2	393	408	25662.6			0.8744	0	FALSE	sp|Q9BZI7-2|REN3B_HUMAN	Q9BZI7-2	REN3B_HUMAN	UPF3B	Isoform 2 of Regulator of nonsense transcripts 3B		sp|Q9BZI7|REN3B_HUMAN
tims_22nov0401_Slot1-6_1_3313.02411.02411.3	D:\DRM\AllBGNdigests\FullHumanDB\ADAMTS1_Active_BGN_1\interact-tims_22nov0401_Slot1-6_1_3313.pep.xml	NRVVEHNIR		EKRWKDIK.NRVVEHNIR.IMAKYYTR	K	I	9	3	577.178	1135.62	1135.62	379.546	379.546	1135.62	379.548	-0.0039	0.0136	17.572	11.048	0.9994	2	1	356	364	14099.7			0.7271	0	FALSE	sp|O00232|PSD12_HUMAN	O00232	PSD12_HUMAN	PSMD12	26S proteasome non-ATPase regulatory subunit 12		sp|O00232-2|PSD12_HUMAN
tims_22nov0401_Slot1-6_1_3313.02414.02414.2	D:\DRM\AllBGNdigests\FullHumanDB\ADAMTS1_Active_BGN_1\interact-tims_22nov0401_Slot1-6_1_3313.pep.xml	CHCHLR	C[143]HCHLR	YSAMCPFG.CHCHLR.VVQCSDIG	G	V	6	2	578.346	864.347	864.346	433.181	433.18	864.348	433.182	-0.0022	0.01571	15.23	6.433	0.9271	1	0	67	72	1.0671e+06	1C(-17.0265),3C(57.0215)		0.7942	0	TRUE	sp|P21810|PGS1_HUMAN	P21810	PGS1_HUMAN	BGN	Biglycan
tims_22nov0401_Slot1-6_1_3313.02426.02426.3	D:\DRM\AllBGNdigests\FullHumanDB\ADAMTS1_Active_BGN_1\interact-tims_22nov0401_Slot1-6_1_3313.pep.xml	KAESTESIGSSEKTEK		DTIRDKGK.KAESTESIGSSEKTEK.KEEVVKRD	K	K	16	3	578.346	1709.83	1709.83	570.952	570.952	1709.83	570.951	0.0014	7.103e-11	39.459	12.406	1	2	2	393	408	29575			0.8752	0	FALSE	sp|Q9BZI7-2|REN3B_HUMAN	Q9BZI7-2	REN3B_HUMAN	UPF3B	Isoform 2 of Regulator of nonsense transcripts 3B		sp|Q9BZI7|REN3B_HUMAN
tims_22nov0401_Slot1-6_1_3313.02436.02436.4	D:\DRM\AllBGNdigests\FullHumanDB\ADAMTS1_Active_BGN_1\interact-tims_22nov0401_Slot1-6_1_3313.pep.xml	EVKPASTRPCADH	EVKPASTRPCADH	QPASECAK.EVKPASTRPCADH.PCPQWQIG	K	P	13	4	578.346	1466.69	1466.69	367.68	367.68	1466.69	367.681	-0.0026	0.01768	16.443	9.827	0.9959	1	2	895	907	23839.2	10C(57.0215)		0.7429	0	TRUE	sp|Q9UHI8|ATS1_HUMAN	Q9UHI8	ATS1_HUMAN	ADAMTS1	A disintegrin and metalloproteinase with thrombospondin motifs 1
tims_22nov0401_Slot1-6_1_3313.02437.02437.4	D:\DRM\AllBGNdigests\FullHumanDB\ADAMTS1_Active_BGN_1\interact-tims_22nov0401_Slot1-6_1_3313.pep.xml	HRGSSLHPFRK		TQHKGRIK.HRGSSLHPFRK.GIQEKDKV	K	G	11	4	578.346	1320.71	1320.71	331.185	331.185	1320.72	331.186	-0.0056	0.1746	13.143	9.477	0.9772	2	2	677	687	14384			0.7106	0	FALSE	sp|Q8IWU5|SULF2_HUMAN	Q8IWU5	SULF2_HUMAN	SULF2	Extracellular sulfatase Sulf-2		sp|Q8IWU5-2|SULF2_HUMAN
tims_22nov0401_Slot1-6_1_3313.02448.02448.3	D:\DRM\AllBGNdigests\FullHumanDB\ADAMTS1_Active_BGN_1\interact-tims_22nov0401_Slot1-6_1_3313.pep.xml	KFGGQHCEIDKSK	KFGGQHCEIDKSK	IHWCNCPK.KFGGQHCEIDKSK.TCYEGNGH	K	T	13	3	578.346	1532.74	1532.74	511.921	511.921	1532.74	511.921	0.0007	4.089e-07	30.159	11.088	1	2	2	39	51	129872	7C(57.0215)		0.8083	0	FALSE	sp|P00749-2|UROK_HUMAN	P00749-2	UROK_HUMAN	PLAU	Isoform 2 of Urokinase-type plasminogen activator		sp|P00749|UROK_HUMAN
tims_22nov0401_Slot1-6_1_3313.02450.02450.3	D:\DRM\AllBGNdigests\FullHumanDB\ADAMTS1_Active_BGN_1\interact-tims_22nov0401_Slot1-6_1_3313.pep.xml	KPGEKTFTQR		TIDIKNFR.KPGEKTFTQR.SRIFVGNI	R	S	10	3	578.346	1190.64	1190.64	397.887	397.887	1190.64	397.887	-0.0019	0.02842	18.086	12.39	0.9977	2	2	64	73	20810.9			0.7378	0	TRUE	sp|Q15233|NONO_HUMAN	Q15233	NONO_HUMAN	NONO	Non-POU domain-containing octamer-binding protein
tims_22nov0401_Slot1-6_1_3313.02456.02456.2	D:\DRM\AllBGNdigests\FullHumanDB\ADAMTS1_Active_BGN_1\interact-tims_22nov0401_Slot1-6_1_3313.pep.xml	SCQAQPTTMAR	SCQAQPTTM[147]AR	ISNTVPAK.SCQAQPTTMAR.HPHPHISF	K	H	11	2	578.346	1265.55	1265.55	633.783	633.783	1265.55	633.782	0.0014	0.0002816	21.945	16.783	0.9996	2	0	108	118	26916.6	2C(57.0215),9M(15.9949)		0.9177	0	TRUE	sp|P02668|CASK_BOVIN	P02668	CASK_BOVIN	CSN3	Kappa-casein
tims_22nov0401_Slot1-6_1_3313.02459.02459.4	D:\DRM\AllBGNdigests\FullHumanDB\ADAMTS1_Active_BGN_1\interact-tims_22nov0401_Slot1-6_1_3313.pep.xml	SSSGSSSSYGQHGSGSRQSLGHGR		SSRGERHR.SSSGSSSSYGQHGSGSRQSLGHGR.QGSGSRQS	R	Q	24	4	578.346	2349.05	2349.05	588.27	588.269	2349.04	588.268	0.0029	2.241	12.552	10.382	0.9726	2	1	275	298	15985			0.8362	0	TRUE	sp|Q86YZ3|HORN_HUMAN	Q86YZ3	HORN_HUMAN	HRNR	Hornerin
tims_22nov0401_Slot1-6_1_3313.02468.02468.2	D:\DRM\AllBGNdigests\FullHumanDB\ADAMTS1_Active_BGN_1\interact-tims_22nov0401_Slot1-6_1_3313.pep.xml	ISRPGDSDDSR		VNYSTSQK.ISRPGDSDDSR.SVNSVIIF	K	S	11	2	579.511	1203.55	1203.55	602.782	602.782	1203.55	602.781	0.0006	0.003695	20.011	9.749	0.9998	2	1	179	189	343341			0.8993	0	FALSE	sp|P14866|HNRPL_HUMAN	P14866	HNRPL_HUMAN	HNRNPL	Heterogeneous nuclear ribonucleoprotein L		sp|P14866-2|HNRPL_HUMAN
tims_22nov0401_Slot1-6_1_3313.02472.02472.3	D:\DRM\AllBGNdigests\FullHumanDB\ADAMTS1_Active_BGN_1\interact-tims_22nov0401_Slot1-6_1_3313.pep.xml	ISRPGDSDDSR		VNYSTSQK.ISRPGDSDDSR.SVNSVIIF	K	S	11	3	579.511	1203.55	1203.55	402.189	402.189	1203.55	402.19	-0.0023	2.903e-06	24.452	11.126	1	2	1	179	189	363744			0.7194	0	FALSE	sp|P14866|HNRPL_HUMAN	P14866	HNRPL_HUMAN	HNRNPL	Heterogeneous nuclear ribonucleoprotein L		sp|P14866-2|HNRPL_HUMAN
tims_22nov0401_Slot1-6_1_3313.02477.02477.5	D:\DRM\AllBGNdigests\FullHumanDB\ADAMTS1_Active_BGN_1\interact-tims_22nov0401_Slot1-6_1_3313.pep.xml	SEQHGSSSGLSSSYGQHGSGSHQSSGHGR		SRSGQSSR.SEQHGSSSGLSSSYGQHGSGSHQSSGHGR.QGSGSGHS	R	Q	29	5	579.511	2868.22	2868.21	574.651	574.65	2868.22	574.65	-0.0014	4.096e-09	38.146	14.193	1	2	0	739	767	126966			0.8568	0	TRUE	sp|Q86YZ3|HORN_HUMAN	Q86YZ3	HORN_HUMAN	HRNR	Hornerin
tims_22nov0401_Slot1-6_1_3313.02490.02490.3	D:\DRM\AllBGNdigests\FullHumanDB\ADAMTS1_Active_BGN_1\interact-tims_22nov0401_Slot1-6_1_3313.pep.xml	RDQALTEEHAR		HVRQIVPR.RDQALTEEHAR.QQHNERIR	R	Q	11	3	579.511	1324.64	1324.64	442.555	442.555	1324.65	442.557	-0.0053	1.415e-05	26.877	12.644	1	2	1	614	624	82831.6			0.7597	0	FALSE	sp|P12814-2|ACTN1_HUMAN	P12814-2	ACTN1_HUMAN	ACTN1	Isoform 2 of Alpha-actinin-1		sp|P12814-3|ACTN1_HUMAN, sp|P12814-4|ACTN1_HUMAN, sp|P12814|ACTN1_HUMAN
tims_22nov0401_Slot1-6_1_3313.02494.02494.4	D:\DRM\AllBGNdigests\FullHumanDB\ADAMTS1_Active_BGN_1\interact-tims_22nov0401_Slot1-6_1_3313.pep.xml	SEQHGSSSGLSSSYGQHGSGSHQSSGHGR		SRSGQSSR.SEQHGSSSGLSSSYGQHGSGSHQSSGHGR.QGSGSGHS	R	Q	29	4	579.511	2868.21	2868.21	718.061	718.06	2868.22	718.061	-0.0029	2.181e-06	22.22	8.551	1	2	0	739	767	41089.2			0.926	0	TRUE	sp|Q86YZ3|HORN_HUMAN	Q86YZ3	HORN_HUMAN	HRNR	Hornerin
tims_22nov0401_Slot1-6_1_3313.02495.02495.4	D:\DRM\AllBGNdigests\FullHumanDB\ADAMTS1_Active_BGN_1\interact-tims_22nov0401_Slot1-6_1_3313.pep.xml	QHHPPYHQQHHQGPPPGGPGGR		GGEPRGGR.QHHPPYHQQHHQGPPPGGPGGR.SEEKISDS	R	S	22	4	579.511	2402.12	2402.12	601.538	601.538	2402.13	601.539	-0.0051	4.053e-05	23.403	16.27	1	2	0	246	267	202318			0.8456	0	FALSE	sp|P23246|SFPQ_HUMAN	P23246	SFPQ_HUMAN	SFPQ	Splicing factor, proline- and glutamine-rich		sp|P23246-2|SFPQ_HUMAN
tims_22nov0401_Slot1-6_1_3313.02498.02498.4	D:\DRM\AllBGNdigests\FullHumanDB\ADAMTS1_Active_BGN_1\interact-tims_22nov0401_Slot1-6_1_3313.pep.xml	KFGGQHCEIDKSK	KFGGQHCEIDKSK	IHWCNCPK.KFGGQHCEIDKSK.TCYEGNGH	K	T	13	4	579.511	1532.74	1532.74	384.192	384.192	1532.74	384.192	-0.0034	0.009105	17.82	10.981	0.9987	2	2	39	51	44546.3	7C(57.0215)		0.7331	0	FALSE	sp|P00749-2|UROK_HUMAN	P00749-2	UROK_HUMAN	PLAU	Isoform 2 of Urokinase-type plasminogen activator		sp|P00749|UROK_HUMAN
tims_22nov0401_Slot1-6_1_3313.02505.02505.3	D:\DRM\AllBGNdigests\FullHumanDB\ADAMTS1_Active_BGN_1\interact-tims_22nov0401_Slot1-6_1_3313.pep.xml	LKQQNEDLRR		KIIAKIER.LKQQNEDLRR.MAESIRIP	R	M	10	3	579.511	1298.71	1298.71	433.91	433.91	1298.71	433.909	0.002	0.01149	15.93	8.559	0.9999	2	2	53	62	21840.8			0.7365	0	FALSE	sp|Q9BYC5-2|FUT8_HUMAN	Q9BYC5-2	FUT8_HUMAN	FUT8	Isoform 2 of Alpha-(1,6)-fucosyltransferase		sp|Q9BYC5|FUT8_HUMAN
tims_22nov0401_Slot1-6_1_3313.02510.02510.3	D:\DRM\AllBGNdigests\FullHumanDB\ADAMTS1_Active_BGN_1\interact-tims_22nov0401_Slot1-6_1_3313.pep.xml	SHTVAGGGSGDHSHQVR	S[129]HTVAGGGSGDHSHQVR	TQRDSSTM.SHTVAGGGSGDHSHQVR.VKAYYRGD	M	V	17	3	579.511	1729.79	1729.79	577.604	577.603	1729.79	577.603	0	7.974e-07	23.662	9.467	1	1	0	11	27	15864.9	1S(42.0106)		0.8644	0	TRUE	sp|P41743|KPCI_HUMAN	P41743	KPCI_HUMAN	PRKCI	Protein kinase C iota type
tims_22nov0401_Slot1-6_1_3313.02516.02516.3	D:\DRM\AllBGNdigests\FullHumanDB\ADAMTS1_Active_BGN_1\interact-tims_22nov0401_Slot1-6_1_3313.pep.xml	EDIRPGDPQHTKK		QVFTFTWR.EDIRPGDPQHTKK.FCFDAISH	R	F	13	3	579.511	1519.78	1519.78	507.599	507.599	1519.77	507.599	0.0011	0.05358	16.559	10.876	0.999	2	2	509	521	73416.2			0.7552	0	FALSE	sp|Q86SR1|GLT10_HUMAN	Q86SR1	GLT10_HUMAN	GALNT10	Polypeptide N-acetylgalactosaminyltransferase 10		sp|Q86SR1-2|GLT10_HUMAN, sp|Q86SR1-4|GLT10_HUMAN
tims_22nov0401_Slot1-6_1_3313.02519.02519.2	D:\DRM\AllBGNdigests\FullHumanDB\ADAMTS1_Active_BGN_1\interact-tims_22nov0401_Slot1-6_1_3313.pep.xml	HQGVMVGMGQK	HQGVM[147]VGM[147]GQK	PSIVGRPR.HQGVMVGMGQK.DSYVGDEA	R	D	11	2	580.679	1202.55	1202.55	602.284	602.283	1202.55	602.284	-0.0014	0.001431	17.611	9.377	0.9983	2	0	40	50	45207.7	5M(15.9949),8M(15.9949)		0.91	0	FALSE	sp|P63261|ACTG_HUMAN	P63261	ACTG_HUMAN	ACTG1	Actin, cytoplasmic 2	ACTA1, ACTA2, ACTB, ACTBL2, ACTC1, ACTG2	sp|P60709|ACTB_HUMAN, sp|P62736|ACTA_HUMAN, sp|P63267|ACTH_HUMAN, sp|P68032|ACTC_HUMAN, sp|P68133|ACTS_HUMAN, sp|Q562R1|ACTBL_HUMAN
tims_22nov0401_Slot1-6_1_3313.02527.02527.2	D:\DRM\AllBGNdigests\FullHumanDB\ADAMTS1_Active_BGN_1\interact-tims_22nov0401_Slot1-6_1_3313.pep.xml	GFHCSADGR	GFHCSADGR	DGHHCCPR.GFHCSADGR.SCFQRSGN	R	S	9	2	580.679	1005.41	1005.41	503.711	503.711	1005.41	503.712	-0.0018	0.008806	18.238	9.982	0.9996	2	0	102	110	410734	4C(57.0215)		0.8347	0	FALSE	sp|P28799|GRN_HUMAN	P28799	GRN_HUMAN	GRN	Progranulin		sp|P28799-2|GRN_HUMAN
tims_22nov0401_Slot1-6_1_3313.02539.02539.3	D:\DRM\AllBGNdigests\FullHumanDB\ADAMTS1_Active_BGN_1\interact-tims_22nov0401_Slot1-6_1_3313.pep.xml	EDIRPGDPQHTKK		QVFTFTWR.EDIRPGDPQHTKK.FCFDAISH	R	F	13	3	580.679	1519.77	1519.77	507.599	507.599	1519.77	507.599	-0.0006	0.01138	19.424	11.287	0.9985	2	2	509	521	76362.4			0.7495	0	FALSE	sp|Q86SR1|GLT10_HUMAN	Q86SR1	GLT10_HUMAN	GALNT10	Polypeptide N-acetylgalactosaminyltransferase 10		sp|Q86SR1-2|GLT10_HUMAN, sp|Q86SR1-4|GLT10_HUMAN
tims_22nov0401_Slot1-6_1_3313.02540.02540.3	D:\DRM\AllBGNdigests\FullHumanDB\ADAMTS1_Active_BGN_1\interact-tims_22nov0401_Slot1-6_1_3313.pep.xml	GNSPPSSGEACREEK	GNSPPSSGEACREEK	IENKVESK.GNSPPSSGEACREEK.GIAAEDSG	K	G	15	3	580.679	1603.69	1603.69	535.57	535.569	1603.69	535.571	-0.0031	1.526e-06	28.202	9.797	1	2	1	169	183	153370	11C(57.0215)		0.8059	0	FALSE	sp|P41227-2|NAA10_HUMAN	P41227-2	NAA10_HUMAN	NAA10	Isoform 2 of N-alpha-acetyltransferase 10		sp|P41227|NAA10_HUMAN
tims_22nov0401_Slot1-6_1_3313.02542.02542.3	D:\DRM\AllBGNdigests\FullHumanDB\ADAMTS1_Active_BGN_1\interact-tims_22nov0401_Slot1-6_1_3313.pep.xml	ISRPGDSDDSR		VNYSTSQK.ISRPGDSDDSR.SVNSVIIF	K	S	11	3	580.679	1205.55	1205.55	402.859	402.858	1203.55	402.19	2.0056	1.621e-06	25.589	9.668	1	2	1	179	189	366760			0.7118	0	FALSE	sp|P14866|HNRPL_HUMAN	P14866	HNRPL_HUMAN	HNRNPL	Heterogeneous nuclear ribonucleoprotein L		sp|P14866-2|HNRPL_HUMAN
tims_22nov0401_Slot1-6_1_3313.02553.02553.3	D:\DRM\AllBGNdigests\FullHumanDB\ADAMTS1_Active_BGN_1\interact-tims_22nov0401_Slot1-6_1_3313.pep.xml	LRAETEQGEQQR		AAEQEIIR.LRAETEQGEQQR.QIIEEEIA	R	Q	12	3	580.679	1443.71	1443.71	482.243	482.243	1443.71	482.243	0.0009	0.0008882	20.823	10.962	1	2	1	1745	1756	45144.3			0.7567	0	FALSE	sp|Q15149-2|PLEC_HUMAN	Q15149-2	PLEC_HUMAN	PLEC	Isoform 2 of Plectin		sp|Q15149-3|PLEC_HUMAN, sp|Q15149-4|PLEC_HUMAN, sp|Q15149-5|PLEC_HUMAN, sp|Q15149-6|PLEC_HUMAN, sp|Q15149-7|PLEC_HUMAN, sp|Q15149-8|PLEC_HUMAN, sp|Q15149-9|PLEC_HUMAN, sp|Q15149|PLEC_HUMAN
tims_22nov0401_Slot1-6_1_3313.02561.02561.2	D:\DRM\AllBGNdigests\FullHumanDB\ADAMTS1_Active_BGN_1\interact-tims_22nov0401_Slot1-6_1_3313.pep.xml	GNSPPSSGEACREEK	GNSPPSSGEACREEK	IENKVESK.GNSPPSSGEACREEK.GIAAEDSG	K	G	15	2	580.679	1603.69	1603.69	802.854	802.854	1603.69	802.852	0.0033	9.236e-06	20.357	6.988	1	2	1	169	183	85143.3	11C(57.0215)		1.0336	0	FALSE	sp|P41227-2|NAA10_HUMAN	P41227-2	NAA10_HUMAN	NAA10	Isoform 2 of N-alpha-acetyltransferase 10		sp|P41227|NAA10_HUMAN
tims_22nov0401_Slot1-6_1_3313.02562.02562.2	D:\DRM\AllBGNdigests\FullHumanDB\ADAMTS1_Active_BGN_1\interact-tims_22nov0401_Slot1-6_1_3313.pep.xml	DINGQPASECAK	DINGQPASECAK	QRRIVECR.DINGQPASECAK.EVKPASTR	R	E	12	2	580.679	1288.58	1288.58	645.297	645.296	1288.57	645.293	0.0057	1.487e-05	27.27	11.83	1	2	0	883	894	133172	10C(57.0215)		0.9412	0	TRUE	sp|Q9UHI8|ATS1_HUMAN	Q9UHI8	ATS1_HUMAN	ADAMTS1	A disintegrin and metalloproteinase with thrombospondin motifs 1
tims_22nov0401_Slot1-6_1_3313.02564.02564.3	D:\DRM\AllBGNdigests\FullHumanDB\ADAMTS1_Active_BGN_1\interact-tims_22nov0401_Slot1-6_1_3313.pep.xml	RLHQSLDGR		EEGQAASR.RLHQSLDGR.EIAIRQEI	R	E	9	3	580.679	1080.58	1080.58	361.2	361.2	1080.58	361.2	-0.0008	0.001581	20.676	11.144	0.9999	2	1	350	358	38259.9			0.7596	0	TRUE	sp|Q9NT22|EMIL3_HUMAN	Q9NT22	EMIL3_HUMAN	EMILIN3	EMILIN-3
tims_22nov0401_Slot1-6_1_3313.02584.02584.3	D:\DRM\AllBGNdigests\FullHumanDB\ADAMTS1_Active_BGN_1\interact-tims_22nov0401_Slot1-6_1_3313.pep.xml	KFGGQHCEIDKSK	KFGGQHCEIDKSK	IHWCNCPK.KFGGQHCEIDKSK.TCYEGNGH	K	T	13	3	581.846	1532.74	1532.74	511.92	511.92	1532.74	511.921	-0.0024	1.317e-06	28.4	10.921	1	2	2	39	51	134162	7C(57.0215)		0.8147	0	FALSE	sp|P00749-2|UROK_HUMAN	P00749-2	UROK_HUMAN	PLAU	Isoform 2 of Urokinase-type plasminogen activator		sp|P00749|UROK_HUMAN
tims_22nov0401_Slot1-6_1_3313.02586.02586.3	D:\DRM\AllBGNdigests\FullHumanDB\ADAMTS1_Active_BGN_1\interact-tims_22nov0401_Slot1-6_1_3313.pep.xml	THQHIPYRENK		AKKYRDAR.THQHIPYRENK.NITGTARY	R	N	11	3	581.846	1421.72	1421.71	474.913	474.912	1421.72	474.913	-0.0014	0.0009274	18.368	10.484	0.9999	2	1	161	171	53219.5			0.8002	0	FALSE	sp|P48730-2|KC1D_HUMAN	P48730-2	KC1D_HUMAN	CSNK1D	Isoform 2 of Casein kinase I isoform delta	CSNK1E	sp|P48730|KC1D_HUMAN, sp|P49674|KC1E_HUMAN
tims_22nov0401_Slot1-6_1_3313.02592.02592.2	D:\DRM\AllBGNdigests\FullHumanDB\ADAMTS1_Active_BGN_1\interact-tims_22nov0401_Slot1-6_1_3313.pep.xml	ATMQNLNDR	ATM[147]QNLNDR	GIIAGGEK.ATMQNLNDR.LASYIDKV	K	L	9	2	581.846	1077.48	1077.48	539.749	539.749	1077.49	539.751	-0.004	0.02098	18.497	10.345	0.9438	2	0	86	94	167545	3M(15.9949)		0.8502	0	FALSE	sp|Q04695|K1C17_HUMAN	Q04695	K1C17_HUMAN	KRT17	Keratin, type I cytoskeletal 17	KRT23	sp|Q9C075|K1C23_HUMAN
tims_22nov0401_Slot1-6_1_3313.02593.02593.2	D:\DRM\AllBGNdigests\FullHumanDB\ADAMTS1_Active_BGN_1\interact-tims_22nov0401_Slot1-6_1_3313.pep.xml	SSSSGSVGESSSKGP		GSSSGGHK.SSSSGSVGESSSKGP.RY	K	R	15	2	581.846	1338.6	1338.6	670.306	670.305	1338.59	670.302	0.0056	3.9e-08	44.343	18.932	1	1	1	568	582	2844610			0.9259	0	TRUE	sp|P13645|K1C10_HUMAN	P13645	K1C10_HUMAN	KRT10	Keratin, type I cytoskeletal 10
tims_22nov0401_Slot1-6_1_3313.02594.02594.2	D:\DRM\AllBGNdigests\FullHumanDB\ADAMTS1_Active_BGN_1\interact-tims_22nov0401_Slot1-6_1_3313.pep.xml	HLAELNHQK		NICESIQK.HLAELNHQK.QIESNKIP	K	Q	9	2	581.846	1088.58	1088.58	545.295	545.295	1088.57	545.294	0.0025	0.0002126	25.838	11.763	1	2	0	144	152	53470.1			0.8927	0	FALSE	sp|P07602|SAP_HUMAN	P07602	SAP_HUMAN	PSAP	Prosaposin		sp|P07602-2|SAP_HUMAN, sp|P07602-3|SAP_HUMAN
tims_22nov0401_Slot1-6_1_3313.02599.02599.3	D:\DRM\AllBGNdigests\FullHumanDB\ADAMTS1_Active_BGN_1\interact-tims_22nov0401_Slot1-6_1_3313.pep.xml	KGAVECCPNCR	KGAVECCPNCR	KCEGRGGK.KGAVECCPNCR.GTGMQIRI	K	G	11	3	581.846	1349.56	1349.56	450.862	450.861	1349.56	450.862	-0.0014	4.827e-05	21.989	9.176	1	2	1	144	154	39158.4	10C(57.0215),6C(57.0215),7C(57.0215)		0.7347	0	FALSE	sp|P31689|DNJA1_HUMAN	P31689	DNJA1_HUMAN	DNAJA1	DnaJ homolog subfamily A member 1		sp|P31689-2|DNJA1_HUMAN
tims_22nov0401_Slot1-6_1_3313.02604.02604.4	D:\DRM\AllBGNdigests\FullHumanDB\ADAMTS1_Active_BGN_1\interact-tims_22nov0401_Slot1-6_1_3313.pep.xml	LKENTNHDDSSRDSYSSDR		IRNPDVER.LKENTNHDDSSRDSYSSDR.HITQYHDH	R	H	19	4	581.846	2224.96	2224.96	557.248	557.248	2224.96	557.247	0.0036	0.0002429	21.71	11.88	1	2	2	1530	1548	42585.8			0.8606	0	FALSE	sp|O14646|CHD1_HUMAN	O14646	CHD1_HUMAN	CHD1	Chromodomain-helicase-DNA-binding protein 1		sp|O14646-2|CHD1_HUMAN
tims_22nov0401_Slot1-6_1_3313.02615.02615.3	D:\DRM\AllBGNdigests\FullHumanDB\ADAMTS1_Active_BGN_1\interact-tims_22nov0401_Slot1-6_1_3313.pep.xml	YHTINGHNCEVKK	YHTINGHNCEVKK	VDKIVVQK.YHTINGHNCEVKK.AISKQEMQ	K	A	13	3	581.846	1598.76	1598.76	533.928	533.927	1598.76	533.928	-0.003	2.876e-06	22.594	8.274	1	2	1	188	200	42644.4	9C(57.0215)		0.8057	0	FALSE	sp|P51991|ROA3_HUMAN	P51991	ROA3_HUMAN	HNRNPA3	Heterogeneous nuclear ribonucleoprotein A3		sp|P51991-2|ROA3_HUMAN
tims_22nov0401_Slot1-6_1_3313.02618.02618.3	D:\DRM\AllBGNdigests\FullHumanDB\ADAMTS1_Active_BGN_1\interact-tims_22nov0401_Slot1-6_1_3313.pep.xml	CHLRPHSQAR	C[143]HLRPHSQAR	RFKIRDAK.CHLRPHSQAR.AKETARQP	K	A	10	3	581.846	1243.6	1243.6	415.541	415.541	1243.6	415.54	0.0007	4.293e-05	17.827	7.148	1	2	1	497	506	33860.1	1C(-17.0265)		0.7679	0	TRUE	sp|Q8IWY4|SCUB1_HUMAN	Q8IWY4	SCUB1_HUMAN	SCUBE1	Signal peptide, CUB and EGF-like domain-containing protein 1
tims_22nov0401_Slot1-6_1_3313.02633.02633.2	D:\DRM\AllBGNdigests\FullHumanDB\ADAMTS1_Active_BGN_1\interact-tims_22nov0401_Slot1-6_1_3313.pep.xml	GFHCSADGR	GFHCSADGR	DGHHCCPR.GFHCSADGR.SCFQRSGN	R	S	9	2	583.011	1005.41	1005.41	503.712	503.712	1005.41	503.712	0.0001	0.0001146	23.612	9.654	1	2	0	102	110	414557	4C(57.0215)		0.835	0	FALSE	sp|P28799|GRN_HUMAN	P28799	GRN_HUMAN	GRN	Progranulin		sp|P28799-2|GRN_HUMAN
tims_22nov0401_Slot1-6_1_3313.02635.02635.4	D:\DRM\AllBGNdigests\FullHumanDB\ADAMTS1_Active_BGN_1\interact-tims_22nov0401_Slot1-6_1_3313.pep.xml	AHHGEAGHHLPEPSSR		VDRTKISR.AHHGEAGHHLPEPSSR.ETGRGAKG	R	E	16	4	583.011	1717.81	1717.81	430.459	430.459	1717.8	430.458	0.0025	3.403e-08	34.988	11.946	1	2	0	237	252	5101131			0.7792	0	TRUE	sp|O76061|STC2_HUMAN	O76061	STC2_HUMAN	STC2	Stanniocalcin-2
tims_22nov0401_Slot1-6_1_3313.02639.02639.4	D:\DRM\AllBGNdigests\FullHumanDB\ADAMTS1_Active_BGN_1\interact-tims_22nov0401_Slot1-6_1_3313.pep.xml	SHACGYSNSSGCGRPQNASSSCQSHR	SHACGYSNSSGCGRPQNASSSCQSHR	GSGDSGRR.SHACGYSNSSGCGRPQNASSSCQSHR.FGGQGNQF	R	F	26	4	583.011	2838.16	2838.15	710.546	710.546	2838.14	710.541	0.0168	0.02276	16.293	8.523	0.9984	2	1	277	302	16083.5	12C(57.0215),22C(57.0215),4C(57.0215)		0.9561	0	TRUE	sp|Q5D862|FILA2_HUMAN	Q5D862	FILA2_HUMAN	FLG2	Filaggrin-2
tims_22nov0401_Slot1-6_1_3313.02645.02645.2	D:\DRM\AllBGNdigests\FullHumanDB\ADAMTS1_Active_BGN_1\interact-tims_22nov0401_Slot1-6_1_3313.pep.xml	LRAETEQGEQQR		AAEQEIIR.LRAETEQGEQQR.QIIEEEIA	R	Q	12	2	583.011	1443.71	1443.71	722.862	722.861	1443.71	722.861	0.0017	0.06743	11.416	5.488	0.9968	2	1	1745	1756	32042.3			0.9943	0	FALSE	sp|Q15149-2|PLEC_HUMAN	Q15149-2	PLEC_HUMAN	PLEC	Isoform 2 of Plectin		sp|Q15149-3|PLEC_HUMAN, sp|Q15149-4|PLEC_HUMAN, sp|Q15149-5|PLEC_HUMAN, sp|Q15149-6|PLEC_HUMAN, sp|Q15149-7|PLEC_HUMAN, sp|Q15149-8|PLEC_HUMAN, sp|Q15149-9|PLEC_HUMAN, sp|Q15149|PLEC_HUMAN
tims_22nov0401_Slot1-6_1_3313.02647.02647.3	D:\DRM\AllBGNdigests\FullHumanDB\ADAMTS1_Active_BGN_1\interact-tims_22nov0401_Slot1-6_1_3313.pep.xml	IQKHQEHILR		RQHWTMTK.IQKHQEHILR.FASWAIES	K	F	10	3	583.011	1300.74	1300.74	434.587	434.587	1300.74	434.586	0.0019	0.007633	18.819	11.04	0.9999	2	1	338	347	87419.7			0.7684	0	FALSE	sp|Q13263|TIF1B_HUMAN	Q13263	TIF1B_HUMAN	TRIM28	Transcription intermediary factor 1-beta		sp|Q13263-2|TIF1B_HUMAN
tims_22nov0401_Slot1-6_1_3313.02649.02649.4	D:\DRM\AllBGNdigests\FullHumanDB\ADAMTS1_Active_BGN_1\interact-tims_22nov0401_Slot1-6_1_3313.pep.xml	SSSGQSSGYTQHGSGSGHSSSYEQHGSR		QSSGFGHK.SSSGQSSGYTQHGSGSGHSSSYEQHGSR.SGQSSRSE	K	S	28	4	583.011	2825.18	2825.18	707.302	707.301	2825.16	707.298	0.0141	1.882e-05	24.498	11.996	1	2	0	936	963	38025.1			0.9238	0	TRUE	sp|Q86YZ3|HORN_HUMAN	Q86YZ3	HORN_HUMAN	HRNR	Hornerin
tims_22nov0401_Slot1-6_1_3313.02657.02657.3	D:\DRM\AllBGNdigests\FullHumanDB\ADAMTS1_Active_BGN_1\interact-tims_22nov0401_Slot1-6_1_3313.pep.xml	YGGGSSGGGSSSGGGYGGGSSSGGHK		SSGGGGGG.YGGGSSGGGSSSGGGYGGGSSSGGHK.SSSSGSVG	G	S	26	3	583.011	2103.85	2103.85	702.291	702.291	2103.85	702.29	0.0034	8.074e-09	36.149	9.747	1	1	0	542	567	17016.3			0.9759	0	TRUE	sp|P13645|K1C10_HUMAN	P13645	K1C10_HUMAN	KRT10	Keratin, type I cytoskeletal 10
tims_22nov0401_Slot1-6_1_3313.02661.02661.3	D:\DRM\AllBGNdigests\FullHumanDB\ADAMTS1_Active_BGN_1\interact-tims_22nov0401_Slot1-6_1_3313.pep.xml	THQHIPYRENK		AKKYRDAR.THQHIPYRENK.NITGTARY	R	N	11	3	583.011	1421.71	1421.71	474.912	474.912	1421.72	474.913	-0.0028	0.02095	16.503	11.92	0.9993	2	1	161	171	57806.3			0.7995	0	FALSE	sp|P48730-2|KC1D_HUMAN	P48730-2	KC1D_HUMAN	CSNK1D	Isoform 2 of Casein kinase I isoform delta	CSNK1E	sp|P48730|KC1D_HUMAN, sp|P49674|KC1E_HUMAN
tims_22nov0401_Slot1-6_1_3313.02666.02666.3	D:\DRM\AllBGNdigests\FullHumanDB\ADAMTS1_Active_BGN_1\interact-tims_22nov0401_Slot1-6_1_3313.pep.xml	RLLAEKER		ARERDTSR.RLLAEKER.EMAEMRAR	R	E	8	3	583.011	1013.6	1013.6	338.874	338.874	1013.6	338.873	0.0013	0.1333	22.926	15.149	0.9796	2	2	336	343	32197.6			0.723	0	FALSE	sp|P02545-2|LMNA_HUMAN	P02545-2	LMNA_HUMAN	LMNA	Isoform C of Prelamin-A/C		sp|P02545-3|LMNA_HUMAN, sp|P02545-4|LMNA_HUMAN, sp|P02545-5|LMNA_HUMAN, sp|P02545-6|LMNA_HUMAN, sp|P02545|LMNA_HUMAN
tims_22nov0401_Slot1-6_1_3313.02681.02681.2	D:\DRM\AllBGNdigests\FullHumanDB\ADAMTS1_Active_BGN_1\interact-tims_22nov0401_Slot1-6_1_3313.pep.xml	SSSSGSVGESSSKGP		GSSSGGHK.SSSSGSVGESSSKGP.RY	K	R	15	2	584.178	1338.59	1338.59	670.304	670.303	1338.59	670.302	0.0018	1.22e-08	44.353	15.161	1	1	1	568	582	2.97294e+06			0.9249	0	TRUE	sp|P13645|K1C10_HUMAN	P13645	K1C10_HUMAN	KRT10	Keratin, type I cytoskeletal 10
tims_22nov0401_Slot1-6_1_3313.02682.02682.3	D:\DRM\AllBGNdigests\FullHumanDB\ADAMTS1_Active_BGN_1\interact-tims_22nov0401_Slot1-6_1_3313.pep.xml	AHHGEAGHHLPEPSSR		VDRTKISR.AHHGEAGHHLPEPSSR.ETGRGAKG	R	E	16	3	584.178	1717.81	1717.81	573.61	573.609	1717.8	573.608	0.0018	1.335e-07	30.234	13.336	1	2	0	237	252	2.02819e+06			0.863	0	TRUE	sp|O76061|STC2_HUMAN	O76061	STC2_HUMAN	STC2	Stanniocalcin-2
tims_22nov0401_Slot1-6_1_3313.02686.02686.3	D:\DRM\AllBGNdigests\FullHumanDB\ADAMTS1_Active_BGN_1\interact-tims_22nov0401_Slot1-6_1_3313.pep.xml	ICAENDKDVK	ICAENDKDVK	GSTFQICK.ICAENDKDVK.IEPCGHIM	K	I	10	3	584.178	1190.56	1190.56	397.86	397.86	1190.56	397.861	-0.0022	0.009612	19.386	12.507	0.9999	2	1	383	392	29425.7	2C(57.0215)		0.7575	0	FALSE	sp|P22681|CBL_HUMAN	P22681	CBL_HUMAN	CBL	E3 ubiquitin-protein ligase CBL	CBLB	sp|Q13191-2|CBLB_HUMAN, sp|Q13191-3|CBLB_HUMAN, sp|Q13191|CBLB_HUMAN
tims_22nov0401_Slot1-6_1_3313.02688.02688.2	D:\DRM\AllBGNdigests\FullHumanDB\ADAMTS1_Active_BGN_1\interact-tims_22nov0401_Slot1-6_1_3313.pep.xml	ICAENDKDVK	ICAENDKDVK	GSTFQICK.ICAENDKDVK.IEPCGHIM	K	I	10	2	584.178	1190.56	1190.56	596.289	596.288	1190.56	596.287	0.0024	0.000413	24.778	11.445	1	2	1	383	392	51816.4	2C(57.0215)		0.9471	0	FALSE	sp|P22681|CBL_HUMAN	P22681	CBL_HUMAN	CBL	E3 ubiquitin-protein ligase CBL	CBLB	sp|Q13191-2|CBLB_HUMAN, sp|Q13191-3|CBLB_HUMAN, sp|Q13191|CBLB_HUMAN
tims_22nov0401_Slot1-6_1_3313.02689.02689.2	D:\DRM\AllBGNdigests\FullHumanDB\ADAMTS1_Active_BGN_1\interact-tims_22nov0401_Slot1-6_1_3313.pep.xml	DINGQPASECAK	DINGQPASECAK	QRRIVECR.DINGQPASECAK.EVKPASTR	R	E	12	2	584.178	1288.57	1288.57	645.293	645.293	1288.57	645.293	-0.0008	0.001923	19.539	11.612	0.9999	2	0	883	894	76733.9	10C(57.0215)		0.9137	0	TRUE	sp|Q9UHI8|ATS1_HUMAN	Q9UHI8	ATS1_HUMAN	ADAMTS1	A disintegrin and metalloproteinase with thrombospondin motifs 1
tims_22nov0401_Slot1-6_1_3313.02694.02694.4	D:\DRM\AllBGNdigests\FullHumanDB\ADAMTS1_Active_BGN_1\interact-tims_22nov0401_Slot1-6_1_3313.pep.xml	HEEHDHGPEALHR		IFHHCNHC.HEEHDHGPEALHR.QHRGMTEI	C	Q	13	4	584.178	1562.7	1562.7	391.682	391.682	1562.7	391.682	-0.0007	1.205e-05	24.877	10.128	0.9999	1	0	26	38	0			0.7125	0	TRUE	sp|Q9ULF5|S39AA_HUMAN	Q9ULF5	S39AA_HUMAN	SLC39A10	Zinc transporter ZIP10
tims_22nov0401_Slot1-6_1_3313.02698.02698.3	D:\DRM\AllBGNdigests\FullHumanDB\ADAMTS1_Active_BGN_1\interact-tims_22nov0401_Slot1-6_1_3313.pep.xml	YGGGSSGGGSSSGGGYGGGSSSGGHK		SSGGGGGG.YGGGSSGGGSSSGGGYGGGSSSGGHK.SSSSGSVG	G	S	26	3	584.178	2103.86	2103.85	702.293	702.292	2103.85	702.29	0.0068	0	65.79	10.606	1	1	0	542	567	21702.3			0.9734	0	TRUE	sp|P13645|K1C10_HUMAN	P13645	K1C10_HUMAN	KRT10	Keratin, type I cytoskeletal 10
tims_22nov0401_Slot1-6_1_3313.02703.02703.3	D:\DRM\AllBGNdigests\FullHumanDB\ADAMTS1_Active_BGN_1\interact-tims_22nov0401_Slot1-6_1_3313.pep.xml	FGQGAHHAAGQAGNEAGR		QVGKEAEK.FGQGAHHAAGQAGNEAGR.FGQGVHHG	K	F	18	3	584.178	1734.79	1734.79	579.271	579.271	1734.79	579.272	-0.0026	5.07e-12	44.15	12.006	1	2	0	242	259	143844			0.8262	0	TRUE	sp|Q6UWP8|SBSN_HUMAN	Q6UWP8	SBSN_HUMAN	SBSN	Suprabasin
tims_22nov0401_Slot1-6_1_3313.02704.02704.3	D:\DRM\AllBGNdigests\FullHumanDB\ADAMTS1_Active_BGN_1\interact-tims_22nov0401_Slot1-6_1_3313.pep.xml	GEIEHHCSGLHR	GEIEHHCSGLHR	PEIIISCR.GEIEHHCSGLHR.KGRTIHCI	R	K	12	3	584.178	1430.64	1430.64	477.889	477.888	1430.65	477.89	-0.0043	8.914e-05	23.915	11.384	1	2	0	446	457	23497.8	7C(57.0215)		0.7618	0	FALSE	sp|Q92896-2|GSLG1_HUMAN	Q92896-2	GSLG1_HUMAN	GLG1	Isoform 2 of Golgi apparatus protein 1		sp|Q92896-3|GSLG1_HUMAN, sp|Q92896|GSLG1_HUMAN
tims_22nov0401_Slot1-6_1_3313.02712.02712.3	D:\DRM\AllBGNdigests\FullHumanDB\ADAMTS1_Active_BGN_1\interact-tims_22nov0401_Slot1-6_1_3313.pep.xml	PHYHSFDGRK		ATCWIWGD.PHYHSFDGRK.FDFQGTCN	D	F	10	3	584.178	1242.59	1242.59	415.203	415.203	1242.59	415.204	-0.0026	0.002871	17.07	9.846	0.9983	1	1	1679	1688	16608.6			0.716	0	TRUE	sp|Q9Y6R7|FCGBP_HUMAN	Q9Y6R7	FCGBP_HUMAN	FCGBP	IgGFc-binding protein
tims_22nov0401_Slot1-6_1_3313.02720.02720.4	D:\DRM\AllBGNdigests\FullHumanDB\ADAMTS1_Active_BGN_1\interact-tims_22nov0401_Slot1-6_1_3313.pep.xml	VGSTENIKHQPGGGR		DIKNVRSK.VGSTENIKHQPGGGR.AKVEKKTE	K	A	15	4	584.178	1535.78	1535.78	384.952	384.952	1535.78	384.952	-0.0018	1.131	12.387	10.957	0.9911	2	1	939	953	29316.8			0.754	0	FALSE	sp|P27816-6|MAP4_HUMAN	P27816-6	MAP4_HUMAN	MAP4	Isoform 6 of Microtubule-associated protein 4		sp|P27816-2|MAP4_HUMAN, sp|P27816-5|MAP4_HUMAN, sp|P27816|MAP4_HUMAN
tims_22nov0401_Slot1-6_1_3313.02733.02733.3	D:\DRM\AllBGNdigests\FullHumanDB\ADAMTS1_Active_BGN_1\interact-tims_22nov0401_Slot1-6_1_3313.pep.xml	AHHGEAGHHLPEPSSR		VDRTKISR.AHHGEAGHHLPEPSSR.ETGRGAKG	R	E	16	3	585.345	1717.81	1717.8	573.609	573.609	1717.8	573.608	0.0014	2.578e-08	32.049	12.56	1	2	0	237	252	1.03068e+06			0.8313	0	TRUE	sp|O76061|STC2_HUMAN	O76061	STC2_HUMAN	STC2	Stanniocalcin-2
tims_22nov0401_Slot1-6_1_3313.02742.02742.2	D:\DRM\AllBGNdigests\FullHumanDB\ADAMTS1_Active_BGN_1\interact-tims_22nov0401_Slot1-6_1_3313.pep.xml	DINGQPASECAK	DINGQPASECAK	QRRIVECR.DINGQPASECAK.EVKPASTR	R	E	12	2	585.345	1288.57	1288.57	645.294	645.294	1288.57	645.293	0.0009	0.000715	21.517	11.44	1	2	0	883	894	134526	10C(57.0215)		0.9426	0	TRUE	sp|Q9UHI8|ATS1_HUMAN	Q9UHI8	ATS1_HUMAN	ADAMTS1	A disintegrin and metalloproteinase with thrombospondin motifs 1
tims_22nov0401_Slot1-6_1_3313.02752.02752.2	D:\DRM\AllBGNdigests\FullHumanDB\ADAMTS1_Active_BGN_1\interact-tims_22nov0401_Slot1-6_1_3313.pep.xml	GGGEEASGSGGGYGGGSGK		GGESGGSY.GGGEEASGSGGGYGGGSGK.SSHS	Y	S	19	2	585.345	1526.62	1526.62	764.319	764.319	1526.62	764.319	0.0004	1.821e-07	27.731	9.21	1	1	0	601	619	23455.8			0.9767	0	TRUE	sp|P35527|K1C9_HUMAN	P35527	K1C9_HUMAN	KRT9	Keratin, type I cytoskeletal 9
tims_22nov0401_Slot1-6_1_3313.02755.02755.3	D:\DRM\AllBGNdigests\FullHumanDB\ADAMTS1_Active_BGN_1\interact-tims_22nov0401_Slot1-6_1_3313.pep.xml	ILQEHEQIKKK		AKEREKER.ILQEHEQIKKK.TVRERIEQ	R	T	11	3	585.345	1392.81	1392.81	465.277	465.277	1392.81	465.277	0.0002	0.009121	18.567	9.463	0.9999	2	2	624	634	59349.7			0.7569	0	FALSE	sp|Q14152|EIF3A_HUMAN	Q14152	EIF3A_HUMAN	EIF3A	Eukaryotic translation initiation factor 3 subunit A		sp|Q14152-2|EIF3A_HUMAN
tims_22nov0401_Slot1-6_1_3313.02772.02772.3	D:\DRM\AllBGNdigests\FullHumanDB\ADAMTS1_Active_BGN_1\interact-tims_22nov0401_Slot1-6_1_3313.pep.xml	NQSHSSPSVSPSR		VVQVGISR.NQSHSSPSVSPSR.SHSPSGSQ	R	S	13	3	585.345	1368.64	1368.64	457.222	457.221	1368.64	457.22	0.0039	0.0001015	22.652	11.811	1	2	0	1656	1668	22297.6			0.783	0	FALSE	sp|Q7Z6E9-2|RBBP6_HUMAN	Q7Z6E9-2	RBBP6_HUMAN	RBBP6	Isoform 2 of E3 ubiquitin-protein ligase RBBP6		sp|Q7Z6E9-4|RBBP6_HUMAN, sp|Q7Z6E9|RBBP6_HUMAN
tims_22nov0401_Slot1-6_1_3313.02789.02789.3	D:\DRM\AllBGNdigests\FullHumanDB\ADAMTS1_Active_BGN_1\interact-tims_22nov0401_Slot1-6_1_3313.pep.xml	RDPQCNLHCSR	RDPQCNLHCSR	GPRFIISD.RDPQCNLHCSR.TQPKPICA	D	T	11	3	585.345	1441.63	1441.63	481.55	481.55	1441.63	481.551	-0.0025	0.02001	17.053	9.682	0.9324	1	1	39	49	18638.5	5C(57.0215),9C(57.0215)		0.8005	0	FALSE	sp|Q9H4F8-2|SMOC1_HUMAN	Q9H4F8-2	SMOC1_HUMAN	SMOC1	Isoform 2 of SPARC-related modular calcium-binding protein 1		sp|Q9H4F8|SMOC1_HUMAN
tims_22nov0401_Slot1-6_1_3313.02793.02793.2	D:\DRM\AllBGNdigests\FullHumanDB\ADAMTS1_Active_BGN_1\interact-tims_22nov0401_Slot1-6_1_3313.pep.xml	SSSSGSVGESSSKGP		GSSSGGHK.SSSSGSVGESSSKGP.RY	K	R	15	2	586.525	1338.59	1338.59	670.303	670.303	1338.59	670.302	0.0009	9.298e-10	46.683	15.222	1	1	1	568	582	3.04452e+06			0.9253	0	TRUE	sp|P13645|K1C10_HUMAN	P13645	K1C10_HUMAN	KRT10	Keratin, type I cytoskeletal 10
tims_22nov0401_Slot1-6_1_3313.02794.02794.3	D:\DRM\AllBGNdigests\FullHumanDB\ADAMTS1_Active_BGN_1\interact-tims_22nov0401_Slot1-6_1_3313.pep.xml	FGQGAHHAAGQAGNEAGR		QVGKEAEK.FGQGAHHAAGQAGNEAGR.FGQGVHHG	K	F	18	3	586.525	1734.8	1734.79	579.272	579.272	1734.79	579.272	0.0003	2e-13	49.346	11.979	1	2	0	242	259	143592			0.8235	0	TRUE	sp|Q6UWP8|SBSN_HUMAN	Q6UWP8	SBSN_HUMAN	SBSN	Suprabasin
tims_22nov0401_Slot1-6_1_3313.02796.02796.4	D:\DRM\AllBGNdigests\FullHumanDB\ADAMTS1_Active_BGN_1\interact-tims_22nov0401_Slot1-6_1_3313.pep.xml	AHHGEAGHHLPEPSSR		VDRTKISR.AHHGEAGHHLPEPSSR.ETGRGAKG	R	E	16	4	586.525	1717.81	1717.81	430.46	430.459	1717.8	430.458	0.0053	0.000145	22.224	12.221	1	2	0	237	252	837202			0.7538	0	TRUE	sp|O76061|STC2_HUMAN	O76061	STC2_HUMAN	STC2	Stanniocalcin-2
tims_22nov0401_Slot1-6_1_3313.02799.02799.3	D:\DRM\AllBGNdigests\FullHumanDB\ADAMTS1_Active_BGN_1\interact-tims_22nov0401_Slot1-6_1_3313.pep.xml	VGSTENIKHQPGGGR		DIKNVRSK.VGSTENIKHQPGGGR.AKVEKKTE	K	A	15	3	586.525	1535.78	1535.78	512.934	512.934	1535.78	512.934	-0.0004	0.0002636	22.69	11.691	1	2	1	939	953	58840.1			0.8102	0	FALSE	sp|P27816-6|MAP4_HUMAN	P27816-6	MAP4_HUMAN	MAP4	Isoform 6 of Microtubule-associated protein 4		sp|P27816-2|MAP4_HUMAN, sp|P27816-5|MAP4_HUMAN, sp|P27816|MAP4_HUMAN
tims_22nov0401_Slot1-6_1_3313.02805.02805.4	D:\DRM\AllBGNdigests\FullHumanDB\ADAMTS1_Active_BGN_1\interact-tims_22nov0401_Slot1-6_1_3313.pep.xml	QHHPPYHQQHHQGPPPGGPGGR		GGEPRGGR.QHHPPYHQQHHQGPPPGGPGGR.SEEKISDS	R	S	22	4	586.525	2403.12	2403.12	601.788	601.788	2402.13	601.539	0.9941	0.001115	20.841	11.032	0.9998	2	0	246	267	140376			0.8461	0	FALSE	sp|P23246|SFPQ_HUMAN	P23246	SFPQ_HUMAN	SFPQ	Splicing factor, proline- and glutamine-rich		sp|P23246-2|SFPQ_HUMAN
tims_22nov0401_Slot1-6_1_3313.02806.02806.3	D:\DRM\AllBGNdigests\FullHumanDB\ADAMTS1_Active_BGN_1\interact-tims_22nov0401_Slot1-6_1_3313.pep.xml	DLQGRDEQSEEK		AMKAQFER.DLQGRDEQSEEK.KKQIVRQV	R	K	12	3	586.525	1432.65	1432.64	478.556	478.555	1432.64	478.555	0.0015	0.0128	15.69	8.969	0.9999	2	1	1572	1583	44409.1			0.7497	0	FALSE	sp|P35579|MYH9_HUMAN	P35579	MYH9_HUMAN	MYH9	Myosin-9		sp|P35579-2|MYH9_HUMAN
tims_22nov0401_Slot1-6_1_3313.02812.02812.2	D:\DRM\AllBGNdigests\FullHumanDB\ADAMTS1_Active_BGN_1\interact-tims_22nov0401_Slot1-6_1_3313.pep.xml	CKAHALR	C[143]KAHALR	SFIKDAIK.CKAHALR.HRFGCISR	K	H	7	2	586.525	837.428	837.428	419.721	419.721	837.428	419.721	-0.0001	0.00847	18.636	11.719	0.9993	2	1	109	115	95409.4	1C(-17.0265)		0.7993	0	TRUE	sp|O76061|STC2_HUMAN	O76061	STC2_HUMAN	STC2	Stanniocalcin-2
tims_22nov0401_Slot1-6_1_3313.02829.02829.3	D:\DRM\AllBGNdigests\FullHumanDB\ADAMTS1_Active_BGN_1\interact-tims_22nov0401_Slot1-6_1_3313.pep.xml	FKKTEVCQTCSK	FKKTEVCQTCSK	WCPGVRMR.FKKTEVCQTCSK.LKNVCQTC	R	L	12	3	586.525	1514.72	1514.72	505.915	505.914	1514.72	505.915	-0.0013	0.000136	22.887	10.807	1	2	2	65	76	25958.8	10C(57.0215),7C(57.0215)		0.8049	0	TRUE	sp|Q9NW64|RBM22_HUMAN	Q9NW64	RBM22_HUMAN	RBM22	Pre-mRNA-splicing factor RBM22
tims_22nov0401_Slot1-6_1_3313.02835.02835.3	D:\DRM\AllBGNdigests\FullHumanDB\ADAMTS1_Active_BGN_1\interact-tims_22nov0401_Slot1-6_1_3313.pep.xml	TKDPCAPQVKK	TKDPCAPQVKK	CQETCAPK.TKDPCAPQVKK.QCPPKGTI	K	Q	11	3	586.525	1270.67	1270.67	424.563	424.563	1270.67	424.564	-0.0035	0.0002218	21.063	9.692	1	2	2	42	52	28302.2	5C(57.0215)		0.7513	0	TRUE	sp|Q96PI1|SPRR4_HUMAN	Q96PI1	SPRR4_HUMAN	SPRR4	Small proline-rich protein 4
tims_22nov0401_Slot1-6_1_3313.02850.02850.4	D:\DRM\AllBGNdigests\FullHumanDB\ADAMTS1_Active_BGN_1\interact-tims_22nov0401_Slot1-6_1_3313.pep.xml	HHGEAGHHLPEPSSR		DRTKISRA.HHGEAGHHLPEPSSR.ETGRGAKG	A	E	15	4	586.525	1646.77	1646.76	412.699	412.698	1646.77	412.699	-0.0019	0.0006789	21.023	10.649	0.9985	1	0	238	252	237709			0.7605	0	TRUE	sp|O76061|STC2_HUMAN	O76061	STC2_HUMAN	STC2	Stanniocalcin-2
tims_22nov0401_Slot1-6_1_3313.02859.02859.3	D:\DRM\AllBGNdigests\FullHumanDB\ADAMTS1_Active_BGN_1\interact-tims_22nov0401_Slot1-6_1_3313.pep.xml	HSSGGGSRGGSSSGGGYGSGGGGSSSVK		GYGSGGGK.HSSGGGSRGGSSSGGGYGSGGGGSSSVK.GSSGEAFG	K	G	28	3	587.691	2313.99	2313.98	772.336	772.336	2313	772.006	0.988	2.167e-11	41.839	17.134	1	2	1	596	623	290.468			0.8966	0	TRUE	sp|P35908|K22E_HUMAN	P35908	K22E_HUMAN	KRT2	Keratin, type II cytoskeletal 2 epidermal
tims_22nov0401_Slot1-6_1_3313.02864.02864.2	D:\DRM\AllBGNdigests\FullHumanDB\ADAMTS1_Active_BGN_1\interact-tims_22nov0401_Slot1-6_1_3313.pep.xml	SSSSGSVGESSSKGP		GSSSGGHK.SSSSGSVGESSSKGP.RY	K	R	15	2	587.691	1338.59	1338.59	670.304	670.303	1338.59	670.302	0.0019	6.608e-07	28.253	12.634	1	1	1	568	582	359798			1.0183	0	TRUE	sp|P13645|K1C10_HUMAN	P13645	K1C10_HUMAN	KRT10	Keratin, type I cytoskeletal 10
tims_22nov0401_Slot1-6_1_3313.02865.02865.2	D:\DRM\AllBGNdigests\FullHumanDB\ADAMTS1_Active_BGN_1\interact-tims_22nov0401_Slot1-6_1_3313.pep.xml	ATMQNLNDR	ATM[147]QNLNDR	GIIAGGEK.ATMQNLNDR.LASYIDKV	K	L	9	2	587.691	1077.49	1077.48	539.75	539.75	1077.49	539.751	-0.0028	0.008438	17.032	11.853	0.98	2	0	86	94	170643	3M(15.9949)		0.8665	0	FALSE	sp|Q04695|K1C17_HUMAN	Q04695	K1C17_HUMAN	KRT17	Keratin, type I cytoskeletal 17	KRT23	sp|Q9C075|K1C23_HUMAN
tims_22nov0401_Slot1-6_1_3313.02866.02866.3	D:\DRM\AllBGNdigests\FullHumanDB\ADAMTS1_Active_BGN_1\interact-tims_22nov0401_Slot1-6_1_3313.pep.xml	TSYAQHQQVR		KRNNQIRK.TSYAQHQQVR.QIRKKMME	K	Q	10	3	587.691	1216.59	1216.59	406.538	406.538	1216.59	406.539	-0.0031	0.004352	19.694	10.765	1	2	0	153	162	122696			0.7412	0	TRUE	sp|P61247|RS3A_HUMAN	P61247	RS3A_HUMAN	RPS3A	Small ribosomal subunit protein eS1
tims_22nov0401_Slot1-6_1_3313.02868.02868.4	D:\DRM\AllBGNdigests\FullHumanDB\ADAMTS1_Active_BGN_1\interact-tims_22nov0401_Slot1-6_1_3313.pep.xml	IDASKNEEDEGHSNSSPR		SAESEGAK.IDASKNEEDEGHSNSSPR.HSEAATAQ	K	H	18	4	587.691	1970.86	1970.86	493.723	493.722	1970.86	493.721	0.003	1.077e-06	28.966	11.554	1	2	1	68	85	69552.2			0.8177	0	FALSE	sp|Q14103-3|HNRPD_HUMAN	Q14103-3	HNRPD_HUMAN	HNRNPD	Isoform 3 of Heterogeneous nuclear ribonucleoprotein D0		sp|Q14103|HNRPD_HUMAN
tims_22nov0401_Slot1-6_1_3313.02872.02872.4	D:\DRM\AllBGNdigests\FullHumanDB\ADAMTS1_Active_BGN_1\interact-tims_22nov0401_Slot1-6_1_3313.pep.xml	FGQGAHHAAGQAGNEAGR		QVGKEAEK.FGQGAHHAAGQAGNEAGR.FGQGVHHG	K	F	18	4	587.691	1734.8	1734.79	434.706	434.706	1734.79	434.706	0.0013	0.0149	19.008	13.132	0.9999	2	0	242	259	45178.4			0.8152	0	TRUE	sp|Q6UWP8|SBSN_HUMAN	Q6UWP8	SBSN_HUMAN	SBSN	Suprabasin
tims_22nov0401_Slot1-6_1_3313.02879.02879.3	D:\DRM\AllBGNdigests\FullHumanDB\ADAMTS1_Active_BGN_1\interact-tims_22nov0401_Slot1-6_1_3313.pep.xml	IDASKNEEDEGHSNSSPR		SAESEGAK.IDASKNEEDEGHSNSSPR.HSEAATAQ	K	H	18	3	587.691	1970.86	1970.86	657.961	657.961	1970.86	657.959	0.0039	4.368e-08	27.115	9.438	1	2	1	68	85	62318			0.894	0	FALSE	sp|Q14103-3|HNRPD_HUMAN	Q14103-3	HNRPD_HUMAN	HNRNPD	Isoform 3 of Heterogeneous nuclear ribonucleoprotein D0		sp|Q14103|HNRPD_HUMAN
tims_22nov0401_Slot1-6_1_3313.02881.02881.4	D:\DRM\AllBGNdigests\FullHumanDB\ADAMTS1_Active_BGN_1\interact-tims_22nov0401_Slot1-6_1_3313.pep.xml	YKDGCDHIGEHRDDER	YKDGCDHIGEHRDDER	FNFVIINR.YKDGCDHIGEHRDDER.EIAPGSPI	R	E	16	4	587.691	2000.84	2000.84	501.218	501.217	2000.84	501.217	0.0011	1.001e-05	26.605	10.86	1	2	2	161	176	19464.2	5C(57.0215)		0.7984	0	TRUE	sp|Q6NS38|ALKB2_HUMAN	Q6NS38	ALKB2_HUMAN	ALKBH2	DNA oxidative demethylase ALKBH2
tims_22nov0401_Slot1-6_1_3313.02884.02884.2	D:\DRM\AllBGNdigests\FullHumanDB\ADAMTS1_Active_BGN_1\interact-tims_22nov0401_Slot1-6_1_3313.pep.xml	FGQGAHHAAGQAGNEAGR		QVGKEAEK.FGQGAHHAAGQAGNEAGR.FGQGVHHG	K	F	18	2	587.691	1734.79	1734.79	868.401	868.402	1734.79	868.404	-0.0046	0.07106	12.406	9.979	0.9893	2	0	242	259	33444.7			1.1234	0	TRUE	sp|Q6UWP8|SBSN_HUMAN	Q6UWP8	SBSN_HUMAN	SBSN	Suprabasin
tims_22nov0401_Slot1-6_1_3313.02886.02886.2	D:\DRM\AllBGNdigests\FullHumanDB\ADAMTS1_Active_BGN_1\interact-tims_22nov0401_Slot1-6_1_3313.pep.xml	DLQGRDEQSEEK		AMKAQFER.DLQGRDEQSEEK.KKQIVRQV	R	K	12	2	587.691	1432.64	1432.64	717.329	717.329	1432.64	717.329	0.0002	0.07186	15.903	11.152	0.9977	2	1	1572	1583	30055.6			0.9979	0	FALSE	sp|P35579|MYH9_HUMAN	P35579	MYH9_HUMAN	MYH9	Myosin-9		sp|P35579-2|MYH9_HUMAN
tims_22nov0401_Slot1-6_1_3313.02888.02888.4	D:\DRM\AllBGNdigests\FullHumanDB\ADAMTS1_Active_BGN_1\interact-tims_22nov0401_Slot1-6_1_3313.pep.xml	HHGEAGHHLPEPSSR		DRTKISRA.HHGEAGHHLPEPSSR.ETGRGAKG	A	E	15	4	587.691	1646.77	1646.77	412.7	412.699	1646.77	412.699	0.002	1.447e-05	26.204	12.333	1	1	0	238	252	233145			0.762	0	TRUE	sp|O76061|STC2_HUMAN	O76061	STC2_HUMAN	STC2	Stanniocalcin-2
tims_22nov0401_Slot1-6_1_3313.02896.02896.3	D:\DRM\AllBGNdigests\FullHumanDB\ADAMTS1_Active_BGN_1\interact-tims_22nov0401_Slot1-6_1_3313.pep.xml	APGTPHSHTKPYVR		EVYRHFGK.APGTPHSHTKPYVR.SKGRKFER	K	S	14	3	587.691	1546.8	1546.8	516.608	516.607	1546.8	516.607	0.0002	0.0001845	23.457	11.176	1	2	1	155	168	97601			0.8424	0	FALSE	sp|Q07020|RL18_HUMAN	Q07020	RL18_HUMAN	RPL18	Large ribosomal subunit protein eL18		sp|Q07020-2|RL18_HUMAN
tims_22nov0401_Slot1-6_1_3313.02904.02904.4	D:\DRM\AllBGNdigests\FullHumanDB\ADAMTS1_Active_BGN_1\interact-tims_22nov0401_Slot1-6_1_3313.pep.xml	AHHGEAGHHLPEPSSR		VDRTKISR.AHHGEAGHHLPEPSSR.ETGRGAKG	R	E	16	4	587.691	1719.81	1719.8	430.959	430.959	1717.8	430.458	2.0017	2.274e-07	30.428	12.29	1	2	0	237	252	835749			0.7608	0	TRUE	sp|O76061|STC2_HUMAN	O76061	STC2_HUMAN	STC2	Stanniocalcin-2
tims_22nov0401_Slot1-6_1_3313.02915.02915.3	D:\DRM\AllBGNdigests\FullHumanDB\ADAMTS1_Active_BGN_1\interact-tims_22nov0401_Slot1-6_1_3313.pep.xml	ILCGKSENAR	ILCGKSENAR	TIEEIQQK.ILCGKSENAR.LVVQIDNA	K	L	10	3	588.857	1146.58	1146.58	383.201	383.201	1146.58	383.201	-0.0009	0.1161	14.912	11.767	0.9982	2	1	117	126	69939.4	3C(57.0215)		0.7251	0	TRUE	sp|P25690|K1M2_SHEEP	P25690	K1M2_SHEEP		Keratin, type I microfibrillar, 47.6 kDa
tims_22nov0401_Slot1-6_1_3313.02916.02916.2	D:\DRM\AllBGNdigests\FullHumanDB\ADAMTS1_Active_BGN_1\interact-tims_22nov0401_Slot1-6_1_3313.pep.xml	SSSSGSVGESSSKGP		GSSSGGHK.SSSSGSVGESSSKGP.RY	K	R	15	2	588.857	1339.59	1339.59	670.803	670.803	1338.59	670.302	1.0017	1.858e-08	41.862	15.921	1	1	1	568	582	3.08204e+06			0.9431	0	TRUE	sp|P13645|K1C10_HUMAN	P13645	K1C10_HUMAN	KRT10	Keratin, type I cytoskeletal 10
tims_22nov0401_Slot1-6_1_3313.02919.02919.4	D:\DRM\AllBGNdigests\FullHumanDB\ADAMTS1_Active_BGN_1\interact-tims_22nov0401_Slot1-6_1_3313.pep.xml	AHTVRHEEKVPCHVCGK	AHTVRHEEKVPCHVCGK	FATKDRIR.AHTVRHEEKVPCHVCGK.MISSAYIS	R	M	17	4	588.857	2042.99	2042.99	511.755	511.754	2042.99	511.755	-0.0011	0.0006512	22.484	10.721	1	2	2	383	399	52679.5	12C(57.0215),15C(57.0215)		0.81	0	FALSE	sp|P56270-2|MAZ_HUMAN	P56270-2	MAZ_HUMAN	MAZ	Isoform 2 of Myc-associated zinc finger protein		sp|P56270-3|MAZ_HUMAN, sp|P56270-4|MAZ_HUMAN, sp|P56270|MAZ_HUMAN
tims_22nov0401_Slot1-6_1_3313.02921.02921.2	D:\DRM\AllBGNdigests\FullHumanDB\ADAMTS1_Active_BGN_1\interact-tims_22nov0401_Slot1-6_1_3313.pep.xml	ISDMCKENR	ISDMCKENR	GHNVFKER.ISDMCKENR.ESIVVNYE	R	E	9	2	588.857	1151.51	1151.51	576.761	576.76	1151.51	576.76	0.0001	0.00819	17.236	8.666	0.9995	2	1	219	227	44201.5	5C(57.0215)		0.881	0	TRUE	sp|P49736|MCM2_HUMAN	P49736	MCM2_HUMAN	MCM2	DNA replication licensing factor MCM2
tims_22nov0401_Slot1-6_1_3313.02924.02924.2	D:\DRM\AllBGNdigests\FullHumanDB\ADAMTS1_Active_BGN_1\interact-tims_22nov0401_Slot1-6_1_3313.pep.xml	ADHGEPIGR		AGGSFTVR.ADHGEPIGR.GTKVIIHI	R	G	9	2	588.857	950.458	950.457	476.236	476.236	950.457	476.236	0.0003	0.01358	18.254	12.993	0.9996	2	0	169	177	441071			0.8457	0	FALSE	sp|P08238|HS90B_HUMAN	P08238	HS90B_HUMAN	HSP90AB1	Heat shock protein HSP 90-beta	HSP90AB3P	sp|Q58FF7|H90B3_HUMAN
tims_22nov0401_Slot1-6_1_3313.02926.02926.3	D:\DRM\AllBGNdigests\FullHumanDB\ADAMTS1_Active_BGN_1\interact-tims_22nov0401_Slot1-6_1_3313.pep.xml	ISDMCKENR	ISDMCKENR	GHNVFKER.ISDMCKENR.ESIVVNYE	R	E	9	3	588.857	1151.51	1151.51	384.843	384.843	1151.51	384.843	0.0012	0.07034	14.689	10.352	0.9998	2	1	219	227	35200.2	5C(57.0215)		0.7343	0	TRUE	sp|P49736|MCM2_HUMAN	P49736	MCM2_HUMAN	MCM2	DNA replication licensing factor MCM2
tims_22nov0401_Slot1-6_1_3313.02927.02927.3	D:\DRM\AllBGNdigests\FullHumanDB\ADAMTS1_Active_BGN_1\interact-tims_22nov0401_Slot1-6_1_3313.pep.xml	HSSGGGSRGGSSSGGGYGSGGGGSSSVK		GYGSGGGK.HSSGGGSRGGSSSGGGYGSGGGGSSSVK.GSSGEAFG	K	G	28	3	588.857	2313.98	2313.98	772.335	772.335	2313	772.006	0.9858	1.153e-09	36.553	13.033	1	2	1	596	623	26628.4			1.0487	0	TRUE	sp|P35908|K22E_HUMAN	P35908	K22E_HUMAN	KRT2	Keratin, type II cytoskeletal 2 epidermal
tims_22nov0401_Slot1-6_1_3313.02928.02928.2	D:\DRM\AllBGNdigests\FullHumanDB\ADAMTS1_Active_BGN_1\interact-tims_22nov0401_Slot1-6_1_3313.pep.xml	TSYAQHQQVR		KRNNQIRK.TSYAQHQQVR.QIRKKMME	K	Q	10	2	588.857	1216.6	1216.6	609.307	609.306	1216.59	609.305	0.0026	6.794e-06	26.907	13.407	1	2	0	153	162	67962.2			0.9231	0	TRUE	sp|P61247|RS3A_HUMAN	P61247	RS3A_HUMAN	RPS3A	Small ribosomal subunit protein eS1
tims_22nov0401_Slot1-6_1_3313.02929.02929.3	D:\DRM\AllBGNdigests\FullHumanDB\ADAMTS1_Active_BGN_1\interact-tims_22nov0401_Slot1-6_1_3313.pep.xml	VCHKDHEISYAK	VCHKDHEISYAK	GVCTVCAK.VCHKDHEISYAK.YGSFFCDC	K	Y	12	3	588.857	1485.7	1485.7	496.242	496.242	1485.7	496.242	-0.0004	0.0001481	24.226	10.98	1	2	1	1697	1708	25603	2C(57.0215)		0.8184	0	FALSE	sp|Q5T4S7-2|UBR4_HUMAN	Q5T4S7-2	UBR4_HUMAN	UBR4	Isoform 2 of E3 ubiquitin-protein ligase UBR4		sp|Q5T4S7-3|UBR4_HUMAN, sp|Q5T4S7-4|UBR4_HUMAN, sp|Q5T4S7-5|UBR4_HUMAN, sp|Q5T4S7|UBR4_HUMAN
tims_22nov0401_Slot1-6_1_3313.02930.02930.3	D:\DRM\AllBGNdigests\FullHumanDB\ADAMTS1_Active_BGN_1\interact-tims_22nov0401_Slot1-6_1_3313.pep.xml	VKDAVEQQGEVKK		STKVPASK.VKDAVEQQGEVKK.NKRERKEE	K	N	13	3	588.857	1456.79	1456.79	486.604	486.604	1456.79	486.603	0.0013	5.184e-08	35.619	12.265	1	2	2	174	186	169338			0.7865	0	TRUE	sp|Q9NX58|LYAR_HUMAN	Q9NX58	LYAR_HUMAN	LYAR	Cell growth-regulating nucleolar protein
tims_22nov0401_Slot1-6_1_3313.02935.02935.3	D:\DRM\AllBGNdigests\FullHumanDB\ADAMTS1_Active_BGN_1\interact-tims_22nov0401_Slot1-6_1_3313.pep.xml	LTHGLNEEQRK		RNPVWYQA.LTHGLNEEQRK.QIQDIATI	A	Q	11	3	588.857	1323.69	1323.69	442.237	442.237	1323.69	442.237	-0.0015	0.006529	20.309	11.991	0.9977	1	1	980	990	23917.7			0.7608	0	TRUE	sp|O95373|IPO7_HUMAN	O95373	IPO7_HUMAN	IPO7	Importin-7
tims_22nov0401_Slot1-6_1_3313.02937.02937.2	D:\DRM\AllBGNdigests\FullHumanDB\ADAMTS1_Active_BGN_1\interact-tims_22nov0401_Slot1-6_1_3313.pep.xml	ILCGKSENAR	ILCGKSENAR	TIEEIQQK.ILCGKSENAR.LVVQIDNA	K	L	10	2	588.857	1146.58	1146.58	574.299	574.298	1146.58	574.298	0.0011	0.0008746	19.281	10.418	1	2	1	117	126	47005.8	3C(57.0215)		0.9361	0	TRUE	sp|P25690|K1M2_SHEEP	P25690	K1M2_SHEEP		Keratin, type I microfibrillar, 47.6 kDa
tims_22nov0401_Slot1-6_1_3313.02938.02938.3	D:\DRM\AllBGNdigests\FullHumanDB\ADAMTS1_Active_BGN_1\interact-tims_22nov0401_Slot1-6_1_3313.pep.xml	DQHFRGDNEEQEK		YVEISQYR.DQHFRGDNEEQEK.LIKKSCTI	R	L	13	3	588.857	1630.7	1630.7	544.574	544.573	1630.7	544.573	0.0012	0.006252	15.432	9.113	0.9999	2	1	22	34	30550.8			0.8068	0	FALSE	sp|P52298|NCBP2_HUMAN	P52298	NCBP2_HUMAN	NCBP2	Nuclear cap-binding protein subunit 2		sp|P52298-3|NCBP2_HUMAN
tims_22nov0401_Slot1-6_1_3313.02940.02940.3	D:\DRM\AllBGNdigests\FullHumanDB\ADAMTS1_Active_BGN_1\interact-tims_22nov0401_Slot1-6_1_3313.pep.xml	SSSSEDSSSDEEEEQKKPMK		AATTPTRK.SSSSEDSSSDEEEEQKKPMK.NKPGPYSS	K	N	20	3	588.857	2242.93	2242.93	748.652	748.651	2242.94	748.653	-0.0068	0.009675	15.469	8.097	0.9999	2	2	274	293	22471			0.9049	0	FALSE	sp|Q14978-2|NOLC1_HUMAN	Q14978-2	NOLC1_HUMAN	NOLC1	Isoform Beta of Nucleolar and coiled-body phosphoprotein 1		sp|Q14978-3|NOLC1_HUMAN, sp|Q14978|NOLC1_HUMAN
tims_22nov0401_Slot1-6_1_3313.02954.02954.3	D:\DRM\AllBGNdigests\FullHumanDB\ADAMTS1_Active_BGN_1\interact-tims_22nov0401_Slot1-6_1_3313.pep.xml	HNQRPTFR		SQKKMHRK.HNQRPTFR.QMQIENVS	K	Q	8	3	588.857	1054.54	1054.54	352.521	352.521	1054.54	352.521	-0.0004	0.07899	14.994	10.992	0.9986	2	1	93	100	20927			0.7177	0	FALSE	sp|P21333-2|FLNA_HUMAN	P21333-2	FLNA_HUMAN	FLNA	Isoform 2 of Filamin-A		sp|P21333|FLNA_HUMAN
tims_22nov0401_Slot1-6_1_3313.02957.02957.3	D:\DRM\AllBGNdigests\FullHumanDB\ADAMTS1_Active_BGN_1\interact-tims_22nov0401_Slot1-6_1_3313.pep.xml	SPAKSPNPSTPR		QKHATGKK.SPAKSPNPSTPR.GKKRKAIP	K	G	12	3	588.857	1237.64	1237.64	413.555	413.555	1237.64	413.554	0.0024	0.0001287	24.319	10.679	1	2	1	392	403	64414.9			0.821	0	FALSE	sp|O76021|RL1D1_HUMAN	O76021	RL1D1_HUMAN	RSL1D1	Ribosomal L1 domain-containing protein 1		sp|O76021-2|RL1D1_HUMAN
tims_22nov0401_Slot1-6_1_3313.02961.02961.2	D:\DRM\AllBGNdigests\FullHumanDB\ADAMTS1_Active_BGN_1\interact-tims_22nov0401_Slot1-6_1_3313.pep.xml	ASEQMDGDNTTHPK		FPFIIFMR.ASEQMDGDNTTHPK.NAPESKKG	R	N	14	2	588.857	1529.64	1529.64	765.83	765.829	1529.64	765.828	0.0025	7.15e-06	23.248	8.526	1	2	0	338	351	38094.1			1.0313	0	FALSE	sp|Q9UKJ3-2|GPTC8_HUMAN	Q9UKJ3-2	GPTC8_HUMAN	GPATCH8	Isoform 2 of G patch domain-containing protein 8		sp|Q9UKJ3|GPTC8_HUMAN
tims_22nov0401_Slot1-6_1_3313.02968.02968.3	D:\DRM\AllBGNdigests\FullHumanDB\ADAMTS1_Active_BGN_1\interact-tims_22nov0401_Slot1-6_1_3313.pep.xml	HSSGGGSRGGSSSGGGYGSGGGGSSSVK		GYGSGGGK.HSSGGGSRGGSSSGGGYGSGGGGSSSVK.GSSGEAFG	K	G	28	3	590.023	2313.98	2313.98	772.335	772.335	2313	772.006	0.9858	8.5e-13	48.914	24.037	1	2	1	596	623	250.847			0.8996	0	TRUE	sp|P35908|K22E_HUMAN	P35908	K22E_HUMAN	KRT2	Keratin, type II cytoskeletal 2 epidermal
tims_22nov0401_Slot1-6_1_3313.02969.02969.4	D:\DRM\AllBGNdigests\FullHumanDB\ADAMTS1_Active_BGN_1\interact-tims_22nov0401_Slot1-6_1_3313.pep.xml	AHHGEAGHHLPEPSSR		VDRTKISR.AHHGEAGHHLPEPSSR.ETGRGAKG	R	E	16	4	590.023	1717.81	1717.81	430.459	430.459	1717.8	430.458	0.0018	1.981e-09	39.567	13.456	1	2	0	237	252	5715552			0.7817	0	TRUE	sp|O76061|STC2_HUMAN	O76061	STC2_HUMAN	STC2	Stanniocalcin-2
tims_22nov0401_Slot1-6_1_3313.02970.02970.3	D:\DRM\AllBGNdigests\FullHumanDB\ADAMTS1_Active_BGN_1\interact-tims_22nov0401_Slot1-6_1_3313.pep.xml	TSYAQHQQVR		KRNNQIRK.TSYAQHQQVR.QIRKKMME	K	Q	10	3	590.023	1216.6	1216.59	406.539	406.539	1216.59	406.539	-0.0004	0.05119	15.394	9.805	0.9989	2	0	153	162	106881			0.7433	0	TRUE	sp|P61247|RS3A_HUMAN	P61247	RS3A_HUMAN	RPS3A	Small ribosomal subunit protein eS1
tims_22nov0401_Slot1-6_1_3313.02972.02972.2	D:\DRM\AllBGNdigests\FullHumanDB\ADAMTS1_Active_BGN_1\interact-tims_22nov0401_Slot1-6_1_3313.pep.xml	QKPGAGCPSR	Q[111]KPGAGCPSR	WGTIAVVA.QKPGAGCPSR.CICFRTTV	A	C	10	2	590.023	1039.49	1039.49	520.751	520.75	1039.49	520.751	-0.0008	0.001652	19.705	10.025	0.997	1	1	30	39	303177	1Q(-17.0265),7C(57.0215)		0.8515	0	FALSE	sp|Q92626|PXDN_HUMAN	Q92626	PXDN_HUMAN	PXDN	Peroxidasin homolog		sp|Q92626-2|PXDN_HUMAN
tims_22nov0401_Slot1-6_1_3313.02975.02975.2	D:\DRM\AllBGNdigests\FullHumanDB\ADAMTS1_Active_BGN_1\interact-tims_22nov0401_Slot1-6_1_3313.pep.xml	AHHGEAGHHLPEPSSR		VDRTKISR.AHHGEAGHHLPEPSSR.ETGRGAKG	R	E	16	2	590.023	1717.8	1717.8	859.908	859.908	1717.8	859.909	-0.0013	0.02092	12.012	7.156	0.9993	2	0	237	252	401711			1.0797	0	TRUE	sp|O76061|STC2_HUMAN	O76061	STC2_HUMAN	STC2	Stanniocalcin-2
tims_22nov0401_Slot1-6_1_3313.02985.02985.2	D:\DRM\AllBGNdigests\FullHumanDB\ADAMTS1_Active_BGN_1\interact-tims_22nov0401_Slot1-6_1_3313.pep.xml	ASEQMDGDNTTHPK		FPFIIFMR.ASEQMDGDNTTHPK.NAPESKKG	R	N	14	2	590.023	1529.64	1529.64	765.828	765.828	1529.64	765.828	-0.0006	4.162e-08	32.164	9.508	1	2	0	338	351	38102.8			1.0297	0	FALSE	sp|Q9UKJ3-2|GPTC8_HUMAN	Q9UKJ3-2	GPTC8_HUMAN	GPATCH8	Isoform 2 of G patch domain-containing protein 8		sp|Q9UKJ3|GPTC8_HUMAN
tims_22nov0401_Slot1-6_1_3313.02987.02987.2	D:\DRM\AllBGNdigests\FullHumanDB\ADAMTS1_Active_BGN_1\interact-tims_22nov0401_Slot1-6_1_3313.pep.xml	SIQPEEKER		AEWIIAVR.SIQPEEKER.IGQFVFAR	R	I	9	2	590.023	1114.56	1114.56	558.289	558.288	1114.56	558.288	0.0003	2.324	12.465	12.094	0.9373	2	1	39	47	50663.1			0.8959	0	FALSE	sp|Q9NRN7|ADPPT_HUMAN	Q9NRN7	ADPPT_HUMAN	AASDHPPT	L-aminoadipate-semialdehyde dehydrogenase-phosphopantetheinyl transferase		sp|Q9NRN7-2|ADPPT_HUMAN
tims_22nov0401_Slot1-6_1_3313.02990.02990.3	D:\DRM\AllBGNdigests\FullHumanDB\ADAMTS1_Active_BGN_1\interact-tims_22nov0401_Slot1-6_1_3313.pep.xml	SHHAASTTTAPTPAAR		GSPVRQRR.SHHAASTTTAPTPAAR.STASAITK	R	S	16	3	590.023	1575.78	1575.78	526.268	526.267	1575.78	526.266	0.0045	1.16e-06	25.666	10.187	1	2	0	1084	1099	87969			0.8212	0	FALSE	sp|Q7Z6Z7-2|HUWE1_HUMAN	Q7Z6Z7-2	HUWE1_HUMAN	HUWE1	Isoform 2 of E3 ubiquitin-protein ligase HUWE1		sp|Q7Z6Z7-3|HUWE1_HUMAN, sp|Q7Z6Z7|HUWE1_HUMAN
tims_22nov0401_Slot1-6_1_3313.02997.02997.3	D:\DRM\AllBGNdigests\FullHumanDB\ADAMTS1_Active_BGN_1\interact-tims_22nov0401_Slot1-6_1_3313.pep.xml	KREAEEVYR		EVEKARAK.KREAEEVYR.NSMPASSF	K	N	9	3	590.023	1178.61	1178.6	393.876	393.875	1178.6	393.875	0.0002	0.03121	17.633	13.048	0.9963	2	2	232	240	23194.1			0.7427	0	FALSE	sp|Q96HJ9-2|FMC1_HUMAN	Q96HJ9-2	FMC1_HUMAN	FMC1	Isoform 2 of Protein FMC1 homolog	LUC7L2	sp|Q9Y383-2|LC7L2_HUMAN, sp|Q9Y383-3|LC7L2_HUMAN, sp|Q9Y383|LC7L2_HUMAN
tims_22nov0401_Slot1-6_1_3313.03001.03001.2	D:\DRM\AllBGNdigests\FullHumanDB\ADAMTS1_Active_BGN_1\interact-tims_22nov0401_Slot1-6_1_3313.pep.xml	TVEQTATTTNK		KKEKKKAK.TVEQTATTTNK.KPGQGTPN	K	K	11	2	590.023	1192.59	1192.59	597.305	597.304	1192.59	597.304	0.0002	0.0006046	21.847	10.691	0.9999	2	0	112	122	52540.8			0.8995	0	TRUE	sp|P08579|RU2B_HUMAN	P08579	RU2B_HUMAN	SNRPB2	U2 small nuclear ribonucleoprotein B''
tims_22nov0401_Slot1-6_1_3313.03002.03002.3	D:\DRM\AllBGNdigests\FullHumanDB\ADAMTS1_Active_BGN_1\interact-tims_22nov0401_Slot1-6_1_3313.pep.xml	HHGEAGHHLPEPSSR		DRTKISRA.HHGEAGHHLPEPSSR.ETGRGAKG	A	E	15	3	590.023	1646.76	1646.76	549.928	549.927	1646.77	549.929	-0.0056	2.814e-05	24.192	10.895	1	1	0	238	252	71998.5			0.8517	0	TRUE	sp|O76061|STC2_HUMAN	O76061	STC2_HUMAN	STC2	Stanniocalcin-2
tims_22nov0401_Slot1-6_1_3313.03010.03010.4	D:\DRM\AllBGNdigests\FullHumanDB\ADAMTS1_Active_BGN_1\interact-tims_22nov0401_Slot1-6_1_3313.pep.xml	APGTPHSHTKPYVR		EVYRHFGK.APGTPHSHTKPYVR.SKGRKFER	K	S	14	4	590.023	1546.8	1546.8	387.707	387.707	1546.8	387.707	-0.0008	0.002591	18.785	10.541	1	2	1	155	168	28971.9			0.749	0	FALSE	sp|Q07020|RL18_HUMAN	Q07020	RL18_HUMAN	RPL18	Large ribosomal subunit protein eL18		sp|Q07020-2|RL18_HUMAN
tims_22nov0401_Slot1-6_1_3313.03016.03016.3	D:\DRM\AllBGNdigests\FullHumanDB\ADAMTS1_Active_BGN_1\interact-tims_22nov0401_Slot1-6_1_3313.pep.xml	IHTGEKPYKCEECGK	IHTGEKPYKCEECGK	SHITTHKR.IHTGEKPYKCEECGK.AFNISSQI	R	A	15	3	590.023	1834.84	1834.84	612.621	612.62	1834.83	612.619	0.0047	0.2435	15	15	0.9623	2	2	427	441	33355.8	10C(57.0215),13C(57.0215)		0.8604	0	FALSE	sp|A6NK75|ZNF98_HUMAN	A6NK75	ZNF98_HUMAN	ZNF98	Zinc finger protein 98	ZFP62, ZNF100, ZNF107, ZNF117, ZNF141, ZNF208, ZNF224, ZNF226, ZNF227, ZNF234, ZNF253, ZNF254, ZNF257, ZNF273, ZNF284, ZNF420, ZNF429, ZNF43, ZNF430, ZNF431, ZNF45, ZNF486, ZNF492, ZNF493, ZNF506, ZNF595, ZNF626, ZNF66, ZNF675, ZNF676, ZNF678, ZNF680, ZNF681, ZNF682, ZNF695, ZNF708, ZNF714, ZNF718, ZNF721, ZNF723, ZNF724, ZNF726, ZNF727, ZNF728, ZNF729, ZNF730, ZNF732, ZNF736, ZNF737, ZNF738, ZNF…	sp|A6NN14|ZN729_HUMAN, sp|A6NNF4|ZN726_HUMAN, sp|A8MTY0|ZN724_HUMAN, sp|A8MUV8|ZN727_HUMAN, sp|A8MXY4|ZNF99_HUMAN, sp|B4DX44|ZN736_HUMAN, sp|B4DXR9|ZN732_HUMAN, sp|O43345-2|ZN208_HUMAN, sp|O43345|ZN208_HUMAN, sp|O75346-2|ZN253_HUMAN, sp|O75346|ZN253_HUMAN, sp|O75373|ZN737_HUMAN, sp|O75437|ZN254_HUMAN, sp|O95780-2|ZN682_HUMAN, sp|O95780-3|ZN682_HUMAN, sp|O95780|ZN682_HUMAN, sp|P0DKX0|ZN728_HUMAN, …
tims_22nov0401_Slot1-6_1_3313.03029.03029.3	D:\DRM\AllBGNdigests\FullHumanDB\ADAMTS1_Active_BGN_1\interact-tims_22nov0401_Slot1-6_1_3313.pep.xml	HSSGGGSRGGSSSGGGYGSGGGGSSSVK		GYGSGGGK.HSSGGGSRGGSSSGGGYGSGGGGSSSVK.GSSGEAFG	K	G	28	3	591.193	2313.99	2313.99	772.337	772.337	2313	772.006	0.9924	8.971e-11	40.214	15.537	1	2	1	596	623	116.748			0.9176	0	TRUE	sp|P35908|K22E_HUMAN	P35908	K22E_HUMAN	KRT2	Keratin, type II cytoskeletal 2 epidermal
tims_22nov0401_Slot1-6_1_3313.03030.03030.3	D:\DRM\AllBGNdigests\FullHumanDB\ADAMTS1_Active_BGN_1\interact-tims_22nov0401_Slot1-6_1_3313.pep.xml	AHHGEAGHHLPEPSSR		VDRTKISR.AHHGEAGHHLPEPSSR.ETGRGAKG	R	E	16	3	591.193	1717.8	1717.8	573.609	573.608	1717.8	573.608	-0.0007	1.669e-09	37.066	12.077	1	2	0	237	252	2.82187e+06			0.8668	0	TRUE	sp|O76061|STC2_HUMAN	O76061	STC2_HUMAN	STC2	Stanniocalcin-2
tims_22nov0401_Slot1-6_1_3313.03031.03031.3	D:\DRM\AllBGNdigests\FullHumanDB\ADAMTS1_Active_BGN_1\interact-tims_22nov0401_Slot1-6_1_3313.pep.xml	VKDAVEQQGEVKK		STKVPASK.VKDAVEQQGEVKK.NKRERKEE	K	N	13	3	591.193	1456.79	1456.79	486.604	486.603	1456.79	486.603	-0.0003	4.42e-09	42.549	14.765	1	2	2	174	186	206364			0.7888	0	TRUE	sp|Q9NX58|LYAR_HUMAN	Q9NX58	LYAR_HUMAN	LYAR	Cell growth-regulating nucleolar protein
tims_22nov0401_Slot1-6_1_3313.03032.03032.3	D:\DRM\AllBGNdigests\FullHumanDB\ADAMTS1_Active_BGN_1\interact-tims_22nov0401_Slot1-6_1_3313.pep.xml	VRAEEREQIK		QIDPAIQR.VRAEEREQIK.TINNKFAS	R	T	10	3	591.193	1256.68	1256.68	419.902	419.902	1256.68	419.902	-0.0001	0.01387	16.843	10.103	0.9999	2	2	159	168	2.34996e+06			0.7454	0	FALSE	sp|P04259|K2C6B_HUMAN	P04259	K2C6B_HUMAN	KRT6B	Keratin, type II cytoskeletal 6B	KRT6A, KRT6C, KRT75	sp|O95678|K2C75_HUMAN, sp|P02538|K2C6A_HUMAN, sp|P48668|K2C6C_HUMAN
tims_22nov0401_Slot1-6_1_3313.03035.03035.2	D:\DRM\AllBGNdigests\FullHumanDB\ADAMTS1_Active_BGN_1\interact-tims_22nov0401_Slot1-6_1_3313.pep.xml	VAQVEGACRR	VAQVEGACRR	TVGHFDQR.VAQVEGACRR.LGIIAAGI	R	L	10	2	591.193	1144.58	1144.58	573.297	573.296	1144.58	573.296	0.0007	2.327	10.665	9.064	0.91	2	1	693	702	86272	8C(57.0215)		0.9083	0	FALSE	sp|Q9NT22|EMIL3_HUMAN	Q9NT22	EMIL3_HUMAN	EMILIN3	EMILIN-3		sp|Q9NT22-2|EMIL3_HUMAN
tims_22nov0401_Slot1-6_1_3313.03037.03037.2	D:\DRM\AllBGNdigests\FullHumanDB\ADAMTS1_Active_BGN_1\interact-tims_22nov0401_Slot1-6_1_3313.pep.xml	ADHGEPIGR		AGGSFTVR.ADHGEPIGR.GTKVIIHI	R	G	9	2	591.193	950.458	950.458	476.236	476.236	950.457	476.236	0.0006	2.594e-05	25.599	17.659	1	2	0	169	177	476428			0.8478	0	FALSE	sp|P08238|HS90B_HUMAN	P08238	HS90B_HUMAN	HSP90AB1	Heat shock protein HSP 90-beta	HSP90AB3P	sp|Q58FF7|H90B3_HUMAN
tims_22nov0401_Slot1-6_1_3313.03039.03039.4	D:\DRM\AllBGNdigests\FullHumanDB\ADAMTS1_Active_BGN_1\interact-tims_22nov0401_Slot1-6_1_3313.pep.xml	HHKSDPYSTGHLR		IQHHHSPR.HHKSDPYSTGHLR.EAPSPIMI	R	E	13	4	591.193	1533.74	1533.74	384.443	384.443	1533.74	384.443	-0.0002	0.0003713	20.167	10.963	1	2	1	1048	1060	67618.4			0.7361	0	TRUE	sp|O60885|BRD4_HUMAN	O60885	BRD4_HUMAN	BRD4	Bromodomain-containing protein 4
tims_22nov0401_Slot1-6_1_3313.03043.03043.3	D:\DRM\AllBGNdigests\FullHumanDB\ADAMTS1_Active_BGN_1\interact-tims_22nov0401_Slot1-6_1_3313.pep.xml	GSGGGSSGGSIGGRGSSSGGVK		GGGSSGGR.GSGGGSSGGSIGGRGSSSGGVK.SSGGSSSV	R	S	22	3	591.193	1750.82	1750.82	584.615	584.614	1750.82	584.614	0.0007	1.262e-06	27.434	10.524	1	2	1	603	624	155213			0.8878	0	TRUE	sp|P04264|K2C1_HUMAN	P04264	K2C1_HUMAN	KRT1	Keratin, type II cytoskeletal 1
tims_22nov0401_Slot1-6_1_3313.03051.03051.3	D:\DRM\AllBGNdigests\FullHumanDB\ADAMTS1_Active_BGN_1\interact-tims_22nov0401_Slot1-6_1_3313.pep.xml	IHTGEKPYKCEECGK	IHTGEKPYKCEECGK	SHITTHKR.IHTGEKPYKCEECGK.AFNISSQI	R	A	15	3	591.193	1834.84	1834.84	612.62	612.619	1834.83	612.619	0.0013	0.06369	19.197	19.197	0.9883	2	2	427	441	33916.9	10C(57.0215),13C(57.0215)		0.8611	0	FALSE	sp|A6NK75|ZNF98_HUMAN	A6NK75	ZNF98_HUMAN	ZNF98	Zinc finger protein 98	ZFP62, ZNF100, ZNF107, ZNF117, ZNF141, ZNF208, ZNF224, ZNF226, ZNF227, ZNF234, ZNF253, ZNF254, ZNF257, ZNF273, ZNF284, ZNF420, ZNF429, ZNF43, ZNF430, ZNF431, ZNF45, ZNF486, ZNF492, ZNF493, ZNF506, ZNF595, ZNF626, ZNF66, ZNF675, ZNF676, ZNF678, ZNF680, ZNF681, ZNF682, ZNF695, ZNF708, ZNF714, ZNF718, ZNF721, ZNF723, ZNF724, ZNF726, ZNF727, ZNF728, ZNF729, ZNF730, ZNF732, ZNF736, ZNF737, ZNF738, ZNF…	sp|A6NN14|ZN729_HUMAN, sp|A6NNF4|ZN726_HUMAN, sp|A8MTY0|ZN724_HUMAN, sp|A8MUV8|ZN727_HUMAN, sp|A8MXY4|ZNF99_HUMAN, sp|B4DX44|ZN736_HUMAN, sp|B4DXR9|ZN732_HUMAN, sp|O43345-2|ZN208_HUMAN, sp|O43345|ZN208_HUMAN, sp|O75346-2|ZN253_HUMAN, sp|O75346|ZN253_HUMAN, sp|O75373|ZN737_HUMAN, sp|O75437|ZN254_HUMAN, sp|O95780-2|ZN682_HUMAN, sp|O95780-3|ZN682_HUMAN, sp|O95780|ZN682_HUMAN, sp|P0DKX0|ZN728_HUMAN, …
tims_22nov0401_Slot1-6_1_3313.03052.03052.3	D:\DRM\AllBGNdigests\FullHumanDB\ADAMTS1_Active_BGN_1\interact-tims_22nov0401_Slot1-6_1_3313.pep.xml	HHKSDPYSTGHLR		IQHHHSPR.HHKSDPYSTGHLR.EAPSPIMI	R	E	13	3	591.193	1533.75	1533.74	512.256	512.256	1533.74	512.255	0.0013	1.072e-07	28.517	9.588	1	2	1	1048	1060	72710.3			0.8308	0	TRUE	sp|O60885|BRD4_HUMAN	O60885	BRD4_HUMAN	BRD4	Bromodomain-containing protein 4
tims_22nov0401_Slot1-6_1_3313.03053.03053.3	D:\DRM\AllBGNdigests\FullHumanDB\ADAMTS1_Active_BGN_1\interact-tims_22nov0401_Slot1-6_1_3313.pep.xml	ISEDKNPDYRK		YAAAVIFR.ISEDKNPDYRK.RVSVEITN	R	R	11	3	591.193	1363.67	1363.67	455.565	455.564	1363.67	455.565	-0.0025	5.262e-05	23.047	11.26	1	2	2	652	662	42404.8			0.7578	0	TRUE	sp|P14923|PLAK_HUMAN	P14923	PLAK_HUMAN	JUP	Junction plakoglobin
tims_22nov0401_Slot1-6_1_3313.03057.03057.2	D:\DRM\AllBGNdigests\FullHumanDB\ADAMTS1_Active_BGN_1\interact-tims_22nov0401_Slot1-6_1_3313.pep.xml	VKDAVEQQGEVKK		STKVPASK.VKDAVEQQGEVKK.NKRERKEE	K	N	13	2	591.193	1456.79	1456.79	729.401	729.4	1456.79	729.402	-0.0026	5.618e-06	26.566	11.26	1	2	2	174	186	48043.3			1.0285	0	TRUE	sp|Q9NX58|LYAR_HUMAN	Q9NX58	LYAR_HUMAN	LYAR	Cell growth-regulating nucleolar protein
tims_22nov0401_Slot1-6_1_3313.03058.03058.2	D:\DRM\AllBGNdigests\FullHumanDB\ADAMTS1_Active_BGN_1\interact-tims_22nov0401_Slot1-6_1_3313.pep.xml	SSSSGSVGESSSKGP		GSSSGGHK.SSSSGSVGESSSKGP.RY	K	R	15	2	591.193	1338.59	1338.59	670.302	670.302	1338.59	670.302	-0.0007	4.785e-08	32.451	12.843	1	1	1	568	582	421398			0.9969	0	TRUE	sp|P13645|K1C10_HUMAN	P13645	K1C10_HUMAN	KRT10	Keratin, type I cytoskeletal 10
tims_22nov0401_Slot1-6_1_3313.03063.03063.3	D:\DRM\AllBGNdigests\FullHumanDB\ADAMTS1_Active_BGN_1\interact-tims_22nov0401_Slot1-6_1_3313.pep.xml	KPNEGADGQWKK		AKVEFNIR.KPNEGADGQWKK.GFVIHKSK	R	G	12	3	591.193	1356.67	1356.67	453.231	453.231	1356.68	453.233	-0.007	3.15e-08	32.803	10.672	1	2	2	295	306	151486			0.7625	0	FALSE	sp|Q8NC51-3|SERB1_HUMAN	Q8NC51-3	SERB1_HUMAN	SERBP1	Isoform 3 of SERPINE1 mRNA-binding protein 1		sp|Q8NC51-2|SERB1_HUMAN, sp|Q8NC51-4|SERB1_HUMAN, sp|Q8NC51|SERB1_HUMAN
tims_22nov0401_Slot1-6_1_3313.03065.03065.2	D:\DRM\AllBGNdigests\FullHumanDB\ADAMTS1_Active_BGN_1\interact-tims_22nov0401_Slot1-6_1_3313.pep.xml	AHHGEAGHHLPEPSSR		VDRTKISR.AHHGEAGHHLPEPSSR.ETGRGAKG	R	E	16	2	591.193	1717.8	1717.8	859.907	859.907	1717.8	859.909	-0.003	3.148e-05	17.977	7.693	1	2	0	237	252	433658			1.1146	0	TRUE	sp|O76061|STC2_HUMAN	O76061	STC2_HUMAN	STC2	Stanniocalcin-2
tims_22nov0401_Slot1-6_1_3313.03070.03070.2	D:\DRM\AllBGNdigests\FullHumanDB\ADAMTS1_Active_BGN_1\interact-tims_22nov0401_Slot1-6_1_3313.pep.xml	RPAETNLR		CEVFKYNR.RPAETNLR.HTCKRIMD	R	H	8	2	591.193	955.521	955.521	478.768	478.768	955.52	478.767	0.0008	0.006911	16.532	8.669	0.9995	2	1	107	114	169975			0.828	0	TRUE	sp|P15104|GLNA_HUMAN	P15104	GLNA_HUMAN	GLUL	Glutamine synthetase
tims_22nov0401_Slot1-6_1_3313.03077.03077.2	D:\DRM\AllBGNdigests\FullHumanDB\ADAMTS1_Active_BGN_1\interact-tims_22nov0401_Slot1-6_1_3313.pep.xml	SAAQAAAQTNSNAAGK		GVGGPGAK.SAAQAAAQTNSNAAGK.QIRKESQK	K	Q	16	2	591.193	1459.69	1459.69	730.852	730.852	1459.7	730.858	-0.0127	3.195e-11	50.092	14.208	1	2	0	53	68	343313			0.9817	0	FALSE	sp|Q8NC51-3|SERB1_HUMAN	Q8NC51-3	SERB1_HUMAN	SERBP1	Isoform 3 of SERPINE1 mRNA-binding protein 1		sp|Q8NC51-2|SERB1_HUMAN, sp|Q8NC51-4|SERB1_HUMAN, sp|Q8NC51|SERB1_HUMAN
tims_22nov0401_Slot1-6_1_3313.03085.03085.3	D:\DRM\AllBGNdigests\FullHumanDB\ADAMTS1_Active_BGN_1\interact-tims_22nov0401_Slot1-6_1_3313.pep.xml	HHGEAGHHLPEPSSR		DRTKISRA.HHGEAGHHLPEPSSR.ETGRGAKG	A	E	15	3	591.193	1646.77	1646.77	549.929	549.929	1646.77	549.929	-0.0007	9.338e-05	22.677	11.867	0.9999	1	0	238	252	95721			0.8546	0	TRUE	sp|O76061|STC2_HUMAN	O76061	STC2_HUMAN	STC2	Stanniocalcin-2
tims_22nov0401_Slot1-6_1_3313.03094.03094.2	D:\DRM\AllBGNdigests\FullHumanDB\ADAMTS1_Active_BGN_1\interact-tims_22nov0401_Slot1-6_1_3313.pep.xml	SAAQAAAQTNSNAAGK		GVGGPGAK.SAAQAAAQTNSNAAGK.QIRKESQK	K	Q	16	2	592.36	1459.7	1459.7	730.859	730.859	1459.7	730.858	0.0015	4.722e-08	38.049	13.629	1	2	0	53	68	623378			0.9834	0	FALSE	sp|Q8NC51-3|SERB1_HUMAN	Q8NC51-3	SERB1_HUMAN	SERBP1	Isoform 3 of SERPINE1 mRNA-binding protein 1		sp|Q8NC51-2|SERB1_HUMAN, sp|Q8NC51-4|SERB1_HUMAN, sp|Q8NC51|SERB1_HUMAN
tims_22nov0401_Slot1-6_1_3313.03095.03095.2	D:\DRM\AllBGNdigests\FullHumanDB\ADAMTS1_Active_BGN_1\interact-tims_22nov0401_Slot1-6_1_3313.pep.xml	SSSSGSVGESSSKGP		GSSSGGHK.SSSSGSVGESSSKGP.RY	K	R	15	2	592.36	1338.6	1338.59	670.305	670.304	1338.59	670.302	0.0043	1.056e-08	49.222	17.081	1	1	1	568	582	3.09921e+06			0.9296	0	TRUE	sp|P13645|K1C10_HUMAN	P13645	K1C10_HUMAN	KRT10	Keratin, type I cytoskeletal 10
tims_22nov0401_Slot1-6_1_3313.03096.03096.2	D:\DRM\AllBGNdigests\FullHumanDB\ADAMTS1_Active_BGN_1\interact-tims_22nov0401_Slot1-6_1_3313.pep.xml	QKPGAGCPSR	Q[111]KPGAGCPSR	WGTIAVVA.QKPGAGCPSR.CICFRTTV	A	C	10	2	592.36	1039.49	1039.49	520.751	520.751	1039.49	520.751	0.0002	1.265e-05	27.191	10.923	1	1	1	30	39	375298	1Q(-17.0265),7C(57.0215)		0.852	0	FALSE	sp|Q92626|PXDN_HUMAN	Q92626	PXDN_HUMAN	PXDN	Peroxidasin homolog		sp|Q92626-2|PXDN_HUMAN
tims_22nov0401_Slot1-6_1_3313.03103.03103.2	D:\DRM\AllBGNdigests\FullHumanDB\ADAMTS1_Active_BGN_1\interact-tims_22nov0401_Slot1-6_1_3313.pep.xml	SSSSGSVGESSSKGP		GSSSGGHK.SSSSGSVGESSSKGP.RY	K	R	15	2	592.36	1339.6	1339.6	670.807	670.807	1338.59	670.302	1.0094	2.141e-11	49.148	14.075	1	1	1	568	582	3.10095e+06			0.9209	0	TRUE	sp|P13645|K1C10_HUMAN	P13645	K1C10_HUMAN	KRT10	Keratin, type I cytoskeletal 10
tims_22nov0401_Slot1-6_1_3313.03104.03104.2	D:\DRM\AllBGNdigests\FullHumanDB\ADAMTS1_Active_BGN_1\interact-tims_22nov0401_Slot1-6_1_3313.pep.xml	VGGRLEDTK		EIIKVEGK.VGGRLEDTK.LIKGVIVD	K	L	9	2	592.36	973.521	973.52	487.768	487.767	973.519	487.767	0.0007	1.855	14.727	10.967	0.8985	2	1	215	223	231999			0.8436	0	FALSE	sp|P48643|TCPE_HUMAN	P48643	TCPE_HUMAN	CCT5	T-complex protein 1 subunit epsilon		sp|P48643-2|TCPE_HUMAN
tims_22nov0401_Slot1-6_1_3313.03105.03105.2	D:\DRM\AllBGNdigests\FullHumanDB\ADAMTS1_Active_BGN_1\interact-tims_22nov0401_Slot1-6_1_3313.pep.xml	GYSPTHREEE		SSEKKERK.GYSPTHREEE.YGKNHHNS	K	Y	10	2	592.36	1203.52	1203.52	602.766	602.765	1203.52	602.765	0.0002	0.1062	13.727	10.512	0.9229	1	1	163	172	47568			0.8954	0	TRUE	sp|P20930|FILA_HUMAN	P20930	FILA_HUMAN	FLG	Filaggrin
tims_22nov0401_Slot1-6_1_3313.03114.03114.5	D:\DRM\AllBGNdigests\FullHumanDB\ADAMTS1_Active_BGN_1\interact-tims_22nov0401_Slot1-6_1_3313.pep.xml	GRHGSGSGHSSSYGQHGSGSGWSSSSGR		GSGQSPSR.GRHGSGSGHSSSYGQHGSGSGWSSSSGR.HGSGSGQS	R	H	28	5	592.36	2689.14	2689.14	538.836	538.836	2689.14	538.835	0.0056	5.437e-05	24.593	11.532	1	2	1	1363	1390	52049			0.8681	0	TRUE	sp|Q86YZ3|HORN_HUMAN	Q86YZ3	HORN_HUMAN	HRNR	Hornerin
tims_22nov0401_Slot1-6_1_3313.03115.03115.2	D:\DRM\AllBGNdigests\FullHumanDB\ADAMTS1_Active_BGN_1\interact-tims_22nov0401_Slot1-6_1_3313.pep.xml	SPYGGGRPGR		KHIDFSIR.SPYGGGRPGR.VKRKNAKK	R	V	10	2	592.36	1002.5	1002.5	502.258	502.257	1002.5	502.257	0.0004	0.003813	19.676	9.318	0.9992	2	1	163	172	146368			0.8362	0	TRUE	sp|P46781|RS9_HUMAN	P46781	RS9_HUMAN	RPS9	Small ribosomal subunit protein uS4
tims_22nov0401_Slot1-6_1_3313.03117.03117.4	D:\DRM\AllBGNdigests\FullHumanDB\ADAMTS1_Active_BGN_1\interact-tims_22nov0401_Slot1-6_1_3313.pep.xml	SLGSSHSNSSSSSLTEKDQHHPK		QKTKEQRK.SLGSSHSNSSSSSLTEKDQHHPK.HHHHHHHH	K	H	23	4	592.36	2436.13	2436.13	610.041	610.04	2436.13	610.039	0.0053	2.919e-07	28.782	11.358	1	2	1	148	170	44333.4			0.8805	0	FALSE	sp|Q5HYJ3|FA76B_HUMAN	Q5HYJ3	FA76B_HUMAN	FAM76B	Protein FAM76B		sp|Q5HYJ3-2|FA76B_HUMAN, sp|Q5HYJ3-3|FA76B_HUMAN
tims_22nov0401_Slot1-6_1_3313.03121.03121.3	D:\DRM\AllBGNdigests\FullHumanDB\ADAMTS1_Active_BGN_1\interact-tims_22nov0401_Slot1-6_1_3313.pep.xml	KQQQEPTGEPSPK		KRGRGRPR.KQQQEPTGEPSPK.RPRGRPKG	R	R	13	3	592.36	1452.72	1452.72	485.247	485.247	1452.72	485.248	-0.0025	0.004095	21.167	12.68	1	2	1	34	46	44750.2			0.7908	0	FALSE	sp|P52926|HMGA2_HUMAN	P52926	HMGA2_HUMAN	HMGA2	High mobility group protein HMGI-C		sp|P52926-2|HMGA2_HUMAN, sp|P52926-3|HMGA2_HUMAN, sp|P52926-4|HMGA2_HUMAN, sp|P52926-5|HMGA2_HUMAN, sp|P52926-6|HMGA2_HUMAN
tims_22nov0401_Slot1-6_1_3313.03125.03125.2	D:\DRM\AllBGNdigests\FullHumanDB\ADAMTS1_Active_BGN_1\interact-tims_22nov0401_Slot1-6_1_3313.pep.xml	SCDPLKKPK	SCDPLKKPK	DGGVISHE.SCDPLKKPK.HFIDFCTM	E	H	9	2	592.36	1071.58	1071.57	536.795	536.794	1071.57	536.795	-0.0004	0.000112	21.335	11.471	0.9984	1	2	947	955	64938	2C(57.0215)		0.8968	0	TRUE	sp|Q9UHI8|ATS1_HUMAN	Q9UHI8	ATS1_HUMAN	ADAMTS1	A disintegrin and metalloproteinase with thrombospondin motifs 1
tims_22nov0401_Slot1-6_1_3313.03128.03128.2	D:\DRM\AllBGNdigests\FullHumanDB\ADAMTS1_Active_BGN_1\interact-tims_22nov0401_Slot1-6_1_3313.pep.xml	SSSSGSVGESSSKGP		GSSSGGHK.SSSSGSVGESSSKGP.RY	K	R	15	2	592.36	1338.59	1338.59	670.302	670.302	1338.59	670.302	-0.0007	1.701e-09	37.067	11.291	1	1	1	568	582	392610			0.9752	0	TRUE	sp|P13645|K1C10_HUMAN	P13645	K1C10_HUMAN	KRT10	Keratin, type I cytoskeletal 10
tims_22nov0401_Slot1-6_1_3313.03129.03129.2	D:\DRM\AllBGNdigests\FullHumanDB\ADAMTS1_Active_BGN_1\interact-tims_22nov0401_Slot1-6_1_3313.pep.xml	HSASQEGQDTIR		EQARDSSR.HSASQEGQDTIR.GHPGSSRG	R	G	12	2	592.36	1327.61	1327.61	664.813	664.813	1327.61	664.813	-0.0004	4.095e-08	30.474	9.693	1	2	0	506	517	53041.8			0.9434	0	TRUE	sp|P20930|FILA_HUMAN	P20930	FILA_HUMAN	FLG	Filaggrin
tims_22nov0401_Slot1-6_1_3313.03131.03131.3	D:\DRM\AllBGNdigests\FullHumanDB\ADAMTS1_Active_BGN_1\interact-tims_22nov0401_Slot1-6_1_3313.pep.xml	EITIRGEHCNKK	EITIRGEHCNKK	GEEIIQKK.EITIRGEHCNKK.AVFSRISK	K	A	12	3	592.36	1483.76	1483.76	495.595	495.595	1483.76	495.593	0.0058	2.716e-06	29.798	12.033	1	2	2	652	663	143730	9C(57.0215)		0.7744	0	TRUE	sp|P17948-2|VGFR1_HUMAN	P17948-2	VGFR1_HUMAN	FLT1	Isoform 2 of Vascular endothelial growth factor receptor 1
tims_22nov0401_Slot1-6_1_3313.03145.03145.3	D:\DRM\AllBGNdigests\FullHumanDB\ADAMTS1_Active_BGN_1\interact-tims_22nov0401_Slot1-6_1_3313.pep.xml	VNVGAGSHPNKVK		SIPNSPFR.VNVGAGSHPNKVK.VYGPGVAK	R	V	13	3	592.36	1305.72	1305.72	436.247	436.246	1305.72	436.246	0.0023	0.0006781	20.949	10.478	1	2	1	761	773	31711.9			0.7643	0	FALSE	sp|P21333-2|FLNA_HUMAN	P21333-2	FLNA_HUMAN	FLNA	Isoform 2 of Filamin-A		sp|P21333|FLNA_HUMAN
tims_22nov0401_Slot1-6_1_3313.03150.03150.3	D:\DRM\AllBGNdigests\FullHumanDB\ADAMTS1_Active_BGN_1\interact-tims_22nov0401_Slot1-6_1_3313.pep.xml	KCSVNLANKR	KCSVNLANKR	HDYCFHCK.KCSVNLANKR.FVFHQEQV	K	F	10	3	592.36	1188.64	1188.64	397.219	397.219	1188.64	397.221	-0.0036	8.896e-06	26.944	11.3	1	2	2	254	263	120903	2C(57.0215)		0.7347	0	FALSE	sp|Q13642-1|FHL1_HUMAN	Q13642-1	FHL1_HUMAN	FHL1	Isoform 1 of Four and a half LIM domains protein 1		sp|Q13642-4|FHL1_HUMAN, sp|Q13642-5|FHL1_HUMAN
tims_22nov0401_Slot1-6_1_3313.03152.03152.2	D:\DRM\AllBGNdigests\FullHumanDB\ADAMTS1_Active_BGN_1\interact-tims_22nov0401_Slot1-6_1_3313.pep.xml	SAAQAAAQTNSNAAGK		GVGGPGAK.SAAQAAAQTNSNAAGK.QIRKESQK	K	Q	16	2	593.525	1459.7	1459.7	730.859	730.859	1459.7	730.858	0.0012	3.26e-12	55.021	15.623	1	2	0	53	68	685999			0.9868	0	FALSE	sp|Q8NC51-3|SERB1_HUMAN	Q8NC51-3	SERB1_HUMAN	SERBP1	Isoform 3 of SERPINE1 mRNA-binding protein 1		sp|Q8NC51-2|SERB1_HUMAN, sp|Q8NC51-4|SERB1_HUMAN, sp|Q8NC51|SERB1_HUMAN
tims_22nov0401_Slot1-6_1_3313.03154.03154.2	D:\DRM\AllBGNdigests\FullHumanDB\ADAMTS1_Active_BGN_1\interact-tims_22nov0401_Slot1-6_1_3313.pep.xml	DAVEQQGEVKK		KVPASKVK.DAVEQQGEVKK.NKRERKEE	K	N	11	2	593.525	1229.63	1229.63	615.82	615.82	1229.63	615.82	0	0.3282	13.154	9.719	0.9855	2	1	176	186	18119.3			0.9118	0	TRUE	sp|Q9NX58|LYAR_HUMAN	Q9NX58	LYAR_HUMAN	LYAR	Cell growth-regulating nucleolar protein
tims_22nov0401_Slot1-6_1_3313.03161.03161.2	D:\DRM\AllBGNdigests\FullHumanDB\ADAMTS1_Active_BGN_1\interact-tims_22nov0401_Slot1-6_1_3313.pep.xml	SSSSGSVGESSSKGP		GSSSGGHK.SSSSGSVGESSSKGP.RY	K	R	15	2	593.525	1338.59	1338.59	670.303	670.302	1338.59	670.302	0.0003	1.325e-07	37.155	12.481	1	1	1	568	582	383585			1.0192	0	TRUE	sp|P13645|K1C10_HUMAN	P13645	K1C10_HUMAN	KRT10	Keratin, type I cytoskeletal 10
tims_22nov0401_Slot1-6_1_3313.03163.03163.2	D:\DRM\AllBGNdigests\FullHumanDB\ADAMTS1_Active_BGN_1\interact-tims_22nov0401_Slot1-6_1_3313.pep.xml	HSASQEGQDTIR		EQARDSSR.HSASQEGQDTIR.GHPGSSRG	R	G	12	2	593.525	1327.61	1327.61	664.814	664.813	1327.61	664.813	0.0009	7.228e-05	24.54	10.201	1	2	0	506	517	54183.2			0.9441	0	TRUE	sp|P20930|FILA_HUMAN	P20930	FILA_HUMAN	FLG	Filaggrin
tims_22nov0401_Slot1-6_1_3313.03164.03164.3	D:\DRM\AllBGNdigests\FullHumanDB\ADAMTS1_Active_BGN_1\interact-tims_22nov0401_Slot1-6_1_3313.pep.xml	GSGGGSSGGSIGGRGSSSGGVKSSGGSSS		GGGSSGGR.GSGGGSSGGSIGGRGSSSGGVKSSGGSSS.VKFVSTTY	R	V	29	3	593.525	2300.03	2300.03	767.683	767.682	2300.02	767.681	0.0029	0.004295	14.831	7.581	0.9934	1	2	603	631	49978.1			0.9013	0	TRUE	sp|P04264|K2C1_HUMAN	P04264	K2C1_HUMAN	KRT1	Keratin, type II cytoskeletal 1
tims_22nov0401_Slot1-6_1_3313.03165.03165.2	D:\DRM\AllBGNdigests\FullHumanDB\ADAMTS1_Active_BGN_1\interact-tims_22nov0401_Slot1-6_1_3313.pep.xml	RPAETNLR		CEVFKYNR.RPAETNLR.HTCKRIMD	R	H	8	2	593.525	955.52	955.519	478.767	478.767	955.52	478.767	-0.0004	0.009473	16.085	8.654	0.9995	2	1	107	114	174990			0.8311	0	TRUE	sp|P15104|GLNA_HUMAN	P15104	GLNA_HUMAN	GLUL	Glutamine synthetase
tims_22nov0401_Slot1-6_1_3313.03166.03166.3	D:\DRM\AllBGNdigests\FullHumanDB\ADAMTS1_Active_BGN_1\interact-tims_22nov0401_Slot1-6_1_3313.pep.xml	LLTHHKDHFTK		AGTTISSK.LLTHHKDHFTK.LAVEAVIR	K	L	11	3	593.525	1375.74	1375.73	459.586	459.586	1375.74	459.586	-0.0011	0.001843	23.649	15.356	1	2	1	171	181	418435			0.7682	0	FALSE	sp|P78371|TCPB_HUMAN	P78371	TCPB_HUMAN	CCT2	T-complex protein 1 subunit beta		sp|P78371-2|TCPB_HUMAN
tims_22nov0401_Slot1-6_1_3313.03171.03171.3	D:\DRM\AllBGNdigests\FullHumanDB\ADAMTS1_Active_BGN_1\interact-tims_22nov0401_Slot1-6_1_3313.pep.xml	RMEELHNQEVQK	RM[147]EELHNQEVQK	MRRQEEIR.RMEELHNQEVQK.RKQIEIRQ	R	R	12	3	593.525	1555.74	1555.74	519.588	519.587	1555.74	519.588	-0.0012	0.0004707	21.666	11.112	0.9998	2	1	325	336	58026.6	2M(15.9949)		0.8395	0	FALSE	sp|Q15233|NONO_HUMAN	Q15233	NONO_HUMAN	NONO	Non-POU domain-containing octamer-binding protein		sp|Q15233-2|NONO_HUMAN
tims_22nov0401_Slot1-6_1_3313.03173.03173.3	D:\DRM\AllBGNdigests\FullHumanDB\ADAMTS1_Active_BGN_1\interact-tims_22nov0401_Slot1-6_1_3313.pep.xml	KCSVNLANKR	KCSVNLANKR	HDYCFHCK.KCSVNLANKR.FVFHQEQV	K	F	10	3	593.525	1188.64	1188.64	397.221	397.22	1188.64	397.221	-0.0001	4.403e-06	26.382	10.105	1	2	2	254	263	122447	2C(57.0215)		0.7336	0	FALSE	sp|Q13642-1|FHL1_HUMAN	Q13642-1	FHL1_HUMAN	FHL1	Isoform 1 of Four and a half LIM domains protein 1		sp|Q13642-4|FHL1_HUMAN, sp|Q13642-5|FHL1_HUMAN
tims_22nov0401_Slot1-6_1_3313.03176.03176.2	D:\DRM\AllBGNdigests\FullHumanDB\ADAMTS1_Active_BGN_1\interact-tims_22nov0401_Slot1-6_1_3313.pep.xml	NKEEAAEYAK		IKKQRTKK.NKEEAAEYAK.LIAKRMKE	K	L	10	2	593.525	1151.54	1151.54	576.779	576.779	1151.55	576.78	-0.0031	2.705e-06	27.509	10.526	1	2	1	202	211	74798.6			0.8907	0	TRUE	sp|P62753|RS6_HUMAN	P62753	RS6_HUMAN	RPS6	Small ribosomal subunit protein eS6
tims_22nov0401_Slot1-6_1_3313.03183.03183.3	D:\DRM\AllBGNdigests\FullHumanDB\ADAMTS1_Active_BGN_1\interact-tims_22nov0401_Slot1-6_1_3313.pep.xml	TYIPPKGETKK		ARYEREMK.TYIPPKGETKK.KFKDPNAP	K	K	11	3	593.525	1260.71	1260.7	421.242	421.242	1260.71	421.243	-0.0034	0.0005402	18.518	10.132	1	2	2	77	87	122447			0.7306	0	FALSE	sp|P09429|HMGB1_HUMAN	P09429	HMGB1_HUMAN	HMGB1	High mobility group protein B1	HMGB1P1	sp|B2RPK0|HGB1A_HUMAN
tims_22nov0401_Slot1-6_1_3313.03186.03186.4	D:\DRM\AllBGNdigests\FullHumanDB\ADAMTS1_Active_BGN_1\interact-tims_22nov0401_Slot1-6_1_3313.pep.xml	QHHPPYHQQHHQGPPPGGPGGR		GGEPRGGR.QHHPPYHQQHHQGPPPGGPGGR.SEEKISDS	R	S	22	4	593.525	2402.13	2402.13	601.54	601.539	2402.13	601.539	0	1.255e-07	28.089	12.851	1	2	0	246	267	145786			0.8967	0	FALSE	sp|P23246|SFPQ_HUMAN	P23246	SFPQ_HUMAN	SFPQ	Splicing factor, proline- and glutamine-rich		sp|P23246-2|SFPQ_HUMAN
tims_22nov0401_Slot1-6_1_3313.03191.03191.2	D:\DRM\AllBGNdigests\FullHumanDB\ADAMTS1_Active_BGN_1\interact-tims_22nov0401_Slot1-6_1_3313.pep.xml	IVGCSVHK	IVGCSVHK	AIFSKYGK.IVGCSVHK.GFAFVQYV	K	G	8	2	593.525	898.473	898.472	450.244	450.243	898.47	450.242	0.0024	0.9084	12.595	10.096	0.9661	2	0	43	50	22540.3	4C(57.0215)		0.8139	0	FALSE	sp|P07910-2|HNRPC_HUMAN	P07910-2	HNRPC_HUMAN	HNRNPC	Isoform C1 of Heterogeneous nuclear ribonucleoproteins C1/C2	RALYL	sp|P07910-4|HNRPC_HUMAN, sp|P07910|HNRPC_HUMAN, sp|Q86SE5-3|RALYL_HUMAN, sp|Q86SE5|RALYL_HUMAN
tims_22nov0401_Slot1-6_1_3313.03192.03192.3	D:\DRM\AllBGNdigests\FullHumanDB\ADAMTS1_Active_BGN_1\interact-tims_22nov0401_Slot1-6_1_3313.pep.xml	EEKPAVTAAPKK		ERTIPITR.EEKPAVTAAPKK.	R	-	12	3	593.525	1267.71	1267.71	423.579	423.578	1267.71	423.578	-0.0008	0.006027	18.072	11.281	0.9998	2	2	164	175	9894.95			0.7696	0	TRUE	sp|P02511|CRYAB_HUMAN	P02511	CRYAB_HUMAN	CRYAB	Alpha-crystallin B chain
tims_22nov0401_Slot1-6_1_3313.03197.03197.3	D:\DRM\AllBGNdigests\FullHumanDB\ADAMTS1_Active_BGN_1\interact-tims_22nov0401_Slot1-6_1_3313.pep.xml	ARQENPCGPCSER	ARQENPCGPCSER	ECRPKKDR.ARQENPCGPCSER.RKHIFVQD	R	R	13	3	593.525	1559.65	1559.65	520.892	520.891	1559.66	520.893	-0.004	7.697e-06	26.636	10.649	1	2	1	317	329	180110	10C(57.0215),7C(57.0215)		0.7614	0	FALSE	sp|P15692-11|VEGFA_HUMAN	P15692-11	VEGFA_HUMAN	VEGFA	Isoform L-VEGF165 of Vascular endothelial growth factor A, long form		sp|P15692-15|VEGFA_HUMAN, sp|P15692-17|VEGFA_HUMAN, sp|P15692-4|VEGFA_HUMAN, sp|P15692-5|VEGFA_HUMAN, sp|P15692-8|VEGFA_HUMAN
tims_22nov0401_Slot1-6_1_3313.03208.03208.3	D:\DRM\AllBGNdigests\FullHumanDB\ADAMTS1_Active_BGN_1\interact-tims_22nov0401_Slot1-6_1_3313.pep.xml	SCDPLKKPK	SCDPLKKPK	DGGVISHE.SCDPLKKPK.HFIDFCTM	E	H	9	3	593.525	1071.57	1071.57	358.198	358.198	1071.57	358.199	-0.0019	0.001093	21.029	12.108	0.9981	1	2	947	955	51144.3	2C(57.0215)		0.7266	0	TRUE	sp|Q9UHI8|ATS1_HUMAN	Q9UHI8	ATS1_HUMAN	ADAMTS1	A disintegrin and metalloproteinase with thrombospondin motifs 1
tims_22nov0401_Slot1-6_1_3313.03213.03213.2	D:\DRM\AllBGNdigests\FullHumanDB\ADAMTS1_Active_BGN_1\interact-tims_22nov0401_Slot1-6_1_3313.pep.xml	SDESDQQESLHK		EYGRIHGR.SDESDQQESLHK.LITSGGIN	R	L	12	2	593.525	1401.6	1401.6	701.807	701.807	1401.6	701.808	-0.0019	0.006455	16.687	8.902	0.9999	2	0	100	111	17466.3			0.9627	0	TRUE	sp|P49770|EI2BB_HUMAN	P49770	EI2BB_HUMAN	EIF2B2	Translation initiation factor eIF-2B subunit beta
tims_22nov0401_Slot1-6_1_3313.03215.03215.3	D:\DRM\AllBGNdigests\FullHumanDB\ADAMTS1_Active_BGN_1\interact-tims_22nov0401_Slot1-6_1_3313.pep.xml	GSGGGSSGGSIGGRGSSSGGVK		GGGSSGGR.GSGGGSSGGSIGGRGSSSGGVK.SSGGSSSV	R	S	22	3	593.525	1750.82	1750.82	584.615	584.614	1750.82	584.614	0.0018	0.0002675	17.059	8.633	1	2	1	603	624	91864.6			0.8238	0	TRUE	sp|P04264|K2C1_HUMAN	P04264	K2C1_HUMAN	KRT1	Keratin, type II cytoskeletal 1
tims_22nov0401_Slot1-6_1_3313.03222.03222.3	D:\DRM\AllBGNdigests\FullHumanDB\ADAMTS1_Active_BGN_1\interact-tims_22nov0401_Slot1-6_1_3313.pep.xml	HEEKVPCHVCGK	HEEKVPCHVCGK	RIRAHTVR.HEEKVPCHVCGK.MISSAYIS	R	M	12	3	594.692	1478.68	1478.68	493.9	493.899	1478.68	493.899	0.0004	0.0001707	21.645	9.795	1	2	1	388	399	79836.3	10C(57.0215),7C(57.0215)		0.8029	0	FALSE	sp|P56270-2|MAZ_HUMAN	P56270-2	MAZ_HUMAN	MAZ	Isoform 2 of Myc-associated zinc finger protein		sp|P56270-3|MAZ_HUMAN, sp|P56270-4|MAZ_HUMAN, sp|P56270|MAZ_HUMAN
tims_22nov0401_Slot1-6_1_3313.03223.03223.3	D:\DRM\AllBGNdigests\FullHumanDB\ADAMTS1_Active_BGN_1\interact-tims_22nov0401_Slot1-6_1_3313.pep.xml	KPNEGADGQWKK		AKVEFNIR.KPNEGADGQWKK.GFVIHKSK	R	G	12	3	594.692	1356.68	1356.68	453.233	453.233	1356.68	453.233	-0.0019	1.523e-09	37.861	12.14	1	2	2	295	306	159451			0.766	0	FALSE	sp|Q8NC51-3|SERB1_HUMAN	Q8NC51-3	SERB1_HUMAN	SERBP1	Isoform 3 of SERPINE1 mRNA-binding protein 1		sp|Q8NC51-2|SERB1_HUMAN, sp|Q8NC51-4|SERB1_HUMAN, sp|Q8NC51|SERB1_HUMAN
tims_22nov0401_Slot1-6_1_3313.03224.03224.4	D:\DRM\AllBGNdigests\FullHumanDB\ADAMTS1_Active_BGN_1\interact-tims_22nov0401_Slot1-6_1_3313.pep.xml	HEEKVPCHVCGK	HEEKVPCHVCGK	RIRAHTVR.HEEKVPCHVCGK.MISSAYIS	R	M	12	4	594.692	1478.68	1478.68	370.676	370.676	1478.68	370.676	-0.0003	0.08323	14.645	9.96	0.9987	2	1	388	399	73557	10C(57.0215),7C(57.0215)		0.7309	0	FALSE	sp|P56270-2|MAZ_HUMAN	P56270-2	MAZ_HUMAN	MAZ	Isoform 2 of Myc-associated zinc finger protein		sp|P56270-3|MAZ_HUMAN, sp|P56270-4|MAZ_HUMAN, sp|P56270|MAZ_HUMAN
tims_22nov0401_Slot1-6_1_3313.03228.03228.2	D:\DRM\AllBGNdigests\FullHumanDB\ADAMTS1_Active_BGN_1\interact-tims_22nov0401_Slot1-6_1_3313.pep.xml	SAAQAAAQTNSNAAGK		GVGGPGAK.SAAQAAAQTNSNAAGK.QIRKESQK	K	Q	16	2	594.692	1459.7	1459.7	730.858	730.858	1459.7	730.858	-0.0002	4.137e-10	49.808	13.934	1	2	0	53	68	335158			1.0449	0	FALSE	sp|Q8NC51-3|SERB1_HUMAN	Q8NC51-3	SERB1_HUMAN	SERBP1	Isoform 3 of SERPINE1 mRNA-binding protein 1		sp|Q8NC51-2|SERB1_HUMAN, sp|Q8NC51-4|SERB1_HUMAN, sp|Q8NC51|SERB1_HUMAN
tims_22nov0401_Slot1-6_1_3313.03232.03232.3	D:\DRM\AllBGNdigests\FullHumanDB\ADAMTS1_Active_BGN_1\interact-tims_22nov0401_Slot1-6_1_3313.pep.xml	EITIRGEHCNKK	EITIRGEHCNKK	GEEIIQKK.EITIRGEHCNKK.AVFSRISK	K	A	12	3	594.692	1483.76	1483.76	495.593	495.592	1483.76	495.593	-0.0011	0.0008457	21.736	11.77	1	2	2	652	663	151050	9C(57.0215)		0.786	0	TRUE	sp|P17948-2|VGFR1_HUMAN	P17948-2	VGFR1_HUMAN	FLT1	Isoform 2 of Vascular endothelial growth factor receptor 1
tims_22nov0401_Slot1-6_1_3313.03235.03235.3	D:\DRM\AllBGNdigests\FullHumanDB\ADAMTS1_Active_BGN_1\interact-tims_22nov0401_Slot1-6_1_3313.pep.xml	RQAPPPPPPSR		EAVKNEIR.RQAPPPPPPSR.GGPPPPPP	R	G	11	3	594.692	1198.66	1198.66	400.559	400.559	1198.66	400.56	-0.0013	0.1146	15.716	11.995	0.9906	2	1	274	284	54739.9			0.7483	0	TRUE	sp|O00401|WASL_HUMAN	O00401	WASL_HUMAN	WASL	Actin nucleation-promoting factor WASL
tims_22nov0401_Slot1-6_1_3313.03239.03239.3	D:\DRM\AllBGNdigests\FullHumanDB\ADAMTS1_Active_BGN_1\interact-tims_22nov0401_Slot1-6_1_3313.pep.xml	EESGKPGAHVTVK		EPKRAVAR.EESGKPGAHVTVK.KIFVGGIK	R	K	13	3	594.692	1337.69	1337.69	446.905	446.905	1337.69	446.905	-0.0003	0.007565	17.192	10.818	1	2	1	88	100	48767.1			0.816	0	FALSE	sp|P22626-2|ROA2_HUMAN	P22626-2	ROA2_HUMAN	HNRNPA2B1	Isoform A2 of Heterogeneous nuclear ribonucleoproteins A2/B1		sp|P22626|ROA2_HUMAN
tims_22nov0401_Slot1-6_1_3313.03258.03258.2	D:\DRM\AllBGNdigests\FullHumanDB\ADAMTS1_Active_BGN_1\interact-tims_22nov0401_Slot1-6_1_3313.pep.xml	VNVGAGSHPNKVK		SIPNSPFR.VNVGAGSHPNKVK.VYGPGVAK	R	V	13	2	594.692	1305.72	1305.72	653.866	653.865	1305.72	653.865	0.0006	0.002681	16.511	8.774	0.9999	2	1	761	773	22190.4			1.0391	0	FALSE	sp|P21333-2|FLNA_HUMAN	P21333-2	FLNA_HUMAN	FLNA	Isoform 2 of Filamin-A		sp|P21333|FLNA_HUMAN
tims_22nov0401_Slot1-6_1_3313.03259.03259.2	D:\DRM\AllBGNdigests\FullHumanDB\ADAMTS1_Active_BGN_1\interact-tims_22nov0401_Slot1-6_1_3313.pep.xml	ARQENPCGPCSER	ARQENPCGPCSER	ECRPKKDR.ARQENPCGPCSER.RKHIFVQD	R	R	13	2	594.692	1559.66	1559.66	780.837	780.836	1559.66	780.836	0.0011	2.766	7.771	5.952	0.9545	2	1	317	329	65731.4	10C(57.0215),7C(57.0215)		1.0047	0	FALSE	sp|P15692-11|VEGFA_HUMAN	P15692-11	VEGFA_HUMAN	VEGFA	Isoform L-VEGF165 of Vascular endothelial growth factor A, long form		sp|P15692-15|VEGFA_HUMAN, sp|P15692-17|VEGFA_HUMAN, sp|P15692-4|VEGFA_HUMAN, sp|P15692-5|VEGFA_HUMAN, sp|P15692-8|VEGFA_HUMAN
tims_22nov0401_Slot1-6_1_3313.03264.03264.3	D:\DRM\AllBGNdigests\FullHumanDB\ADAMTS1_Active_BGN_1\interact-tims_22nov0401_Slot1-6_1_3313.pep.xml	GSGGGSSGGSIGGRGSSSGGVKSSGGSS		GGGSSGGR.GSGGGSSGGSIGGRGSSSGGVKSSGGSS.SVKFVSTT	R	S	28	3	594.692	2213	2212.99	738.672	738.672	2212.99	738.671	0.0039	4.771e-07	24.377	9.613	1	1	2	603	630	23756.5			0.9024	0	TRUE	sp|P04264|K2C1_HUMAN	P04264	K2C1_HUMAN	KRT1	Keratin, type II cytoskeletal 1
tims_22nov0401_Slot1-6_1_3313.03266.03266.3	D:\DRM\AllBGNdigests\FullHumanDB\ADAMTS1_Active_BGN_1\interact-tims_22nov0401_Slot1-6_1_3313.pep.xml	NRIIKNEVK		VMKAKKMR.NRIIKNEVK.KIQKAAII	R	K	9	3	594.692	1112.67	1112.67	371.896	371.896	1112.67	371.896	-0.0011	0.05693	16.933	12.041	0.9927	2	2	120	128	23405.7			0.7404	0	TRUE	sp|P50914|RL14_HUMAN	P50914	RL14_HUMAN	RPL14	Large ribosomal subunit protein eL14
tims_22nov0401_Slot1-6_1_3313.03275.03275.2	D:\DRM\AllBGNdigests\FullHumanDB\ADAMTS1_Active_BGN_1\interact-tims_22nov0401_Slot1-6_1_3313.pep.xml	HYGDQVDR		GTFGQICR.HYGDQVDR.VIGTIAAV	R	V	8	2	594.692	988.437	988.436	495.226	495.225	988.436	495.225	-0.0001	0.00124	19.923	10.631	1	2	0	487	494	32735.5			0.8327	0	FALSE	sp|Q9BQ52-4|RNZ2_HUMAN	Q9BQ52-4	RNZ2_HUMAN	ELAC2	Isoform 4 of Zinc phosphodiesterase ELAC protein 2		sp|Q9BQ52-2|RNZ2_HUMAN, sp|Q9BQ52-3|RNZ2_HUMAN, sp|Q9BQ52|RNZ2_HUMAN
tims_22nov0401_Slot1-6_1_3313.03278.03278.3	D:\DRM\AllBGNdigests\FullHumanDB\ADAMTS1_Active_BGN_1\interact-tims_22nov0401_Slot1-6_1_3313.pep.xml	RKALPASETPK		PSTPRGKK.RKALPASETPK.AAESETPG	K	A	11	3	594.692	1196.69	1196.69	399.904	399.903	1196.69	399.903	0.0002	0.007875	17.274	11.484	0.9995	2	2	407	417	17642.7			0.772	0	FALSE	sp|O76021|RL1D1_HUMAN	O76021	RL1D1_HUMAN	RSL1D1	Ribosomal L1 domain-containing protein 1		sp|O76021-2|RL1D1_HUMAN
tims_22nov0401_Slot1-6_1_3313.03279.03279.3	D:\DRM\AllBGNdigests\FullHumanDB\ADAMTS1_Active_BGN_1\interact-tims_22nov0401_Slot1-6_1_3313.pep.xml	HQTHGSLLR		RGGSIPAR.HQTHGSLLR.LHQVTPAD	R	L	9	3	594.692	1047.56	1047.56	350.192	350.192	1047.56	350.193	-0.0019	0.003952	19.916	10.921	0.9998	2	0	2196	2204	65142.5			0.7422	0	TRUE	sp|P98160|PGBM_HUMAN	P98160	PGBM_HUMAN	HSPG2	Basement membrane-specific heparan sulfate proteoglycan core protein
tims_22nov0401_Slot1-6_1_3313.03282.03282.2	D:\DRM\AllBGNdigests\FullHumanDB\ADAMTS1_Active_BGN_1\interact-tims_22nov0401_Slot1-6_1_3313.pep.xml	AHHGEAGHHLPEPSSR		VDRTKISR.AHHGEAGHHLPEPSSR.ETGRGAKG	R	E	16	2	595.859	1717.8	1717.8	859.91	859.91	1717.8	859.909	0.0014	0.002344	16.324	9.757	0.9998	2	0	237	252	488458			1.1012	0	TRUE	sp|O76061|STC2_HUMAN	O76061	STC2_HUMAN	STC2	Stanniocalcin-2
tims_22nov0401_Slot1-6_1_3313.03283.03283.2	D:\DRM\AllBGNdigests\FullHumanDB\ADAMTS1_Active_BGN_1\interact-tims_22nov0401_Slot1-6_1_3313.pep.xml	SAAQAAAQTNSNAAGK		GVGGPGAK.SAAQAAAQTNSNAAGK.QIRKESQK	K	Q	16	2	595.859	1459.7	1459.7	730.859	730.859	1459.7	730.858	0.002	1.223e-11	47.205	13.602	1	2	0	53	68	129990			1.023	0	FALSE	sp|Q8NC51-3|SERB1_HUMAN	Q8NC51-3	SERB1_HUMAN	SERBP1	Isoform 3 of SERPINE1 mRNA-binding protein 1		sp|Q8NC51-2|SERB1_HUMAN, sp|Q8NC51-4|SERB1_HUMAN, sp|Q8NC51|SERB1_HUMAN
tims_22nov0401_Slot1-6_1_3313.03286.03286.3	D:\DRM\AllBGNdigests\FullHumanDB\ADAMTS1_Active_BGN_1\interact-tims_22nov0401_Slot1-6_1_3313.pep.xml	AHHGEAGHHLPEPSSR		VDRTKISR.AHHGEAGHHLPEPSSR.ETGRGAKG	R	E	16	3	595.859	1717.81	1717.8	573.609	573.609	1717.8	573.608	0.0011	1.33e-12	43.902	11.63	1	2	0	237	252	1.24249e+06			0.8408	0	TRUE	sp|O76061|STC2_HUMAN	O76061	STC2_HUMAN	STC2	Stanniocalcin-2
tims_22nov0401_Slot1-6_1_3313.03288.03288.4	D:\DRM\AllBGNdigests\FullHumanDB\ADAMTS1_Active_BGN_1\interact-tims_22nov0401_Slot1-6_1_3313.pep.xml	HHGEAGHHLPEPSSR		DRTKISRA.HHGEAGHHLPEPSSR.ETGRGAKG	A	E	15	4	595.859	1646.77	1646.76	412.699	412.698	1646.77	412.699	-0.0015	3.913e-07	28.912	11.912	1	1	0	238	252	248025			0.7661	0	TRUE	sp|O76061|STC2_HUMAN	O76061	STC2_HUMAN	STC2	Stanniocalcin-2
tims_22nov0401_Slot1-6_1_3313.03296.03296.3	D:\DRM\AllBGNdigests\FullHumanDB\ADAMTS1_Active_BGN_1\interact-tims_22nov0401_Slot1-6_1_3313.pep.xml	HHGEAGHHLPEPSSR		DRTKISRA.HHGEAGHHLPEPSSR.ETGRGAKG	A	E	15	3	595.859	1646.77	1646.77	549.929	549.929	1646.77	549.929	-0.0008	5.117e-05	22.47	10.492	0.9998	1	0	238	252	105366			0.8267	0	TRUE	sp|O76061|STC2_HUMAN	O76061	STC2_HUMAN	STC2	Stanniocalcin-2
tims_22nov0401_Slot1-6_1_3313.03298.03298.3	D:\DRM\AllBGNdigests\FullHumanDB\ADAMTS1_Active_BGN_1\interact-tims_22nov0401_Slot1-6_1_3313.pep.xml	ARQENPCGPCSER	ARQENPCGPCSER	ECRPKKDR.ARQENPCGPCSER.RKHIFVQD	R	R	13	3	595.859	1559.66	1559.65	520.893	520.892	1559.66	520.893	-0.002	5.758e-05	24.441	11.863	1	2	1	317	329	181149	10C(57.0215),7C(57.0215)		0.7627	0	FALSE	sp|P15692-11|VEGFA_HUMAN	P15692-11	VEGFA_HUMAN	VEGFA	Isoform L-VEGF165 of Vascular endothelial growth factor A, long form		sp|P15692-15|VEGFA_HUMAN, sp|P15692-17|VEGFA_HUMAN, sp|P15692-4|VEGFA_HUMAN, sp|P15692-5|VEGFA_HUMAN, sp|P15692-8|VEGFA_HUMAN
tims_22nov0401_Slot1-6_1_3313.03301.03301.2	D:\DRM\AllBGNdigests\FullHumanDB\ADAMTS1_Active_BGN_1\interact-tims_22nov0401_Slot1-6_1_3313.pep.xml	ANFDKESER		INSIEFTK.ANFDKESER.HFIMQVVC	K	H	9	2	595.859	1094.5	1094.5	548.256	548.256	1094.5	548.257	-0.0015	0.0005714	21.34	10.093	1	2	1	207	215	88807.8			0.8838	0	FALSE	sp|Q14974|IMB1_HUMAN	Q14974	IMB1_HUMAN	KPNB1	Importin subunit beta-1		sp|Q14974-2|IMB1_HUMAN
tims_22nov0401_Slot1-6_1_3313.03302.03302.2	D:\DRM\AllBGNdigests\FullHumanDB\ADAMTS1_Active_BGN_1\interact-tims_22nov0401_Slot1-6_1_3313.pep.xml	VGGRLEDTK		EIIKVEGK.VGGRLEDTK.LIKGVIVD	K	L	9	2	595.859	973.519	973.519	487.767	487.767	973.519	487.767	-0.0004	0.01173	19.761	11.204	0.9993	2	1	215	223	234930			0.8486	0	FALSE	sp|P48643|TCPE_HUMAN	P48643	TCPE_HUMAN	CCT5	T-complex protein 1 subunit epsilon		sp|P48643-2|TCPE_HUMAN
tims_22nov0401_Slot1-6_1_3313.03303.03303.3	D:\DRM\AllBGNdigests\FullHumanDB\ADAMTS1_Active_BGN_1\interact-tims_22nov0401_Slot1-6_1_3313.pep.xml	YSASKPLKGAR		GIMRMRER.YSASKPLKGAR.IAGCIHMT	R	I	11	3	595.859	1176.66	1176.66	393.228	393.227	1176.66	393.228	-0.0012	0.002994	14.194	8.384	1	2	2	39	49	206643			0.7515	0	FALSE	sp|P23526|SAHH_HUMAN	P23526	SAHH_HUMAN	AHCY	Adenosylhomocysteinase		sp|P23526-2|SAHH_HUMAN
tims_22nov0401_Slot1-6_1_3313.03308.03308.3	D:\DRM\AllBGNdigests\FullHumanDB\ADAMTS1_Active_BGN_1\interact-tims_22nov0401_Slot1-6_1_3313.pep.xml	HYTEAIKR		GDYPQAMK.HYTEAIKR.NPKDAKIY	K	N	8	3	595.859	1016.54	1016.54	339.853	339.853	1016.54	339.854	-0.0039	0.03934	18.884	14.933	0.9903	2	1	382	389	34411.5			0.7125	0	FALSE	sp|P31948|STIP1_HUMAN	P31948	STIP1_HUMAN	STIP1	Stress-induced-phosphoprotein 1		sp|P31948-2|STIP1_HUMAN, sp|P31948-3|STIP1_HUMAN
tims_22nov0401_Slot1-6_1_3313.03314.03314.2	D:\DRM\AllBGNdigests\FullHumanDB\ADAMTS1_Active_BGN_1\interact-tims_22nov0401_Slot1-6_1_3313.pep.xml	KCSVNLANKR	KCSVNLANKR	HDYCFHCK.KCSVNLANKR.FVFHQEQV	K	F	10	2	595.859	1188.64	1188.64	595.328	595.328	1188.64	595.327	0.0014	6.158e-05	20.912	8.782	1	2	2	254	263	20412.1	2C(57.0215)		0.9467	0	FALSE	sp|Q13642-1|FHL1_HUMAN	Q13642-1	FHL1_HUMAN	FHL1	Isoform 1 of Four and a half LIM domains protein 1		sp|Q13642-4|FHL1_HUMAN, sp|Q13642-5|FHL1_HUMAN
tims_22nov0401_Slot1-6_1_3313.03317.03317.3	D:\DRM\AllBGNdigests\FullHumanDB\ADAMTS1_Active_BGN_1\interact-tims_22nov0401_Slot1-6_1_3313.pep.xml	HQTHGSLLR		RGGSIPAR.HQTHGSLLR.LHQVTPAD	R	L	9	3	595.859	1047.56	1047.56	350.193	350.192	1047.56	350.193	-0.0015	0.000156	21.577	10.421	1	2	0	2196	2204	65660.3			0.7426	0	TRUE	sp|P98160|PGBM_HUMAN	P98160	PGBM_HUMAN	HSPG2	Basement membrane-specific heparan sulfate proteoglycan core protein
tims_22nov0401_Slot1-6_1_3313.03333.03333.2	D:\DRM\AllBGNdigests\FullHumanDB\ADAMTS1_Active_BGN_1\interact-tims_22nov0401_Slot1-6_1_3313.pep.xml	YSASKPLKGAR		GIMRMRER.YSASKPLKGAR.IAGCIHMT	R	I	11	2	595.859	1176.66	1176.66	589.338	589.337	1176.66	589.338	-0.0018	3.381e-05	21.163	10.011	1	2	2	39	49	35676.7			0.9088	0	FALSE	sp|P23526|SAHH_HUMAN	P23526	SAHH_HUMAN	AHCY	Adenosylhomocysteinase		sp|P23526-2|SAHH_HUMAN
tims_22nov0401_Slot1-6_1_3313.03336.03336.3	D:\DRM\AllBGNdigests\FullHumanDB\ADAMTS1_Active_BGN_1\interact-tims_22nov0401_Slot1-6_1_3313.pep.xml	GAVGASVTSSTHEKK		IIVEADRK.GAVGASVTSSTHEKK.SRTNMAVK	K	S	15	3	595.859	1457.75	1457.75	486.925	486.924	1457.75	486.923	0.0031	3.749e-06	26.374	15.392	1	2	1	139	153	20644.9			0.7708	0	FALSE	sp|Q9NW08-2|RPC2_HUMAN	Q9NW08-2	RPC2_HUMAN	POLR3B	Isoform 2 of DNA-directed RNA polymerase III subunit RPC2		sp|Q9NW08|RPC2_HUMAN
tims_22nov0401_Slot1-6_1_3313.03342.03342.2	D:\DRM\AllBGNdigests\FullHumanDB\ADAMTS1_Active_BGN_1\interact-tims_22nov0401_Slot1-6_1_3313.pep.xml	KQQQEPTGEPSPK		KRGRGRPR.KQQQEPTGEPSPK.RPRGRPKG	R	R	13	2	595.859	1452.73	1452.73	727.371	727.37	1452.72	727.368	0.0054	0.09938	14.506	10.032	0.9955	2	1	34	46	32258.3			0.9859	0	FALSE	sp|P52926|HMGA2_HUMAN	P52926	HMGA2_HUMAN	HMGA2	High mobility group protein HMGI-C		sp|P52926-2|HMGA2_HUMAN, sp|P52926-3|HMGA2_HUMAN, sp|P52926-4|HMGA2_HUMAN, sp|P52926-5|HMGA2_HUMAN, sp|P52926-6|HMGA2_HUMAN
tims_22nov0401_Slot1-6_1_3313.03343.03343.2	D:\DRM\AllBGNdigests\FullHumanDB\ADAMTS1_Active_BGN_1\interact-tims_22nov0401_Slot1-6_1_3313.pep.xml	SSSSGSVGESSSKGP		GSSSGGHK.SSSSGSVGESSSKGP.RY	K	R	15	2	595.859	1338.59	1338.59	670.304	670.303	1338.59	670.302	0.0019	8.556e-08	34.849	12.605	1	1	1	568	582	207379			0.9583	0	TRUE	sp|P13645|K1C10_HUMAN	P13645	K1C10_HUMAN	KRT10	Keratin, type I cytoskeletal 10
tims_22nov0401_Slot1-6_1_3313.03344.03344.3	D:\DRM\AllBGNdigests\FullHumanDB\ADAMTS1_Active_BGN_1\interact-tims_22nov0401_Slot1-6_1_3313.pep.xml	HNKPEVEVR		FSSQVVER.HNKPEVEVR.SSKEIIIQ	R	S	9	3	595.859	1106.58	1106.58	369.869	369.869	1106.58	369.868	0.0012	0.004406	19.12	11.286	0.9996	2	1	33	41	80358.3			0.7432	0	FALSE	sp|P59998-2|ARPC4_HUMAN	P59998-2	ARPC4_HUMAN	ARPC4	Isoform 2 of Actin-related protein 2/3 complex subunit 4		sp|P59998-3|ARPC4_HUMAN, sp|P59998|ARPC4_HUMAN
tims_22nov0401_Slot1-6_1_3313.03349.03349.2	D:\DRM\AllBGNdigests\FullHumanDB\ADAMTS1_Active_BGN_1\interact-tims_22nov0401_Slot1-6_1_3313.pep.xml	AHHGEAGHHLPEPSSR		VDRTKISR.AHHGEAGHHLPEPSSR.ETGRGAKG	R	E	16	2	597.025	1717.8	1717.8	859.909	859.909	1717.8	859.909	-0.0002	2.431e-06	19.656	7.989	1	2	0	237	252	503016			1.0863	0	TRUE	sp|O76061|STC2_HUMAN	O76061	STC2_HUMAN	STC2	Stanniocalcin-2
tims_22nov0401_Slot1-6_1_3313.03356.03356.2	D:\DRM\AllBGNdigests\FullHumanDB\ADAMTS1_Active_BGN_1\interact-tims_22nov0401_Slot1-6_1_3313.pep.xml	KFAETQPK		KMAQFDAK.KFAETQPK.KDTPRKEK	K	K	8	2	597.025	947.505	947.504	474.76	474.759	947.508	474.761	-0.0035	0.04767	16.028	9.823	0.9963	2	1	270	277	33352.9			0.8346	0	FALSE	sp|P26641-2|EF1G_HUMAN	P26641-2	EF1G_HUMAN	EEF1G	Isoform 2 of Elongation factor 1-gamma		sp|P26641|EF1G_HUMAN
tims_22nov0401_Slot1-6_1_3313.03360.03360.3	D:\DRM\AllBGNdigests\FullHumanDB\ADAMTS1_Active_BGN_1\interact-tims_22nov0401_Slot1-6_1_3313.pep.xml	SEEERVTETQKNER		NEGVMNHR.SEEERVTETQKNER.VKKQIQAI	R	V	14	3	597.025	1733.82	1733.82	578.947	578.946	1733.82	578.947	-0.0013	1.088e-06	24.612	8.986	1	2	2	510	523	54041.6			0.8672	0	FALSE	sp|P35241-5|RADI_HUMAN	P35241-5	RADI_HUMAN	RDX	Isoform 5 of Radixin		sp|P35241-2|RADI_HUMAN, sp|P35241-4|RADI_HUMAN, sp|P35241|RADI_HUMAN
tims_22nov0401_Slot1-6_1_3313.03363.03363.2	D:\DRM\AllBGNdigests\FullHumanDB\ADAMTS1_Active_BGN_1\interact-tims_22nov0401_Slot1-6_1_3313.pep.xml	RAEENALQQK		IQATEQRR.RAEENALQQK.ACGSEIMQ	R	A	10	2	597.025	1185.61	1185.61	593.812	593.811	1185.61	593.812	-0.0025	0.005029	18.409	11.286	0.9999	2	1	1269	1278	55344.5			0.9061	0	FALSE	sp|P15924|DESP_HUMAN	P15924	DESP_HUMAN	DSP	Desmoplakin		sp|P15924-3|DESP_HUMAN
tims_22nov0401_Slot1-6_1_3313.03372.03372.4	D:\DRM\AllBGNdigests\FullHumanDB\ADAMTS1_Active_BGN_1\interact-tims_22nov0401_Slot1-6_1_3313.pep.xml	ADDLGKGGNEESTKTGNAGSR		RTIVVHEK.ADDLGKGGNEESTKTGNAGSR.LACGVIGI	K	L	21	4	597.025	2062.95	2062.95	516.745	516.744	2062.95	516.745	-0.0031	2e-14	48.015	12.296	1	2	2	124	144	29907			0.8625	0	TRUE	sp|P00441|SODC_HUMAN	P00441	SODC_HUMAN	SOD1	Superoxide dismutase [Cu-Zn]
tims_22nov0401_Slot1-6_1_3313.03376.03376.3	D:\DRM\AllBGNdigests\FullHumanDB\ADAMTS1_Active_BGN_1\interact-tims_22nov0401_Slot1-6_1_3313.pep.xml	HHGEAGHHLPEPSSR		DRTKISRA.HHGEAGHHLPEPSSR.ETGRGAKG	A	E	15	3	597.025	1646.76	1646.76	549.928	549.928	1646.77	549.929	-0.0052	2.795e-08	32.395	10.626	1	1	0	238	252	145661			0.8263	0	TRUE	sp|O76061|STC2_HUMAN	O76061	STC2_HUMAN	STC2	Stanniocalcin-2
tims_22nov0401_Slot1-6_1_3313.03378.03378.2	D:\DRM\AllBGNdigests\FullHumanDB\ADAMTS1_Active_BGN_1\interact-tims_22nov0401_Slot1-6_1_3313.pep.xml	YSASKPLKGAR		GIMRMRER.YSASKPLKGAR.IAGCIHMT	R	I	11	2	597.025	1176.66	1176.66	589.339	589.339	1176.66	589.338	0.0013	7.008e-05	22.019	9.946	1	2	2	39	49	36897.2			0.9083	0	FALSE	sp|P23526|SAHH_HUMAN	P23526	SAHH_HUMAN	AHCY	Adenosylhomocysteinase		sp|P23526-2|SAHH_HUMAN
tims_22nov0401_Slot1-6_1_3313.03381.03381.2	D:\DRM\AllBGNdigests\FullHumanDB\ADAMTS1_Active_BGN_1\interact-tims_22nov0401_Slot1-6_1_3313.pep.xml	QNVDHSQEAAK	Q[111]NVDHSQEAAK	FITVQAAR.QNVDHSQEAAK.AKEVIPAI	R	A	11	2	597.025	1208.55	1208.54	605.28	605.279	1208.54	605.278	0.002	3.299e-07	31.296	11.533	1	2	0	421	431	55620.3	1Q(-17.0265)		0.9385	0	FALSE	sp|O00391-2|QSOX1_HUMAN	O00391-2	QSOX1_HUMAN	QSOX1	Isoform 2 of Sulfhydryl oxidase 1		sp|O00391|QSOX1_HUMAN
tims_22nov0401_Slot1-6_1_3313.03390.03390.3	D:\DRM\AllBGNdigests\FullHumanDB\ADAMTS1_Active_BGN_1\interact-tims_22nov0401_Slot1-6_1_3313.pep.xml	IGKPHTVPCK	IGKPHTVPCK	RRGYWGNK.IGKPHTVPCK.VTGRCGSV	K	V	10	3	597.025	1135.62	1135.62	379.546	379.546	1135.62	379.546	-0.0019	0.0002133	19.902	10.384	0.9999	2	1	174	183	217865	9C(57.0215)		0.7721	0	TRUE	sp|P15880|RS2_HUMAN	P15880	RS2_HUMAN	RPS2	Small ribosomal subunit protein uS5
tims_22nov0401_Slot1-6_1_3313.03396.03396.2	D:\DRM\AllBGNdigests\FullHumanDB\ADAMTS1_Active_BGN_1\interact-tims_22nov0401_Slot1-6_1_3313.pep.xml	VHVCAECGK	VHVCAECGK	HIHTHGPR.VHVCAECGK.AFVESSKI	R	A	9	2	597.025	1058.46	1058.46	530.239	530.239	1058.46	530.239	-0.0006	0.003261	20.109	10.916	0.9999	2	0	324	332	99098.1	4C(57.0215),7C(57.0215)		0.864	0	FALSE	sp|P25490|TYY1_HUMAN	P25490	TYY1_HUMAN	YY1	Transcriptional repressor protein YY1	YY2	sp|O15391|TYY2_HUMAN
tims_22nov0401_Slot1-6_1_3313.03397.03397.4	D:\DRM\AllBGNdigests\FullHumanDB\ADAMTS1_Active_BGN_1\interact-tims_22nov0401_Slot1-6_1_3313.pep.xml	SGQSSYGQHSSGSSQSSGYGQHGSR		GFGQHESR.SGQSSYGQHSSGSSQSSGYGQHGSR.QTSGFGQH	R	Q	25	4	597.025	2499.05	2499.04	625.769	625.768	2499.04	625.767	0.0043	6.998e-10	40.785	15.047	1	2	0	613	637	62144.4			0.9207	0	TRUE	sp|Q5D862|FILA2_HUMAN	Q5D862	FILA2_HUMAN	FLG2	Filaggrin-2
tims_22nov0401_Slot1-6_1_3313.03405.03405.4	D:\DRM\AllBGNdigests\FullHumanDB\ADAMTS1_Active_BGN_1\interact-tims_22nov0401_Slot1-6_1_3313.pep.xml	RGPYESGSGHSSGLGHR		SGSGWSSS.RGPYESGSGHSSGLGHR.ESRSGQSS	S	E	17	4	597.025	1739.81	1739.81	435.96	435.959	1739.81	435.959	-0.0002	1.055e-06	28.657	14.903	1	1	1	1037	1053	40264.9			0.765	0	TRUE	sp|Q86YZ3|HORN_HUMAN	Q86YZ3	HORN_HUMAN	HRNR	Hornerin
tims_22nov0401_Slot1-6_1_3313.03406.03406.3	D:\DRM\AllBGNdigests\FullHumanDB\ADAMTS1_Active_BGN_1\interact-tims_22nov0401_Slot1-6_1_3313.pep.xml	CHCMSESHQR	C[143]HCMSESHQR	CRDENGFK.CHCMSESHQR.QIIIASEN	K	Q	10	3	597.025	1313.47	1313.47	438.83	438.83	1313.47	438.831	-0.0024	8.163e-07	26.356	6.536	1	2	0	43	52	27451.1	1C(-17.0265),3C(57.0215)		0.7368	0	FALSE	sp|O60870-2|KIN17_HUMAN	O60870-2	KIN17_HUMAN	KIN	Isoform 2 of DNA/RNA-binding protein KIN17		sp|O60870|KIN17_HUMAN
tims_22nov0401_Slot1-6_1_3313.03413.03413.4	D:\DRM\AllBGNdigests\FullHumanDB\ADAMTS1_Active_BGN_1\interact-tims_22nov0401_Slot1-6_1_3313.pep.xml	SGQSSYGQHSSGSSQSSGYGQHGSR		GFGQHESR.SGQSSYGQHSSGSSQSSGYGQHGSR.QTSGFGQH	R	Q	25	4	598.192	2499.04	2499.04	625.769	625.768	2499.04	625.767	0.0026	4.63e-12	45.525	11.591	1	2	0	613	637	63224.5			0.923	0	TRUE	sp|Q5D862|FILA2_HUMAN	Q5D862	FILA2_HUMAN	FLG2	Filaggrin-2
tims_22nov0401_Slot1-6_1_3313.03415.03415.2	D:\DRM\AllBGNdigests\FullHumanDB\ADAMTS1_Active_BGN_1\interact-tims_22nov0401_Slot1-6_1_3313.pep.xml	KFAETQPK		KMAQFDAK.KFAETQPK.KDTPRKEK	K	K	8	2	598.192	947.507	947.506	474.761	474.76	947.508	474.761	-0.0015	0.132	15.861	11.273	0.9947	2	1	270	277	175781			0.851	0	FALSE	sp|P26641-2|EF1G_HUMAN	P26641-2	EF1G_HUMAN	EEF1G	Isoform 2 of Elongation factor 1-gamma		sp|P26641|EF1G_HUMAN
tims_22nov0401_Slot1-6_1_3313.03416.03416.4	D:\DRM\AllBGNdigests\FullHumanDB\ADAMTS1_Active_BGN_1\interact-tims_22nov0401_Slot1-6_1_3313.pep.xml	AICENKNGNPHRENLR	AICENKNGNPHRENLR	HGNKRSIK.AICENKNGNPHRENLR.ISKSSFQV	K	I	16	4	598.192	1920.93	1920.93	481.24	481.24	1920.93	481.241	-0.0041	0.04869	16.606	10.271	0.9991	2	2	79	94	79626.6	3C(57.0215)		0.8102	0	TRUE	sp|P03950|ANGI_HUMAN	P03950	ANGI_HUMAN	ANG	Angiogenin
tims_22nov0401_Slot1-6_1_3313.03422.03422.4	D:\DRM\AllBGNdigests\FullHumanDB\ADAMTS1_Active_BGN_1\interact-tims_22nov0401_Slot1-6_1_3313.pep.xml	AKNEQEHHAGGDSQKDIMQR		ESIRRINK.AKNEQEHHAGGDSQKDIMQR.QYITFKPQ	K	Q	20	4	598.192	2278.06	2278.05	570.521	570.521	2278.05	570.52	0.0029	1.787e-09	36.147	11.328	1	2	2	91	110	108029			0.8659	0	TRUE	sp|Q86SF2|GALT7_HUMAN	Q86SF2	GALT7_HUMAN	GALNT7	N-acetylgalactosaminyltransferase 7
tims_22nov0401_Slot1-6_1_3313.03423.03423.4	D:\DRM\AllBGNdigests\FullHumanDB\ADAMTS1_Active_BGN_1\interact-tims_22nov0401_Slot1-6_1_3313.pep.xml	RGPYESGSGHSSGLGHR		SGSGWSSS.RGPYESGSGHSSGLGHR.ESRSGQSS	S	E	17	4	598.192	1739.81	1739.81	435.96	435.96	1739.81	435.959	0.0018	5.191e-07	29.309	9.899	1	1	1	1037	1053	40415.3			0.7644	0	TRUE	sp|Q86YZ3|HORN_HUMAN	Q86YZ3	HORN_HUMAN	HRNR	Hornerin
tims_22nov0401_Slot1-6_1_3313.03427.03427.3	D:\DRM\AllBGNdigests\FullHumanDB\ADAMTS1_Active_BGN_1\interact-tims_22nov0401_Slot1-6_1_3313.pep.xml	CHCMSESHQR	C[143]HCMSESHQR	CRDENGFK.CHCMSESHQR.QIIIASEN	K	Q	10	3	598.192	1313.47	1313.47	438.831	438.831	1313.47	438.831	0.0007	1.344e-07	25.844	6.231	1	2	0	43	52	27936.4	1C(-17.0265),3C(57.0215)		0.7357	0	FALSE	sp|O60870-2|KIN17_HUMAN	O60870-2	KIN17_HUMAN	KIN	Isoform 2 of DNA/RNA-binding protein KIN17		sp|O60870|KIN17_HUMAN
tims_22nov0401_Slot1-6_1_3313.03429.03429.2	D:\DRM\AllBGNdigests\FullHumanDB\ADAMTS1_Active_BGN_1\interact-tims_22nov0401_Slot1-6_1_3313.pep.xml	VHVCAECGK	VHVCAECGK	HIHTHGPR.VHVCAECGK.AFVESSKI	R	A	9	2	598.192	1058.46	1058.46	530.239	530.238	1058.46	530.239	-0.0013	6.711e-06	25.694	12.064	1	2	0	324	332	103447	4C(57.0215),7C(57.0215)		0.8609	0	FALSE	sp|P25490|TYY1_HUMAN	P25490	TYY1_HUMAN	YY1	Transcriptional repressor protein YY1	YY2	sp|O15391|TYY2_HUMAN
tims_22nov0401_Slot1-6_1_3313.03436.03436.2	D:\DRM\AllBGNdigests\FullHumanDB\ADAMTS1_Active_BGN_1\interact-tims_22nov0401_Slot1-6_1_3313.pep.xml	AQCHSVPVK	AQCHSVPVK	YCWCNSGR.AQCHSVPVK.SCSEPRCF	R	S	9	2	598.192	1024.52	1024.51	513.265	513.264	1024.51	513.263	0.0017	0.0003686	26.627	12.158	1	2	0	76	84	241836	3C(57.0215)		0.875	0	FALSE	sp|P00750|TPA_HUMAN	P00750	TPA_HUMAN	PLAT	Tissue-type plasminogen activator		sp|P00750-2|TPA_HUMAN
tims_22nov0401_Slot1-6_1_3313.03437.03437.3	D:\DRM\AllBGNdigests\FullHumanDB\ADAMTS1_Active_BGN_1\interact-tims_22nov0401_Slot1-6_1_3313.pep.xml	VHLDKAQQNNVEHK		IDGSRIIK.VHLDKAQQNNVEHK.VETFSGVY	K	V	14	3	598.192	1658.85	1658.85	553.957	553.956	1658.85	553.957	-0.0014	3.085e-08	29.542	11.325	1	2	1	156	169	53971.4			0.8398	0	TRUE	sp|P62081|RS7_HUMAN	P62081	RS7_HUMAN	RPS7	Small ribosomal subunit protein eS7
tims_22nov0401_Slot1-6_1_3313.03438.03438.4	D:\DRM\AllBGNdigests\FullHumanDB\ADAMTS1_Active_BGN_1\interact-tims_22nov0401_Slot1-6_1_3313.pep.xml	MHEGDEGPGHHHKPGLGEGT	M[147]HEGDEGPGHHHKPGLGEGT	ITWASHEK.MHEGDEGPGHHHKPGLGEGT.	K	P	20	4	598.192	2093.9	2093.9	524.482	524.481	2093.9	524.482	-0.0017	2.189e-06	28.74	15.029	1	1	1	94	113	52453.8	1M(15.9949)		0.8082	0	TRUE	sp|P06702|S10A9_HUMAN	P06702	S10A9_HUMAN	S100A9	Protein S100-A9
tims_22nov0401_Slot1-6_1_3313.03439.03439.3	D:\DRM\AllBGNdigests\FullHumanDB\ADAMTS1_Active_BGN_1\interact-tims_22nov0401_Slot1-6_1_3313.pep.xml	ALCPDHDSDSSGKD	ALCPDHDSDSSGKD	ASGKNKRK.ALCPDHDSDSSGKD.PRNSQGKG	K	P	14	3	598.192	1502.59	1502.59	501.872	501.872	1502.59	501.872	-0.0006	1.669e-06	22.442	8.48	1	1	1	144	157	96526	3C(57.0215)		0.7416	0	TRUE	sp|Q13433|S39A6_HUMAN	Q13433	S39A6_HUMAN	SLC39A6	Zinc transporter ZIP6
tims_22nov0401_Slot1-6_1_3313.03440.03440.2	D:\DRM\AllBGNdigests\FullHumanDB\ADAMTS1_Active_BGN_1\interact-tims_22nov0401_Slot1-6_1_3313.pep.xml	IGKPHTVPCK	IGKPHTVPCK	RRGYWGNK.IGKPHTVPCK.VTGRCGSV	K	V	10	2	598.192	1135.62	1135.62	568.816	568.816	1135.62	568.816	-0.0006	3.223e-06	27.801	10.171	1	2	1	174	183	107189	9C(57.0215)		0.9024	0	TRUE	sp|P15880|RS2_HUMAN	P15880	RS2_HUMAN	RPS2	Small ribosomal subunit protein uS5
tims_22nov0401_Slot1-6_1_3313.03441.03441.2	D:\DRM\AllBGNdigests\FullHumanDB\ADAMTS1_Active_BGN_1\interact-tims_22nov0401_Slot1-6_1_3313.pep.xml	CHCMSESHQR	C[143]HCMSESHQR	CRDENGFK.CHCMSESHQR.QIIIASEN	K	Q	10	2	598.192	1313.47	1313.47	657.745	657.744	1313.47	657.742	0.0036	3.293e-09	25.02	5.059	1	2	0	43	52	27374.9	1C(-17.0265),3C(57.0215)		0.9626	0	FALSE	sp|O60870-2|KIN17_HUMAN	O60870-2	KIN17_HUMAN	KIN	Isoform 2 of DNA/RNA-binding protein KIN17		sp|O60870|KIN17_HUMAN
tims_22nov0401_Slot1-6_1_3313.03453.03453.3	D:\DRM\AllBGNdigests\FullHumanDB\ADAMTS1_Active_BGN_1\interact-tims_22nov0401_Slot1-6_1_3313.pep.xml	RYYGGGSEGGRAPK		AGGGGGGG.RYYGGGSEGGRAPK.RIKTDNAG	G	R	14	3	598.192	1453.71	1453.71	485.576	485.576	1453.71	485.576	-0.0004	1.572e-08	32.793	11.671	1	1	2	46	59	97855.6			0.8397	0	TRUE	sp|P14866|HNRPL_HUMAN	P14866	HNRPL_HUMAN	HNRNPL	Heterogeneous nuclear ribonucleoprotein L
tims_22nov0401_Slot1-6_1_3313.03458.03458.2	D:\DRM\AllBGNdigests\FullHumanDB\ADAMTS1_Active_BGN_1\interact-tims_22nov0401_Slot1-6_1_3313.pep.xml	GKYKEETIEK		SRQVGKEK.GKYKEETIEK.MQE	K	M	10	2	598.192	1223.64	1223.64	612.827	612.827	1223.64	612.827	-0.0004	9.351e-06	24.952	11.692	1	2	2	133	142	28853.4			0.9259	0	TRUE	sp|P61254|RL26_HUMAN	P61254	RL26_HUMAN	RPL26	Large ribosomal subunit protein uL24
tims_22nov0401_Slot1-6_1_3313.03459.03459.3	D:\DRM\AllBGNdigests\FullHumanDB\ADAMTS1_Active_BGN_1\interact-tims_22nov0401_Slot1-6_1_3313.pep.xml	KKIEHDVVMK		KNIEVGIR.KKIEHDVVMK.ASSSIPKK	R	A	10	3	598.192	1225.68	1225.68	409.569	409.568	1225.69	409.569	-0.0019	8.547e-05	23.672	10.746	1	2	2	59	68	45943.3			0.7438	0	TRUE	sp|Q9UNZ5|L10K_HUMAN	Q9UNZ5	L10K_HUMAN	C19orf53	Leydig cell tumor 10 kDa protein homolog
tims_22nov0401_Slot1-6_1_3313.03460.03460.3	D:\DRM\AllBGNdigests\FullHumanDB\ADAMTS1_Active_BGN_1\interact-tims_22nov0401_Slot1-6_1_3313.pep.xml	YYRENMHR		FGSDYEDR.YYRENMHR.YPNQVYYR	R	Y	8	3	598.192	1167.52	1167.52	390.182	390.181	1167.52	390.182	-0.0023	0.005285	16.981	9.527	0.9999	2	1	149	156	33243.5			0.7136	0	TRUE	sp|P04156|PRIO_HUMAN	P04156	PRIO_HUMAN	PRNP	Major prion protein
tims_22nov0401_Slot1-6_1_3313.03463.03463.2	D:\DRM\AllBGNdigests\FullHumanDB\ADAMTS1_Active_BGN_1\interact-tims_22nov0401_Slot1-6_1_3313.pep.xml	CECRPK	C[143]ECRPK	MSFIQHNK.CECRPK.KDRARQEN	K	K	6	2	598.192	831.337	831.336	416.676	416.675	831.337	416.676	-0.0006	0.1197	12.911	7.476	0.9763	2	1	308	313	75027.2	1C(-17.0265),3C(57.0215)		0.7623	0	FALSE	sp|P15692-11|VEGFA_HUMAN	P15692-11	VEGFA_HUMAN	VEGFA	Isoform L-VEGF165 of Vascular endothelial growth factor A, long form	VEGFB	sp|P15692-12|VEGFA_HUMAN, sp|P15692-14|VEGFA_HUMAN, sp|P15692-15|VEGFA_HUMAN, sp|P15692-16|VEGFA_HUMAN, sp|P15692-17|VEGFA_HUMAN, sp|P15692-1|VEGFA_HUMAN, sp|P15692-2|VEGFA_HUMAN, sp|P15692-3|VEGFA_HUMAN, sp|P15692-4|VEGFA_HUMAN, sp|P15692-5|VEGFA_HUMAN, sp|P15692-6|VEGFA_HUMAN, sp|P15692-8|VEGFA_HUMAN, sp|P15692-9|VEGFA_HUMAN, sp|P15692|VEGFA_HUMAN, sp|P49765-2|VEGFB_HUMAN, sp|P49765|VEGFB_HUMAN
tims_22nov0401_Slot1-6_1_3313.03465.03465.3	D:\DRM\AllBGNdigests\FullHumanDB\ADAMTS1_Active_BGN_1\interact-tims_22nov0401_Slot1-6_1_3313.pep.xml	AICENKNGNPHRENLR	AICENKNGNPHRENLR	HGNKRSIK.AICENKNGNPHRENLR.ISKSSFQV	K	I	16	3	598.192	1920.94	1920.94	641.32	641.319	1920.93	641.318	0.0029	0.001033	15.901	9.21	0.9999	2	2	79	94	34764.1	3C(57.0215)		0.8726	0	TRUE	sp|P03950|ANGI_HUMAN	P03950	ANGI_HUMAN	ANG	Angiogenin
tims_22nov0401_Slot1-6_1_3313.03468.03468.3	D:\DRM\AllBGNdigests\FullHumanDB\ADAMTS1_Active_BGN_1\interact-tims_22nov0401_Slot1-6_1_3313.pep.xml	SGQSSYGQHSSGSSQSSGYGQHGSR		GFGQHESR.SGQSSYGQHSSGSSQSSGYGQHGSR.QTSGFGQH	R	Q	25	3	598.192	2499.05	2499.05	834.023	834.023	2499.04	834.02	0.0061	2.1e-13	35.319	6.881	1	2	0	613	637	46165.3			0.9942	0	TRUE	sp|Q5D862|FILA2_HUMAN	Q5D862	FILA2_HUMAN	FLG2	Filaggrin-2
tims_22nov0401_Slot1-6_1_3313.03479.03479.3	D:\DRM\AllBGNdigests\FullHumanDB\ADAMTS1_Active_BGN_1\interact-tims_22nov0401_Slot1-6_1_3313.pep.xml	IGKPHTVPCK	IGKPHTVPCK	RRGYWGNK.IGKPHTVPCK.VTGRCGSV	K	V	10	3	599.359	1135.61	1135.61	379.545	379.545	1135.62	379.546	-0.0042	0.0009922	18.347	10.407	0.9999	2	1	174	183	222213	9C(57.0215)		0.7711	0	TRUE	sp|P15880|RS2_HUMAN	P15880	RS2_HUMAN	RPS2	Small ribosomal subunit protein uS5
tims_22nov0401_Slot1-6_1_3313.03481.03481.3	D:\DRM\AllBGNdigests\FullHumanDB\ADAMTS1_Active_BGN_1\interact-tims_22nov0401_Slot1-6_1_3313.pep.xml	YYRENMHR		FGSDYEDR.YYRENMHR.YPNQVYYR	R	Y	8	3	599.359	1167.52	1167.52	390.18	390.18	1167.52	390.182	-0.0067	0.02171	14.677	8.643	0.9893	2	1	149	156	34356.7			0.7138	0	TRUE	sp|P04156|PRIO_HUMAN	P04156	PRIO_HUMAN	PRNP	Major prion protein
tims_22nov0401_Slot1-6_1_3313.03489.03489.2	D:\DRM\AllBGNdigests\FullHumanDB\ADAMTS1_Active_BGN_1\interact-tims_22nov0401_Slot1-6_1_3313.pep.xml	KVSYSHIQSK		GKVQIVSK.KVSYSHIQSK.CGSKDNIK	K	C	10	2	599.359	1175.63	1175.63	588.824	588.823	1175.63	588.822	0.0015	0.001058	19.134	9.039	0.9999	2	1	998	1007	59412			0.9077	0	FALSE	sp|P27816-6|MAP4_HUMAN	P27816-6	MAP4_HUMAN	MAP4	Isoform 6 of Microtubule-associated protein 4		sp|P27816-2|MAP4_HUMAN, sp|P27816-4|MAP4_HUMAN, sp|P27816|MAP4_HUMAN
tims_22nov0401_Slot1-6_1_3313.03490.03490.3	D:\DRM\AllBGNdigests\FullHumanDB\ADAMTS1_Active_BGN_1\interact-tims_22nov0401_Slot1-6_1_3313.pep.xml	RAETSLHTDGENSCR	RAETSLHTDGENSCR	SFARIGIR.RAETSLHTDGENSCR.YYPMGHPA	R	Y	15	3	599.359	1731.76	1731.76	578.261	578.26	1731.76	578.26	-0.0001	6.085e-05	18.532	8.836	1	2	1	662	676	113493	14C(57.0215)		0.8295	0	TRUE	sp|Q86Y38|XYLT1_HUMAN	Q86Y38	XYLT1_HUMAN	XYLT1	Xylosyltransferase 1
tims_22nov0401_Slot1-6_1_3313.03496.03496.3	D:\DRM\AllBGNdigests\FullHumanDB\ADAMTS1_Active_BGN_1\interact-tims_22nov0401_Slot1-6_1_3313.pep.xml	LHEDHLER		AIIEMDAR.LHEDHLER.VIEAAAQA	R	V	8	3	599.359	1047.51	1047.51	350.176	350.176	1047.51	350.177	-0.0033	0.09252	16.045	11.857	0.9935	2	0	205	212	18938.3			0.7104	0	TRUE	sp|Q9NPD3|EXOS4_HUMAN	Q9NPD3	EXOS4_HUMAN	EXOSC4	Exosome complex component RRP41
tims_22nov0401_Slot1-6_1_3313.03500.03500.2	D:\DRM\AllBGNdigests\FullHumanDB\ADAMTS1_Active_BGN_1\interact-tims_22nov0401_Slot1-6_1_3313.pep.xml	ATSSSPSSSSAASSSSPGSR		TIISTPAA.ATSSSPSSSSAASSSSPGSR.KMVVSAEM	A	K	20	2	599.359	1783.79	1783.79	892.902	892.903	1783.78	892.898	0.0085	2.518e-06	25.783	10.681	1	1	0	103	122	21798.1			1.0873	0	FALSE	sp|Q9Y4X0|AMMR1_HUMAN	Q9Y4X0	AMMR1_HUMAN	AMMECR1	Nuclear protein AMMECR1		sp|Q9Y4X0-2|AMMR1_HUMAN, sp|Q9Y4X0-3|AMMR1_HUMAN
tims_22nov0401_Slot1-6_1_3313.03503.03503.2	D:\DRM\AllBGNdigests\FullHumanDB\ADAMTS1_Active_BGN_1\interact-tims_22nov0401_Slot1-6_1_3313.pep.xml	DYKDDDDK		QKKMSPPL.DYKDDDDK.	L	-	8	2	599.359	1012.4	1012.4	507.207	507.207	1012.4	507.207	0.0002	0.172	13.614	9.21	0.9337	1	1	312	319	63886.4			0.841	0	TRUE	sp|P49796-8|RGS3_HUMAN	P49796-8	RGS3_HUMAN	RGS3	Isoform 8 of Regulator of G-protein signaling 3
tims_22nov0401_Slot1-6_1_3313.03506.03506.2	D:\DRM\AllBGNdigests\FullHumanDB\ADAMTS1_Active_BGN_1\interact-tims_22nov0401_Slot1-6_1_3313.pep.xml	ALCPDHDSDSSGKD	ALCPDHDSDSSGKD	ASGKNKRK.ALCPDHDSDSSGKD.PRNSQGKG	K	P	14	2	599.359	1502.6	1502.6	752.307	752.306	1502.59	752.304	0.004	3.119e-07	24.794	7.812	1	1	1	144	157	35636.5	3C(57.0215)		1.0085	0	TRUE	sp|Q13433|S39A6_HUMAN	Q13433	S39A6_HUMAN	SLC39A6	Zinc transporter ZIP6
tims_22nov0401_Slot1-6_1_3313.03514.03514.3	D:\DRM\AllBGNdigests\FullHumanDB\ADAMTS1_Active_BGN_1\interact-tims_22nov0401_Slot1-6_1_3313.pep.xml	HRFGCISRK	HRFGCISRK	KCKAHAIR.HRFGCISRK.CPAIREMV	R	C	9	3	599.359	1159.6	1159.6	387.541	387.541	1159.6	387.542	-0.0026	0.2135	15.201	12.252	0.8496	2	2	116	124	71311.7	5C(57.0215)		0.7402	0	TRUE	sp|O76061|STC2_HUMAN	O76061	STC2_HUMAN	STC2	Stanniocalcin-2
tims_22nov0401_Slot1-6_1_3313.03517.03517.3	D:\DRM\AllBGNdigests\FullHumanDB\ADAMTS1_Active_BGN_1\interact-tims_22nov0401_Slot1-6_1_3313.pep.xml	GPESESEDHRASGEVR		SKPVVIPK.GPESESEDHRASGEVR.TGKWKVPT	K	T	16	3	599.359	1740.77	1740.76	581.262	581.262	1740.77	581.263	-0.0028	1.565e-06	27.561	10.475	1	2	1	500	515	33678.3			0.8467	0	FALSE	sp|P78527-2|PRKDC_HUMAN	P78527-2	PRKDC_HUMAN	PRKDC	Isoform 2 of DNA-dependent protein kinase catalytic subunit		sp|P78527|PRKDC_HUMAN
tims_22nov0401_Slot1-6_1_3313.03525.03525.3	D:\DRM\AllBGNdigests\FullHumanDB\ADAMTS1_Active_BGN_1\interact-tims_22nov0401_Slot1-6_1_3313.pep.xml	KIHSQEEALR		EAEIISGR.KIHSQEEALR.VMDMIHSM	R	V	10	3	599.359	1209.65	1209.65	404.223	404.223	1209.65	404.223	-0.0004	0.0009655	22.508	12.267	0.9999	2	1	161	170	50904.4			0.7543	0	FALSE	sp|O00764|PDXK_HUMAN	O00764	PDXK_HUMAN	PDXK	Pyridoxal kinase		sp|O00764-2|PDXK_HUMAN, sp|O00764-3|PDXK_HUMAN
tims_22nov0401_Slot1-6_1_3313.03531.03531.2	D:\DRM\AllBGNdigests\FullHumanDB\ADAMTS1_Active_BGN_1\interact-tims_22nov0401_Slot1-6_1_3313.pep.xml	KTPTEAPADCR	KTPTEAPADCR	KVDRTKIK.KTPTEAPADCR.AIIDKIKV	K	A	11	2	599.359	1244.59	1244.58	623.3	623.299	1244.58	623.298	0.0024	0.0008174	19.917	13.468	1	2	1	10	20	20324.2	10C(57.0215)		0.9235	0	FALSE	sp|Q7Z6Z7-2|HUWE1_HUMAN	Q7Z6Z7-2	HUWE1_HUMAN	HUWE1	Isoform 2 of E3 ubiquitin-protein ligase HUWE1		sp|Q7Z6Z7-3|HUWE1_HUMAN, sp|Q7Z6Z7|HUWE1_HUMAN
tims_22nov0401_Slot1-6_1_3313.03532.03532.3	D:\DRM\AllBGNdigests\FullHumanDB\ADAMTS1_Active_BGN_1\interact-tims_22nov0401_Slot1-6_1_3313.pep.xml	VTGDSQPKEQGQGDLKK		YIRKKGGK.VTGDSQPKEQGQGDLKK.KKKKKKGK	K	K	17	3	599.359	1813.92	1813.92	605.649	605.648	1813.92	605.646	0.0053	1.331	14.238	12.061	0.9885	2	2	537	553	27441.2			0.895	0	FALSE	sp|O76094|SRP72_HUMAN	O76094	SRP72_HUMAN	SRP72	Signal recognition particle subunit SRP72		sp|O76094-2|SRP72_HUMAN
tims_22nov0401_Slot1-6_1_3313.03533.03533.4	D:\DRM\AllBGNdigests\FullHumanDB\ADAMTS1_Active_BGN_1\interact-tims_22nov0401_Slot1-6_1_3313.pep.xml	QHHPPYHQQHHQGPPPGGPGGR		GGEPRGGR.QHHPPYHQQHHQGPPPGGPGGR.SEEKISDS	R	S	22	4	599.359	2402.12	2402.12	601.537	601.536	2402.13	601.539	-0.0119	6.615e-06	26.053	21.505	1	2	0	246	267	52014			0.8611	0	FALSE	sp|P23246|SFPQ_HUMAN	P23246	SFPQ_HUMAN	SFPQ	Splicing factor, proline- and glutamine-rich		sp|P23246-2|SFPQ_HUMAN
tims_22nov0401_Slot1-6_1_3313.03535.03535.2	D:\DRM\AllBGNdigests\FullHumanDB\ADAMTS1_Active_BGN_1\interact-tims_22nov0401_Slot1-6_1_3313.pep.xml	VEGAPTQGR		TTPNQGKK.VEGAPTQGR.KAEGAQNQ	K	K	9	2	599.359	913.462	913.461	457.738	457.738	913.462	457.738	-0.0003	0.04733	18.268	11.93	0.9975	2	0	282	290	40925.5			0.8045	0	TRUE	sp|Q9P2E9|RRBP1_HUMAN	Q9P2E9	RRBP1_HUMAN	RRBP1	Ribosome-binding protein 1
tims_22nov0401_Slot1-6_1_3313.03542.03542.2	D:\DRM\AllBGNdigests\FullHumanDB\ADAMTS1_Active_BGN_1\interact-tims_22nov0401_Slot1-6_1_3313.pep.xml	AQCHSVPVK	AQCHSVPVK	YCWCNSGR.AQCHSVPVK.SCSEPRCF	R	S	9	2	600.525	1024.51	1024.51	513.264	513.264	1024.51	513.263	0.0001	6.657e-05	26.569	12.158	1	2	0	76	84	251218	3C(57.0215)		0.8729	0	FALSE	sp|P00750|TPA_HUMAN	P00750	TPA_HUMAN	PLAT	Tissue-type plasminogen activator		sp|P00750-2|TPA_HUMAN
tims_22nov0401_Slot1-6_1_3313.03543.03543.2	D:\DRM\AllBGNdigests\FullHumanDB\ADAMTS1_Active_BGN_1\interact-tims_22nov0401_Slot1-6_1_3313.pep.xml	RGFSANSAR		IRSHSSSR.RGFSANSAR.LPGVSRSG	R	L	9	2	600.525	964.484	964.483	483.249	483.249	964.484	483.249	-0.0009	0.001047	16.416	8.461	0.9999	2	1	16	24	693949			0.836	0	FALSE	sp|P04259|K2C6B_HUMAN	P04259	K2C6B_HUMAN	KRT6B	Keratin, type II cytoskeletal 6B	KRT6A, KRT6C	sp|P02538|K2C6A_HUMAN, sp|P48668|K2C6C_HUMAN
tims_22nov0401_Slot1-6_1_3313.03544.03544.2	D:\DRM\AllBGNdigests\FullHumanDB\ADAMTS1_Active_BGN_1\interact-tims_22nov0401_Slot1-6_1_3313.pep.xml	VEGAPTQGR		TTPNQGKK.VEGAPTQGR.KAEGAQNQ	K	K	9	2	600.525	913.462	913.461	457.738	457.738	913.462	457.738	-0.0005	0.2162	16.25	11.795	0.9807	2	0	282	290	39565.3			0.8035	0	TRUE	sp|Q9P2E9|RRBP1_HUMAN	Q9P2E9	RRBP1_HUMAN	RRBP1	Ribosome-binding protein 1
tims_22nov0401_Slot1-6_1_3313.03545.03545.2	D:\DRM\AllBGNdigests\FullHumanDB\ADAMTS1_Active_BGN_1\interact-tims_22nov0401_Slot1-6_1_3313.pep.xml	SFNRGEC	SFNRGEC	GISSPVTK.SFNRGEC.	K	-	7	2	600.525	868.348	868.348	435.181	435.181	868.35	435.182	-0.002	0.01337	16.594	7.119	0.9994	2	1	101	107	543856	7C(57.0215)		0.774	0	FALSE	sp|P01834|IGKC_HUMAN	P01834	IGKC_HUMAN	IGKC	Immunoglobulin kappa constant		sp|P0DOX7|IGK_HUMAN
tims_22nov0401_Slot1-6_1_3313.03546.03546.3	D:\DRM\AllBGNdigests\FullHumanDB\ADAMTS1_Active_BGN_1\interact-tims_22nov0401_Slot1-6_1_3313.pep.xml	TKVMDVHDGK		TSSSRQIR.TKVMDVHDGK.VVSTHEQV	R	V	10	3	600.525	1128.56	1128.56	377.194	377.194	1128.56	377.194	0.0004	0.05872	15.309	12.348	0.9988	2	1	450	459	84227.1			0.7293	0	TRUE	sp|P02533|K1C14_HUMAN	P02533	K1C14_HUMAN	KRT14	Keratin, type I cytoskeletal 14
tims_22nov0401_Slot1-6_1_3313.03550.03550.2	D:\DRM\AllBGNdigests\FullHumanDB\ADAMTS1_Active_BGN_1\interact-tims_22nov0401_Slot1-6_1_3313.pep.xml	SAAQAAAQTNSNAAGK		GVGGPGAK.SAAQAAAQTNSNAAGK.QIRKESQK	K	Q	16	2	600.525	1459.7	1459.7	730.859	730.859	1459.7	730.858	0.0022	6.079e-10	44.951	14.76	1	2	0	53	68	710578			1.0046	0	FALSE	sp|Q8NC51-3|SERB1_HUMAN	Q8NC51-3	SERB1_HUMAN	SERBP1	Isoform 3 of SERPINE1 mRNA-binding protein 1		sp|Q8NC51-2|SERB1_HUMAN, sp|Q8NC51-4|SERB1_HUMAN, sp|Q8NC51|SERB1_HUMAN
tims_22nov0401_Slot1-6_1_3313.03551.03551.3	D:\DRM\AllBGNdigests\FullHumanDB\ADAMTS1_Active_BGN_1\interact-tims_22nov0401_Slot1-6_1_3313.pep.xml	VDSSKMDKVDSK		MEPKMEPK.VDSSKMDKVDSK.TDKTADGF	K	T	12	3	600.525	1337.65	1337.64	446.889	446.889	1337.65	446.89	-0.005	3.814e-07	30.563	11.172	1	2	2	785	796	97330.8			0.7667	0	FALSE	sp|Q86XP3-2|DDX42_HUMAN	Q86XP3-2	DDX42_HUMAN	DDX42	Isoform 2 of ATP-dependent RNA helicase DDX42		sp|Q86XP3|DDX42_HUMAN
tims_22nov0401_Slot1-6_1_3313.03559.03559.2	D:\DRM\AllBGNdigests\FullHumanDB\ADAMTS1_Active_BGN_1\interact-tims_22nov0401_Slot1-6_1_3313.pep.xml	TKVMDVHDGK		TSSSRQIR.TKVMDVHDGK.VVSTHEQV	R	V	10	2	600.525	1128.56	1128.56	565.286	565.285	1128.56	565.287	-0.0031	0.0001132	22.083	10.046	1	2	1	450	459	45732.9			0.8865	0	TRUE	sp|P02533|K1C14_HUMAN	P02533	K1C14_HUMAN	KRT14	Keratin, type I cytoskeletal 14
tims_22nov0401_Slot1-6_1_3313.03560.03560.3	D:\DRM\AllBGNdigests\FullHumanDB\ADAMTS1_Active_BGN_1\interact-tims_22nov0401_Slot1-6_1_3313.pep.xml	HGVSHKVDDSSGSIGR		EISEAITR.HGVSHKVDDSSGSIGR.RYARTDEI	R	R	16	3	600.525	1636.79	1636.79	546.604	546.603	1636.79	546.605	-0.0045	9.084e-10	31.506	9.481	1	2	1	587	602	44792.9			0.8224	0	FALSE	sp|P41250-2|GARS_HUMAN	P41250-2	GARS_HUMAN	GARS1	Isoform 2 of Glycine--tRNA ligase		sp|P41250|GARS_HUMAN
tims_22nov0401_Slot1-6_1_3313.03575.03575.2	D:\DRM\AllBGNdigests\FullHumanDB\ADAMTS1_Active_BGN_1\interact-tims_22nov0401_Slot1-6_1_3313.pep.xml	ATSSSPSSSSAASSSSPGSR		TIISTPAA.ATSSSPSSSSAASSSSPGSR.KMVVSAEM	A	K	20	2	600.525	1783.78	1783.78	892.896	892.897	1783.78	892.898	-0.0031	8.996e-07	27.375	9.636	1	1	0	103	122	20129.3			1.092	0	FALSE	sp|Q9Y4X0|AMMR1_HUMAN	Q9Y4X0	AMMR1_HUMAN	AMMECR1	Nuclear protein AMMECR1		sp|Q9Y4X0-2|AMMR1_HUMAN, sp|Q9Y4X0-3|AMMR1_HUMAN
tims_22nov0401_Slot1-6_1_3313.03588.03588.3	D:\DRM\AllBGNdigests\FullHumanDB\ADAMTS1_Active_BGN_1\interact-tims_22nov0401_Slot1-6_1_3313.pep.xml	EAEMEEHREHIK		KTIDQIHK.EAEMEEHREHIK.VQQIMAKG	K	V	12	3	600.525	1536.7	1536.7	513.241	513.24	1536.7	513.24	0.0004	0.01374	16.745	9.328	0.9999	2	1	968	979	19112.8			0.7736	0	FALSE	sp|Q04637-3|IF4G1_HUMAN	Q04637-3	IF4G1_HUMAN	EIF4G1	Isoform B of Eukaryotic translation initiation factor 4 gamma 1		sp|Q04637-4|IF4G1_HUMAN, sp|Q04637-5|IF4G1_HUMAN, sp|Q04637-6|IF4G1_HUMAN, sp|Q04637-7|IF4G1_HUMAN, sp|Q04637-8|IF4G1_HUMAN, sp|Q04637-9|IF4G1_HUMAN, sp|Q04637|IF4G1_HUMAN
tims_22nov0401_Slot1-6_1_3313.03591.03591.2	D:\DRM\AllBGNdigests\FullHumanDB\ADAMTS1_Active_BGN_1\interact-tims_22nov0401_Slot1-6_1_3313.pep.xml	VDSSKMDKVDSK		MEPKMEPK.VDSSKMDKVDSK.TDKTADGF	K	T	12	2	600.525	1337.66	1337.65	669.835	669.834	1337.65	669.832	0.0046	4.094e-08	32.622	10.604	1	2	2	785	796	52787.3			0.9551	0	FALSE	sp|Q86XP3-2|DDX42_HUMAN	Q86XP3-2	DDX42_HUMAN	DDX42	Isoform 2 of ATP-dependent RNA helicase DDX42		sp|Q86XP3|DDX42_HUMAN
tims_22nov0401_Slot1-6_1_3313.03601.03601.2	D:\DRM\AllBGNdigests\FullHumanDB\ADAMTS1_Active_BGN_1\interact-tims_22nov0401_Slot1-6_1_3313.pep.xml	QGPGPGGPKGGK	Q[111]GPGPGGPKGGK	PGPGPGPK.QGPGPGGPKGGK.MPGGPKPG	K	M	12	2	601.691	1018.52	1018.52	510.268	510.267	1018.52	510.267	0.0007	1.213e-07	29.884	12.299	1	2	1	200	211	311456	1Q(-17.0265)		0.8667	0	FALSE	sp|P23246|SFPQ_HUMAN	P23246	SFPQ_HUMAN	SFPQ	Splicing factor, proline- and glutamine-rich		sp|P23246-2|SFPQ_HUMAN
tims_22nov0401_Slot1-6_1_3313.03604.03604.3	D:\DRM\AllBGNdigests\FullHumanDB\ADAMTS1_Active_BGN_1\interact-tims_22nov0401_Slot1-6_1_3313.pep.xml	LRSEIDHVKK		EINRMIQR.LRSEIDHVKK.QCANIQAA	R	Q	10	3	601.691	1223.7	1223.69	408.906	408.906	1223.7	408.907	-0.0037	0.002651	22.249	11.655	0.9989	2	2	391	400	1.07056e+06			0.7369	0	FALSE	sp|P04259|K2C6B_HUMAN	P04259	K2C6B_HUMAN	KRT6B	Keratin, type II cytoskeletal 6B	KRT6A, KRT6C	sp|P02538|K2C6A_HUMAN, sp|P48668|K2C6C_HUMAN
tims_22nov0401_Slot1-6_1_3313.03607.03607.2	D:\DRM\AllBGNdigests\FullHumanDB\ADAMTS1_Active_BGN_1\interact-tims_22nov0401_Slot1-6_1_3313.pep.xml	IGKPHTVPCK	IGKPHTVPCK	RRGYWGNK.IGKPHTVPCK.VTGRCGSV	K	V	10	2	601.691	1135.62	1135.62	568.817	568.816	1135.62	568.816	0.0009	7.51e-06	24.097	9.104	1	2	1	174	183	115496	9C(57.0215)		0.9007	0	TRUE	sp|P15880|RS2_HUMAN	P15880	RS2_HUMAN	RPS2	Small ribosomal subunit protein uS5
tims_22nov0401_Slot1-6_1_3313.03609.03609.2	D:\DRM\AllBGNdigests\FullHumanDB\ADAMTS1_Active_BGN_1\interact-tims_22nov0401_Slot1-6_1_3313.pep.xml	SMPEQTGEK		PGDSDIIR.SMPEQTGEK.	R	-	9	2	601.691	1005.44	1005.44	503.729	503.729	1005.44	503.729	-0.0009	4.898	10.134	7.898	0.9629	2	0	107	115	456865			0.8185	0	TRUE	sp|P62888|RL30_HUMAN	P62888	RL30_HUMAN	RPL30	Large ribosomal subunit protein eL30
tims_22nov0401_Slot1-6_1_3313.03618.03618.4	D:\DRM\AllBGNdigests\FullHumanDB\ADAMTS1_Active_BGN_1\interact-tims_22nov0401_Slot1-6_1_3313.pep.xml	NRQEITDKDHTVSR		ESKKAASR.NRQEITDKDHTVSR.LEEANSMI	R	L	14	4	601.691	1697.85	1697.85	425.471	425.47	1697.84	425.468	0.0075	0.007034	18.898	9.314	0.9998	2	2	927	940	9777.93			0.7664	0	TRUE	sp|Q13464|ROCK1_HUMAN	Q13464	ROCK1_HUMAN	ROCK1	Rho-associated protein kinase 1
tims_22nov0401_Slot1-6_1_3313.03619.03619.3	D:\DRM\AllBGNdigests\FullHumanDB\ADAMTS1_Active_BGN_1\interact-tims_22nov0401_Slot1-6_1_3313.pep.xml	TIQDKNKEIER		QSIEEAAK.TIQDKNKEIER.LKAEFQEE	K	L	11	3	601.691	1372.73	1372.73	458.583	458.583	1372.73	458.584	-0.004	0.0005419	20.493	10.952	1	2	2	1319	1329	263361			0.7388	0	FALSE	sp|P15924|DESP_HUMAN	P15924	DESP_HUMAN	DSP	Desmoplakin		sp|P15924-3|DESP_HUMAN
tims_22nov0401_Slot1-6_1_3313.03623.03623.3	D:\DRM\AllBGNdigests\FullHumanDB\ADAMTS1_Active_BGN_1\interact-tims_22nov0401_Slot1-6_1_3313.pep.xml	MRGTFADKEK		TDSDIISK.MRGTFADKEK.KKEKKKAK	K	K	10	3	601.691	1181.58	1181.58	394.868	394.868	1181.59	394.869	-0.0047	0.0005949	22.813	11.18	1	2	2	94	103	37678.5			0.7264	0	TRUE	sp|P08579|RU2B_HUMAN	P08579	RU2B_HUMAN	SNRPB2	U2 small nuclear ribonucleoprotein B''
tims_22nov0401_Slot1-6_1_3313.03627.03627.3	D:\DRM\AllBGNdigests\FullHumanDB\ADAMTS1_Active_BGN_1\interact-tims_22nov0401_Slot1-6_1_3313.pep.xml	GPESESEDHRASGEVR		SKPVVIPK.GPESESEDHRASGEVR.TGKWKVPT	K	T	16	3	601.691	1740.76	1740.76	581.261	581.261	1740.77	581.263	-0.0057	9.2e-07	29.403	10.955	1	2	1	500	515	33100			0.8471	0	FALSE	sp|P78527-2|PRKDC_HUMAN	P78527-2	PRKDC_HUMAN	PRKDC	Isoform 2 of DNA-dependent protein kinase catalytic subunit		sp|P78527|PRKDC_HUMAN
tims_22nov0401_Slot1-6_1_3313.03628.03628.3	D:\DRM\AllBGNdigests\FullHumanDB\ADAMTS1_Active_BGN_1\interact-tims_22nov0401_Slot1-6_1_3313.pep.xml	QSPSYGRHGSGSGR	Q[111]SPSYGRHGSGSGR	GQRGSGSG.QSPSYGRHGSGSGR.SSSSGRHG	G	S	14	3	601.691	1414.63	1414.63	472.551	472.55	1414.63	472.552	-0.005	0.004675	18.292	10.729	0.9872	1	1	902	915	54531.6	1Q(-17.0265)		0.8199	0	TRUE	sp|Q86YZ3|HORN_HUMAN	Q86YZ3	HORN_HUMAN	HRNR	Hornerin
tims_22nov0401_Slot1-6_1_3313.03629.03629.3	D:\DRM\AllBGNdigests\FullHumanDB\ADAMTS1_Active_BGN_1\interact-tims_22nov0401_Slot1-6_1_3313.pep.xml	THHNDTELIRK		SGKAEIIK.THHNDTELIRK.LREEGKVI	K	L	11	3	601.691	1362.7	1362.7	455.24	455.24	1362.7	455.241	-0.0031	5.701e-07	29.063	13.766	1	2	1	390	400	49669.1			0.7628	0	FALSE	sp|P49915|GUAA_HUMAN	P49915	GUAA_HUMAN	GMPS	GMP synthase [glutamine-hydrolyzing]		sp|P49915-2|GUAA_HUMAN
tims_22nov0401_Slot1-6_1_3313.03631.03631.4	D:\DRM\AllBGNdigests\FullHumanDB\ADAMTS1_Active_BGN_1\interact-tims_22nov0401_Slot1-6_1_3313.pep.xml	HGVSHKVDDSSGSIGR		EISEAITR.HGVSHKVDDSSGSIGR.RYARTDEI	R	R	16	4	601.691	1636.79	1636.79	410.205	410.205	1636.79	410.205	-0.0009	6.36e-06	26.518	11.585	1	2	1	587	602	28845.6			0.7638	0	FALSE	sp|P41250-2|GARS_HUMAN	P41250-2	GARS_HUMAN	GARS1	Isoform 2 of Glycine--tRNA ligase		sp|P41250|GARS_HUMAN
tims_22nov0401_Slot1-6_1_3313.03634.03634.2	D:\DRM\AllBGNdigests\FullHumanDB\ADAMTS1_Active_BGN_1\interact-tims_22nov0401_Slot1-6_1_3313.pep.xml	RRNDLDDPER		DIRCPIPR.RRNDLDDPER.GMIFVCSA	R	G	10	2	601.691	1284.62	1284.62	643.319	643.318	1284.62	643.316	0.0047	0.006183	16.709	9.986	0.9973	2	2	274	283	42201			0.9337	0	TRUE	sp|Q15393|SF3B3_HUMAN	Q15393	SF3B3_HUMAN	SF3B3	Splicing factor 3B subunit 3
tims_22nov0401_Slot1-6_1_3313.03638.03638.3	D:\DRM\AllBGNdigests\FullHumanDB\ADAMTS1_Active_BGN_1\interact-tims_22nov0401_Slot1-6_1_3313.pep.xml	TKPLATTQPAKTSTSK		IPPSPEKK.TKPLATTQPAKTSTSK.AKTQPTSI	K	A	16	3	601.691	1658.93	1658.93	553.983	553.982	1658.92	553.981	0.0053	7.156e-06	26.54	10.5	1	2	2	701	716	29012.1			0.8801	0	FALSE	sp|P27816-6|MAP4_HUMAN	P27816-6	MAP4_HUMAN	MAP4	Isoform 6 of Microtubule-associated protein 4		sp|P27816-4|MAP4_HUMAN, sp|P27816-5|MAP4_HUMAN, sp|P27816|MAP4_HUMAN
tims_22nov0401_Slot1-6_1_3313.03639.03639.2	D:\DRM\AllBGNdigests\FullHumanDB\ADAMTS1_Active_BGN_1\interact-tims_22nov0401_Slot1-6_1_3313.pep.xml	SSGSAVVSGGSR		GGGGFRGF.SSGSAVVSGGSR.RSTSSFSC	F	R	12	2	601.691	1049.51	1049.51	525.762	525.762	1049.51	525.762	-0.0009	2.824e-05	26.95	13.701	1	1	0	23	34	16850.7			0.8365	0	TRUE	sp|P35908|K22E_HUMAN	P35908	K22E_HUMAN	KRT2	Keratin, type II cytoskeletal 2 epidermal
tims_22nov0401_Slot1-6_1_3313.03640.03640.2	D:\DRM\AllBGNdigests\FullHumanDB\ADAMTS1_Active_BGN_1\interact-tims_22nov0401_Slot1-6_1_3313.pep.xml	VEGAPTQGR		TTPNQGKK.VEGAPTQGR.KAEGAQNQ	K	K	9	2	601.691	913.463	913.462	457.739	457.738	913.462	457.738	0.0001	0.04914	17.914	13.393	0.9983	2	0	282	290	38680			0.8014	0	TRUE	sp|Q9P2E9|RRBP1_HUMAN	Q9P2E9	RRBP1_HUMAN	RRBP1	Ribosome-binding protein 1
tims_22nov0401_Slot1-6_1_3313.03646.03646.3	D:\DRM\AllBGNdigests\FullHumanDB\ADAMTS1_Active_BGN_1\interact-tims_22nov0401_Slot1-6_1_3313.pep.xml	HQTVPQNTGGKNPD		KGDVAFVK.HQTVPQNTGGKNPD.PWAKNINE	K	P	14	3	601.691	1491.7	1491.7	498.242	498.242	1491.71	498.243	-0.0036	0.0007563	20.294	11.083	0.9985	1	1	554	567	62113.7			0.8213	0	TRUE	sp|P02787|TRFE_HUMAN	P02787	TRFE_HUMAN	TF	Serotransferrin
tims_22nov0401_Slot1-6_1_3313.03647.03647.3	D:\DRM\AllBGNdigests\FullHumanDB\ADAMTS1_Active_BGN_1\interact-tims_22nov0401_Slot1-6_1_3313.pep.xml	HADQYKEQMEK		MQVEDERR.HADQYKEQMEK.ANARMKQI	R	A	11	3	601.691	1405.63	1405.63	469.55	469.55	1405.63	469.55	-0.0018	0.00323	21.026	12.526	0.9996	2	1	1885	1895	52793.7			0.8052	0	FALSE	sp|P35580-3|MYH10_HUMAN	P35580-3	MYH10_HUMAN	MYH10	Isoform 3 of Myosin-10		sp|P35580-2|MYH10_HUMAN, sp|P35580-4|MYH10_HUMAN, sp|P35580-5|MYH10_HUMAN, sp|P35580|MYH10_HUMAN
tims_22nov0401_Slot1-6_1_3313.03651.03651.2	D:\DRM\AllBGNdigests\FullHumanDB\ADAMTS1_Active_BGN_1\interact-tims_22nov0401_Slot1-6_1_3313.pep.xml	AHHGEAGHHLPEPSSR		VDRTKISR.AHHGEAGHHLPEPSSR.ETGRGAKG	R	E	16	2	601.691	1717.8	1717.8	859.909	859.909	1717.8	859.909	-0.0004	0.1099	12.797	9.706	0.9967	2	0	237	252	433902			1.0612	0	TRUE	sp|O76061|STC2_HUMAN	O76061	STC2_HUMAN	STC2	Stanniocalcin-2
tims_22nov0401_Slot1-6_1_3313.03654.03654.2	D:\DRM\AllBGNdigests\FullHumanDB\ADAMTS1_Active_BGN_1\interact-tims_22nov0401_Slot1-6_1_3313.pep.xml	HQTVPQNTGGKNPD		KGDVAFVK.HQTVPQNTGGKNPD.PWAKNINE	K	P	14	2	601.691	1491.71	1491.71	746.865	746.864	1491.71	746.861	0.0072	4.77e-12	35.634	8.139	1	1	1	554	567	90852.3			1.0105	0	TRUE	sp|P02787|TRFE_HUMAN	P02787	TRFE_HUMAN	TF	Serotransferrin
tims_22nov0401_Slot1-6_1_3313.03660.03660.2	D:\DRM\AllBGNdigests\FullHumanDB\ADAMTS1_Active_BGN_1\interact-tims_22nov0401_Slot1-6_1_3313.pep.xml	HQTVPQNTGGKNPD		KGDVAFVK.HQTVPQNTGGKNPD.PWAKNINE	K	P	14	2	602.857	1491.71	1491.71	746.862	746.862	1491.71	746.861	0.002	3.21e-09	33.384	9.493	1	1	1	554	567	91720.2			1.0131	0	TRUE	sp|P02787|TRFE_HUMAN	P02787	TRFE_HUMAN	TF	Serotransferrin
tims_22nov0401_Slot1-6_1_3313.03663.03663.2	D:\DRM\AllBGNdigests\FullHumanDB\ADAMTS1_Active_BGN_1\interact-tims_22nov0401_Slot1-6_1_3313.pep.xml	RGFSANSAR		IRSHSSSR.RGFSANSAR.LPGVSRSG	R	L	9	2	602.857	964.484	964.484	483.249	483.249	964.484	483.249	-0.0002	0.002872	20.046	11.355	0.9999	2	1	16	24	768499			0.834	0	FALSE	sp|P04259|K2C6B_HUMAN	P04259	K2C6B_HUMAN	KRT6B	Keratin, type II cytoskeletal 6B	KRT6A, KRT6C	sp|P02538|K2C6A_HUMAN, sp|P48668|K2C6C_HUMAN
tims_22nov0401_Slot1-6_1_3313.03665.03665.2	D:\DRM\AllBGNdigests\FullHumanDB\ADAMTS1_Active_BGN_1\interact-tims_22nov0401_Slot1-6_1_3313.pep.xml	SFNRGEC	SFNRGEC	GISSPVTK.SFNRGEC.	K	-	7	2	602.857	868.349	868.348	435.182	435.181	868.35	435.182	-0.0014	0.005005	17.798	9.696	0.9998	2	1	101	107	605394	7C(57.0215)		0.7768	0	FALSE	sp|P01834|IGKC_HUMAN	P01834	IGKC_HUMAN	IGKC	Immunoglobulin kappa constant		sp|P0DOX7|IGK_HUMAN
tims_22nov0401_Slot1-6_1_3313.03666.03666.3	D:\DRM\AllBGNdigests\FullHumanDB\ADAMTS1_Active_BGN_1\interact-tims_22nov0401_Slot1-6_1_3313.pep.xml	LRSEIDHVKK		EINRMIQR.LRSEIDHVKK.QCANIQAA	R	Q	10	3	602.857	1223.7	1223.7	408.906	408.906	1223.7	408.907	-0.003	6.773e-05	26.094	11.767	1	2	2	391	400	1.08766e+06			0.7342	0	FALSE	sp|P04259|K2C6B_HUMAN	P04259	K2C6B_HUMAN	KRT6B	Keratin, type II cytoskeletal 6B	KRT6A, KRT6C	sp|P02538|K2C6A_HUMAN, sp|P48668|K2C6C_HUMAN
tims_22nov0401_Slot1-6_1_3313.03667.03667.2	D:\DRM\AllBGNdigests\FullHumanDB\ADAMTS1_Active_BGN_1\interact-tims_22nov0401_Slot1-6_1_3313.pep.xml	LRSEIDHVKK		EINRMIQR.LRSEIDHVKK.QCANIQAA	R	Q	10	2	602.857	1223.7	1223.7	612.858	612.857	1223.7	612.856	0.0019	0.001981	19.89	11.222	0.9995	2	2	391	400	234488			0.9386	0	FALSE	sp|P04259|K2C6B_HUMAN	P04259	K2C6B_HUMAN	KRT6B	Keratin, type II cytoskeletal 6B	KRT6A, KRT6C	sp|P02538|K2C6A_HUMAN, sp|P48668|K2C6C_HUMAN
tims_22nov0401_Slot1-6_1_3313.03669.03669.3	D:\DRM\AllBGNdigests\FullHumanDB\ADAMTS1_Active_BGN_1\interact-tims_22nov0401_Slot1-6_1_3313.pep.xml	AHHGEAGHHLPEPSSR		VDRTKISR.AHHGEAGHHLPEPSSR.ETGRGAKG	R	E	16	3	602.857	1717.81	1717.81	573.61	573.61	1717.8	573.608	0.0034	3.631e-05	23.196	10.035	1	2	0	237	252	941574			0.8256	0	TRUE	sp|O76061|STC2_HUMAN	O76061	STC2_HUMAN	STC2	Stanniocalcin-2
tims_22nov0401_Slot1-6_1_3313.03675.03675.2	D:\DRM\AllBGNdigests\FullHumanDB\ADAMTS1_Active_BGN_1\interact-tims_22nov0401_Slot1-6_1_3313.pep.xml	HQTVPQNTGGKNPD		KGDVAFVK.HQTVPQNTGGKNPD.PWAKNINE	K	P	14	2	602.857	1491.71	1491.71	746.863	746.863	1491.71	746.861	0.0045	1.676e-10	35.125	9.16	1	1	1	554	567	92746.8			0.9897	0	TRUE	sp|P02787|TRFE_HUMAN	P02787	TRFE_HUMAN	TF	Serotransferrin
tims_22nov0401_Slot1-6_1_3313.03676.03676.3	D:\DRM\AllBGNdigests\FullHumanDB\ADAMTS1_Active_BGN_1\interact-tims_22nov0401_Slot1-6_1_3313.pep.xml	HQDVPSQDDSKPTQR		IRKPDGSR.HQDVPSQDDSKPTQR.QFTIINFN	R	Q	15	3	602.857	1736.81	1736.81	579.943	579.942	1736.81	579.943	-0.0025	5.471e-11	39.288	10.368	1	2	1	253	267	138224			0.8837	0	TRUE	sp|Q9NRN7|ADPPT_HUMAN	Q9NRN7	ADPPT_HUMAN	AASDHPPT	L-aminoadipate-semialdehyde dehydrogenase-phosphopantetheinyl transferase
tims_22nov0401_Slot1-6_1_3313.03677.03677.3	D:\DRM\AllBGNdigests\FullHumanDB\ADAMTS1_Active_BGN_1\interact-tims_22nov0401_Slot1-6_1_3313.pep.xml	AIPDTRHDQCQR	AIPDTRHDQCQR	SDKIRMDR.AIPDTRHDQCQR.KQWRVDIP	R	K	12	3	602.857	1495.7	1495.7	499.573	499.573	1495.69	499.572	0.0019	0.01003	13.714	7.687	0.9998	2	1	117	128	190531	10C(57.0215)		0.7659	0	FALSE	sp|Q10471|GALT2_HUMAN	Q10471	GALT2_HUMAN	GALNT2	Polypeptide N-acetylgalactosaminyltransferase 2		sp|Q10471-2|GALT2_HUMAN
tims_22nov0401_Slot1-6_1_3313.03678.03678.3	D:\DRM\AllBGNdigests\FullHumanDB\ADAMTS1_Active_BGN_1\interact-tims_22nov0401_Slot1-6_1_3313.pep.xml	MRTEGRPSVQR		VTGVTNQK.MRTEGRPSVQR.LNPGKMHQ	K	L	11	3	602.857	1315.68	1315.68	439.567	439.567	1315.68	439.567	0.0001	0.0427	12.494	8.208	0.9983	2	2	141	151	28786.2			0.735	0	TRUE	sp|Q4VCS5|AMOT_HUMAN	Q4VCS5	AMOT_HUMAN	AMOT	Angiomotin
tims_22nov0401_Slot1-6_1_3313.03681.03681.3	D:\DRM\AllBGNdigests\FullHumanDB\ADAMTS1_Active_BGN_1\interact-tims_22nov0401_Slot1-6_1_3313.pep.xml	LQCTCQHNTCGGTCDR	LQCTCQHNTCGGTCDR	KDPTDPFR.LQCTCQHNTCGGTCDR.CCPGFNQQ	R	C	16	3	602.857	1966.76	1966.75	656.592	656.592	1966.75	656.591	0.0036	8.849e-07	26.614	8.478	1	2	0	320	335	32156.5	10C(57.0215),14C(57.0215),3C(57.0215),5C(57.0215)		0.8493	0	FALSE	sp|O15230|LAMA5_HUMAN	O15230	LAMA5_HUMAN	LAMA5	Laminin subunit alpha-5		sp|O15230-2|LAMA5_HUMAN
tims_22nov0401_Slot1-6_1_3313.03688.03688.2	D:\DRM\AllBGNdigests\FullHumanDB\ADAMTS1_Active_BGN_1\interact-tims_22nov0401_Slot1-6_1_3313.pep.xml	ASGEHSPGSGAAR	A[113]SGEHSPGSGAAR	.ASGEHSPGSGAAR.RPIHSAQA	M	R	13	2	602.857	1224.55	1224.55	613.282	613.282	1224.55	613.281	0.0008	0.0006414	20.946	9.978	0.9996	1	0	2	14	34258.9	1A(42.0106)		0.9102	0	TRUE	sp|Q9H4A4|AMPB_HUMAN	Q9H4A4	AMPB_HUMAN	RNPEP	Aminopeptidase B
tims_22nov0401_Slot1-6_1_3313.03692.03692.2	D:\DRM\AllBGNdigests\FullHumanDB\ADAMTS1_Active_BGN_1\interact-tims_22nov0401_Slot1-6_1_3313.pep.xml	TIQDKNKEIER		QSIEEAAK.TIQDKNKEIER.LKAEFQEE	K	L	11	2	602.857	1372.74	1372.74	687.376	687.376	1372.73	687.373	0.0062	0.0001967	23.814	11.952	1	2	2	1319	1329	30891.5			0.989	0	FALSE	sp|P15924|DESP_HUMAN	P15924	DESP_HUMAN	DSP	Desmoplakin		sp|P15924-3|DESP_HUMAN
tims_22nov0401_Slot1-6_1_3313.03694.03694.4	D:\DRM\AllBGNdigests\FullHumanDB\ADAMTS1_Active_BGN_1\interact-tims_22nov0401_Slot1-6_1_3313.pep.xml	LASDHKDIHSSVSR		KIKDTVQK.LASDHKDIHSSVSR.VGKAIDRN	K	V	14	4	602.857	1550.78	1550.78	388.703	388.703	1550.78	388.702	0.0024	0.002155	19.197	11.753	1	2	1	15	28	22717.5			0.757	0	FALSE	sp|Q96G75-2|RMD5B_HUMAN	Q96G75-2	RMD5B_HUMAN	RMND5B	Isoform 2 of E3 ubiquitin-protein transferase RMND5B	RMND5A	sp|Q96G75|RMD5B_HUMAN, sp|Q9H871-2|RMD5A_HUMAN, sp|Q9H871|RMD5A_HUMAN
tims_22nov0401_Slot1-6_1_3313.03706.03706.4	D:\DRM\AllBGNdigests\FullHumanDB\ADAMTS1_Active_BGN_1\interact-tims_22nov0401_Slot1-6_1_3313.pep.xml	LHGEGSSSGKATGDETGAKVER		FEIGKIME.LHGEGSSSGKATGDETGAKVER.ADGYEPPV	E	A	22	4	602.857	2172.05	2172.05	544.019	544.019	2172.04	544.017	0.0056	5.045e-11	36.754	9.766	1	1	2	231	252	17311.9			0.891	0	TRUE	sp|P61247|RS3A_HUMAN	P61247	RS3A_HUMAN	RPS3A	Small ribosomal subunit protein eS1
tims_22nov0401_Slot1-6_1_3313.03713.03713.3	D:\DRM\AllBGNdigests\FullHumanDB\ADAMTS1_Active_BGN_1\interact-tims_22nov0401_Slot1-6_1_3313.pep.xml	GGGRVDEGPQPR		TCGPEHSK.GGGRVDEGPQPR.SVEPQDAG	K	S	12	3	602.857	1223.6	1223.6	408.874	408.873	1223.6	408.874	-0.0022	2.182	11.844	10.535	0.9602	2	1	337	348	29034.6			0.7307	0	FALSE	sp|Q9NZT2-2|OGFR_HUMAN	Q9NZT2-2	OGFR_HUMAN	OGFR	Isoform 2 of Opioid growth factor receptor		sp|Q9NZT2|OGFR_HUMAN
tims_22nov0401_Slot1-6_1_3313.03715.03715.3	D:\DRM\AllBGNdigests\FullHumanDB\ADAMTS1_Active_BGN_1\interact-tims_22nov0401_Slot1-6_1_3313.pep.xml	HQTVPQNTGGKNPD		KGDVAFVK.HQTVPQNTGGKNPD.PWAKNINE	K	P	14	3	602.857	1491.71	1491.71	498.244	498.244	1491.71	498.243	0.0023	2.979e-06	26.347	10.447	1	1	1	554	567	62950.6			0.841	0	TRUE	sp|P02787|TRFE_HUMAN	P02787	TRFE_HUMAN	TF	Serotransferrin
tims_22nov0401_Slot1-6_1_3313.03716.03716.2	D:\DRM\AllBGNdigests\FullHumanDB\ADAMTS1_Active_BGN_1\interact-tims_22nov0401_Slot1-6_1_3313.pep.xml	NTKGGDAPAAGEDA		RAQVIYTR.NTKGGDAPAAGEDA.	R	-	14	2	602.857	1272.56	1272.56	637.287	637.286	1272.56	637.286	-0.0003	0.05643	12.843	8.428	0.9931	2	1	112	125	23649.1			0.9009	0	TRUE	sp|P62851|RS25_HUMAN	P62851	RS25_HUMAN	RPS25	Small ribosomal subunit protein eS25
tims_22nov0401_Slot1-6_1_3313.03722.03722.2	D:\DRM\AllBGNdigests\FullHumanDB\ADAMTS1_Active_BGN_1\interact-tims_22nov0401_Slot1-6_1_3313.pep.xml	QGPGPGGPKGGK	Q[111]GPGPGGPKGGK	PGPGPGPK.QGPGPGGPKGGK.MPGGPKPG	K	M	12	2	604.024	1018.52	1018.52	510.268	510.268	1018.52	510.267	0.0013	5.232e-08	31.544	12.675	1	2	1	200	211	350560	1Q(-17.0265)		0.8697	0	FALSE	sp|P23246|SFPQ_HUMAN	P23246	SFPQ_HUMAN	SFPQ	Splicing factor, proline- and glutamine-rich		sp|P23246-2|SFPQ_HUMAN
tims_22nov0401_Slot1-6_1_3313.03723.03723.2	D:\DRM\AllBGNdigests\FullHumanDB\ADAMTS1_Active_BGN_1\interact-tims_22nov0401_Slot1-6_1_3313.pep.xml	SMPEQTGEK		PGDSDIIR.SMPEQTGEK.	R	-	9	2	604.024	1005.44	1005.44	503.73	503.729	1005.44	503.729	0.0004	0.02442	15.517	8.756	0.9998	2	0	107	115	459735			0.8193	0	TRUE	sp|P62888|RL30_HUMAN	P62888	RL30_HUMAN	RPL30	Large ribosomal subunit protein eL30
tims_22nov0401_Slot1-6_1_3313.03724.03724.3	D:\DRM\AllBGNdigests\FullHumanDB\ADAMTS1_Active_BGN_1\interact-tims_22nov0401_Slot1-6_1_3313.pep.xml	TIQDKNKEIER		QSIEEAAK.TIQDKNKEIER.LKAEFQEE	K	L	11	3	604.024	1372.73	1372.73	458.584	458.583	1372.73	458.584	-0.0029	7.555e-05	22.96	10.833	1	2	2	1319	1329	278730			0.7441	0	FALSE	sp|P15924|DESP_HUMAN	P15924	DESP_HUMAN	DSP	Desmoplakin		sp|P15924-3|DESP_HUMAN
tims_22nov0401_Slot1-6_1_3313.03725.03725.2	D:\DRM\AllBGNdigests\FullHumanDB\ADAMTS1_Active_BGN_1\interact-tims_22nov0401_Slot1-6_1_3313.pep.xml	HYSSSRSGGGGGGGGCGGGGGVS	HYSSSRSGGGGGGGGCGGGGGVS	SVRYSSSK.HYSSSRSGGGGGGGGCGGGGGVS.SIRISSSK	K	S	23	2	604.024	1910.76	1910.76	956.386	956.387	1909.77	955.893	0.988	0.0001809	24.074	11.036	0.9992	1	1	10	32	403.562	16C(57.0215)		1.0702	0	TRUE	sp|P13645|K1C10_HUMAN	P13645	K1C10_HUMAN	KRT10	Keratin, type I cytoskeletal 10
tims_22nov0401_Slot1-6_1_3313.03727.03727.2	D:\DRM\AllBGNdigests\FullHumanDB\ADAMTS1_Active_BGN_1\interact-tims_22nov0401_Slot1-6_1_3313.pep.xml	TCVADESHAGCEK	TCVADESHAGCEK	NEITEFAK.TCVADESHAGCEK.SIHTIFGD	K	S	13	2	604.024	1462.58	1462.58	732.299	732.299	1462.58	732.298	0.0015	2.319e-09	36.28	9.21	1	2	0	76	88	3.65034e+06	11C(57.0215),2C(57.0215)		1.0243	0	TRUE	sp|P02769|ALBU_BOVIN	P02769	ALBU_BOVIN	ALB	Albumin
tims_22nov0401_Slot1-6_1_3313.03729.03729.2	D:\DRM\AllBGNdigests\FullHumanDB\ADAMTS1_Active_BGN_1\interact-tims_22nov0401_Slot1-6_1_3313.pep.xml	KDVDGAYMTK	KDVDGAYM[147]TK	ENEFVTIK.KDVDGAYMTK.VDIQAKID	K	V	10	2	604.024	1142.53	1142.53	572.273	572.272	1142.53	572.271	0.0017	0.001614	21.349	12.809	0.997	2	1	289	298	83552.2	8M(15.9949)		0.8927	0	TRUE	sp|P04264|K2C1_HUMAN	P04264	K2C1_HUMAN	KRT1	Keratin, type II cytoskeletal 1
tims_22nov0401_Slot1-6_1_3313.03731.03731.3	D:\DRM\AllBGNdigests\FullHumanDB\ADAMTS1_Active_BGN_1\interact-tims_22nov0401_Slot1-6_1_3313.pep.xml	YYGGGSEGGRAPKR		GGGGGGGR.YYGGGSEGGRAPKR.LKTDNAGD	R	L	14	3	604.024	1453.71	1453.71	485.577	485.577	1453.71	485.576	0.0022	1.426e-05	20.973	11.483	1	2	2	47	60	121899			0.8286	0	TRUE	sp|P14866|HNRPL_HUMAN	P14866	HNRPL_HUMAN	HNRNPL	Heterogeneous nuclear ribonucleoprotein L
tims_22nov0401_Slot1-6_1_3313.03734.03734.3	D:\DRM\AllBGNdigests\FullHumanDB\ADAMTS1_Active_BGN_1\interact-tims_22nov0401_Slot1-6_1_3313.pep.xml	IRDVQCTGR	IRDVQCTGR	ATTGTGGR.IRDVQCTGR.GAHVVAGT	R	G	9	3	604.024	1103.55	1103.55	368.858	368.858	1103.55	368.857	0.0008	0.009475	17.406	11.973	0.9987	2	1	331	339	47197.6	6C(57.0215)		0.7172	0	TRUE	sp|O15067|PUR4_HUMAN	O15067	PUR4_HUMAN	PFAS	Phosphoribosylformylglycinamidine synthase
tims_22nov0401_Slot1-6_1_3313.03735.03735.2	D:\DRM\AllBGNdigests\FullHumanDB\ADAMTS1_Active_BGN_1\interact-tims_22nov0401_Slot1-6_1_3313.pep.xml	GQHPNPLREK		VVIGIIPR.GQHPNPLREK.NRQVNEIV	R	N	10	2	604.024	1174.62	1174.62	588.318	588.318	1174.62	588.318	0	0.002248	15.529	9.939	0.9998	2	1	142	151	91826.4			0.9203	0	TRUE	sp|Q15102|PA1B3_HUMAN	Q15102	PA1B3_HUMAN	PAFAH1B3	Platelet-activating factor acetylhydrolase IB subunit alpha1
tims_22nov0401_Slot1-6_1_3313.03741.03741.2	D:\DRM\AllBGNdigests\FullHumanDB\ADAMTS1_Active_BGN_1\interact-tims_22nov0401_Slot1-6_1_3313.pep.xml	IRDVQCTGR	IRDVQCTGR	ATTGTGGR.IRDVQCTGR.GAHVVAGT	R	G	9	2	604.024	1103.55	1103.55	552.783	552.783	1103.55	552.783	0.0004	1.55e-05	21.231	10.125	1	2	1	331	339	118929	6C(57.0215)		0.8792	0	TRUE	sp|O15067|PUR4_HUMAN	O15067	PUR4_HUMAN	PFAS	Phosphoribosylformylglycinamidine synthase
tims_22nov0401_Slot1-6_1_3313.03743.03743.3	D:\DRM\AllBGNdigests\FullHumanDB\ADAMTS1_Active_BGN_1\interact-tims_22nov0401_Slot1-6_1_3313.pep.xml	TYTCNVDHKPSNTK	TYTCNVDHKPSNTK	PSSNFGTQ.TYTCNVDHKPSNTK.VDKTVERK	Q	V	14	3	604.024	1663.77	1663.76	555.596	555.596	1663.76	555.595	0.0025	3.89e-07	27.915	10.078	1	1	1	80	93	47272.4	4C(57.0215)		0.8215	0	FALSE	sp|P01859-1|IGHG2_HUMAN	P01859-1	IGHG2_HUMAN	IGHG2	Isoform 1 of Immunoglobulin heavy constant gamma 2	IGHG4	sp|P01859|IGHG2_HUMAN, sp|P01861-1|IGHG4_HUMAN, sp|P01861|IGHG4_HUMAN
tims_22nov0401_Slot1-6_1_3313.03749.03749.3	D:\DRM\AllBGNdigests\FullHumanDB\ADAMTS1_Active_BGN_1\interact-tims_22nov0401_Slot1-6_1_3313.pep.xml	TCVADESHAGCEK	TCVADESHAGCEK	NEITEFAK.TCVADESHAGCEK.SIHTIFGD	K	S	13	3	604.024	1462.58	1462.58	488.535	488.534	1462.58	488.534	-0.0008	2.54e-06	28.86	10.046	1	2	0	76	88	1.27703e+06	11C(57.0215),2C(57.0215)		0.8178	0	TRUE	sp|P02769|ALBU_BOVIN	P02769	ALBU_BOVIN	ALB	Albumin
tims_22nov0401_Slot1-6_1_3313.03758.03758.2	D:\DRM\AllBGNdigests\FullHumanDB\ADAMTS1_Active_BGN_1\interact-tims_22nov0401_Slot1-6_1_3313.pep.xml	NGKEVATDVR		VEFTIKDR.NGKEVATDVR.LIPQGTVI	R	L	10	2	604.024	1087.56	1087.56	544.788	544.787	1087.56	544.788	-0.0025	0.0009405	21.838	11.564	0.9998	2	1	206	215	32317.5			0.8838	0	FALSE	sp|O75534-2|CSDE1_HUMAN	O75534-2	CSDE1_HUMAN	CSDE1	Isoform 2 of Cold shock domain-containing protein E1		sp|O75534-3|CSDE1_HUMAN, sp|O75534-4|CSDE1_HUMAN, sp|O75534|CSDE1_HUMAN
tims_22nov0401_Slot1-6_1_3313.03761.03761.2	D:\DRM\AllBGNdigests\FullHumanDB\ADAMTS1_Active_BGN_1\interact-tims_22nov0401_Slot1-6_1_3313.pep.xml	TIQDKNKEIER		QSIEEAAK.TIQDKNKEIER.LKAEFQEE	K	L	11	2	604.024	1372.74	1372.74	687.376	687.375	1372.73	687.373	0.0051	0.005328	19.666	10.031	0.9999	2	2	1319	1329	32540.4			0.9874	0	FALSE	sp|P15924|DESP_HUMAN	P15924	DESP_HUMAN	DSP	Desmoplakin		sp|P15924-3|DESP_HUMAN
tims_22nov0401_Slot1-6_1_3313.03762.03762.2	D:\DRM\AllBGNdigests\FullHumanDB\ADAMTS1_Active_BGN_1\interact-tims_22nov0401_Slot1-6_1_3313.pep.xml	TYIPPKGETKK		ARYEREMK.TYIPPKGETKK.KFKDPNAP	K	K	11	2	604.024	1260.71	1260.71	631.362	631.362	1260.71	631.361	0.0012	0.2519	12.163	9.945	0.947	2	2	77	87	72867.1			0.9543	0	FALSE	sp|P09429|HMGB1_HUMAN	P09429	HMGB1_HUMAN	HMGB1	High mobility group protein B1	HMGB1P1	sp|B2RPK0|HGB1A_HUMAN
tims_22nov0401_Slot1-6_1_3313.03764.03764.3	D:\DRM\AllBGNdigests\FullHumanDB\ADAMTS1_Active_BGN_1\interact-tims_22nov0401_Slot1-6_1_3313.pep.xml	RYGAHASLR		AAIPYFPR.RYGAHASLR.YNPRERQI	R	Y	9	3	604.024	1029.54	1029.54	344.189	344.189	1029.55	344.19	-0.0023	0.001609	20.21	10.77	0.9999	2	1	368	376	13307.6			0.7516	0	FALSE	sp|Q9NRN5|OLFL3_HUMAN	Q9NRN5	OLFL3_HUMAN	OLFML3	Olfactomedin-like protein 3		sp|Q9NRN5-2|OLFL3_HUMAN
tims_22nov0401_Slot1-6_1_3313.03765.03765.3	D:\DRM\AllBGNdigests\FullHumanDB\ADAMTS1_Active_BGN_1\interact-tims_22nov0401_Slot1-6_1_3313.pep.xml	MGPPVGGHRR		PPHYEGRR.MGPPVGGHRR.GPSRYGPQ	R	G	10	3	604.024	1062.55	1062.55	355.19	355.19	1062.55	355.191	-0.0037	0.1449	14.535	10.751	0.9979	2	1	345	354	39401.2			0.7214	0	FALSE	sp|P14866|HNRPL_HUMAN	P14866	HNRPL_HUMAN	HNRNPL	Heterogeneous nuclear ribonucleoprotein L		sp|P14866-2|HNRPL_HUMAN
tims_22nov0401_Slot1-6_1_3313.03766.03766.4	D:\DRM\AllBGNdigests\FullHumanDB\ADAMTS1_Active_BGN_1\interact-tims_22nov0401_Slot1-6_1_3313.pep.xml	QHHPPYHQQHHQGPPPGGPGGR	Q[111]HHPPYHQQHHQGPPPGGPGGR	GGEPRGGR.QHHPPYHQQHHQGPPPGGPGGR.SEEKISDS	R	S	22	4	604.024	2385.1	2385.1	597.283	597.282	2385.1	597.283	-0.0004	1e-14	49.359	11.861	1	2	0	246	267	558462	1Q(-17.0265)		0.9171	0	FALSE	sp|P23246|SFPQ_HUMAN	P23246	SFPQ_HUMAN	SFPQ	Splicing factor, proline- and glutamine-rich		sp|P23246-2|SFPQ_HUMAN
tims_22nov0401_Slot1-6_1_3313.03768.03768.2	D:\DRM\AllBGNdigests\FullHumanDB\ADAMTS1_Active_BGN_1\interact-tims_22nov0401_Slot1-6_1_3313.pep.xml	DYKDDDDK		QKKMSPPL.DYKDDDDK.	L	-	8	2	604.024	1012.4	1012.4	507.208	507.207	1012.4	507.207	0.0017	0.006272	20.77	10.53	0.9804	1	1	312	319	63235.2			0.8485	0	TRUE	sp|P49796-8|RGS3_HUMAN	P49796-8	RGS3_HUMAN	RGS3	Isoform 8 of Regulator of G-protein signaling 3
tims_22nov0401_Slot1-6_1_3313.03785.03785.2	D:\DRM\AllBGNdigests\FullHumanDB\ADAMTS1_Active_BGN_1\interact-tims_22nov0401_Slot1-6_1_3313.pep.xml	TCVADESHAGCEK	TCVADESHAGCEK	NEITEFAK.TCVADESHAGCEK.SIHTIFGD	K	S	13	2	605.191	1462.58	1462.58	732.3	732.299	1462.58	732.298	0.0023	1.014e-10	40.614	9.379	1	2	0	76	88	4562468	11C(57.0215),2C(57.0215)		1.0246	0	TRUE	sp|P02769|ALBU_BOVIN	P02769	ALBU_BOVIN	ALB	Albumin
tims_22nov0401_Slot1-6_1_3313.03787.03787.2	D:\DRM\AllBGNdigests\FullHumanDB\ADAMTS1_Active_BGN_1\interact-tims_22nov0401_Slot1-6_1_3313.pep.xml	HPEAEMAQNSVR	HPEAEM[147]AQNSVR	AIRHITSR.HPEAEMAQNSVR.LNYGIPAI	R	L	12	2	605.191	1383.62	1383.62	692.818	692.818	1383.62	692.817	0.0014	0.7824	11.697	9.567	0.9746	2	0	466	477	69008	6M(15.9949)		0.9634	0	TRUE	sp|P14923|PLAK_HUMAN	P14923	PLAK_HUMAN	JUP	Junction plakoglobin
tims_22nov0401_Slot1-6_1_3313.03788.03788.2	D:\DRM\AllBGNdigests\FullHumanDB\ADAMTS1_Active_BGN_1\interact-tims_22nov0401_Slot1-6_1_3313.pep.xml	LRSEIDHVKK		EINRMIQR.LRSEIDHVKK.QCANIQAA	R	Q	10	2	605.191	1223.7	1223.7	612.858	612.857	1223.7	612.856	0.0009	0.007158	20.224	10.763	0.9995	2	2	391	400	235852			0.9353	0	FALSE	sp|P04259|K2C6B_HUMAN	P04259	K2C6B_HUMAN	KRT6B	Keratin, type II cytoskeletal 6B	KRT6A, KRT6C	sp|P02538|K2C6A_HUMAN, sp|P48668|K2C6C_HUMAN
tims_22nov0401_Slot1-6_1_3313.03789.03789.3	D:\DRM\AllBGNdigests\FullHumanDB\ADAMTS1_Active_BGN_1\interact-tims_22nov0401_Slot1-6_1_3313.pep.xml	HQDVPSQDDSKPTQR		IRKPDGSR.HQDVPSQDDSKPTQR.QFTIINFN	R	Q	15	3	605.191	1736.81	1736.81	579.944	579.944	1736.81	579.943	0.0023	1.2e-12	41.343	10.188	1	2	1	253	267	181284			0.8827	0	TRUE	sp|Q9NRN7|ADPPT_HUMAN	Q9NRN7	ADPPT_HUMAN	AASDHPPT	L-aminoadipate-semialdehyde dehydrogenase-phosphopantetheinyl transferase
tims_22nov0401_Slot1-6_1_3313.03791.03791.3	D:\DRM\AllBGNdigests\FullHumanDB\ADAMTS1_Active_BGN_1\interact-tims_22nov0401_Slot1-6_1_3313.pep.xml	YHTVNGHNCEVR	YHTVNGHNCEVR	VDKIVIQK.YHTVNGHNCEVR.KAISKQEM	K	K	12	3	605.191	1484.66	1484.66	495.894	495.894	1484.66	495.893	0.0026	5.85e-07	30.745	10.949	1	2	0	167	178	134677	9C(57.0215)		0.8129	0	FALSE	sp|P09651-2|ROA1_HUMAN	P09651-2	ROA1_HUMAN	HNRNPA1	Isoform A1-A of Heterogeneous nuclear ribonucleoprotein A1	HNRNPA1L3	sp|A0A2R8Y4L2|RA1L3_HUMAN, sp|P09651-3|ROA1_HUMAN, sp|P09651|ROA1_HUMAN
tims_22nov0401_Slot1-6_1_3313.03793.03793.3	D:\DRM\AllBGNdigests\FullHumanDB\ADAMTS1_Active_BGN_1\interact-tims_22nov0401_Slot1-6_1_3313.pep.xml	LRSEIDHVKK		EINRMIQR.LRSEIDHVKK.QCANIQAA	R	Q	10	3	605.191	1224.7	1224.7	409.242	409.241	1223.7	408.907	1.004	8.044e-05	28.112	13.259	1	2	2	391	400	1.10842e+06			0.7436	0	FALSE	sp|P04259|K2C6B_HUMAN	P04259	K2C6B_HUMAN	KRT6B	Keratin, type II cytoskeletal 6B	KRT6A, KRT6C	sp|P02538|K2C6A_HUMAN, sp|P48668|K2C6C_HUMAN
tims_22nov0401_Slot1-6_1_3313.03797.03797.2	D:\DRM\AllBGNdigests\FullHumanDB\ADAMTS1_Active_BGN_1\interact-tims_22nov0401_Slot1-6_1_3313.pep.xml	VYSCDQER	VYSCDQER	TNIRNSEK.VYSCDQER.QSAIEEAQ	K	Q	8	2	605.191	1055.43	1055.43	528.725	528.724	1055.43	528.724	-0.0006	0.007824	15.777	7.622	0.9987	2	0	224	231	153356	4C(57.0215)		0.8871	0	FALSE	sp|Q9H4F8-2|SMOC1_HUMAN	Q9H4F8-2	SMOC1_HUMAN	SMOC1	Isoform 2 of SPARC-related modular calcium-binding protein 1		sp|Q9H4F8|SMOC1_HUMAN
tims_22nov0401_Slot1-6_1_3313.03798.03798.3	D:\DRM\AllBGNdigests\FullHumanDB\ADAMTS1_Active_BGN_1\interact-tims_22nov0401_Slot1-6_1_3313.pep.xml	QVHSTERPFKCEK	QVHSTERPFKCEK	DHINSHVR.QVHSTERPFKCEK.CEAAFATK	R	C	13	3	605.191	1644.8	1644.8	549.275	549.275	1644.8	549.275	-0.0012	0.05785	14.355	10.089	0.9991	2	2	358	370	33727.4	11C(57.0215)		0.8507	0	FALSE	sp|P56270-2|MAZ_HUMAN	P56270-2	MAZ_HUMAN	MAZ	Isoform 2 of Myc-associated zinc finger protein		sp|P56270-3|MAZ_HUMAN, sp|P56270|MAZ_HUMAN
tims_22nov0401_Slot1-6_1_3313.03799.03799.3	D:\DRM\AllBGNdigests\FullHumanDB\ADAMTS1_Active_BGN_1\interact-tims_22nov0401_Slot1-6_1_3313.pep.xml	TCVADESHAGCEK	TCVADESHAGCEK	NEITEFAK.TCVADESHAGCEK.SIHTIFGD	K	S	13	3	605.191	1462.59	1462.58	488.536	488.536	1462.58	488.534	0.0029	1.506e-08	34.862	12.842	1	2	0	76	88	1.96789e+06	11C(57.0215),2C(57.0215)		0.82	0	TRUE	sp|P02769|ALBU_BOVIN	P02769	ALBU_BOVIN	ALB	Albumin
tims_22nov0401_Slot1-6_1_3313.03807.03807.3	D:\DRM\AllBGNdigests\FullHumanDB\ADAMTS1_Active_BGN_1\interact-tims_22nov0401_Slot1-6_1_3313.pep.xml	AIPDTRHDQCQR	AIPDTRHDQCQR	SDKIRMDR.AIPDTRHDQCQR.KQWRVDIP	R	K	12	3	605.191	1495.69	1495.69	499.572	499.571	1495.69	499.572	-0.0033	0.001042	16.17	8.504	1	2	1	117	128	208586	10C(57.0215)		0.7698	0	FALSE	sp|Q10471|GALT2_HUMAN	Q10471	GALT2_HUMAN	GALNT2	Polypeptide N-acetylgalactosaminyltransferase 2		sp|Q10471-2|GALT2_HUMAN
tims_22nov0401_Slot1-6_1_3313.03811.03811.3	D:\DRM\AllBGNdigests\FullHumanDB\ADAMTS1_Active_BGN_1\interact-tims_22nov0401_Slot1-6_1_3313.pep.xml	PDTRHDQCQR	PDTRHDQCQR	KIRMDRAI.PDTRHDQCQR.KQWRVDIP	I	K	10	3	605.191	1311.58	1311.58	438.2	438.2	1311.57	438.199	0.0043	7.937e-05	21.078	9.01	0.9987	1	1	119	128	67496.6	8C(57.0215)		0.7182	0	FALSE	sp|Q10471|GALT2_HUMAN	Q10471	GALT2_HUMAN	GALNT2	Polypeptide N-acetylgalactosaminyltransferase 2		sp|Q10471-2|GALT2_HUMAN
tims_22nov0401_Slot1-6_1_3313.03814.03814.2	D:\DRM\AllBGNdigests\FullHumanDB\ADAMTS1_Active_BGN_1\interact-tims_22nov0401_Slot1-6_1_3313.pep.xml	TLSEKETEAR		SQVENIQK.TLSEKETEAR.NIQEQTVQ	K	N	10	2	605.191	1162.59	1162.58	582.3	582.299	1162.58	582.299	0.0015	1.191	14.307	10.756	0.9443	2	1	1503	1512	40226			0.9298	0	TRUE	sp|P12270|TPR_HUMAN	P12270	TPR_HUMAN	TPR	Nucleoprotein TPR
tims_22nov0401_Slot1-6_1_3313.03822.03822.4	D:\DRM\AllBGNdigests\FullHumanDB\ADAMTS1_Active_BGN_1\interact-tims_22nov0401_Slot1-6_1_3313.pep.xml	QHHPPYHQQHHQGPPPGGPGGR		GGEPRGGR.QHHPPYHQQHHQGPPPGGPGGR.SEEKISDS	R	S	22	4	605.191	2403.12	2403.12	601.787	601.787	2402.13	601.539	0.9899	0.0007253	22.69	12.95	1	2	0	246	267	66972.6			0.894	0	FALSE	sp|P23246|SFPQ_HUMAN	P23246	SFPQ_HUMAN	SFPQ	Splicing factor, proline- and glutamine-rich		sp|P23246-2|SFPQ_HUMAN
tims_22nov0401_Slot1-6_1_3313.03823.03823.2	D:\DRM\AllBGNdigests\FullHumanDB\ADAMTS1_Active_BGN_1\interact-tims_22nov0401_Slot1-6_1_3313.pep.xml	QQCTCHVGK	Q[111]QCTCHVGK	TVIIDNCR.QQCTCHVGK.VVVCQEHS	R	V	9	2	605.191	1099.45	1099.45	550.734	550.734	1099.45	550.734	-0.0009	0.001342	18.178	9.196	1	2	0	2808	2816	26348.5	1Q(-17.0265),3C(57.0215),5C(57.0215)		0.8669	0	TRUE	sp|Q9Y6R7|FCGBP_HUMAN	Q9Y6R7	FCGBP_HUMAN	FCGBP	IgGFc-binding protein
tims_22nov0401_Slot1-6_1_3313.03825.03825.3	D:\DRM\AllBGNdigests\FullHumanDB\ADAMTS1_Active_BGN_1\interact-tims_22nov0401_Slot1-6_1_3313.pep.xml	TLSEKETEAR		SQVENIQK.TLSEKETEAR.NIQEQTVQ	K	N	10	3	605.191	1162.58	1162.58	388.534	388.533	1162.58	388.535	-0.0045	0.1864	15.304	11.187	0.9966	2	1	1503	1512	18352.5			0.7171	0	TRUE	sp|P12270|TPR_HUMAN	P12270	TPR_HUMAN	TPR	Nucleoprotein TPR
tims_22nov0401_Slot1-6_1_3313.03829.03829.3	D:\DRM\AllBGNdigests\FullHumanDB\ADAMTS1_Active_BGN_1\interact-tims_22nov0401_Slot1-6_1_3313.pep.xml	KMTLYHCKR	KMTLYHCKR	CNIMMQRR.KMTLYHCKR.FNTFIHED	R	F	9	3	605.191	1235.62	1235.62	412.882	412.882	1235.63	412.883	-0.0025	0.005686	19.292	12.776	0.9998	2	2	61	69	45437.4	7C(57.0215)		0.754	0	TRUE	sp|P34096|RNAS4_HUMAN	P34096	RNAS4_HUMAN	RNASE4	Ribonuclease 4
tims_22nov0401_Slot1-6_1_3313.03830.03830.3	D:\DRM\AllBGNdigests\FullHumanDB\ADAMTS1_Active_BGN_1\interact-tims_22nov0401_Slot1-6_1_3313.pep.xml	SRGPACCDHEDDCCC	SRGPACCDHEDDCCC	CIGIIPMR.SRGPACCDHEDDCCC.	R	-	15	3	605.191	1897.59	1897.59	633.539	633.538	1897.59	633.538	0.002	0.005926	14.409	0	1	2	1	236	250	25801.1	13C(57.0215),14C(57.0215),15C(57.0215),6C(57.0215),7C(57.0215)		0.81	0	TRUE	sp|Q5T750|KPLCE_HUMAN	Q5T750	KPLCE_HUMAN	KPLCE	Protein KPLCE
tims_22nov0401_Slot1-6_1_3313.03844.03844.2	D:\DRM\AllBGNdigests\FullHumanDB\ADAMTS1_Active_BGN_1\interact-tims_22nov0401_Slot1-6_1_3313.pep.xml	ESQDQSSLCK	ESQDQSSLCK	CIIPSGGT.ESQDQSSLCK.QPPAWSIR	T	Q	10	2	605.191	1180.51	1180.5	591.26	591.259	1180.5	591.259	0.0013	0.0008117	20.803	11.389	0.9987	1	0	20	29	75170.8	9C(57.0215)		0.8941	0	TRUE	sp|P49908|SEPP1_HUMAN	P49908	SEPP1_HUMAN	SELENOP	Selenoprotein P
tims_22nov0401_Slot1-6_1_3313.03845.03845.2	D:\DRM\AllBGNdigests\FullHumanDB\ADAMTS1_Active_BGN_1\interact-tims_22nov0401_Slot1-6_1_3313.pep.xml	TCVADESHAGCEK	TCVADESHAGCEK	NEITEFAK.TCVADESHAGCEK.SIHTIFGD	K	S	13	2	605.191	1462.58	1462.58	732.299	732.299	1462.58	732.298	0.0018	6.264e-11	32.946	9.944	1	2	0	76	88	1.11783e+06	11C(57.0215),2C(57.0215)		0.968	0	TRUE	sp|P02769|ALBU_BOVIN	P02769	ALBU_BOVIN	ALB	Albumin
tims_22nov0401_Slot1-6_1_3313.03846.03846.3	D:\DRM\AllBGNdigests\FullHumanDB\ADAMTS1_Active_BGN_1\interact-tims_22nov0401_Slot1-6_1_3313.pep.xml	LGIHEDSQNRK		EQFSKNIK.LGIHEDSQNRK.KISEIIRY	K	K	11	3	605.191	1295.66	1295.66	432.894	432.894	1295.66	432.893	0.0004	6.375e-05	22.097	9.528	1	2	1	569	579	103681			0.7449	0	FALSE	sp|P07900-2|HS90A_HUMAN	P07900-2	HS90A_HUMAN	HSP90AA1	Isoform 2 of Heat shock protein HSP 90-alpha		sp|P07900|HS90A_HUMAN
tims_22nov0401_Slot1-6_1_3313.03850.03850.2	D:\DRM\AllBGNdigests\FullHumanDB\ADAMTS1_Active_BGN_1\interact-tims_22nov0401_Slot1-6_1_3313.pep.xml	HADQYKEQMEK		MQVEDERR.HADQYKEQMEK.ANARMKQI	R	A	11	2	605.191	1405.64	1405.63	703.825	703.824	1405.63	703.822	0.005	0.004429	14.626	7.555	0.9999	2	1	1885	1895	19014.8			1.0053	0	FALSE	sp|P35580-3|MYH10_HUMAN	P35580-3	MYH10_HUMAN	MYH10	Isoform 3 of Myosin-10		sp|P35580-2|MYH10_HUMAN, sp|P35580-4|MYH10_HUMAN, sp|P35580-5|MYH10_HUMAN, sp|P35580|MYH10_HUMAN
tims_22nov0401_Slot1-6_1_3313.03856.03856.2	D:\DRM\AllBGNdigests\FullHumanDB\ADAMTS1_Active_BGN_1\interact-tims_22nov0401_Slot1-6_1_3313.pep.xml	IRDVQCTGR	IRDVQCTGR	ATTGTGGR.IRDVQCTGR.GAHVVAGT	R	G	9	2	606.357	1103.55	1103.55	552.783	552.783	1103.55	552.783	0.0002	7.086e-06	23.334	9.045	1	2	1	331	339	143832	6C(57.0215)		0.883	0	TRUE	sp|O15067|PUR4_HUMAN	O15067	PUR4_HUMAN	PFAS	Phosphoribosylformylglycinamidine synthase
tims_22nov0401_Slot1-6_1_3313.03859.03859.3	D:\DRM\AllBGNdigests\FullHumanDB\ADAMTS1_Active_BGN_1\interact-tims_22nov0401_Slot1-6_1_3313.pep.xml	IRDVQCTGR	IRDVQCTGR	ATTGTGGR.IRDVQCTGR.GAHVVAGT	R	G	9	3	606.357	1103.55	1103.55	368.857	368.857	1103.55	368.857	-0.0022	0.02585	15.567	10.124	0.9993	2	1	331	339	48703.1	6C(57.0215)		0.7161	0	TRUE	sp|O15067|PUR4_HUMAN	O15067	PUR4_HUMAN	PFAS	Phosphoribosylformylglycinamidine synthase
tims_22nov0401_Slot1-6_1_3313.03861.03861.2	D:\DRM\AllBGNdigests\FullHumanDB\ADAMTS1_Active_BGN_1\interact-tims_22nov0401_Slot1-6_1_3313.pep.xml	GGSGGGGGGSSGGRGSGGGSSGGSIGGR		GSSSGGYR.GGSGGGGGGSSGGRGSGGGSSGGSIGGR.GSSSGGVK	R	G	28	2	606.357	2079.89	2079.89	1040.95	1040.95	2078.91	1040.46	0.9843	0.02329	11.911	7.083	0.9956	2	1	589	616	38611.4			1.1286	0	TRUE	sp|P04264|K2C1_HUMAN	P04264	K2C1_HUMAN	KRT1	Keratin, type II cytoskeletal 1
tims_22nov0401_Slot1-6_1_3313.03865.03865.2	D:\DRM\AllBGNdigests\FullHumanDB\ADAMTS1_Active_BGN_1\interact-tims_22nov0401_Slot1-6_1_3313.pep.xml	ESQDQSSLCK	ESQDQSSLCK	CIIPSGGT.ESQDQSSLCK.QPPAWSIR	T	Q	10	2	606.357	1180.5	1180.5	591.259	591.259	1180.5	591.259	-0.0003	0.0001219	24.443	12.256	1	1	0	20	29	98286.5	9C(57.0215)		0.8997	0	TRUE	sp|P49908|SEPP1_HUMAN	P49908	SEPP1_HUMAN	SELENOP	Selenoprotein P
tims_22nov0401_Slot1-6_1_3313.03866.03866.2	D:\DRM\AllBGNdigests\FullHumanDB\ADAMTS1_Active_BGN_1\interact-tims_22nov0401_Slot1-6_1_3313.pep.xml	TPVSEKVTK		RICVIHEK.TPVSEKVTK.CCTESIVN	K	C	9	2	606.357	987.559	987.559	494.787	494.787	987.56	494.787	-0.0013	0.003162	25.912	13.966	0.9997	2	1	490	498	866270			0.8677	0	TRUE	sp|P02769|ALBU_BOVIN	P02769	ALBU_BOVIN	ALB	Albumin
tims_22nov0401_Slot1-6_1_3313.03868.03868.3	D:\DRM\AllBGNdigests\FullHumanDB\ADAMTS1_Active_BGN_1\interact-tims_22nov0401_Slot1-6_1_3313.pep.xml	TCVADESHAGCEK	TCVADESHAGCEK	NEITEFAK.TCVADESHAGCEK.SIHTIFGD	K	S	13	3	606.357	1463.59	1463.59	488.87	488.869	1462.58	488.534	1.004	1.227e-05	25.059	9.01	1	2	0	76	88	2858422	11C(57.0215),2C(57.0215)		0.8106	0	TRUE	sp|P02769|ALBU_BOVIN	P02769	ALBU_BOVIN	ALB	Albumin
tims_22nov0401_Slot1-6_1_3313.03871.03871.2	D:\DRM\AllBGNdigests\FullHumanDB\ADAMTS1_Active_BGN_1\interact-tims_22nov0401_Slot1-6_1_3313.pep.xml	TCVADESHAGCEK	TCVADESHAGCEK	NEITEFAK.TCVADESHAGCEK.SIHTIFGD	K	S	13	2	606.357	1463.59	1463.59	732.801	732.8	1462.58	732.298	1.0043	8.324e-07	26.26	9.378	1	2	0	76	88	380807	11C(57.0215),2C(57.0215)		0.9369	0	TRUE	sp|P02769|ALBU_BOVIN	P02769	ALBU_BOVIN	ALB	Albumin
tims_22nov0401_Slot1-6_1_3313.03875.03875.2	D:\DRM\AllBGNdigests\FullHumanDB\ADAMTS1_Active_BGN_1\interact-tims_22nov0401_Slot1-6_1_3313.pep.xml	TPVSEKVTK		RICVIHEK.TPVSEKVTK.CCTESIVN	K	C	9	2	606.357	987.559	987.559	494.787	494.787	987.56	494.787	-0.0014	0.03146	22.187	12.299	0.9989	2	1	490	498	866270			0.8608	0	TRUE	sp|P02769|ALBU_BOVIN	P02769	ALBU_BOVIN	ALB	Albumin
tims_22nov0401_Slot1-6_1_3313.03878.03878.2	D:\DRM\AllBGNdigests\FullHumanDB\ADAMTS1_Active_BGN_1\interact-tims_22nov0401_Slot1-6_1_3313.pep.xml	TYTCNVDHKPSNTK	TYTCNVDHKPSNTK	PSSNFGTQ.TYTCNVDHKPSNTK.VDKTVERK	Q	V	14	2	606.357	1663.77	1663.76	832.89	832.89	1663.76	832.888	0.0025	2.041e-05	19.978	8.479	0.9999	1	1	80	93	63171.4	4C(57.0215)		1.0713	0	FALSE	sp|P01859-1|IGHG2_HUMAN	P01859-1	IGHG2_HUMAN	IGHG2	Isoform 1 of Immunoglobulin heavy constant gamma 2	IGHG4	sp|P01859|IGHG2_HUMAN, sp|P01861-1|IGHG4_HUMAN, sp|P01861|IGHG4_HUMAN
tims_22nov0401_Slot1-6_1_3313.03880.03880.3	D:\DRM\AllBGNdigests\FullHumanDB\ADAMTS1_Active_BGN_1\interact-tims_22nov0401_Slot1-6_1_3313.pep.xml	EKKEEWDR		EIWKGMSK.EKKEEWDR.KAEDARRD	K	K	8	3	606.357	1118.54	1118.53	373.852	373.852	1118.54	373.852	-0.0008	0.07089	14.563	10.445	0.996	2	2	591	598	59784.8			0.7163	0	TRUE	sp|Q08945|SSRP1_HUMAN	Q08945	SSRP1_HUMAN	SSRP1	FACT complex subunit SSRP1
tims_22nov0401_Slot1-6_1_3313.03881.03881.2	D:\DRM\AllBGNdigests\FullHumanDB\ADAMTS1_Active_BGN_1\interact-tims_22nov0401_Slot1-6_1_3313.pep.xml	TCVADESHAGCEK	TCVADESHAGCEK	NEITEFAK.TCVADESHAGCEK.SIHTIFGD	K	S	13	2	606.357	1462.58	1462.58	732.3	732.299	1462.58	732.298	0.0022	8.076e-08	31.136	9.21	1	2	0	76	88	4.52532e+06	11C(57.0215),2C(57.0215)		0.9897	0	TRUE	sp|P02769|ALBU_BOVIN	P02769	ALBU_BOVIN	ALB	Albumin
tims_22nov0401_Slot1-6_1_3313.03886.03886.2	D:\DRM\AllBGNdigests\FullHumanDB\ADAMTS1_Active_BGN_1\interact-tims_22nov0401_Slot1-6_1_3313.pep.xml	LGIHEDSQNRK		EQFSKNIK.LGIHEDSQNRK.KISEIIRY	K	K	11	2	606.357	1295.66	1295.66	648.839	648.838	1295.66	648.836	0.0041	0.0001011	20.044	8.25	1	2	1	569	579	76828.9			0.9618	0	FALSE	sp|P07900-2|HS90A_HUMAN	P07900-2	HS90A_HUMAN	HSP90AA1	Isoform 2 of Heat shock protein HSP 90-alpha		sp|P07900|HS90A_HUMAN
tims_22nov0401_Slot1-6_1_3313.03888.03888.3	D:\DRM\AllBGNdigests\FullHumanDB\ADAMTS1_Active_BGN_1\interact-tims_22nov0401_Slot1-6_1_3313.pep.xml	NSQGSEMFGDDDKRK	NSQGSEM[147]FGDDDKRK	IHYQEFIR.NSQGSEMFGDDDKRK.IQSQFTDA	R	I	15	3	606.357	1728.74	1728.74	577.254	577.254	1728.74	577.253	0.0023	0.0006965	18.781	8.587	0.9996	2	2	593	607	81084.8	7M(15.9949)		0.8223	0	FALSE	sp|P15924|DESP_HUMAN	P15924	DESP_HUMAN	DSP	Desmoplakin		sp|P15924-2|DESP_HUMAN, sp|P15924-3|DESP_HUMAN
tims_22nov0401_Slot1-6_1_3313.03889.03889.2	D:\DRM\AllBGNdigests\FullHumanDB\ADAMTS1_Active_BGN_1\interact-tims_22nov0401_Slot1-6_1_3313.pep.xml	LDNNKLAR		IPTIREIH.LDNNKLAR.VPSGIPDI	H	V	8	2	606.357	942.524	942.523	472.269	472.269	942.525	472.27	-0.0014	0.03934	18.644	12.992	0.925	1	1	284	291	99098.3			0.8654	0	TRUE	sp|P21810|PGS1_HUMAN	P21810	PGS1_HUMAN	BGN	Biglycan
tims_22nov0401_Slot1-6_1_3313.03895.03895.3	D:\DRM\AllBGNdigests\FullHumanDB\ADAMTS1_Active_BGN_1\interact-tims_22nov0401_Slot1-6_1_3313.pep.xml	GAYREHPYGR		APPARPVK.GAYREHPYGR.	K	Y	10	3	606.357	1204.58	1204.58	402.533	402.532	1204.57	402.532	0.0014	0.0001045	22.017	12.288	1	2	1	433	442	27274.7			0.7456	0	FALSE	sp|Q07666|KHDR1_HUMAN	Q07666	KHDR1_HUMAN	KHDRBS1	KH domain-containing, RNA-binding, signal transduction-associated protein 1		sp|Q07666-2|KHDR1_HUMAN, sp|Q07666-3|KHDR1_HUMAN
tims_22nov0401_Slot1-6_1_3313.03898.03898.2	D:\DRM\AllBGNdigests\FullHumanDB\ADAMTS1_Active_BGN_1\interact-tims_22nov0401_Slot1-6_1_3313.pep.xml	GSGSGQSPSYGR		QSPGHGQR.GSGSGQSPSYGR.HGSGSGRS	R	H	12	2	606.357	1138.5	1138.5	570.257	570.256	1138.5	570.257	-0.0025	9.332e-05	20.976	10.762	1	2	0	897	908	81943.8			0.8822	0	TRUE	sp|Q86YZ3|HORN_HUMAN	Q86YZ3	HORN_HUMAN	HRNR	Hornerin
tims_22nov0401_Slot1-6_1_3313.03909.03909.2	D:\DRM\AllBGNdigests\FullHumanDB\ADAMTS1_Active_BGN_1\interact-tims_22nov0401_Slot1-6_1_3313.pep.xml	TTHSPYEER		SISSDRGR.TTHSPYEER.SRTKGSGQ	R	S	9	2	606.357	1118.5	1118.5	560.259	560.258	1118.5	560.257	0.0025	0.005344	16.56	9.881	0.9996	2	0	279	287	39936.6			0.9015	0	FALSE	sp|Q8NDT2-2|RB15B_HUMAN	Q8NDT2-2	RB15B_HUMAN	RBM15B	Isoform 2 of Putative RNA-binding protein 15B		sp|Q8NDT2|RB15B_HUMAN
tims_22nov0401_Slot1-6_1_3313.03925.03925.2	D:\DRM\AllBGNdigests\FullHumanDB\ADAMTS1_Active_BGN_1\interact-tims_22nov0401_Slot1-6_1_3313.pep.xml	TCVADESHAGCEK	TCVADESHAGCEK	NEITEFAK.TCVADESHAGCEK.SIHTIFGD	K	S	13	2	607.524	1462.59	1462.58	732.3	732.299	1462.58	732.298	0.0025	1.138e-09	41.014	10.261	1	2	0	76	88	5356653	11C(57.0215),2C(57.0215)		1.0383	0	TRUE	sp|P02769|ALBU_BOVIN	P02769	ALBU_BOVIN	ALB	Albumin
tims_22nov0401_Slot1-6_1_3313.03927.03927.2	D:\DRM\AllBGNdigests\FullHumanDB\ADAMTS1_Active_BGN_1\interact-tims_22nov0401_Slot1-6_1_3313.pep.xml	TCVADESHAGCEK	TCVADESHAGCEK	NEITEFAK.TCVADESHAGCEK.SIHTIFGD	K	S	13	2	607.524	1462.58	1462.58	732.299	732.298	1462.58	732.298	0.0007	2.965e-08	26.862	9.21	1	2	0	76	88	428039	11C(57.0215),2C(57.0215)		0.9475	0	TRUE	sp|P02769|ALBU_BOVIN	P02769	ALBU_BOVIN	ALB	Albumin
tims_22nov0401_Slot1-6_1_3313.03928.03928.2	D:\DRM\AllBGNdigests\FullHumanDB\ADAMTS1_Active_BGN_1\interact-tims_22nov0401_Slot1-6_1_3313.pep.xml	VADESHAGCEK	VADESHAGCEK	ITEFAKTC.VADESHAGCEK.SIHTIFGD	C	S	11	2	607.524	1201.51	1201.5	601.76	601.759	1201.5	601.759	0.0006	9.758e-05	23.099	10.131	1	1	0	78	88	122365	9C(57.0215)		0.9118	0	TRUE	sp|P02769|ALBU_BOVIN	P02769	ALBU_BOVIN	ALB	Albumin
tims_22nov0401_Slot1-6_1_3313.03929.03929.2	D:\DRM\AllBGNdigests\FullHumanDB\ADAMTS1_Active_BGN_1\interact-tims_22nov0401_Slot1-6_1_3313.pep.xml	TPVSEKVTK		RICVIHEK.TPVSEKVTK.CCTESIVN	K	C	9	2	607.524	987.56	987.559	494.787	494.787	987.56	494.787	-0.0009	0.002514	27.79	15.68	0.9999	2	1	490	498	916685			0.8702	0	TRUE	sp|P02769|ALBU_BOVIN	P02769	ALBU_BOVIN	ALB	Albumin
tims_22nov0401_Slot1-6_1_3313.03930.03930.3	D:\DRM\AllBGNdigests\FullHumanDB\ADAMTS1_Active_BGN_1\interact-tims_22nov0401_Slot1-6_1_3313.pep.xml	TCVADESHAGCEK	TCVADESHAGCEK	NEITEFAK.TCVADESHAGCEK.SIHTIFGD	K	S	13	3	607.524	1462.58	1462.58	488.533	488.533	1462.58	488.534	-0.0046	4.878e-07	29.787	10.63	1	2	0	76	88	2.94039e+06	11C(57.0215),2C(57.0215)		0.8351	0	TRUE	sp|P02769|ALBU_BOVIN	P02769	ALBU_BOVIN	ALB	Albumin
tims_22nov0401_Slot1-6_1_3313.03937.03937.5	D:\DRM\AllBGNdigests\FullHumanDB\ADAMTS1_Active_BGN_1\interact-tims_22nov0401_Slot1-6_1_3313.pep.xml	QHHPPYHQQHHQGPPPGGPGGRSEEK	Q[111]HHPPYHQQHHQGPPPGGPGGRSEEK	GGEPRGGR.QHHPPYHQQHHQGPPPGGPGGRSEEK.ISDSEGFK	R	I	26	5	607.524	2858.32	2858.31	572.67	572.67	2858.31	572.67	-0.0012	1.8e-12	47.07	13.445	1	2	1	246	271	213865	1Q(-17.0265)		0.8966	0	FALSE	sp|P23246|SFPQ_HUMAN	P23246	SFPQ_HUMAN	SFPQ	Splicing factor, proline- and glutamine-rich		sp|P23246-2|SFPQ_HUMAN
tims_22nov0401_Slot1-6_1_3313.03938.03938.2	D:\DRM\AllBGNdigests\FullHumanDB\ADAMTS1_Active_BGN_1\interact-tims_22nov0401_Slot1-6_1_3313.pep.xml	RGFSANSAR		IRSHSSSR.RGFSANSAR.LPGVSRSG	R	L	9	2	607.524	964.484	964.483	483.249	483.249	964.484	483.249	-0.001	0.0005165	20.053	9.808	1	2	1	16	24	800353			0.8523	0	FALSE	sp|P04259|K2C6B_HUMAN	P04259	K2C6B_HUMAN	KRT6B	Keratin, type II cytoskeletal 6B	KRT6A, KRT6C	sp|P02538|K2C6A_HUMAN, sp|P48668|K2C6C_HUMAN
tims_22nov0401_Slot1-6_1_3313.03939.03939.3	D:\DRM\AllBGNdigests\FullHumanDB\ADAMTS1_Active_BGN_1\interact-tims_22nov0401_Slot1-6_1_3313.pep.xml	LGIHEDSQNRK		EQFSKNIK.LGIHEDSQNRK.KISEIIRY	K	K	11	3	607.524	1295.66	1295.65	432.893	432.892	1295.66	432.893	-0.003	0.0002532	20.993	9.622	1	2	1	569	579	171185			0.7443	0	FALSE	sp|P07900-2|HS90A_HUMAN	P07900-2	HS90A_HUMAN	HSP90AA1	Isoform 2 of Heat shock protein HSP 90-alpha		sp|P07900|HS90A_HUMAN
tims_22nov0401_Slot1-6_1_3313.03945.03945.2	D:\DRM\AllBGNdigests\FullHumanDB\ADAMTS1_Active_BGN_1\interact-tims_22nov0401_Slot1-6_1_3313.pep.xml	FEETTADGRK		FSCTIGEK.FEETTADGRK.TQTVCNFT	K	T	10	2	607.524	1152.54	1152.54	577.278	577.278	1152.54	577.278	-0.0003	0.0003791	24.111	11.811	0.9999	2	1	73	82	143623			0.9062	0	TRUE	sp|Q01469|FABP5_HUMAN	Q01469	FABP5_HUMAN	FABP5	Fatty acid-binding protein 5
tims_22nov0401_Slot1-6_1_3313.03946.03946.2	D:\DRM\AllBGNdigests\FullHumanDB\ADAMTS1_Active_BGN_1\interact-tims_22nov0401_Slot1-6_1_3313.pep.xml	QHNPPSDRDA	Q[111]HNPPSDRDA	RNFCNWQK.QHNPPSDRDA.EHYDTAII	K	E	10	2	607.524	1118.47	1118.47	560.244	560.244	1118.47	560.244	-0.0013	0.02056	15.295	9.559	0.8599	1	1	338	347	88860.9	1Q(-17.0265)		0.8754	0	TRUE	sp|Q9UHI8|ATS1_HUMAN	Q9UHI8	ATS1_HUMAN	ADAMTS1	A disintegrin and metalloproteinase with thrombospondin motifs 1
tims_22nov0401_Slot1-6_1_3313.03947.03947.3	D:\DRM\AllBGNdigests\FullHumanDB\ADAMTS1_Active_BGN_1\interact-tims_22nov0401_Slot1-6_1_3313.pep.xml	TYTCNVDHKPSNTK	TYTCNVDHKPSNTK	PSSNFGTQ.TYTCNVDHKPSNTK.VDKTVERK	Q	V	14	3	607.524	1663.77	1663.76	555.596	555.595	1663.76	555.595	0.0017	1.384e-08	32.297	9.882	1	1	1	80	93	188716	4C(57.0215)		0.8463	0	FALSE	sp|P01859-1|IGHG2_HUMAN	P01859-1	IGHG2_HUMAN	IGHG2	Isoform 1 of Immunoglobulin heavy constant gamma 2	IGHG4	sp|P01859|IGHG2_HUMAN, sp|P01861-1|IGHG4_HUMAN, sp|P01861|IGHG4_HUMAN
tims_22nov0401_Slot1-6_1_3313.03960.03960.3	D:\DRM\AllBGNdigests\FullHumanDB\ADAMTS1_Active_BGN_1\interact-tims_22nov0401_Slot1-6_1_3313.pep.xml	TEAAATTRKPESNAVTK		GRAKVEKK.TEAAATTRKPESNAVTK.TAGPIASA	K	T	17	3	607.524	1773.92	1773.92	592.315	592.315	1773.92	592.315	0.0004	3.688e-05	25.417	11.397	1	2	2	960	976	46286.8			0.8804	0	FALSE	sp|P27816-6|MAP4_HUMAN	P27816-6	MAP4_HUMAN	MAP4	Isoform 6 of Microtubule-associated protein 4		sp|P27816-2|MAP4_HUMAN, sp|P27816-4|MAP4_HUMAN, sp|P27816|MAP4_HUMAN
tims_22nov0401_Slot1-6_1_3313.03962.03962.3	D:\DRM\AllBGNdigests\FullHumanDB\ADAMTS1_Active_BGN_1\interact-tims_22nov0401_Slot1-6_1_3313.pep.xml	YHTINGHNAEVRK		VDKIVIQK.YHTINGHNAEVRK.AISRQEMQ	K	A	13	3	607.524	1537.78	1537.77	513.599	513.599	1537.77	513.599	-0.0009	8.991e-06	24.657	10.751	1	2	1	162	174	29476.3			0.8084	0	FALSE	sp|P22626-2|ROA2_HUMAN	P22626-2	ROA2_HUMAN	HNRNPA2B1	Isoform A2 of Heterogeneous nuclear ribonucleoproteins A2/B1		sp|P22626|ROA2_HUMAN
tims_22nov0401_Slot1-6_1_3313.03963.03963.3	D:\DRM\AllBGNdigests\FullHumanDB\ADAMTS1_Active_BGN_1\interact-tims_22nov0401_Slot1-6_1_3313.pep.xml	GPYESGSGHSSGLGHRESR		GSGWSSSR.GPYESGSGHSSGLGHRESR.SGQSSGYG	R	S	19	3	607.524	1955.89	1955.88	652.969	652.969	1955.88	652.968	0.0007	0.01023	15.633	9.48	0.9991	2	1	1038	1056	58061.4			0.929	0	TRUE	sp|Q86YZ3|HORN_HUMAN	Q86YZ3	HORN_HUMAN	HRNR	Hornerin
tims_22nov0401_Slot1-6_1_3313.03966.03966.2	D:\DRM\AllBGNdigests\FullHumanDB\ADAMTS1_Active_BGN_1\interact-tims_22nov0401_Slot1-6_1_3313.pep.xml	HQDVPSQDDSKPTQR		IRKPDGSR.HQDVPSQDDSKPTQR.QFTIINFN	R	Q	15	2	607.524	1736.8	1736.8	869.407	869.407	1736.81	869.411	-0.0089	0.0002701	19.429	9.21	0.9999	2	1	253	267	23584			1.0748	0	TRUE	sp|Q9NRN7|ADPPT_HUMAN	Q9NRN7	ADPPT_HUMAN	AASDHPPT	L-aminoadipate-semialdehyde dehydrogenase-phosphopantetheinyl transferase
tims_22nov0401_Slot1-6_1_3313.03971.03971.2	D:\DRM\AllBGNdigests\FullHumanDB\ADAMTS1_Active_BGN_1\interact-tims_22nov0401_Slot1-6_1_3313.pep.xml	ADESHAGCEK	ADESHAGCEK	TEFAKTCV.ADESHAGCEK.SIHTIFGD	V	S	10	2	607.524	1102.43	1102.43	552.225	552.224	1102.43	552.225	-0.0011	7.567e-07	21.736	9.199	1	1	0	79	88	25658.3	8C(57.0215)		0.8854	0	TRUE	sp|P02769|ALBU_BOVIN	P02769	ALBU_BOVIN	ALB	Albumin
tims_22nov0401_Slot1-6_1_3313.03975.03975.2	D:\DRM\AllBGNdigests\FullHumanDB\ADAMTS1_Active_BGN_1\interact-tims_22nov0401_Slot1-6_1_3313.pep.xml	TTHSPYEER		SISSDRGR.TTHSPYEER.SRTKGSGQ	R	S	9	2	607.524	1119.5	1119.5	560.76	560.759	1118.5	560.257	1.0043	0.1829	13.226	10.588	0.9818	2	0	279	287	41751.6			0.8968	0	FALSE	sp|Q8NDT2-2|RB15B_HUMAN	Q8NDT2-2	RB15B_HUMAN	RBM15B	Isoform 2 of Putative RNA-binding protein 15B		sp|Q8NDT2|RB15B_HUMAN
tims_22nov0401_Slot1-6_1_3313.03976.03976.2	D:\DRM\AllBGNdigests\FullHumanDB\ADAMTS1_Active_BGN_1\interact-tims_22nov0401_Slot1-6_1_3313.pep.xml	VGNALRPK		PITIQVIT.VGNALRPK.IKYTYFVK	T	I	8	2	607.524	853.514	853.514	427.764	427.764	853.513	427.764	0.0003	0.01797	18.246	12.231	0.9851	1	1	828	835	38845			0.8114	0	TRUE	sp|Q9UHI8|ATS1_HUMAN	Q9UHI8	ATS1_HUMAN	ADAMTS1	A disintegrin and metalloproteinase with thrombospondin motifs 1
tims_22nov0401_Slot1-6_1_3313.03978.03978.3	D:\DRM\AllBGNdigests\FullHumanDB\ADAMTS1_Active_BGN_1\interact-tims_22nov0401_Slot1-6_1_3313.pep.xml	GGSGGGGGGSSGGRGSGGGSSGGSIGGR		GSSSGGYR.GGSGGGGGGSSGGRGSGGGSSGGSIGGR.GSSSGGVK	R	G	28	3	607.524	2079.9	2079.9	694.307	694.307	2078.91	693.976	0.9917	4.222e-07	31.224	10.261	1	2	1	589	616	8900.64			0.9927	0	TRUE	sp|P04264|K2C1_HUMAN	P04264	K2C1_HUMAN	KRT1	Keratin, type II cytoskeletal 1
tims_22nov0401_Slot1-6_1_3313.03983.03983.2	D:\DRM\AllBGNdigests\FullHumanDB\ADAMTS1_Active_BGN_1\interact-tims_22nov0401_Slot1-6_1_3313.pep.xml	SRGPACCDHEDDCCC	SRGPACCDHEDDCCC	CIGIIPMR.SRGPACCDHEDDCCC.	R	-	15	2	607.524	1897.59	1897.59	949.8	949.801	1897.59	949.803	-0.0034	0.1031	9.447	4.039	0.9915	2	1	236	250	22478.5	13C(57.0215),14C(57.0215),15C(57.0215),6C(57.0215),7C(57.0215)		1.0695	0	TRUE	sp|Q5T750|KPLCE_HUMAN	Q5T750	KPLCE_HUMAN	KPLCE	Protein KPLCE
tims_22nov0401_Slot1-6_1_3313.03986.03986.4	D:\DRM\AllBGNdigests\FullHumanDB\ADAMTS1_Active_BGN_1\interact-tims_22nov0401_Slot1-6_1_3313.pep.xml	VNHVEKPPKVESK		EETPEVTK.VNHVEKPPKVESK.EKVMVKKD	K	E	13	4	607.524	1489.83	1489.83	373.464	373.464	1489.83	373.464	0.0003	3.88e-05	24.204	10.825	1	2	2	571	583	31043.6			0.7481	0	TRUE	sp|P46821|MAP1B_HUMAN	P46821	MAP1B_HUMAN	MAP1B	Microtubule-associated protein 1B
tims_22nov0401_Slot1-6_1_3313.03996.03996.2	D:\DRM\AllBGNdigests\FullHumanDB\ADAMTS1_Active_BGN_1\interact-tims_22nov0401_Slot1-6_1_3313.pep.xml	TCVADESHAGCEK	TCVADESHAGCEK	NEITEFAK.TCVADESHAGCEK.SIHTIFGD	K	S	13	2	608.691	1462.58	1462.58	732.299	732.299	1462.58	732.298	0.0011	6.501e-07	22.109	9.21	1	2	0	76	88	358518	11C(57.0215),2C(57.0215)		0.9308	0	TRUE	sp|P02769|ALBU_BOVIN	P02769	ALBU_BOVIN	ALB	Albumin
tims_22nov0401_Slot1-6_1_3313.03997.03997.3	D:\DRM\AllBGNdigests\FullHumanDB\ADAMTS1_Active_BGN_1\interact-tims_22nov0401_Slot1-6_1_3313.pep.xml	AHHGEAGHHLPEPSSR		VDRTKISR.AHHGEAGHHLPEPSSR.ETGRGAKG	R	E	16	3	608.691	1717.8	1717.8	573.609	573.608	1717.8	573.608	-0.0007	1.609e-11	44.098	12.109	1	2	0	237	252	2984314			0.8843	0	TRUE	sp|O76061|STC2_HUMAN	O76061	STC2_HUMAN	STC2	Stanniocalcin-2
tims_22nov0401_Slot1-6_1_3313.04001.04001.2	D:\DRM\AllBGNdigests\FullHumanDB\ADAMTS1_Active_BGN_1\interact-tims_22nov0401_Slot1-6_1_3313.pep.xml	AHHGEAGHHLPEPSSR		VDRTKISR.AHHGEAGHHLPEPSSR.ETGRGAKG	R	E	16	2	608.691	1717.8	1717.8	859.908	859.908	1717.8	859.909	-0.0011	0.0009373	14.985	7.93	0.9998	2	0	237	252	156911			1.118	0	TRUE	sp|O76061|STC2_HUMAN	O76061	STC2_HUMAN	STC2	Stanniocalcin-2
tims_22nov0401_Slot1-6_1_3313.04005.04005.2	D:\DRM\AllBGNdigests\FullHumanDB\ADAMTS1_Active_BGN_1\interact-tims_22nov0401_Slot1-6_1_3313.pep.xml	TCVADESHAGCEK	TCVADESHAGCEK	NEITEFAK.TCVADESHAGCEK.SIHTIFGD	K	S	13	2	608.691	1462.58	1462.58	732.298	732.298	1462.58	732.298	-0.0002	7.143e-06	20.757	9.21	1	2	0	76	88	306042	11C(57.0215),2C(57.0215)		0.9195	0	TRUE	sp|P02769|ALBU_BOVIN	P02769	ALBU_BOVIN	ALB	Albumin
tims_22nov0401_Slot1-6_1_3313.04006.04006.2	D:\DRM\AllBGNdigests\FullHumanDB\ADAMTS1_Active_BGN_1\interact-tims_22nov0401_Slot1-6_1_3313.pep.xml	TVKDQDITR		YERVSQER.TVKDQDITR.FQNSIKEI	R	F	9	2	608.691	1074.56	1074.56	538.29	538.289	1074.57	538.291	-0.003	0.001855	20.062	11.045	0.9999	2	1	1550	1558	57060			0.885	0	TRUE	sp|P15924|DESP_HUMAN	P15924	DESP_HUMAN	DSP	Desmoplakin
tims_22nov0401_Slot1-6_1_3313.04007.04007.4	D:\DRM\AllBGNdigests\FullHumanDB\ADAMTS1_Active_BGN_1\interact-tims_22nov0401_Slot1-6_1_3313.pep.xml	GPYESGSGHSSGLGHRESR		GSGWSSSR.GPYESGSGHSSGLGHRESR.SGQSSGYG	R	S	19	4	608.691	1955.89	1955.89	489.98	489.979	1955.88	489.978	0.0045	2.697e-06	28.058	11.308	1	2	1	1038	1056	38372.5			0.8135	0	TRUE	sp|Q86YZ3|HORN_HUMAN	Q86YZ3	HORN_HUMAN	HRNR	Hornerin
tims_22nov0401_Slot1-6_1_3313.04009.04009.3	D:\DRM\AllBGNdigests\FullHumanDB\ADAMTS1_Active_BGN_1\interact-tims_22nov0401_Slot1-6_1_3313.pep.xml	FEETTADGRK		FSCTIGEK.FEETTADGRK.TQTVCNFT	K	T	10	3	608.691	1152.54	1152.54	385.187	385.187	1152.54	385.188	-0.0034	0.001586	19.232	11.751	0.9999	2	1	73	82	55304.5			0.725	0	TRUE	sp|Q01469|FABP5_HUMAN	Q01469	FABP5_HUMAN	FABP5	Fatty acid-binding protein 5
tims_22nov0401_Slot1-6_1_3313.04012.04012.2	D:\DRM\AllBGNdigests\FullHumanDB\ADAMTS1_Active_BGN_1\interact-tims_22nov0401_Slot1-6_1_3313.pep.xml	AFSPLRK		KISKIHEK.AFSPLRK.LQKIYISK	K	L	7	2	608.691	817.481	817.48	409.748	409.747	817.481	409.748	-0.0009	1.797	15.615	14.17	0.9847	2	1	133	139	189104			0.7942	0	TRUE	sp|P21810|PGS1_HUMAN	P21810	PGS1_HUMAN	BGN	Biglycan
tims_22nov0401_Slot1-6_1_3313.04022.04022.2	D:\DRM\AllBGNdigests\FullHumanDB\ADAMTS1_Active_BGN_1\interact-tims_22nov0401_Slot1-6_1_3313.pep.xml	TCVADESHAGCEK	TCVADESHAGCEK	NEITEFAK.TCVADESHAGCEK.SIHTIFGD	K	S	13	2	608.691	1463.59	1463.59	732.801	732.801	1462.58	732.298	1.0056	4.133e-10	35.834	9.879	1	2	0	76	88	1.62851e+06	11C(57.0215),2C(57.0215)		0.9716	0	TRUE	sp|P02769|ALBU_BOVIN	P02769	ALBU_BOVIN	ALB	Albumin
tims_22nov0401_Slot1-6_1_3313.04027.04027.2	D:\DRM\AllBGNdigests\FullHumanDB\ADAMTS1_Active_BGN_1\interact-tims_22nov0401_Slot1-6_1_3313.pep.xml	TENSTSAPAAKPKR	T[143]ENSTSAPAAKPKR	.TENSTSAPAAKPKR.AKASKKST	M	A	14	2	608.691	1498.78	1498.78	750.396	750.396	1498.77	750.394	0.003	2.204e-05	18.629	9.21	0.9998	1	2	2	15	10723.9	1T(42.0106)		1.0573	0	TRUE	sp|P07305|H10_HUMAN	P07305	H10_HUMAN	H1-0	Histone H1.0
tims_22nov0401_Slot1-6_1_3313.04031.04031.3	D:\DRM\AllBGNdigests\FullHumanDB\ADAMTS1_Active_BGN_1\interact-tims_22nov0401_Slot1-6_1_3313.pep.xml	TPVSEKVTK		RICVIHEK.TPVSEKVTK.CCTESIVN	K	C	9	3	608.691	987.559	987.559	330.194	330.194	987.56	330.194	-0.0011	0.1028	16.436	12.931	0.9981	2	1	490	498	48352			0.7113	0	TRUE	sp|P02769|ALBU_BOVIN	P02769	ALBU_BOVIN	ALB	Albumin
tims_22nov0401_Slot1-6_1_3313.04035.04035.2	D:\DRM\AllBGNdigests\FullHumanDB\ADAMTS1_Active_BGN_1\interact-tims_22nov0401_Slot1-6_1_3313.pep.xml	AQAGANTRPCPS	AQAGANTRPCPS	QPIDIQHR.AQAGANTRPCPS.	R	-	12	2	608.691	1228.56	1228.56	615.287	615.286	1228.56	615.288	-0.0039	1.622e-06	25.823	11.099	1	2	1	4380	4391	31781.8	10C(57.0215)		0.9242	0	TRUE	sp|P98160|PGBM_HUMAN	P98160	PGBM_HUMAN	HSPG2	Basement membrane-specific heparan sulfate proteoglycan core protein
tims_22nov0401_Slot1-6_1_3313.04039.04039.2	D:\DRM\AllBGNdigests\FullHumanDB\ADAMTS1_Active_BGN_1\interact-tims_22nov0401_Slot1-6_1_3313.pep.xml	LSECEEQAK	LSECEEQAK	ANNPEQNR.LSECEEQAK.AAKKGMWS	R	A	9	2	608.691	1092.48	1092.48	547.246	547.245	1092.48	547.245	0.0007	0.08123	15.069	11.737	0.9994	2	0	149	157	44523.8	4C(57.0215)		0.8845	0	TRUE	sp|Q7KZF4|SND1_HUMAN	Q7KZF4	SND1_HUMAN	SND1	Staphylococcal nuclease domain-containing protein 1
tims_22nov0401_Slot1-6_1_3313.04040.04040.3	D:\DRM\AllBGNdigests\FullHumanDB\ADAMTS1_Active_BGN_1\interact-tims_22nov0401_Slot1-6_1_3313.pep.xml	HGERDVEVER		VGERIQQR.HGERDVEVER.WRERVAQI	R	W	10	3	608.691	1224.59	1224.59	409.203	409.203	1224.58	409.202	0.0014	0.0005915	21.776	10.349	1	2	1	1194	1203	32615			0.7615	0	FALSE	sp|Q15149-2|PLEC_HUMAN	Q15149-2	PLEC_HUMAN	PLEC	Isoform 2 of Plectin		sp|Q15149-3|PLEC_HUMAN, sp|Q15149-4|PLEC_HUMAN, sp|Q15149-5|PLEC_HUMAN, sp|Q15149-6|PLEC_HUMAN, sp|Q15149-7|PLEC_HUMAN, sp|Q15149-8|PLEC_HUMAN, sp|Q15149-9|PLEC_HUMAN, sp|Q15149|PLEC_HUMAN
tims_22nov0401_Slot1-6_1_3313.04051.04051.3	D:\DRM\AllBGNdigests\FullHumanDB\ADAMTS1_Active_BGN_1\interact-tims_22nov0401_Slot1-6_1_3313.pep.xml	DTHKSEIAHR	D[157]THKSEIAHR	YSRGVFRR.DTHKSEIAHR.FKDIGEEH	R	F	10	3	608.691	1235.6	1235.6	412.873	412.873	1234.61	412.542	0.9923	1.125	13.393	11.762	0.9211	2	1	25	34	6588.82	1D(42.0106)		0.7129	0	TRUE	sp|P02769|ALBU_BOVIN	P02769	ALBU_BOVIN	ALB	Albumin
tims_22nov0401_Slot1-6_1_3313.04055.04055.4	D:\DRM\AllBGNdigests\FullHumanDB\ADAMTS1_Active_BGN_1\interact-tims_22nov0401_Slot1-6_1_3313.pep.xml	QHHPPYHQQHHQGPPPGGPGGR	Q[111]HHPPYHQQHHQGPPPGGPGGR	GGEPRGGR.QHHPPYHQQHHQGPPPGGPGGR.SEEKISDS	R	S	22	4	609.858	2385.11	2385.11	597.284	597.284	2385.1	597.283	0.0048	6.62e-12	44.712	12.718	1	2	0	246	267	736223	1Q(-17.0265)		0.9196	0	FALSE	sp|P23246|SFPQ_HUMAN	P23246	SFPQ_HUMAN	SFPQ	Splicing factor, proline- and glutamine-rich		sp|P23246-2|SFPQ_HUMAN
tims_22nov0401_Slot1-6_1_3313.04060.04060.2	D:\DRM\AllBGNdigests\FullHumanDB\ADAMTS1_Active_BGN_1\interact-tims_22nov0401_Slot1-6_1_3313.pep.xml	MKEDCFR	M[147]KEDCFR	TGTDSPCK.MKEDCFR.YYSSEYHY	K	Y	7	2	609.858	1000.41	1000.41	501.213	501.213	1000.41	501.213	0.0007	0.004667	17.843	11.436	0.9972	2	1	333	339	32561.2	1M(15.9949),5C(57.0215)		0.8574	0	TRUE	sp|P53634|CATC_HUMAN	P53634	CATC_HUMAN	CTSC	Dipeptidyl peptidase 1
tims_22nov0401_Slot1-6_1_3313.04070.04070.2	D:\DRM\AllBGNdigests\FullHumanDB\ADAMTS1_Active_BGN_1\interact-tims_22nov0401_Slot1-6_1_3313.pep.xml	SAAQAAAQTNSNAAGKQ		GVGGPGAK.SAAQAAAQTNSNAAGKQ.LRKESQKD	K	L	17	2	609.858	1587.77	1587.76	794.89	794.89	1587.76	794.887	0.0047	1.966e-10	42.664	12.424	1	1	1	53	69	20151			1.0545	0	FALSE	sp|Q8NC51-3|SERB1_HUMAN	Q8NC51-3	SERB1_HUMAN	SERBP1	Isoform 3 of SERPINE1 mRNA-binding protein 1		sp|Q8NC51-2|SERB1_HUMAN, sp|Q8NC51-4|SERB1_HUMAN, sp|Q8NC51|SERB1_HUMAN
tims_22nov0401_Slot1-6_1_3313.04072.04072.2	D:\DRM\AllBGNdigests\FullHumanDB\ADAMTS1_Active_BGN_1\interact-tims_22nov0401_Slot1-6_1_3313.pep.xml	SEIDNVKK		NRVIQRIR.SEIDNVKK.QISNIQQS	R	Q	8	2	609.858	931.5	931.499	466.757	466.757	931.497	466.756	0.0015	0.01273	19.546	12.671	0.9984	2	1	410	417	86260.4			0.8173	0	TRUE	sp|P04264|K2C1_HUMAN	P04264	K2C1_HUMAN	KRT1	Keratin, type II cytoskeletal 1
tims_22nov0401_Slot1-6_1_3313.04082.04082.2	D:\DRM\AllBGNdigests\FullHumanDB\ADAMTS1_Active_BGN_1\interact-tims_22nov0401_Slot1-6_1_3313.pep.xml	YIGTGHADTTK		QIEHIQSK.YIGTGHADTTK.WEWIVNQH	K	W	11	2	609.858	1162.56	1162.56	582.289	582.288	1162.56	582.288	0.0003	0.08396	14.275	9.437	0.9937	2	0	18	28	23657			0.9035	0	TRUE	sp|Q9BWJ5|SF3B5_HUMAN	Q9BWJ5	SF3B5_HUMAN	SF3B5	Splicing factor 3B subunit 5
tims_22nov0401_Slot1-6_1_3313.04086.04086.4	D:\DRM\AllBGNdigests\FullHumanDB\ADAMTS1_Active_BGN_1\interact-tims_22nov0401_Slot1-6_1_3313.pep.xml	VNHVEKPPKVESK		EETPEVTK.VNHVEKPPKVESK.EKVMVKKD	K	E	13	4	609.858	1489.83	1489.83	373.464	373.464	1489.83	373.464	0.0017	0.009322	16.674	10.253	0.9999	2	2	571	583	31530.7			0.746	0	TRUE	sp|P46821|MAP1B_HUMAN	P46821	MAP1B_HUMAN	MAP1B	Microtubule-associated protein 1B
tims_22nov0401_Slot1-6_1_3313.04087.04087.4	D:\DRM\AllBGNdigests\FullHumanDB\ADAMTS1_Active_BGN_1\interact-tims_22nov0401_Slot1-6_1_3313.pep.xml	QHHPPYHQQHHQGPPPGGPGGRSEEK	Q[111]HHPPYHQQHHQGPPPGGPGGRSEEK	GGEPRGGR.QHHPPYHQQHHQGPPPGGPGGRSEEK.ISDSEGFK	R	I	26	4	609.858	2858.32	2858.32	715.588	715.587	2858.31	715.586	0.007	0.1313	13.802	9.459	0.9986	2	1	246	271	113838	1Q(-17.0265)		0.9765	0	FALSE	sp|P23246|SFPQ_HUMAN	P23246	SFPQ_HUMAN	SFPQ	Splicing factor, proline- and glutamine-rich		sp|P23246-2|SFPQ_HUMAN
tims_22nov0401_Slot1-6_1_3313.04096.04096.2	D:\DRM\AllBGNdigests\FullHumanDB\ADAMTS1_Active_BGN_1\interact-tims_22nov0401_Slot1-6_1_3313.pep.xml	HVLTGSADNSCR	HVLTGSADNSCR	VDADWDTK.HVLTGSADNSCR.LWDCETGK	K	L	12	2	609.858	1315.6	1315.59	658.805	658.804	1315.59	658.804	0.0006	2.815e-10	31.095	8.037	1	2	0	66	77	574694	11C(57.0215)		0.9423	0	TRUE	sp|Q13347|EIF3I_HUMAN	Q13347	EIF3I_HUMAN	EIF3I	Eukaryotic translation initiation factor 3 subunit I
tims_22nov0401_Slot1-6_1_3313.04097.04097.2	D:\DRM\AllBGNdigests\FullHumanDB\ADAMTS1_Active_BGN_1\interact-tims_22nov0401_Slot1-6_1_3313.pep.xml	CCTPHR	C[143]CTPHR	CGVCTDGR.CCTPHR.TTTIPVEF	R	T	6	2	609.858	812.304	812.303	407.159	407.159	812.306	407.16	-0.0025	2.767e-05	14.696	6.151	1	2	0	292	297	203395	1C(-17.0265),2C(57.0215)		0.7519	0	FALSE	sp|P29279|CCN2_HUMAN	P29279	CCN2_HUMAN	CCN2	CCN family member 2		sp|P29279-2|CCN2_HUMAN
tims_22nov0401_Slot1-6_1_3313.04104.04104.2	D:\DRM\AllBGNdigests\FullHumanDB\ADAMTS1_Active_BGN_1\interact-tims_22nov0401_Slot1-6_1_3313.pep.xml	TVKDQDITR		YERVSQER.TVKDQDITR.FQNSIKEI	R	F	9	2	609.858	1075.57	1075.57	538.792	538.792	1074.57	538.291	1.0017	0.05377	14.61	9.21	0.9865	2	1	1550	1558	56159.1			0.8922	0	TRUE	sp|P15924|DESP_HUMAN	P15924	DESP_HUMAN	DSP	Desmoplakin
tims_22nov0401_Slot1-6_1_3313.04106.04106.2	D:\DRM\AllBGNdigests\FullHumanDB\ADAMTS1_Active_BGN_1\interact-tims_22nov0401_Slot1-6_1_3313.pep.xml	AQAGANTRPCPS	AQAGANTRPCPS	QPIDIQHR.AQAGANTRPCPS.	R	-	12	2	609.858	1228.57	1228.57	615.29	615.29	1228.56	615.288	0.0034	0.04726	14.713	9.633	0.9866	2	1	4380	4391	33165.3	10C(57.0215)		0.9218	0	TRUE	sp|P98160|PGBM_HUMAN	P98160	PGBM_HUMAN	HSPG2	Basement membrane-specific heparan sulfate proteoglycan core protein
tims_22nov0401_Slot1-6_1_3313.04111.04111.2	D:\DRM\AllBGNdigests\FullHumanDB\ADAMTS1_Active_BGN_1\interact-tims_22nov0401_Slot1-6_1_3313.pep.xml	GGSSSGGGYGSGGGGSSSVK		HSSGGGSR.GGSSSGGGYGSGGGGSSSVK.GSSGEAFG	R	G	20	2	611.024	1587.68	1587.68	794.849	794.848	1587.68	794.845	0.0063	0	48.577	10.023	1	2	0	604	623	256177			1.012	0	TRUE	sp|P35908|K22E_HUMAN	P35908	K22E_HUMAN	KRT2	Keratin, type II cytoskeletal 2 epidermal
tims_22nov0401_Slot1-6_1_3313.04115.04115.3	D:\DRM\AllBGNdigests\FullHumanDB\ADAMTS1_Active_BGN_1\interact-tims_22nov0401_Slot1-6_1_3313.pep.xml	KGYSPTHREEEYGK		SSSEKKER.KGYSPTHREEEYGK.NHHNSSKK	R	N	14	3	611.024	1679.79	1679.79	560.939	560.938	1679.79	560.937	0.0022	0.1696	14.208	9.61	0.9905	2	2	162	175	80608.8			0.8636	0	TRUE	sp|P20930|FILA_HUMAN	P20930	FILA_HUMAN	FLG	Filaggrin
tims_22nov0401_Slot1-6_1_3313.04127.04127.2	D:\DRM\AllBGNdigests\FullHumanDB\ADAMTS1_Active_BGN_1\interact-tims_22nov0401_Slot1-6_1_3313.pep.xml	LKAEATEAAR		IIDEEIQR.LKAEATEAAR.QRSQVEEE	R	Q	10	2	611.024	1058.57	1058.57	530.293	530.292	1058.57	530.293	-0.0023	0.00291	21.324	13.637	0.9999	2	1	2239	2248	47064.4			0.8868	0	FALSE	sp|Q15149-2|PLEC_HUMAN	Q15149-2	PLEC_HUMAN	PLEC	Isoform 2 of Plectin		sp|Q15149-3|PLEC_HUMAN, sp|Q15149-4|PLEC_HUMAN, sp|Q15149-5|PLEC_HUMAN, sp|Q15149-6|PLEC_HUMAN, sp|Q15149-7|PLEC_HUMAN, sp|Q15149-8|PLEC_HUMAN, sp|Q15149-9|PLEC_HUMAN, sp|Q15149|PLEC_HUMAN
tims_22nov0401_Slot1-6_1_3313.04135.04135.4	D:\DRM\AllBGNdigests\FullHumanDB\ADAMTS1_Active_BGN_1\interact-tims_22nov0401_Slot1-6_1_3313.pep.xml	AHHGEAGHHLPEPSSR		VDRTKISR.AHHGEAGHHLPEPSSR.ETGRGAKG	R	E	16	4	611.024	1717.8	1717.8	430.458	430.458	1717.8	430.458	-0.0013	0.01218	20.541	14.471	1	2	0	237	252	660008			0.7597	0	TRUE	sp|O76061|STC2_HUMAN	O76061	STC2_HUMAN	STC2	Stanniocalcin-2
tims_22nov0401_Slot1-6_1_3313.04143.04143.2	D:\DRM\AllBGNdigests\FullHumanDB\ADAMTS1_Active_BGN_1\interact-tims_22nov0401_Slot1-6_1_3313.pep.xml	EMQPTHPIR	EM[147]QPTHPIR	EAFDISKK.EMQPTHPIR.LGIAINFS	K	L	9	2	611.024	1123.54	1123.54	562.78	562.779	1123.54	562.779	-0.0007	0.0001657	21.859	14.236	0.9999	2	0	159	167	60376.9	2M(15.9949)		0.8818	0	FALSE	sp|P27348|1433T_HUMAN	P27348	1433T_HUMAN	YWHAQ	14-3-3 protein theta	YWHAB, YWHAZ	sp|P31946-2|1433B_HUMAN, sp|P31946|1433B_HUMAN, sp|P63104-2|1433Z_HUMAN, sp|P63104|1433Z_HUMAN
tims_22nov0401_Slot1-6_1_3313.04146.04146.4	D:\DRM\AllBGNdigests\FullHumanDB\ADAMTS1_Active_BGN_1\interact-tims_22nov0401_Slot1-6_1_3313.pep.xml	KGYSPTHREEEYGK		SSSEKKER.KGYSPTHREEEYGK.NHHNSSKK	R	N	14	4	611.024	1679.79	1679.79	420.954	420.954	1679.79	420.955	-0.0026	0.07156	16.496	11.633	0.9942	2	2	162	175	25398.2			0.7739	0	TRUE	sp|P20930|FILA_HUMAN	P20930	FILA_HUMAN	FLG	Filaggrin
[truncated: 26,420 more rows]

## Sheet: ADAMTS1_active_BGN2
List of peptide spectral matches identified in Wild-type ADAMTS1 BGN digests with the full human database search (Trypsin)
[truncated: 26,226 more rows]

## Sheet: ADAMTS1_EQ_BGN1
List of peptide spectral matches identified in EQ mutant ADAMTS1 BGN digests with the full human database search (Trypsin)
[truncated: 22,363 more rows]

## Sheet: ADAMTS1_EQ_BGN2
List of peptide spectral matches identified in EQ mutant ADAMTS1 BGN digests with the full human database search (Trypsin)
[truncated: 22,863 more rows]

## Sheet: ADAMTS4_Active_BGN1a
List of peptide spectral matches identified in Wild-type ADAMTS4 BGN digests with the full human database search (Trypsin)
[truncated: 11,970 more rows]

[truncated: 37 more sheets: ADAMTS4_active_BGN2a, ADAMTS4_EQ_BGN1a, ADAMTS4_EQ_BGN2a, ADAMTS4_Active_BGN1b, ADAMTS4_Active_BGN2b, ADAMTS4_EQ_BGN1b, ADAMTS4_EQ_BGN2b, ADAMTS5_Active_BGN1a, ADAMTS5_Active_BGN2a, ADAMTS5_EQ_BGN1a, ADAMTS5_EQ_BGN2a, ADAMTS5_Active_BGN1b, ADAMTS5_Active_BGN2b, ADAMTS5_EQ_BGN1b, ADAMTS5_EQ_BGN2b, ADAMTS9_Active_BGN1, ADAMTS9_EQ_BGN1, ADAMTS1_EQ_V2_T1, ADAMTS1_Active_V2_T1, ADAMTS4_EQ_V2_T1 …]
