# Supplementary material for: Characterization of ADAMTS9 proteoglycanase activity: Comparison with ADAMTS1, ADAMTS4, and ADAMTS5
Source: J Biol Chem. 2025 May 29;301(7):110301. doi: 10.1016/j.jbc.2025.110301 (PMC12226136; doi:10.1016/j.jbc.2025.110301)
Supplement: Supporting File 3 [file mmc3.xlsx]

## Sheet: VCAN_Trypsin
List of peptide modifications identified in ADAMTS V1 and V2 digests with the limited database search (Trypsin)
ProteinName	PeptideSequence	Protein.Start	Protein.End	PrecursorCharge	FragmentIon	ProductCharge	IsotopeLabelType	Condition	BioReplicate	Run	Intensity	C:57.0215	P:15.9949	A:42.0106	C:-17.0265	M:15.9949	C:42.0106	D:42.0106	F:42.0106	G:42.0106	H:42.0106	I:42.0106	K:42.0106	L:42.0106	M:42.0106	N:42.0106	P:42.0106	Q:-17.0265	S:42.0106	T:42.0106	V:42.0106	Y:42.0106	E:42.0106	Q:42.0106	R:42.0106	W:42.0106
sp|O75173|ATS4_HUMAN	Q[-17.0265]DLC[57.0215]GVSTC[57.0215]DTLGMADVGTVC[57.0215]DPAR	319	343	2	NA	NA	L	ADAMTS9_BGN_WT	1	tims_23dec2202_Slot1-30_1_6896	NA	NA	NA	NA	NA	NA	NA	NA	NA	NA	NA	NA	NA	NA	NA	NA	NA	NA	NA	NA	NA	NA	NA	NA	NA	NA
sp|O75173|ATS4_HUMAN	Q[-17.0265]DLC[57.0215]GVSTC[57.0215]DTLGMADVGTVC[57.0215]DPAR	319	343	2	NA	NA	L	ADAMTS9_BGN_EQ	1	tims_23dec2203_Slot1-31_1_6897	NA	NA	NA	NA	NA	NA	NA	NA	NA	NA	NA	NA	NA	NA	NA	NA	NA	NA	NA	NA	NA	NA	NA	NA	NA	NA
sp|O75173|ATS4_HUMAN	Q[-17.0265]DLC[57.0215]GVSTC[57.0215]DTLGMADVGTVC[57.0215]DPAR	319	343	2	NA	NA	L	ADAMTS1_V2_WT	1	tims_23dec2204_Slot1-32_1_6898	NA	NA	NA	NA	NA	NA	NA	NA	NA	NA	NA	NA	NA	NA	NA	NA	NA	NA	NA	NA	NA	NA	NA	NA	NA	NA
sp|O75173|ATS4_HUMAN	Q[-17.0265]DLC[57.0215]GVSTC[57.0215]DTLGMADVGTVC[57.0215]DPAR	319	343	2	NA	NA	L	ADAMTS1_V2_EQ	1	tims_23dec2205_Slot1-33_1_6899	NA	NA	NA	NA	NA	NA	NA	NA	NA	NA	NA	NA	NA	NA	NA	NA	NA	NA	NA	NA	NA	NA	NA	NA	NA	NA
sp|O75173|ATS4_HUMAN	Q[-17.0265]DLC[57.0215]GVSTC[57.0215]DTLGMADVGTVC[57.0215]DPAR	319	343	2	NA	NA	L	ADAMTS9_V1_WT	1	tims_23dec2206_Slot1-34_1_6900	NA	NA	NA	NA	NA	NA	NA	NA	NA	NA	NA	NA	NA	NA	NA	NA	NA	NA	NA	NA	NA	NA	NA	NA	NA	NA
sp|O75173|ATS4_HUMAN	Q[-17.0265]DLC[57.0215]GVSTC[57.0215]DTLGMADVGTVC[57.0215]DPAR	319	343	2	NA	NA	L	ADAMTS9_V1_EQ	1	tims_23dec2207_Slot1-35_1_6901	NA	NA	NA	NA	NA	NA	NA	NA	NA	NA	NA	NA	NA	NA	NA	NA	NA	NA	NA	NA	NA	NA	NA	NA	NA	NA
sp|O75173|ATS4_HUMAN	Q[-17.0265]DLC[57.0215]GVSTC[57.0215]DTLGMADVGTVC[57.0215]DPAR	319	343	2	NA	NA	L	ADAMTS5_V2_WT	1	tims_23dec2208_Slot1-36_1_6902	NA	NA	NA	NA	NA	NA	NA	NA	NA	NA	NA	NA	NA	NA	NA	NA	NA	NA	NA	NA	NA	NA	NA	NA	NA	NA
sp|O75173|ATS4_HUMAN	Q[-17.0265]DLC[57.0215]GVSTC[57.0215]DTLGMADVGTVC[57.0215]DPAR	319	343	2	NA	NA	L	ADAMTS5_V2_EQ	1	tims_23dec2209_Slot1-37_1_6903	NA	NA	NA	NA	NA	NA	NA	NA	NA	NA	NA	NA	NA	NA	NA	NA	NA	NA	NA	NA	NA	NA	NA	NA	NA	NA
sp|O75173|ATS4_HUMAN	Q[-17.0265]DLC[57.0215]GVSTC[57.0215]DTLGMADVGTVC[57.0215]DPAR	319	343	2	NA	NA	L	ADAMTS9_V2_WT	1	tims_23dec2210_Slot1-38_1_6904	NA	NA	NA	NA	NA	NA	NA	NA	NA	NA	NA	NA	NA	NA	NA	NA	NA	NA	NA	NA	NA	NA	NA	NA	NA	NA
sp|O75173|ATS4_HUMAN	Q[-17.0265]DLC[57.0215]GVSTC[57.0215]DTLGMADVGTVC[57.0215]DPAR	319	343	2	NA	NA	L	ADAMTS9_V2_EQ	1	tims_23dec2211_Slot1-39_1_6905	NA	NA	NA	NA	NA	NA	NA	NA	NA	NA	NA	NA	NA	NA	NA	NA	NA	NA	NA	NA	NA	NA	NA	NA	NA	NA
sp|O75173|ATS4_HUMAN	Q[-17.0265]DLC[57.0215]GVSTC[57.0215]DTLGMADVGTVC[57.0215]DPAR	319	343	2	NA	NA	L	ADAMTS4_V2_WT	1	tims_24oct0902_Slot1-19_1_9357	40594.7	QDLC(1)GVSTC(1)DTLGMADVGTVC(1)DPAR	NA	NA	NA	NA	NA	NA	NA	NA	NA	NA	NA	NA	NA	NA	NA	Q(1)DLCGVSTCDTLGMADVGTVCDPAR	NA	NA	NA	NA	NA	NA	NA	NA
sp|O75173|ATS4_HUMAN	Q[-17.0265]DLC[57.0215]GVSTC[57.0215]DTLGMADVGTVC[57.0215]DPAR	319	343	2	NA	NA	L	ADAMTS4_V2_EQ	1	tims_24oct0903_Slot1-20_1_9358	NA	NA	NA	NA	NA	NA	NA	NA	NA	NA	NA	NA	NA	NA	NA	NA	NA	NA	NA	NA	NA	NA	NA	NA	NA	NA
sp|O75173|ATS4_HUMAN	LNGSVLPGSGAPAR	67	80	2	NA	NA	L	ADAMTS9_BGN_WT	1	tims_23dec2202_Slot1-30_1_6896	NA	NA	NA	NA	NA	NA	NA	NA	NA	NA	NA	NA	NA	NA	NA	NA	NA	NA	NA	NA	NA	NA	NA	NA	NA	NA
sp|O75173|ATS4_HUMAN	LNGSVLPGSGAPAR	67	80	2	NA	NA	L	ADAMTS9_BGN_EQ	1	tims_23dec2203_Slot1-31_1_6897	NA	NA	NA	NA	NA	NA	NA	NA	NA	NA	NA	NA	NA	NA	NA	NA	NA	NA	NA	NA	NA	NA	NA	NA	NA	NA
sp|O75173|ATS4_HUMAN	LNGSVLPGSGAPAR	67	80	2	NA	NA	L	ADAMTS1_V2_WT	1	tims_23dec2204_Slot1-32_1_6898	NA	NA	NA	NA	NA	NA	NA	NA	NA	NA	NA	NA	NA	NA	NA	NA	NA	NA	NA	NA	NA	NA	NA	NA	NA	NA
sp|O75173|ATS4_HUMAN	LNGSVLPGSGAPAR	67	80	2	NA	NA	L	ADAMTS1_V2_EQ	1	tims_23dec2205_Slot1-33_1_6899	NA	NA	NA	NA	NA	NA	NA	NA	NA	NA	NA	NA	NA	NA	NA	NA	NA	NA	NA	NA	NA	NA	NA	NA	NA	NA
sp|O75173|ATS4_HUMAN	LNGSVLPGSGAPAR	67	80	2	NA	NA	L	ADAMTS9_V1_WT	1	tims_23dec2206_Slot1-34_1_6900	NA	NA	NA	NA	NA	NA	NA	NA	NA	NA	NA	NA	NA	NA	NA	NA	NA	NA	NA	NA	NA	NA	NA	NA	NA	NA
sp|O75173|ATS4_HUMAN	LNGSVLPGSGAPAR	67	80	2	NA	NA	L	ADAMTS9_V1_EQ	1	tims_23dec2207_Slot1-35_1_6901	NA	NA	NA	NA	NA	NA	NA	NA	NA	NA	NA	NA	NA	NA	NA	NA	NA	NA	NA	NA	NA	NA	NA	NA	NA	NA
sp|O75173|ATS4_HUMAN	LNGSVLPGSGAPAR	67	80	2	NA	NA	L	ADAMTS5_V2_WT	1	tims_23dec2208_Slot1-36_1_6902	NA	NA	NA	NA	NA	NA	NA	NA	NA	NA	NA	NA	NA	NA	NA	NA	NA	NA	NA	NA	NA	NA	NA	NA	NA	NA
sp|O75173|ATS4_HUMAN	LNGSVLPGSGAPAR	67	80	2	NA	NA	L	ADAMTS5_V2_EQ	1	tims_23dec2209_Slot1-37_1_6903	NA	NA	NA	NA	NA	NA	NA	NA	NA	NA	NA	NA	NA	NA	NA	NA	NA	NA	NA	NA	NA	NA	NA	NA	NA	NA
sp|O75173|ATS4_HUMAN	LNGSVLPGSGAPAR	67	80	2	NA	NA	L	ADAMTS9_V2_WT	1	tims_23dec2210_Slot1-38_1_6904	NA	NA	NA	NA	NA	NA	NA	NA	NA	NA	NA	NA	NA	NA	NA	NA	NA	NA	NA	NA	NA	NA	NA	NA	NA	NA
sp|O75173|ATS4_HUMAN	LNGSVLPGSGAPAR	67	80	2	NA	NA	L	ADAMTS9_V2_EQ	1	tims_23dec2211_Slot1-39_1_6905	NA	NA	NA	NA	NA	NA	NA	NA	NA	NA	NA	NA	NA	NA	NA	NA	NA	NA	NA	NA	NA	NA	NA	NA	NA	NA
sp|O75173|ATS4_HUMAN	LNGSVLPGSGAPAR	67	80	2	NA	NA	L	ADAMTS4_V2_WT	1	tims_24oct0902_Slot1-19_1_9357	2.24706e+06	NA	NA	NA	NA	NA	NA	NA	NA	NA	NA	NA	NA	NA	NA	NA	NA	NA	NA	NA	NA	NA	NA	NA	NA	NA
sp|O75173|ATS4_HUMAN	LNGSVLPGSGAPAR	67	80	2	NA	NA	L	ADAMTS4_V2_EQ	1	tims_24oct0903_Slot1-20_1_9358	NA	NA	NA	NA	NA	NA	NA	NA	NA	NA	NA	NA	NA	NA	NA	NA	NA	NA	NA	NA	NA	NA	NA	NA	NA	NA
sp|O75173|ATS4_HUMAN	LNGSVLPGSGAPARLLC[57.0215]R	67	84	3	NA	NA	L	ADAMTS9_BGN_WT	1	tims_23dec2202_Slot1-30_1_6896	39257.7	LNGSVLPGSGAPARLLC(1)R	NA	NA	NA	NA	NA	NA	NA	NA	NA	NA	NA	NA	NA	NA	NA	NA	NA	NA	NA	NA	NA	NA	NA	NA
sp|O75173|ATS4_HUMAN	LNGSVLPGSGAPARLLC[57.0215]R	67	84	3	NA	NA	L	ADAMTS9_BGN_EQ	1	tims_23dec2203_Slot1-31_1_6897	26780.6	LNGSVLPGSGAPARLLC(1)R	NA	NA	NA	NA	NA	NA	NA	NA	NA	NA	NA	NA	NA	NA	NA	NA	NA	NA	NA	NA	NA	NA	NA	NA
sp|O75173|ATS4_HUMAN	LNGSVLPGSGAPARLLC[57.0215]R	67	84	3	NA	NA	L	ADAMTS1_V2_WT	1	tims_23dec2204_Slot1-32_1_6898	36368.9	LNGSVLPGSGAPARLLC(1)R	NA	NA	NA	NA	NA	NA	NA	NA	NA	NA	NA	NA	NA	NA	NA	NA	NA	NA	NA	NA	NA	NA	NA	NA
sp|O75173|ATS4_HUMAN	LNGSVLPGSGAPARLLC[57.0215]R	67	84	3	NA	NA	L	ADAMTS1_V2_EQ	1	tims_23dec2205_Slot1-33_1_6899	NA	NA	NA	NA	NA	NA	NA	NA	NA	NA	NA	NA	NA	NA	NA	NA	NA	NA	NA	NA	NA	NA	NA	NA	NA	NA
sp|O75173|ATS4_HUMAN	LNGSVLPGSGAPARLLC[57.0215]R	67	84	3	NA	NA	L	ADAMTS9_V1_WT	1	tims_23dec2206_Slot1-34_1_6900	27497.8	LNGSVLPGSGAPARLLC(1)R	NA	NA	NA	NA	NA	NA	NA	NA	NA	NA	NA	NA	NA	NA	NA	NA	NA	NA	NA	NA	NA	NA	NA	NA
sp|O75173|ATS4_HUMAN	LNGSVLPGSGAPARLLC[57.0215]R	67	84	3	NA	NA	L	ADAMTS9_V1_EQ	1	tims_23dec2207_Slot1-35_1_6901	NA	NA	NA	NA	NA	NA	NA	NA	NA	NA	NA	NA	NA	NA	NA	NA	NA	NA	NA	NA	NA	NA	NA	NA	NA	NA
sp|O75173|ATS4_HUMAN	LNGSVLPGSGAPARLLC[57.0215]R	67	84	3	NA	NA	L	ADAMTS5_V2_WT	1	tims_23dec2208_Slot1-36_1_6902	NA	NA	NA	NA	NA	NA	NA	NA	NA	NA	NA	NA	NA	NA	NA	NA	NA	NA	NA	NA	NA	NA	NA	NA	NA	NA
sp|O75173|ATS4_HUMAN	LNGSVLPGSGAPARLLC[57.0215]R	67	84	3	NA	NA	L	ADAMTS5_V2_EQ	1	tims_23dec2209_Slot1-37_1_6903	NA	NA	NA	NA	NA	NA	NA	NA	NA	NA	NA	NA	NA	NA	NA	NA	NA	NA	NA	NA	NA	NA	NA	NA	NA	NA
sp|O75173|ATS4_HUMAN	LNGSVLPGSGAPARLLC[57.0215]R	67	84	3	NA	NA	L	ADAMTS9_V2_WT	1	tims_23dec2210_Slot1-38_1_6904	NA	NA	NA	NA	NA	NA	NA	NA	NA	NA	NA	NA	NA	NA	NA	NA	NA	NA	NA	NA	NA	NA	NA	NA	NA	NA
sp|O75173|ATS4_HUMAN	LNGSVLPGSGAPARLLC[57.0215]R	67	84	3	NA	NA	L	ADAMTS9_V2_EQ	1	tims_23dec2211_Slot1-39_1_6905	NA	NA	NA	NA	NA	NA	NA	NA	NA	NA	NA	NA	NA	NA	NA	NA	NA	NA	NA	NA	NA	NA	NA	NA	NA	NA
sp|O75173|ATS4_HUMAN	LNGSVLPGSGAPARLLC[57.0215]R	67	84	3	NA	NA	L	ADAMTS4_V2_WT	1	tims_24oct0902_Slot1-19_1_9357	NA	NA	NA	NA	NA	NA	NA	NA	NA	NA	NA	NA	NA	NA	NA	NA	NA	NA	NA	NA	NA	NA	NA	NA	NA	NA
sp|O75173|ATS4_HUMAN	LNGSVLPGSGAPARLLC[57.0215]R	67	84	3	NA	NA	L	ADAMTS4_V2_EQ	1	tims_24oct0903_Slot1-20_1_9358	NA	NA	NA	NA	NA	NA	NA	NA	NA	NA	NA	NA	NA	NA	NA	NA	NA	NA	NA	NA	NA	NA	NA	NA	NA	NA
sp|O75173|ATS4_HUMAN	LNGSVLPGSGAP[15.9949]	67	78	2	NA	NA	L	ADAMTS9_BGN_WT	1	tims_23dec2202_Slot1-30_1_6896	NA	NA	NA	NA	NA	NA	NA	NA	NA	NA	NA	NA	NA	NA	NA	NA	NA	NA	NA	NA	NA	NA	NA	NA	NA	NA
sp|O75173|ATS4_HUMAN	LNGSVLPGSGAP[15.9949]	67	78	2	NA	NA	L	ADAMTS9_BGN_EQ	1	tims_23dec2203_Slot1-31_1_6897	NA	NA	NA	NA	NA	NA	NA	NA	NA	NA	NA	NA	NA	NA	NA	NA	NA	NA	NA	NA	NA	NA	NA	NA	NA	NA
sp|O75173|ATS4_HUMAN	LNGSVLPGSGAP[15.9949]	67	78	2	NA	NA	L	ADAMTS1_V2_WT	1	tims_23dec2204_Slot1-32_1_6898	NA	NA	NA	NA	NA	NA	NA	NA	NA	NA	NA	NA	NA	NA	NA	NA	NA	NA	NA	NA	NA	NA	NA	NA	NA	NA
sp|O75173|ATS4_HUMAN	LNGSVLPGSGAP[15.9949]	67	78	2	NA	NA	L	ADAMTS1_V2_EQ	1	tims_23dec2205_Slot1-33_1_6899	18358	NA	LNGSVLPGSGAP(1)	NA	NA	NA	NA	NA	NA	NA	NA	NA	NA	NA	NA	NA	NA	NA	NA	NA	NA	NA	NA	NA	NA	NA
sp|O75173|ATS4_HUMAN	LNGSVLPGSGAP[15.9949]	67	78	2	NA	NA	L	ADAMTS9_V1_WT	1	tims_23dec2206_Slot1-34_1_6900	NA	NA	NA	NA	NA	NA	NA	NA	NA	NA	NA	NA	NA	NA	NA	NA	NA	NA	NA	NA	NA	NA	NA	NA	NA	NA
sp|O75173|ATS4_HUMAN	LNGSVLPGSGAP[15.9949]	67	78	2	NA	NA	L	ADAMTS9_V1_EQ	1	tims_23dec2207_Slot1-35_1_6901	NA	NA	NA	NA	NA	NA	NA	NA	NA	NA	NA	NA	NA	NA	NA	NA	NA	NA	NA	NA	NA	NA	NA	NA	NA	NA
sp|O75173|ATS4_HUMAN	LNGSVLPGSGAP[15.9949]	67	78	2	NA	NA	L	ADAMTS5_V2_WT	1	tims_23dec2208_Slot1-36_1_6902	NA	NA	NA	NA	NA	NA	NA	NA	NA	NA	NA	NA	NA	NA	NA	NA	NA	NA	NA	NA	NA	NA	NA	NA	NA	NA
sp|O75173|ATS4_HUMAN	LNGSVLPGSGAP[15.9949]	67	78	2	NA	NA	L	ADAMTS5_V2_EQ	1	tims_23dec2209_Slot1-37_1_6903	NA	NA	NA	NA	NA	NA	NA	NA	NA	NA	NA	NA	NA	NA	NA	NA	NA	NA	NA	NA	NA	NA	NA	NA	NA	NA
sp|O75173|ATS4_HUMAN	LNGSVLPGSGAP[15.9949]	67	78	2	NA	NA	L	ADAMTS9_V2_WT	1	tims_23dec2210_Slot1-38_1_6904	NA	NA	NA	NA	NA	NA	NA	NA	NA	NA	NA	NA	NA	NA	NA	NA	NA	NA	NA	NA	NA	NA	NA	NA	NA	NA
sp|O75173|ATS4_HUMAN	LNGSVLPGSGAP[15.9949]	67	78	2	NA	NA	L	ADAMTS9_V2_EQ	1	tims_23dec2211_Slot1-39_1_6905	NA	NA	NA	NA	NA	NA	NA	NA	NA	NA	NA	NA	NA	NA	NA	NA	NA	NA	NA	NA	NA	NA	NA	NA	NA	NA
sp|O75173|ATS4_HUMAN	LNGSVLPGSGAP[15.9949]	67	78	2	NA	NA	L	ADAMTS4_V2_WT	1	tims_24oct0902_Slot1-19_1_9357	NA	NA	NA	NA	NA	NA	NA	NA	NA	NA	NA	NA	NA	NA	NA	NA	NA	NA	NA	NA	NA	NA	NA	NA	NA	NA
sp|O75173|ATS4_HUMAN	LNGSVLPGSGAP[15.9949]	67	78	2	NA	NA	L	ADAMTS4_V2_EQ	1	tims_24oct0903_Slot1-20_1_9358	NA	NA	NA	NA	NA	NA	NA	NA	NA	NA	NA	NA	NA	NA	NA	NA	NA	NA	NA	NA	NA	NA	NA	NA	NA	NA
sp|O75173|ATS4_HUMAN	LNGSVLPGSGAP[15.9949]AR	67	80	2	NA	NA	L	ADAMTS9_BGN_WT	1	tims_23dec2202_Slot1-30_1_6896	NA	NA	NA	NA	NA	NA	NA	NA	NA	NA	NA	NA	NA	NA	NA	NA	NA	NA	NA	NA	NA	NA	NA	NA	NA	NA
sp|O75173|ATS4_HUMAN	LNGSVLPGSGAP[15.9949]AR	67	80	2	NA	NA	L	ADAMTS9_BGN_EQ	1	tims_23dec2203_Slot1-31_1_6897	12264.9	NA	LNGSVLPGSGAP(1)AR	NA	NA	NA	NA	NA	NA	NA	NA	NA	NA	NA	NA	NA	NA	NA	NA	NA	NA	NA	NA	NA	NA	NA
sp|O75173|ATS4_HUMAN	LNGSVLPGSGAP[15.9949]AR	67	80	2	NA	NA	L	ADAMTS1_V2_WT	1	tims_23dec2204_Slot1-32_1_6898	NA	NA	NA	NA	NA	NA	NA	NA	NA	NA	NA	NA	NA	NA	NA	NA	NA	NA	NA	NA	NA	NA	NA	NA	NA	NA
sp|O75173|ATS4_HUMAN	LNGSVLPGSGAP[15.9949]AR	67	80	2	NA	NA	L	ADAMTS1_V2_EQ	1	tims_23dec2205_Slot1-33_1_6899	NA	NA	NA	NA	NA	NA	NA	NA	NA	NA	NA	NA	NA	NA	NA	NA	NA	NA	NA	NA	NA	NA	NA	NA	NA	NA
sp|O75173|ATS4_HUMAN	LNGSVLPGSGAP[15.9949]AR	67	80	2	NA	NA	L	ADAMTS9_V1_WT	1	tims_23dec2206_Slot1-34_1_6900	NA	NA	NA	NA	NA	NA	NA	NA	NA	NA	NA	NA	NA	NA	NA	NA	NA	NA	NA	NA	NA	NA	NA	NA	NA	NA
sp|O75173|ATS4_HUMAN	LNGSVLPGSGAP[15.9949]AR	67	80	2	NA	NA	L	ADAMTS9_V1_EQ	1	tims_23dec2207_Slot1-35_1_6901	NA	NA	NA	NA	NA	NA	NA	NA	NA	NA	NA	NA	NA	NA	NA	NA	NA	NA	NA	NA	NA	NA	NA	NA	NA	NA
sp|O75173|ATS4_HUMAN	LNGSVLPGSGAP[15.9949]AR	67	80	2	NA	NA	L	ADAMTS5_V2_WT	1	tims_23dec2208_Slot1-36_1_6902	NA	NA	NA	NA	NA	NA	NA	NA	NA	NA	NA	NA	NA	NA	NA	NA	NA	NA	NA	NA	NA	NA	NA	NA	NA	NA
sp|O75173|ATS4_HUMAN	LNGSVLPGSGAP[15.9949]AR	67	80	2	NA	NA	L	ADAMTS5_V2_EQ	1	tims_23dec2209_Slot1-37_1_6903	NA	NA	NA	NA	NA	NA	NA	NA	NA	NA	NA	NA	NA	NA	NA	NA	NA	NA	NA	NA	NA	NA	NA	NA	NA	NA
sp|O75173|ATS4_HUMAN	LNGSVLPGSGAP[15.9949]AR	67	80	2	NA	NA	L	ADAMTS9_V2_WT	1	tims_23dec2210_Slot1-38_1_6904	NA	NA	NA	NA	NA	NA	NA	NA	NA	NA	NA	NA	NA	NA	NA	NA	NA	NA	NA	NA	NA	NA	NA	NA	NA	NA
sp|O75173|ATS4_HUMAN	LNGSVLPGSGAP[15.9949]AR	67	80	2	NA	NA	L	ADAMTS9_V2_EQ	1	tims_23dec2211_Slot1-39_1_6905	NA	NA	NA	NA	NA	NA	NA	NA	NA	NA	NA	NA	NA	NA	NA	NA	NA	NA	NA	NA	NA	NA	NA	NA	NA	NA
sp|O75173|ATS4_HUMAN	LNGSVLPGSGAP[15.9949]AR	67	80	2	NA	NA	L	ADAMTS4_V2_WT	1	tims_24oct0902_Slot1-19_1_9357	NA	NA	NA	NA	NA	NA	NA	NA	NA	NA	NA	NA	NA	NA	NA	NA	NA	NA	NA	NA	NA	NA	NA	NA	NA	NA
sp|O75173|ATS4_HUMAN	LNGSVLPGSGAP[15.9949]AR	67	80	2	NA	NA	L	ADAMTS4_V2_EQ	1	tims_24oct0903_Slot1-20_1_9358	NA	NA	NA	NA	NA	NA	NA	NA	NA	NA	NA	NA	NA	NA	NA	NA	NA	NA	NA	NA	NA	NA	NA	NA	NA	NA
sp|O75173|ATS4_HUMAN	LPDGSYALNGEYTLMPSPTDVVLPGAVSLR	731	760	3	NA	NA	L	ADAMTS9_BGN_WT	1	tims_23dec2202_Slot1-30_1_6896	NA	NA	NA	NA	NA	NA	NA	NA	NA	NA	NA	NA	NA	NA	NA	NA	NA	NA	NA	NA	NA	NA	NA	NA	NA	NA
sp|O75173|ATS4_HUMAN	LPDGSYALNGEYTLMPSPTDVVLPGAVSLR	731	760	3	NA	NA	L	ADAMTS9_BGN_EQ	1	tims_23dec2203_Slot1-31_1_6897	NA	NA	NA	NA	NA	NA	NA	NA	NA	NA	NA	NA	NA	NA	NA	NA	NA	NA	NA	NA	NA	NA	NA	NA	NA	NA
sp|O75173|ATS4_HUMAN	LPDGSYALNGEYTLMPSPTDVVLPGAVSLR	731	760	3	NA	NA	L	ADAMTS1_V2_WT	1	tims_23dec2204_Slot1-32_1_6898	NA	NA	NA	NA	NA	NA	NA	NA	NA	NA	NA	NA	NA	NA	NA	NA	NA	NA	NA	NA	NA	NA	NA	NA	NA	NA
sp|O75173|ATS4_HUMAN	LPDGSYALNGEYTLMPSPTDVVLPGAVSLR	731	760	3	NA	NA	L	ADAMTS1_V2_EQ	1	tims_23dec2205_Slot1-33_1_6899	NA	NA	NA	NA	NA	NA	NA	NA	NA	NA	NA	NA	NA	NA	NA	NA	NA	NA	NA	NA	NA	NA	NA	NA	NA	NA
sp|O75173|ATS4_HUMAN	LPDGSYALNGEYTLMPSPTDVVLPGAVSLR	731	760	3	NA	NA	L	ADAMTS9_V1_WT	1	tims_23dec2206_Slot1-34_1_6900	NA	NA	NA	NA	NA	NA	NA	NA	NA	NA	NA	NA	NA	NA	NA	NA	NA	NA	NA	NA	NA	NA	NA	NA	NA	NA
sp|O75173|ATS4_HUMAN	LPDGSYALNGEYTLMPSPTDVVLPGAVSLR	731	760	3	NA	NA	L	ADAMTS9_V1_EQ	1	tims_23dec2207_Slot1-35_1_6901	NA	NA	NA	NA	NA	NA	NA	NA	NA	NA	NA	NA	NA	NA	NA	NA	NA	NA	NA	NA	NA	NA	NA	NA	NA	NA
sp|O75173|ATS4_HUMAN	LPDGSYALNGEYTLMPSPTDVVLPGAVSLR	731	760	3	NA	NA	L	ADAMTS5_V2_WT	1	tims_23dec2208_Slot1-36_1_6902	NA	NA	NA	NA	NA	NA	NA	NA	NA	NA	NA	NA	NA	NA	NA	NA	NA	NA	NA	NA	NA	NA	NA	NA	NA	NA
sp|O75173|ATS4_HUMAN	LPDGSYALNGEYTLMPSPTDVVLPGAVSLR	731	760	3	NA	NA	L	ADAMTS5_V2_EQ	1	tims_23dec2209_Slot1-37_1_6903	NA	NA	NA	NA	NA	NA	NA	NA	NA	NA	NA	NA	NA	NA	NA	NA	NA	NA	NA	NA	NA	NA	NA	NA	NA	NA
sp|O75173|ATS4_HUMAN	LPDGSYALNGEYTLMPSPTDVVLPGAVSLR	731	760	3	NA	NA	L	ADAMTS9_V2_WT	1	tims_23dec2210_Slot1-38_1_6904	NA	NA	NA	NA	NA	NA	NA	NA	NA	NA	NA	NA	NA	NA	NA	NA	NA	NA	NA	NA	NA	NA	NA	NA	NA	NA
sp|O75173|ATS4_HUMAN	LPDGSYALNGEYTLMPSPTDVVLPGAVSLR	731	760	3	NA	NA	L	ADAMTS9_V2_EQ	1	tims_23dec2211_Slot1-39_1_6905	NA	NA	NA	NA	NA	NA	NA	NA	NA	NA	NA	NA	NA	NA	NA	NA	NA	NA	NA	NA	NA	NA	NA	NA	NA	NA
sp|O75173|ATS4_HUMAN	LPDGSYALNGEYTLMPSPTDVVLPGAVSLR	731	760	3	NA	NA	L	ADAMTS4_V2_WT	1	tims_24oct0902_Slot1-19_1_9357	825.789	NA	NA	NA	NA	NA	NA	NA	NA	NA	NA	NA	NA	NA	NA	NA	NA	NA	NA	NA	NA	NA	NA	NA	NA	NA
sp|O75173|ATS4_HUMAN	LPDGSYALNGEYTLMPSPTDVVLPGAVSLR	731	760	3	NA	NA	L	ADAMTS4_V2_EQ	1	tims_24oct0903_Slot1-20_1_9358	NA	NA	NA	NA	NA	NA	NA	NA	NA	NA	NA	NA	NA	NA	NA	NA	NA	NA	NA	NA	NA	NA	NA	NA	NA	NA
sp|O75173|ATS4_HUMAN	LPDGSYALNGEYTLMPSPTDVVLPGAVSLR	731	760	4	NA	NA	L	ADAMTS9_BGN_WT	1	tims_23dec2202_Slot1-30_1_6896	1879.62	NA	NA	NA	NA	NA	NA	NA	NA	NA	NA	NA	NA	NA	NA	NA	NA	NA	NA	NA	NA	NA	NA	NA	NA	NA
sp|O75173|ATS4_HUMAN	LPDGSYALNGEYTLMPSPTDVVLPGAVSLR	731	760	4	NA	NA	L	ADAMTS9_BGN_EQ	1	tims_23dec2203_Slot1-31_1_6897	NA	NA	NA	NA	NA	NA	NA	NA	NA	NA	NA	NA	NA	NA	NA	NA	NA	NA	NA	NA	NA	NA	NA	NA	NA	NA
sp|O75173|ATS4_HUMAN	LPDGSYALNGEYTLMPSPTDVVLPGAVSLR	731	760	4	NA	NA	L	ADAMTS1_V2_WT	1	tims_23dec2204_Slot1-32_1_6898	NA	NA	NA	NA	NA	NA	NA	NA	NA	NA	NA	NA	NA	NA	NA	NA	NA	NA	NA	NA	NA	NA	NA	NA	NA	NA
sp|O75173|ATS4_HUMAN	LPDGSYALNGEYTLMPSPTDVVLPGAVSLR	731	760	4	NA	NA	L	ADAMTS1_V2_EQ	1	tims_23dec2205_Slot1-33_1_6899	NA	NA	NA	NA	NA	NA	NA	NA	NA	NA	NA	NA	NA	NA	NA	NA	NA	NA	NA	NA	NA	NA	NA	NA	NA	NA
sp|O75173|ATS4_HUMAN	LPDGSYALNGEYTLMPSPTDVVLPGAVSLR	731	760	4	NA	NA	L	ADAMTS9_V1_WT	1	tims_23dec2206_Slot1-34_1_6900	NA	NA	NA	NA	NA	NA	NA	NA	NA	NA	NA	NA	NA	NA	NA	NA	NA	NA	NA	NA	NA	NA	NA	NA	NA	NA
sp|O75173|ATS4_HUMAN	LPDGSYALNGEYTLMPSPTDVVLPGAVSLR	731	760	4	NA	NA	L	ADAMTS9_V1_EQ	1	tims_23dec2207_Slot1-35_1_6901	NA	NA	NA	NA	NA	NA	NA	NA	NA	NA	NA	NA	NA	NA	NA	NA	NA	NA	NA	NA	NA	NA	NA	NA	NA	NA
sp|O75173|ATS4_HUMAN	LPDGSYALNGEYTLMPSPTDVVLPGAVSLR	731	760	4	NA	NA	L	ADAMTS5_V2_WT	1	tims_23dec2208_Slot1-36_1_6902	NA	NA	NA	NA	NA	NA	NA	NA	NA	NA	NA	NA	NA	NA	NA	NA	NA	NA	NA	NA	NA	NA	NA	NA	NA	NA
sp|O75173|ATS4_HUMAN	LPDGSYALNGEYTLMPSPTDVVLPGAVSLR	731	760	4	NA	NA	L	ADAMTS5_V2_EQ	1	tims_23dec2209_Slot1-37_1_6903	NA	NA	NA	NA	NA	NA	NA	NA	NA	NA	NA	NA	NA	NA	NA	NA	NA	NA	NA	NA	NA	NA	NA	NA	NA	NA
sp|O75173|ATS4_HUMAN	LPDGSYALNGEYTLMPSPTDVVLPGAVSLR	731	760	4	NA	NA	L	ADAMTS9_V2_WT	1	tims_23dec2210_Slot1-38_1_6904	NA	NA	NA	NA	NA	NA	NA	NA	NA	NA	NA	NA	NA	NA	NA	NA	NA	NA	NA	NA	NA	NA	NA	NA	NA	NA
sp|O75173|ATS4_HUMAN	LPDGSYALNGEYTLMPSPTDVVLPGAVSLR	731	760	4	NA	NA	L	ADAMTS9_V2_EQ	1	tims_23dec2211_Slot1-39_1_6905	NA	NA	NA	NA	NA	NA	NA	NA	NA	NA	NA	NA	NA	NA	NA	NA	NA	NA	NA	NA	NA	NA	NA	NA	NA	NA
sp|O75173|ATS4_HUMAN	LPDGSYALNGEYTLMPSPTDVVLPGAVSLR	731	760	4	NA	NA	L	ADAMTS4_V2_WT	1	tims_24oct0902_Slot1-19_1_9357	NA	NA	NA	NA	NA	NA	NA	NA	NA	NA	NA	NA	NA	NA	NA	NA	NA	NA	NA	NA	NA	NA	NA	NA	NA	NA
sp|O75173|ATS4_HUMAN	LPDGSYALNGEYTLMPSPTDVVLPGAVSLR	731	760	4	NA	NA	L	ADAMTS4_V2_EQ	1	tims_24oct0903_Slot1-20_1_9358	NA	NA	NA	NA	NA	NA	NA	NA	NA	NA	NA	NA	NA	NA	NA	NA	NA	NA	NA	NA	NA	NA	NA	NA	NA	NA
sp|O75173|ATS4_HUMAN	LPDGSYALNGEYTLMPSPTDVVLPGAVSLRYS	731	762	4	NA	NA	L	ADAMTS9_BGN_WT	1	tims_23dec2202_Slot1-30_1_6896	369.606	NA	NA	NA	NA	NA	NA	NA	NA	NA	NA	NA	NA	NA	NA	NA	NA	NA	NA	NA	NA	NA	NA	NA	NA	NA
sp|O75173|ATS4_HUMAN	LPDGSYALNGEYTLMPSPTDVVLPGAVSLRYS	731	762	4	NA	NA	L	ADAMTS9_BGN_EQ	1	tims_23dec2203_Slot1-31_1_6897	NA	NA	NA	NA	NA	NA	NA	NA	NA	NA	NA	NA	NA	NA	NA	NA	NA	NA	NA	NA	NA	NA	NA	NA	NA	NA
sp|O75173|ATS4_HUMAN	LPDGSYALNGEYTLMPSPTDVVLPGAVSLRYS	731	762	4	NA	NA	L	ADAMTS1_V2_WT	1	tims_23dec2204_Slot1-32_1_6898	NA	NA	NA	NA	NA	NA	NA	NA	NA	NA	NA	NA	NA	NA	NA	NA	NA	NA	NA	NA	NA	NA	NA	NA	NA	NA
sp|O75173|ATS4_HUMAN	LPDGSYALNGEYTLMPSPTDVVLPGAVSLRYS	731	762	4	NA	NA	L	ADAMTS1_V2_EQ	1	tims_23dec2205_Slot1-33_1_6899	NA	NA	NA	NA	NA	NA	NA	NA	NA	NA	NA	NA	NA	NA	NA	NA	NA	NA	NA	NA	NA	NA	NA	NA	NA	NA
sp|O75173|ATS4_HUMAN	LPDGSYALNGEYTLMPSPTDVVLPGAVSLRYS	731	762	4	NA	NA	L	ADAMTS9_V1_WT	1	tims_23dec2206_Slot1-34_1_6900	NA	NA	NA	NA	NA	NA	NA	NA	NA	NA	NA	NA	NA	NA	NA	NA	NA	NA	NA	NA	NA	NA	NA	NA	NA	NA
sp|O75173|ATS4_HUMAN	LPDGSYALNGEYTLMPSPTDVVLPGAVSLRYS	731	762	4	NA	NA	L	ADAMTS9_V1_EQ	1	tims_23dec2207_Slot1-35_1_6901	NA	NA	NA	NA	NA	NA	NA	NA	NA	NA	NA	NA	NA	NA	NA	NA	NA	NA	NA	NA	NA	NA	NA	NA	NA	NA
sp|O75173|ATS4_HUMAN	LPDGSYALNGEYTLMPSPTDVVLPGAVSLRYS	731	762	4	NA	NA	L	ADAMTS5_V2_WT	1	tims_23dec2208_Slot1-36_1_6902	NA	NA	NA	NA	NA	NA	NA	NA	NA	NA	NA	NA	NA	NA	NA	NA	NA	NA	NA	NA	NA	NA	NA	NA	NA	NA
sp|O75173|ATS4_HUMAN	LPDGSYALNGEYTLMPSPTDVVLPGAVSLRYS	731	762	4	NA	NA	L	ADAMTS5_V2_EQ	1	tims_23dec2209_Slot1-37_1_6903	NA	NA	NA	NA	NA	NA	NA	NA	NA	NA	NA	NA	NA	NA	NA	NA	NA	NA	NA	NA	NA	NA	NA	NA	NA	NA
sp|O75173|ATS4_HUMAN	LPDGSYALNGEYTLMPSPTDVVLPGAVSLRYS	731	762	4	NA	NA	L	ADAMTS9_V2_WT	1	tims_23dec2210_Slot1-38_1_6904	NA	NA	NA	NA	NA	NA	NA	NA	NA	NA	NA	NA	NA	NA	NA	NA	NA	NA	NA	NA	NA	NA	NA	NA	NA	NA
sp|O75173|ATS4_HUMAN	LPDGSYALNGEYTLMPSPTDVVLPGAVSLRYS	731	762	4	NA	NA	L	ADAMTS9_V2_EQ	1	tims_23dec2211_Slot1-39_1_6905	NA	NA	NA	NA	NA	NA	NA	NA	NA	NA	NA	NA	NA	NA	NA	NA	NA	NA	NA	NA	NA	NA	NA	NA	NA	NA
sp|O75173|ATS4_HUMAN	LPDGSYALNGEYTLMPSPTDVVLPGAVSLRYS	731	762	4	NA	NA	L	ADAMTS4_V2_WT	1	tims_24oct0902_Slot1-19_1_9357	NA	NA	NA	NA	NA	NA	NA	NA	NA	NA	NA	NA	NA	NA	NA	NA	NA	NA	NA	NA	NA	NA	NA	NA	NA	NA
sp|O75173|ATS4_HUMAN	LPDGSYALNGEYTLMPSPTDVVLPGAVSLRYS	731	762	4	NA	NA	L	ADAMTS4_V2_EQ	1	tims_24oct0903_Slot1-20_1_9358	NA	NA	NA	NA	NA	NA	NA	NA	NA	NA	NA	NA	NA	NA	NA	NA	NA	NA	NA	NA	NA	NA	NA	NA	NA	NA
sp|O75173|ATS4_HUMAN	VAGNPQDTR	787	795	2	NA	NA	L	ADAMTS9_BGN_WT	1	tims_23dec2202_Slot1-30_1_6896	NA	NA	NA	NA	NA	NA	NA	NA	NA	NA	NA	NA	NA	NA	NA	NA	NA	NA	NA	NA	NA	NA	NA	NA	NA	NA
sp|O75173|ATS4_HUMAN	VAGNPQDTR	787	795	2	NA	NA	L	ADAMTS9_BGN_EQ	1	tims_23dec2203_Slot1-31_1_6897	NA	NA	NA	NA	NA	NA	NA	NA	NA	NA	NA	NA	NA	NA	NA	NA	NA	NA	NA	NA	NA	NA	NA	NA	NA	NA
sp|O75173|ATS4_HUMAN	VAGNPQDTR	787	795	2	NA	NA	L	ADAMTS1_V2_WT	1	tims_23dec2204_Slot1-32_1_6898	NA	NA	NA	NA	NA	NA	NA	NA	NA	NA	NA	NA	NA	NA	NA	NA	NA	NA	NA	NA	NA	NA	NA	NA	NA	NA
sp|O75173|ATS4_HUMAN	VAGNPQDTR	787	795	2	NA	NA	L	ADAMTS1_V2_EQ	1	tims_23dec2205_Slot1-33_1_6899	NA	NA	NA	NA	NA	NA	NA	NA	NA	NA	NA	NA	NA	NA	NA	NA	NA	NA	NA	NA	NA	NA	NA	NA	NA	NA
sp|O75173|ATS4_HUMAN	VAGNPQDTR	787	795	2	NA	NA	L	ADAMTS9_V1_WT	1	tims_23dec2206_Slot1-34_1_6900	NA	NA	NA	NA	NA	NA	NA	NA	NA	NA	NA	NA	NA	NA	NA	NA	NA	NA	NA	NA	NA	NA	NA	NA	NA	NA
sp|O75173|ATS4_HUMAN	VAGNPQDTR	787	795	2	NA	NA	L	ADAMTS9_V1_EQ	1	tims_23dec2207_Slot1-35_1_6901	NA	NA	NA	NA	NA	NA	NA	NA	NA	NA	NA	NA	NA	NA	NA	NA	NA	NA	NA	NA	NA	NA	NA	NA	NA	NA
sp|O75173|ATS4_HUMAN	VAGNPQDTR	787	795	2	NA	NA	L	ADAMTS5_V2_WT	1	tims_23dec2208_Slot1-36_1_6902	NA	NA	NA	NA	NA	NA	NA	NA	NA	NA	NA	NA	NA	NA	NA	NA	NA	NA	NA	NA	NA	NA	NA	NA	NA	NA
sp|O75173|ATS4_HUMAN	VAGNPQDTR	787	795	2	NA	NA	L	ADAMTS5_V2_EQ	1	tims_23dec2209_Slot1-37_1_6903	NA	NA	NA	NA	NA	NA	NA	NA	NA	NA	NA	NA	NA	NA	NA	NA	NA	NA	NA	NA	NA	NA	NA	NA	NA	NA
sp|O75173|ATS4_HUMAN	VAGNPQDTR	787	795	2	NA	NA	L	ADAMTS9_V2_WT	1	tims_23dec2210_Slot1-38_1_6904	NA	NA	NA	NA	NA	NA	NA	NA	NA	NA	NA	NA	NA	NA	NA	NA	NA	NA	NA	NA	NA	NA	NA	NA	NA	NA
sp|O75173|ATS4_HUMAN	VAGNPQDTR	787	795	2	NA	NA	L	ADAMTS9_V2_EQ	1	tims_23dec2211_Slot1-39_1_6905	NA	NA	NA	NA	NA	NA	NA	NA	NA	NA	NA	NA	NA	NA	NA	NA	NA	NA	NA	NA	NA	NA	NA	NA	NA	NA
sp|O75173|ATS4_HUMAN	VAGNPQDTR	787	795	2	NA	NA	L	ADAMTS4_V2_WT	1	tims_24oct0902_Slot1-19_1_9357	219937	NA	NA	NA	NA	NA	NA	NA	NA	NA	NA	NA	NA	NA	NA	NA	NA	NA	NA	NA	NA	NA	NA	NA	NA	NA
sp|O75173|ATS4_HUMAN	VAGNPQDTR	787	795	2	NA	NA	L	ADAMTS4_V2_EQ	1	tims_24oct0903_Slot1-20_1_9358	NA	NA	NA	NA	NA	NA	NA	NA	NA	NA	NA	NA	NA	NA	NA	NA	NA	NA	NA	NA	NA	NA	NA	NA	NA	NA
sp|O75173|ATS4_HUMAN	C[57.0215]MVC[57.0215]GGDGSGC[57.0215]SK	675	687	2	NA	NA	L	ADAMTS9_BGN_WT	1	tims_23dec2202_Slot1-30_1_6896	NA	NA	NA	NA	NA	NA	NA	NA	NA	NA	NA	NA	NA	NA	NA	NA	NA	NA	NA	NA	NA	NA	NA	NA	NA	NA
sp|O75173|ATS4_HUMAN	C[57.0215]MVC[57.0215]GGDGSGC[57.0215]SK	675	687	2	NA	NA	L	ADAMTS9_BGN_EQ	1	tims_23dec2203_Slot1-31_1_6897	NA	NA	NA	NA	NA	NA	NA	NA	NA	NA	NA	NA	NA	NA	NA	NA	NA	NA	NA	NA	NA	NA	NA	NA	NA	NA
sp|O75173|ATS4_HUMAN	C[57.0215]MVC[57.0215]GGDGSGC[57.0215]SK	675	687	2	NA	NA	L	ADAMTS1_V2_WT	1	tims_23dec2204_Slot1-32_1_6898	NA	NA	NA	NA	NA	NA	NA	NA	NA	NA	NA	NA	NA	NA	NA	NA	NA	NA	NA	NA	NA	NA	NA	NA	NA	NA
sp|O75173|ATS4_HUMAN	C[57.0215]MVC[57.0215]GGDGSGC[57.0215]SK	675	687	2	NA	NA	L	ADAMTS1_V2_EQ	1	tims_23dec2205_Slot1-33_1_6899	NA	NA	NA	NA	NA	NA	NA	NA	NA	NA	NA	NA	NA	NA	NA	NA	NA	NA	NA	NA	NA	NA	NA	NA	NA	NA
sp|O75173|ATS4_HUMAN	C[57.0215]MVC[57.0215]GGDGSGC[57.0215]SK	675	687	2	NA	NA	L	ADAMTS9_V1_WT	1	tims_23dec2206_Slot1-34_1_6900	NA	NA	NA	NA	NA	NA	NA	NA	NA	NA	NA	NA	NA	NA	NA	NA	NA	NA	NA	NA	NA	NA	NA	NA	NA	NA
sp|O75173|ATS4_HUMAN	C[57.0215]MVC[57.0215]GGDGSGC[57.0215]SK	675	687	2	NA	NA	L	ADAMTS9_V1_EQ	1	tims_23dec2207_Slot1-35_1_6901	NA	NA	NA	NA	NA	NA	NA	NA	NA	NA	NA	NA	NA	NA	NA	NA	NA	NA	NA	NA	NA	NA	NA	NA	NA	NA
sp|O75173|ATS4_HUMAN	C[57.0215]MVC[57.0215]GGDGSGC[57.0215]SK	675	687	2	NA	NA	L	ADAMTS5_V2_WT	1	tims_23dec2208_Slot1-36_1_6902	NA	NA	NA	NA	NA	NA	NA	NA	NA	NA	NA	NA	NA	NA	NA	NA	NA	NA	NA	NA	NA	NA	NA	NA	NA	NA
sp|O75173|ATS4_HUMAN	C[57.0215]MVC[57.0215]GGDGSGC[57.0215]SK	675	687	2	NA	NA	L	ADAMTS5_V2_EQ	1	tims_23dec2209_Slot1-37_1_6903	NA	NA	NA	NA	NA	NA	NA	NA	NA	NA	NA	NA	NA	NA	NA	NA	NA	NA	NA	NA	NA	NA	NA	NA	NA	NA
sp|O75173|ATS4_HUMAN	C[57.0215]MVC[57.0215]GGDGSGC[57.0215]SK	675	687	2	NA	NA	L	ADAMTS9_V2_WT	1	tims_23dec2210_Slot1-38_1_6904	NA	NA	NA	NA	NA	NA	NA	NA	NA	NA	NA	NA	NA	NA	NA	NA	NA	NA	NA	NA	NA	NA	NA	NA	NA	NA
sp|O75173|ATS4_HUMAN	C[57.0215]MVC[57.0215]GGDGSGC[57.0215]SK	675	687	2	NA	NA	L	ADAMTS9_V2_EQ	1	tims_23dec2211_Slot1-39_1_6905	NA	NA	NA	NA	NA	NA	NA	NA	NA	NA	NA	NA	NA	NA	NA	NA	NA	NA	NA	NA	NA	NA	NA	NA	NA	NA
sp|O75173|ATS4_HUMAN	C[57.0215]MVC[57.0215]GGDGSGC[57.0215]SK	675	687	2	NA	NA	L	ADAMTS4_V2_WT	1	tims_24oct0902_Slot1-19_1_9357	2.7041e+06	C(1)MVC(1)GGDGSGC(1)SK	NA	NA	NA	NA	NA	NA	NA	NA	NA	NA	NA	NA	NA	NA	NA	NA	NA	NA	NA	NA	NA	NA	NA	NA
sp|O75173|ATS4_HUMAN	C[57.0215]MVC[57.0215]GGDGSGC[57.0215]SK	675	687	2	NA	NA	L	ADAMTS4_V2_EQ	1	tims_24oct0903_Slot1-20_1_9358	NA	NA	NA	NA	NA	NA	NA	NA	NA	NA	NA	NA	NA	NA	NA	NA	NA	NA	NA	NA	NA	NA	NA	NA	NA	NA
sp|O75173|ATS4_HUMAN	VAGNPQDTRLR	787	797	2	NA	NA	L	ADAMTS9_BGN_WT	1	tims_23dec2202_Slot1-30_1_6896	NA	NA	NA	NA	NA	NA	NA	NA	NA	NA	NA	NA	NA	NA	NA	NA	NA	NA	NA	NA	NA	NA	NA	NA	NA	NA
sp|O75173|ATS4_HUMAN	VAGNPQDTRLR	787	797	2	NA	NA	L	ADAMTS9_BGN_EQ	1	tims_23dec2203_Slot1-31_1_6897	NA	NA	NA	NA	NA	NA	NA	NA	NA	NA	NA	NA	NA	NA	NA	NA	NA	NA	NA	NA	NA	NA	NA	NA	NA	NA
sp|O75173|ATS4_HUMAN	VAGNPQDTRLR	787	797	2	NA	NA	L	ADAMTS1_V2_WT	1	tims_23dec2204_Slot1-32_1_6898	NA	NA	NA	NA	NA	NA	NA	NA	NA	NA	NA	NA	NA	NA	NA	NA	NA	NA	NA	NA	NA	NA	NA	NA	NA	NA
sp|O75173|ATS4_HUMAN	VAGNPQDTRLR	787	797	2	NA	NA	L	ADAMTS1_V2_EQ	1	tims_23dec2205_Slot1-33_1_6899	NA	NA	NA	NA	NA	NA	NA	NA	NA	NA	NA	NA	NA	NA	NA	NA	NA	NA	NA	NA	NA	NA	NA	NA	NA	NA
sp|O75173|ATS4_HUMAN	VAGNPQDTRLR	787	797	2	NA	NA	L	ADAMTS9_V1_WT	1	tims_23dec2206_Slot1-34_1_6900	NA	NA	NA	NA	NA	NA	NA	NA	NA	NA	NA	NA	NA	NA	NA	NA	NA	NA	NA	NA	NA	NA	NA	NA	NA	NA
sp|O75173|ATS4_HUMAN	VAGNPQDTRLR	787	797	2	NA	NA	L	ADAMTS9_V1_EQ	1	tims_23dec2207_Slot1-35_1_6901	NA	NA	NA	NA	NA	NA	NA	NA	NA	NA	NA	NA	NA	NA	NA	NA	NA	NA	NA	NA	NA	NA	NA	NA	NA	NA
sp|O75173|ATS4_HUMAN	VAGNPQDTRLR	787	797	2	NA	NA	L	ADAMTS5_V2_WT	1	tims_23dec2208_Slot1-36_1_6902	NA	NA	NA	NA	NA	NA	NA	NA	NA	NA	NA	NA	NA	NA	NA	NA	NA	NA	NA	NA	NA	NA	NA	NA	NA	NA
sp|O75173|ATS4_HUMAN	VAGNPQDTRLR	787	797	2	NA	NA	L	ADAMTS5_V2_EQ	1	tims_23dec2209_Slot1-37_1_6903	NA	NA	NA	NA	NA	NA	NA	NA	NA	NA	NA	NA	NA	NA	NA	NA	NA	NA	NA	NA	NA	NA	NA	NA	NA	NA
sp|O75173|ATS4_HUMAN	VAGNPQDTRLR	787	797	2	NA	NA	L	ADAMTS9_V2_WT	1	tims_23dec2210_Slot1-38_1_6904	NA	NA	NA	NA	NA	NA	NA	NA	NA	NA	NA	NA	NA	NA	NA	NA	NA	NA	NA	NA	NA	NA	NA	NA	NA	NA
sp|O75173|ATS4_HUMAN	VAGNPQDTRLR	787	797	2	NA	NA	L	ADAMTS9_V2_EQ	1	tims_23dec2211_Slot1-39_1_6905	NA	NA	NA	NA	NA	NA	NA	NA	NA	NA	NA	NA	NA	NA	NA	NA	NA	NA	NA	NA	NA	NA	NA	NA	NA	NA
sp|O75173|ATS4_HUMAN	VAGNPQDTRLR	787	797	2	NA	NA	L	ADAMTS4_V2_WT	1	tims_24oct0902_Slot1-19_1_9357	31936.2	NA	NA	NA	NA	NA	NA	NA	NA	NA	NA	NA	NA	NA	NA	NA	NA	NA	NA	NA	NA	NA	NA	NA	NA	NA
sp|O75173|ATS4_HUMAN	VAGNPQDTRLR	787	797	2	NA	NA	L	ADAMTS4_V2_EQ	1	tims_24oct0903_Slot1-20_1_9358	NA	NA	NA	NA	NA	NA	NA	NA	NA	NA	NA	NA	NA	NA	NA	NA	NA	NA	NA	NA	NA	NA	NA	NA	NA	NA
sp|O75173|ATS4_HUMAN	C[57.0215]MVC[57.0215]GGDGSGC[57.0215]SKQSGSFRK	675	694	3	NA	NA	L	ADAMTS9_BGN_WT	1	tims_23dec2202_Slot1-30_1_6896	NA	NA	NA	NA	NA	NA	NA	NA	NA	NA	NA	NA	NA	NA	NA	NA	NA	NA	NA	NA	NA	NA	NA	NA	NA	NA
sp|O75173|ATS4_HUMAN	C[57.0215]MVC[57.0215]GGDGSGC[57.0215]SKQSGSFRK	675	694	3	NA	NA	L	ADAMTS9_BGN_EQ	1	tims_23dec2203_Slot1-31_1_6897	NA	NA	NA	NA	NA	NA	NA	NA	NA	NA	NA	NA	NA	NA	NA	NA	NA	NA	NA	NA	NA	NA	NA	NA	NA	NA
sp|O75173|ATS4_HUMAN	C[57.0215]MVC[57.0215]GGDGSGC[57.0215]SKQSGSFRK	675	694	3	NA	NA	L	ADAMTS1_V2_WT	1	tims_23dec2204_Slot1-32_1_6898	NA	NA	NA	NA	NA	NA	NA	NA	NA	NA	NA	NA	NA	NA	NA	NA	NA	NA	NA	NA	NA	NA	NA	NA	NA	NA
sp|O75173|ATS4_HUMAN	C[57.0215]MVC[57.0215]GGDGSGC[57.0215]SKQSGSFRK	675	694	3	NA	NA	L	ADAMTS1_V2_EQ	1	tims_23dec2205_Slot1-33_1_6899	NA	NA	NA	NA	NA	NA	NA	NA	NA	NA	NA	NA	NA	NA	NA	NA	NA	NA	NA	NA	NA	NA	NA	NA	NA	NA
sp|O75173|ATS4_HUMAN	C[57.0215]MVC[57.0215]GGDGSGC[57.0215]SKQSGSFRK	675	694	3	NA	NA	L	ADAMTS9_V1_WT	1	tims_23dec2206_Slot1-34_1_6900	NA	NA	NA	NA	NA	NA	NA	NA	NA	NA	NA	NA	NA	NA	NA	NA	NA	NA	NA	NA	NA	NA	NA	NA	NA	NA
sp|O75173|ATS4_HUMAN	C[57.0215]MVC[57.0215]GGDGSGC[57.0215]SKQSGSFRK	675	694	3	NA	NA	L	ADAMTS9_V1_EQ	1	tims_23dec2207_Slot1-35_1_6901	NA	NA	NA	NA	NA	NA	NA	NA	NA	NA	NA	NA	NA	NA	NA	NA	NA	NA	NA	NA	NA	NA	NA	NA	NA	NA
sp|O75173|ATS4_HUMAN	C[57.0215]MVC[57.0215]GGDGSGC[57.0215]SKQSGSFRK	675	694	3	NA	NA	L	ADAMTS5_V2_WT	1	tims_23dec2208_Slot1-36_1_6902	NA	NA	NA	NA	NA	NA	NA	NA	NA	NA	NA	NA	NA	NA	NA	NA	NA	NA	NA	NA	NA	NA	NA	NA	NA	NA
sp|O75173|ATS4_HUMAN	C[57.0215]MVC[57.0215]GGDGSGC[57.0215]SKQSGSFRK	675	694	3	NA	NA	L	ADAMTS5_V2_EQ	1	tims_23dec2209_Slot1-37_1_6903	NA	NA	NA	NA	NA	NA	NA	NA	NA	NA	NA	NA	NA	NA	NA	NA	NA	NA	NA	NA	NA	NA	NA	NA	NA	NA
sp|O75173|ATS4_HUMAN	C[57.0215]MVC[57.0215]GGDGSGC[57.0215]SKQSGSFRK	675	694	3	NA	NA	L	ADAMTS9_V2_WT	1	tims_23dec2210_Slot1-38_1_6904	NA	NA	NA	NA	NA	NA	NA	NA	NA	NA	NA	NA	NA	NA	NA	NA	NA	NA	NA	NA	NA	NA	NA	NA	NA	NA
sp|O75173|ATS4_HUMAN	C[57.0215]MVC[57.0215]GGDGSGC[57.0215]SKQSGSFRK	675	694	3	NA	NA	L	ADAMTS9_V2_EQ	1	tims_23dec2211_Slot1-39_1_6905	NA	NA	NA	NA	NA	NA	NA	NA	NA	NA	NA	NA	NA	NA	NA	NA	NA	NA	NA	NA	NA	NA	NA	NA	NA	NA
sp|O75173|ATS4_HUMAN	C[57.0215]MVC[57.0215]GGDGSGC[57.0215]SKQSGSFRK	675	694	3	NA	NA	L	ADAMTS4_V2_WT	1	tims_24oct0902_Slot1-19_1_9357	112269	C(1)MVC(1)GGDGSGC(1)SKQSGSFRK	NA	NA	NA	NA	NA	NA	NA	NA	NA	NA	NA	NA	NA	NA	NA	NA	NA	NA	NA	NA	NA	NA	NA	NA
sp|O75173|ATS4_HUMAN	C[57.0215]MVC[57.0215]GGDGSGC[57.0215]SKQSGSFRK	675	694	3	NA	NA	L	ADAMTS4_V2_EQ	1	tims_24oct0903_Slot1-20_1_9358	NA	NA	NA	NA	NA	NA	NA	NA	NA	NA	NA	NA	NA	NA	NA	NA	NA	NA	NA	NA	NA	NA	NA	NA	NA	NA
sp|O75173|ATS4_HUMAN	C[57.0215]MVC[57.0215]GGDGSGC[57.0215]SKQSGSFRK	675	694	4	NA	NA	L	ADAMTS9_BGN_WT	1	tims_23dec2202_Slot1-30_1_6896	NA	NA	NA	NA	NA	NA	NA	NA	NA	NA	NA	NA	NA	NA	NA	NA	NA	NA	NA	NA	NA	NA	NA	NA	NA	NA
sp|O75173|ATS4_HUMAN	C[57.0215]MVC[57.0215]GGDGSGC[57.0215]SKQSGSFRK	675	694	4	NA	NA	L	ADAMTS9_BGN_EQ	1	tims_23dec2203_Slot1-31_1_6897	NA	NA	NA	NA	NA	NA	NA	NA	NA	NA	NA	NA	NA	NA	NA	NA	NA	NA	NA	NA	NA	NA	NA	NA	NA	NA
sp|O75173|ATS4_HUMAN	C[57.0215]MVC[57.0215]GGDGSGC[57.0215]SKQSGSFRK	675	694	4	NA	NA	L	ADAMTS1_V2_WT	1	tims_23dec2204_Slot1-32_1_6898	NA	NA	NA	NA	NA	NA	NA	NA	NA	NA	NA	NA	NA	NA	NA	NA	NA	NA	NA	NA	NA	NA	NA	NA	NA	NA
sp|O75173|ATS4_HUMAN	C[57.0215]MVC[57.0215]GGDGSGC[57.0215]SKQSGSFRK	675	694	4	NA	NA	L	ADAMTS1_V2_EQ	1	tims_23dec2205_Slot1-33_1_6899	NA	NA	NA	NA	NA	NA	NA	NA	NA	NA	NA	NA	NA	NA	NA	NA	NA	NA	NA	NA	NA	NA	NA	NA	NA	NA
sp|O75173|ATS4_HUMAN	C[57.0215]MVC[57.0215]GGDGSGC[57.0215]SKQSGSFRK	675	694	4	NA	NA	L	ADAMTS9_V1_WT	1	tims_23dec2206_Slot1-34_1_6900	NA	NA	NA	NA	NA	NA	NA	NA	NA	NA	NA	NA	NA	NA	NA	NA	NA	NA	NA	NA	NA	NA	NA	NA	NA	NA
sp|O75173|ATS4_HUMAN	C[57.0215]MVC[57.0215]GGDGSGC[57.0215]SKQSGSFRK	675	694	4	NA	NA	L	ADAMTS9_V1_EQ	1	tims_23dec2207_Slot1-35_1_6901	NA	NA	NA	NA	NA	NA	NA	NA	NA	NA	NA	NA	NA	NA	NA	NA	NA	NA	NA	NA	NA	NA	NA	NA	NA	NA
sp|O75173|ATS4_HUMAN	C[57.0215]MVC[57.0215]GGDGSGC[57.0215]SKQSGSFRK	675	694	4	NA	NA	L	ADAMTS5_V2_WT	1	tims_23dec2208_Slot1-36_1_6902	NA	NA	NA	NA	NA	NA	NA	NA	NA	NA	NA	NA	NA	NA	NA	NA	NA	NA	NA	NA	NA	NA	NA	NA	NA	NA
sp|O75173|ATS4_HUMAN	C[57.0215]MVC[57.0215]GGDGSGC[57.0215]SKQSGSFRK	675	694	4	NA	NA	L	ADAMTS5_V2_EQ	1	tims_23dec2209_Slot1-37_1_6903	NA	NA	NA	NA	NA	NA	NA	NA	NA	NA	NA	NA	NA	NA	NA	NA	NA	NA	NA	NA	NA	NA	NA	NA	NA	NA
sp|O75173|ATS4_HUMAN	C[57.0215]MVC[57.0215]GGDGSGC[57.0215]SKQSGSFRK	675	694	4	NA	NA	L	ADAMTS9_V2_WT	1	tims_23dec2210_Slot1-38_1_6904	NA	NA	NA	NA	NA	NA	NA	NA	NA	NA	NA	NA	NA	NA	NA	NA	NA	NA	NA	NA	NA	NA	NA	NA	NA	NA
sp|O75173|ATS4_HUMAN	C[57.0215]MVC[57.0215]GGDGSGC[57.0215]SKQSGSFRK	675	694	4	NA	NA	L	ADAMTS9_V2_EQ	1	tims_23dec2211_Slot1-39_1_6905	NA	NA	NA	NA	NA	NA	NA	NA	NA	NA	NA	NA	NA	NA	NA	NA	NA	NA	NA	NA	NA	NA	NA	NA	NA	NA
sp|O75173|ATS4_HUMAN	C[57.0215]MVC[57.0215]GGDGSGC[57.0215]SKQSGSFRK	675	694	4	NA	NA	L	ADAMTS4_V2_WT	1	tims_24oct0902_Slot1-19_1_9357	106584	C(1)MVC(1)GGDGSGC(1)SKQSGSFRK	NA	NA	NA	NA	NA	NA	NA	NA	NA	NA	NA	NA	NA	NA	NA	NA	NA	NA	NA	NA	NA	NA	NA	NA
sp|O75173|ATS4_HUMAN	C[57.0215]MVC[57.0215]GGDGSGC[57.0215]SKQSGSFRK	675	694	4	NA	NA	L	ADAMTS4_V2_EQ	1	tims_24oct0903_Slot1-20_1_9358	NA	NA	NA	NA	NA	NA	NA	NA	NA	NA	NA	NA	NA	NA	NA	NA	NA	NA	NA	NA	NA	NA	NA	NA	NA	NA
sp|O75173|ATS4_HUMAN	C[57.0215]M[15.9949]VC[57.0215]GGDGSGC[57.0215]SK	675	687	2	NA	NA	L	ADAMTS9_BGN_WT	1	tims_23dec2202_Slot1-30_1_6896	NA	NA	NA	NA	NA	NA	NA	NA	NA	NA	NA	NA	NA	NA	NA	NA	NA	NA	NA	NA	NA	NA	NA	NA	NA	NA
sp|O75173|ATS4_HUMAN	C[57.0215]M[15.9949]VC[57.0215]GGDGSGC[57.0215]SK	675	687	2	NA	NA	L	ADAMTS9_BGN_EQ	1	tims_23dec2203_Slot1-31_1_6897	NA	NA	NA	NA	NA	NA	NA	NA	NA	NA	NA	NA	NA	NA	NA	NA	NA	NA	NA	NA	NA	NA	NA	NA	NA	NA
sp|O75173|ATS4_HUMAN	C[57.0215]M[15.9949]VC[57.0215]GGDGSGC[57.0215]SK	675	687	2	NA	NA	L	ADAMTS1_V2_WT	1	tims_23dec2204_Slot1-32_1_6898	NA	NA	NA	NA	NA	NA	NA	NA	NA	NA	NA	NA	NA	NA	NA	NA	NA	NA	NA	NA	NA	NA	NA	NA	NA	NA
sp|O75173|ATS4_HUMAN	C[57.0215]M[15.9949]VC[57.0215]GGDGSGC[57.0215]SK	675	687	2	NA	NA	L	ADAMTS1_V2_EQ	1	tims_23dec2205_Slot1-33_1_6899	NA	NA	NA	NA	NA	NA	NA	NA	NA	NA	NA	NA	NA	NA	NA	NA	NA	NA	NA	NA	NA	NA	NA	NA	NA	NA
sp|O75173|ATS4_HUMAN	C[57.0215]M[15.9949]VC[57.0215]GGDGSGC[57.0215]SK	675	687	2	NA	NA	L	ADAMTS9_V1_WT	1	tims_23dec2206_Slot1-34_1_6900	NA	NA	NA	NA	NA	NA	NA	NA	NA	NA	NA	NA	NA	NA	NA	NA	NA	NA	NA	NA	NA	NA	NA	NA	NA	NA
sp|O75173|ATS4_HUMAN	C[57.0215]M[15.9949]VC[57.0215]GGDGSGC[57.0215]SK	675	687	2	NA	NA	L	ADAMTS9_V1_EQ	1	tims_23dec2207_Slot1-35_1_6901	NA	NA	NA	NA	NA	NA	NA	NA	NA	NA	NA	NA	NA	NA	NA	NA	NA	NA	NA	NA	NA	NA	NA	NA	NA	NA
sp|O75173|ATS4_HUMAN	C[57.0215]M[15.9949]VC[57.0215]GGDGSGC[57.0215]SK	675	687	2	NA	NA	L	ADAMTS5_V2_WT	1	tims_23dec2208_Slot1-36_1_6902	NA	NA	NA	NA	NA	NA	NA	NA	NA	NA	NA	NA	NA	NA	NA	NA	NA	NA	NA	NA	NA	NA	NA	NA	NA	NA
sp|O75173|ATS4_HUMAN	C[57.0215]M[15.9949]VC[57.0215]GGDGSGC[57.0215]SK	675	687	2	NA	NA	L	ADAMTS5_V2_EQ	1	tims_23dec2209_Slot1-37_1_6903	NA	NA	NA	NA	NA	NA	NA	NA	NA	NA	NA	NA	NA	NA	NA	NA	NA	NA	NA	NA	NA	NA	NA	NA	NA	NA
sp|O75173|ATS4_HUMAN	C[57.0215]M[15.9949]VC[57.0215]GGDGSGC[57.0215]SK	675	687	2	NA	NA	L	ADAMTS9_V2_WT	1	tims_23dec2210_Slot1-38_1_6904	NA	NA	NA	NA	NA	NA	NA	NA	NA	NA	NA	NA	NA	NA	NA	NA	NA	NA	NA	NA	NA	NA	NA	NA	NA	NA
sp|O75173|ATS4_HUMAN	C[57.0215]M[15.9949]VC[57.0215]GGDGSGC[57.0215]SK	675	687	2	NA	NA	L	ADAMTS9_V2_EQ	1	tims_23dec2211_Slot1-39_1_6905	NA	NA	NA	NA	NA	NA	NA	NA	NA	NA	NA	NA	NA	NA	NA	NA	NA	NA	NA	NA	NA	NA	NA	NA	NA	NA
sp|O75173|ATS4_HUMAN	C[57.0215]M[15.9949]VC[57.0215]GGDGSGC[57.0215]SK	675	687	2	NA	NA	L	ADAMTS4_V2_WT	1	tims_24oct0902_Slot1-19_1_9357	269991	C(1)MVC(1)GGDGSGC(1)SK	NA	NA	NA	CM(1)VCGGDGSGCSK	NA	NA	NA	NA	NA	NA	NA	NA	NA	NA	NA	NA	NA	NA	NA	NA	NA	NA	NA	NA
sp|O75173|ATS4_HUMAN	C[57.0215]M[15.9949]VC[57.0215]GGDGSGC[57.0215]SK	675	687	2	NA	NA	L	ADAMTS4_V2_EQ	1	tims_24oct0903_Slot1-20_1_9358	NA	NA	NA	NA	NA	NA	NA	NA	NA	NA	NA	NA	NA	NA	NA	NA	NA	NA	NA	NA	NA	NA	NA	NA	NA	NA
sp|O75173|ATS4_HUMAN	C[57.0215]M[15.9949]VC[57.0215]GGDGSGC[57.0215]SKQSGSFR	675	693	3	NA	NA	L	ADAMTS9_BGN_WT	1	tims_23dec2202_Slot1-30_1_6896	NA	NA	NA	NA	NA	NA	NA	NA	NA	NA	NA	NA	NA	NA	NA	NA	NA	NA	NA	NA	NA	NA	NA	NA	NA	NA
sp|O75173|ATS4_HUMAN	C[57.0215]M[15.9949]VC[57.0215]GGDGSGC[57.0215]SKQSGSFR	675	693	3	NA	NA	L	ADAMTS9_BGN_EQ	1	tims_23dec2203_Slot1-31_1_6897	NA	NA	NA	NA	NA	NA	NA	NA	NA	NA	NA	NA	NA	NA	NA	NA	NA	NA	NA	NA	NA	NA	NA	NA	NA	NA
sp|O75173|ATS4_HUMAN	C[57.0215]M[15.9949]VC[57.0215]GGDGSGC[57.0215]SKQSGSFR	675	693	3	NA	NA	L	ADAMTS1_V2_WT	1	tims_23dec2204_Slot1-32_1_6898	NA	NA	NA	NA	NA	NA	NA	NA	NA	NA	NA	NA	NA	NA	NA	NA	NA	NA	NA	NA	NA	NA	NA	NA	NA	NA
sp|O75173|ATS4_HUMAN	C[57.0215]M[15.9949]VC[57.0215]GGDGSGC[57.0215]SKQSGSFR	675	693	3	NA	NA	L	ADAMTS1_V2_EQ	1	tims_23dec2205_Slot1-33_1_6899	NA	NA	NA	NA	NA	NA	NA	NA	NA	NA	NA	NA	NA	NA	NA	NA	NA	NA	NA	NA	NA	NA	NA	NA	NA	NA
sp|O75173|ATS4_HUMAN	C[57.0215]M[15.9949]VC[57.0215]GGDGSGC[57.0215]SKQSGSFR	675	693	3	NA	NA	L	ADAMTS9_V1_WT	1	tims_23dec2206_Slot1-34_1_6900	NA	NA	NA	NA	NA	NA	NA	NA	NA	NA	NA	NA	NA	NA	NA	NA	NA	NA	NA	NA	NA	NA	NA	NA	NA	NA
sp|O75173|ATS4_HUMAN	C[57.0215]M[15.9949]VC[57.0215]GGDGSGC[57.0215]SKQSGSFR	675	693	3	NA	NA	L	ADAMTS9_V1_EQ	1	tims_23dec2207_Slot1-35_1_6901	NA	NA	NA	NA	NA	NA	NA	NA	NA	NA	NA	NA	NA	NA	NA	NA	NA	NA	NA	NA	NA	NA	NA	NA	NA	NA
sp|O75173|ATS4_HUMAN	C[57.0215]M[15.9949]VC[57.0215]GGDGSGC[57.0215]SKQSGSFR	675	693	3	NA	NA	L	ADAMTS5_V2_WT	1	tims_23dec2208_Slot1-36_1_6902	NA	NA	NA	NA	NA	NA	NA	NA	NA	NA	NA	NA	NA	NA	NA	NA	NA	NA	NA	NA	NA	NA	NA	NA	NA	NA
sp|O75173|ATS4_HUMAN	C[57.0215]M[15.9949]VC[57.0215]GGDGSGC[57.0215]SKQSGSFR	675	693	3	NA	NA	L	ADAMTS5_V2_EQ	1	tims_23dec2209_Slot1-37_1_6903	NA	NA	NA	NA	NA	NA	NA	NA	NA	NA	NA	NA	NA	NA	NA	NA	NA	NA	NA	NA	NA	NA	NA	NA	NA	NA
sp|O75173|ATS4_HUMAN	C[57.0215]M[15.9949]VC[57.0215]GGDGSGC[57.0215]SKQSGSFR	675	693	3	NA	NA	L	ADAMTS9_V2_WT	1	tims_23dec2210_Slot1-38_1_6904	NA	NA	NA	NA	NA	NA	NA	NA	NA	NA	NA	NA	NA	NA	NA	NA	NA	NA	NA	NA	NA	NA	NA	NA	NA	NA
sp|O75173|ATS4_HUMAN	C[57.0215]M[15.9949]VC[57.0215]GGDGSGC[57.0215]SKQSGSFR	675	693	3	NA	NA	L	ADAMTS9_V2_EQ	1	tims_23dec2211_Slot1-39_1_6905	NA	NA	NA	NA	NA	NA	NA	NA	NA	NA	NA	NA	NA	NA	NA	NA	NA	NA	NA	NA	NA	NA	NA	NA	NA	NA
sp|O75173|ATS4_HUMAN	C[57.0215]M[15.9949]VC[57.0215]GGDGSGC[57.0215]SKQSGSFR	675	693	3	NA	NA	L	ADAMTS4_V2_WT	1	tims_24oct0902_Slot1-19_1_9357	32481.9	C(1)MVC(1)GGDGSGC(1)SKQSGSFR	NA	NA	NA	CM(1)VCGGDGSGCSKQSGSFR	NA	NA	NA	NA	NA	NA	NA	NA	NA	NA	NA	NA	NA	NA	NA	NA	NA	NA	NA	NA
sp|O75173|ATS4_HUMAN	C[57.0215]M[15.9949]VC[57.0215]GGDGSGC[57.0215]SKQSGSFR	675	693	3	NA	NA	L	ADAMTS4_V2_EQ	1	tims_24oct0903_Slot1-20_1_9358	NA	NA	NA	NA	NA	NA	NA	NA	NA	NA	NA	NA	NA	NA	NA	NA	NA	NA	NA	NA	NA	NA	NA	NA	NA	NA
sp|O75173|ATS4_HUMAN	C[57.0215]M[15.9949]VC[57.0215]GGDGSGC[57.0215]SKQSGSFRK	675	694	3	NA	NA	L	ADAMTS9_BGN_WT	1	tims_23dec2202_Slot1-30_1_6896	NA	NA	NA	NA	NA	NA	NA	NA	NA	NA	NA	NA	NA	NA	NA	NA	NA	NA	NA	NA	NA	NA	NA	NA	NA	NA
sp|O75173|ATS4_HUMAN	C[57.0215]M[15.9949]VC[57.0215]GGDGSGC[57.0215]SKQSGSFRK	675	694	3	NA	NA	L	ADAMTS9_BGN_EQ	1	tims_23dec2203_Slot1-31_1_6897	NA	NA	NA	NA	NA	NA	NA	NA	NA	NA	NA	NA	NA	NA	NA	NA	NA	NA	NA	NA	NA	NA	NA	NA	NA	NA
sp|O75173|ATS4_HUMAN	C[57.0215]M[15.9949]VC[57.0215]GGDGSGC[57.0215]SKQSGSFRK	675	694	3	NA	NA	L	ADAMTS1_V2_WT	1	tims_23dec2204_Slot1-32_1_6898	NA	NA	NA	NA	NA	NA	NA	NA	NA	NA	NA	NA	NA	NA	NA	NA	NA	NA	NA	NA	NA	NA	NA	NA	NA	NA
sp|O75173|ATS4_HUMAN	C[57.0215]M[15.9949]VC[57.0215]GGDGSGC[57.0215]SKQSGSFRK	675	694	3	NA	NA	L	ADAMTS1_V2_EQ	1	tims_23dec2205_Slot1-33_1_6899	NA	NA	NA	NA	NA	NA	NA	NA	NA	NA	NA	NA	NA	NA	NA	NA	NA	NA	NA	NA	NA	NA	NA	NA	NA	NA
sp|O75173|ATS4_HUMAN	C[57.0215]M[15.9949]VC[57.0215]GGDGSGC[57.0215]SKQSGSFRK	675	694	3	NA	NA	L	ADAMTS9_V1_WT	1	tims_23dec2206_Slot1-34_1_6900	NA	NA	NA	NA	NA	NA	NA	NA	NA	NA	NA	NA	NA	NA	NA	NA	NA	NA	NA	NA	NA	NA	NA	NA	NA	NA
sp|O75173|ATS4_HUMAN	C[57.0215]M[15.9949]VC[57.0215]GGDGSGC[57.0215]SKQSGSFRK	675	694	3	NA	NA	L	ADAMTS9_V1_EQ	1	tims_23dec2207_Slot1-35_1_6901	NA	NA	NA	NA	NA	NA	NA	NA	NA	NA	NA	NA	NA	NA	NA	NA	NA	NA	NA	NA	NA	NA	NA	NA	NA	NA
sp|O75173|ATS4_HUMAN	C[57.0215]M[15.9949]VC[57.0215]GGDGSGC[57.0215]SKQSGSFRK	675	694	3	NA	NA	L	ADAMTS5_V2_WT	1	tims_23dec2208_Slot1-36_1_6902	NA	NA	NA	NA	NA	NA	NA	NA	NA	NA	NA	NA	NA	NA	NA	NA	NA	NA	NA	NA	NA	NA	NA	NA	NA	NA
sp|O75173|ATS4_HUMAN	C[57.0215]M[15.9949]VC[57.0215]GGDGSGC[57.0215]SKQSGSFRK	675	694	3	NA	NA	L	ADAMTS5_V2_EQ	1	tims_23dec2209_Slot1-37_1_6903	NA	NA	NA	NA	NA	NA	NA	NA	NA	NA	NA	NA	NA	NA	NA	NA	NA	NA	NA	NA	NA	NA	NA	NA	NA	NA
sp|O75173|ATS4_HUMAN	C[57.0215]M[15.9949]VC[57.0215]GGDGSGC[57.0215]SKQSGSFRK	675	694	3	NA	NA	L	ADAMTS9_V2_WT	1	tims_23dec2210_Slot1-38_1_6904	NA	NA	NA	NA	NA	NA	NA	NA	NA	NA	NA	NA	NA	NA	NA	NA	NA	NA	NA	NA	NA	NA	NA	NA	NA	NA
sp|O75173|ATS4_HUMAN	C[57.0215]M[15.9949]VC[57.0215]GGDGSGC[57.0215]SKQSGSFRK	675	694	3	NA	NA	L	ADAMTS9_V2_EQ	1	tims_23dec2211_Slot1-39_1_6905	NA	NA	NA	NA	NA	NA	NA	NA	NA	NA	NA	NA	NA	NA	NA	NA	NA	NA	NA	NA	NA	NA	NA	NA	NA	NA
sp|O75173|ATS4_HUMAN	C[57.0215]M[15.9949]VC[57.0215]GGDGSGC[57.0215]SKQSGSFRK	675	694	3	NA	NA	L	ADAMTS4_V2_WT	1	tims_24oct0902_Slot1-19_1_9357	49499.8	C(1)MVC(1)GGDGSGC(1)SKQSGSFRK	NA	NA	NA	CM(1)VCGGDGSGCSKQSGSFRK	NA	NA	NA	NA	NA	NA	NA	NA	NA	NA	NA	NA	NA	NA	NA	NA	NA	NA	NA	NA
sp|O75173|ATS4_HUMAN	C[57.0215]M[15.9949]VC[57.0215]GGDGSGC[57.0215]SKQSGSFRK	675	694	3	NA	NA	L	ADAMTS4_V2_EQ	1	tims_24oct0903_Slot1-20_1_9358	NA	NA	NA	NA	NA	NA	NA	NA	NA	NA	NA	NA	NA	NA	NA	NA	NA	NA	NA	NA	NA	NA	NA	NA	NA	NA
sp|O75173|ATS4_HUMAN	C[57.0215]M[15.9949]VC[57.0215]GGDGSGC[57.0215]SKQSGSFRK	675	694	4	NA	NA	L	ADAMTS9_BGN_WT	1	tims_23dec2202_Slot1-30_1_6896	NA	NA	NA	NA	NA	NA	NA	NA	NA	NA	NA	NA	NA	NA	NA	NA	NA	NA	NA	NA	NA	NA	NA	NA	NA	NA
sp|O75173|ATS4_HUMAN	C[57.0215]M[15.9949]VC[57.0215]GGDGSGC[57.0215]SKQSGSFRK	675	694	4	NA	NA	L	ADAMTS9_BGN_EQ	1	tims_23dec2203_Slot1-31_1_6897	NA	NA	NA	NA	NA	NA	NA	NA	NA	NA	NA	NA	NA	NA	NA	NA	NA	NA	NA	NA	NA	NA	NA	NA	NA	NA
sp|O75173|ATS4_HUMAN	C[57.0215]M[15.9949]VC[57.0215]GGDGSGC[57.0215]SKQSGSFRK	675	694	4	NA	NA	L	ADAMTS1_V2_WT	1	tims_23dec2204_Slot1-32_1_6898	NA	NA	NA	NA	NA	NA	NA	NA	NA	NA	NA	NA	NA	NA	NA	NA	NA	NA	NA	NA	NA	NA	NA	NA	NA	NA
sp|O75173|ATS4_HUMAN	C[57.0215]M[15.9949]VC[57.0215]GGDGSGC[57.0215]SKQSGSFRK	675	694	4	NA	NA	L	ADAMTS1_V2_EQ	1	tims_23dec2205_Slot1-33_1_6899	NA	NA	NA	NA	NA	NA	NA	NA	NA	NA	NA	NA	NA	NA	NA	NA	NA	NA	NA	NA	NA	NA	NA	NA	NA	NA
sp|O75173|ATS4_HUMAN	C[57.0215]M[15.9949]VC[57.0215]GGDGSGC[57.0215]SKQSGSFRK	675	694	4	NA	NA	L	ADAMTS9_V1_WT	1	tims_23dec2206_Slot1-34_1_6900	NA	NA	NA	NA	NA	NA	NA	NA	NA	NA	NA	NA	NA	NA	NA	NA	NA	NA	NA	NA	NA	NA	NA	NA	NA	NA
sp|O75173|ATS4_HUMAN	C[57.0215]M[15.9949]VC[57.0215]GGDGSGC[57.0215]SKQSGSFRK	675	694	4	NA	NA	L	ADAMTS9_V1_EQ	1	tims_23dec2207_Slot1-35_1_6901	NA	NA	NA	NA	NA	NA	NA	NA	NA	NA	NA	NA	NA	NA	NA	NA	NA	NA	NA	NA	NA	NA	NA	NA	NA	NA
sp|O75173|ATS4_HUMAN	C[57.0215]M[15.9949]VC[57.0215]GGDGSGC[57.0215]SKQSGSFRK	675	694	4	NA	NA	L	ADAMTS5_V2_WT	1	tims_23dec2208_Slot1-36_1_6902	NA	NA	NA	NA	NA	NA	NA	NA	NA	NA	NA	NA	NA	NA	NA	NA	NA	NA	NA	NA	NA	NA	NA	NA	NA	NA
sp|O75173|ATS4_HUMAN	C[57.0215]M[15.9949]VC[57.0215]GGDGSGC[57.0215]SKQSGSFRK	675	694	4	NA	NA	L	ADAMTS5_V2_EQ	1	tims_23dec2209_Slot1-37_1_6903	NA	NA	NA	NA	NA	NA	NA	NA	NA	NA	NA	NA	NA	NA	NA	NA	NA	NA	NA	NA	NA	NA	NA	NA	NA	NA
sp|O75173|ATS4_HUMAN	C[57.0215]M[15.9949]VC[57.0215]GGDGSGC[57.0215]SKQSGSFRK	675	694	4	NA	NA	L	ADAMTS9_V2_WT	1	tims_23dec2210_Slot1-38_1_6904	NA	NA	NA	NA	NA	NA	NA	NA	NA	NA	NA	NA	NA	NA	NA	NA	NA	NA	NA	NA	NA	NA	NA	NA	NA	NA
sp|O75173|ATS4_HUMAN	C[57.0215]M[15.9949]VC[57.0215]GGDGSGC[57.0215]SKQSGSFRK	675	694	4	NA	NA	L	ADAMTS9_V2_EQ	1	tims_23dec2211_Slot1-39_1_6905	NA	NA	NA	NA	NA	NA	NA	NA	NA	NA	NA	NA	NA	NA	NA	NA	NA	NA	NA	NA	NA	NA	NA	NA	NA	NA
sp|O75173|ATS4_HUMAN	C[57.0215]M[15.9949]VC[57.0215]GGDGSGC[57.0215]SKQSGSFRK	675	694	4	NA	NA	L	ADAMTS4_V2_WT	1	tims_24oct0902_Slot1-19_1_9357	92486.1	C(1)MVC(1)GGDGSGC(1)SKQSGSFRK	NA	NA	NA	CM(1)VCGGDGSGCSKQSGSFRK	NA	NA	NA	NA	NA	NA	NA	NA	NA	NA	NA	NA	NA	NA	NA	NA	NA	NA	NA	NA
sp|O75173|ATS4_HUMAN	C[57.0215]M[15.9949]VC[57.0215]GGDGSGC[57.0215]SKQSGSFRK	675	694	4	NA	NA	L	ADAMTS4_V2_EQ	1	tims_24oct0903_Slot1-20_1_9358	NA	NA	NA	NA	NA	NA	NA	NA	NA	NA	NA	NA	NA	NA	NA	NA	NA	NA	NA	NA	NA	NA	NA	NA	NA	NA
sp|O75173|ATS4_HUMAN	YSGATAASETLSGHGPLAQPLTLQVL	761	786	3	NA	NA	L	ADAMTS9_BGN_WT	1	tims_23dec2202_Slot1-30_1_6896	NA	NA	NA	NA	NA	NA	NA	NA	NA	NA	NA	NA	NA	NA	NA	NA	NA	NA	NA	NA	NA	NA	NA	NA	NA	NA
sp|O75173|ATS4_HUMAN	YSGATAASETLSGHGPLAQPLTLQVL	761	786	3	NA	NA	L	ADAMTS9_BGN_EQ	1	tims_23dec2203_Slot1-31_1_6897	NA	NA	NA	NA	NA	NA	NA	NA	NA	NA	NA	NA	NA	NA	NA	NA	NA	NA	NA	NA	NA	NA	NA	NA	NA	NA
sp|O75173|ATS4_HUMAN	YSGATAASETLSGHGPLAQPLTLQVL	761	786	3	NA	NA	L	ADAMTS1_V2_WT	1	tims_23dec2204_Slot1-32_1_6898	NA	NA	NA	NA	NA	NA	NA	NA	NA	NA	NA	NA	NA	NA	NA	NA	NA	NA	NA	NA	NA	NA	NA	NA	NA	NA
sp|O75173|ATS4_HUMAN	YSGATAASETLSGHGPLAQPLTLQVL	761	786	3	NA	NA	L	ADAMTS1_V2_EQ	1	tims_23dec2205_Slot1-33_1_6899	NA	NA	NA	NA	NA	NA	NA	NA	NA	NA	NA	NA	NA	NA	NA	NA	NA	NA	NA	NA	NA	NA	NA	NA	NA	NA
sp|O75173|ATS4_HUMAN	YSGATAASETLSGHGPLAQPLTLQVL	761	786	3	NA	NA	L	ADAMTS9_V1_WT	1	tims_23dec2206_Slot1-34_1_6900	NA	NA	NA	NA	NA	NA	NA	NA	NA	NA	NA	NA	NA	NA	NA	NA	NA	NA	NA	NA	NA	NA	NA	NA	NA	NA
sp|O75173|ATS4_HUMAN	YSGATAASETLSGHGPLAQPLTLQVL	761	786	3	NA	NA	L	ADAMTS9_V1_EQ	1	tims_23dec2207_Slot1-35_1_6901	NA	NA	NA	NA	NA	NA	NA	NA	NA	NA	NA	NA	NA	NA	NA	NA	NA	NA	NA	NA	NA	NA	NA	NA	NA	NA
sp|O75173|ATS4_HUMAN	YSGATAASETLSGHGPLAQPLTLQVL	761	786	3	NA	NA	L	ADAMTS5_V2_WT	1	tims_23dec2208_Slot1-36_1_6902	NA	NA	NA	NA	NA	NA	NA	NA	NA	NA	NA	NA	NA	NA	NA	NA	NA	NA	NA	NA	NA	NA	NA	NA	NA	NA
sp|O75173|ATS4_HUMAN	YSGATAASETLSGHGPLAQPLTLQVL	761	786	3	NA	NA	L	ADAMTS5_V2_EQ	1	tims_23dec2209_Slot1-37_1_6903	NA	NA	NA	NA	NA	NA	NA	NA	NA	NA	NA	NA	NA	NA	NA	NA	NA	NA	NA	NA	NA	NA	NA	NA	NA	NA
sp|O75173|ATS4_HUMAN	YSGATAASETLSGHGPLAQPLTLQVL	761	786	3	NA	NA	L	ADAMTS9_V2_WT	1	tims_23dec2210_Slot1-38_1_6904	NA	NA	NA	NA	NA	NA	NA	NA	NA	NA	NA	NA	NA	NA	NA	NA	NA	NA	NA	NA	NA	NA	NA	NA	NA	NA
sp|O75173|ATS4_HUMAN	YSGATAASETLSGHGPLAQPLTLQVL	761	786	3	NA	NA	L	ADAMTS9_V2_EQ	1	tims_23dec2211_Slot1-39_1_6905	NA	NA	NA	NA	NA	NA	NA	NA	NA	NA	NA	NA	NA	NA	NA	NA	NA	NA	NA	NA	NA	NA	NA	NA	NA	NA
sp|O75173|ATS4_HUMAN	YSGATAASETLSGHGPLAQPLTLQVL	761	786	3	NA	NA	L	ADAMTS4_V2_WT	1	tims_24oct0902_Slot1-19_1_9357	32698.3	NA	NA	NA	NA	NA	NA	NA	NA	NA	NA	NA	NA	NA	NA	NA	NA	NA	NA	NA	NA	NA	NA	NA	NA	NA
sp|O75173|ATS4_HUMAN	YSGATAASETLSGHGPLAQPLTLQVL	761	786	3	NA	NA	L	ADAMTS4_V2_EQ	1	tims_24oct0903_Slot1-20_1_9358	NA	NA	NA	NA	NA	NA	NA	NA	NA	NA	NA	NA	NA	NA	NA	NA	NA	NA	NA	NA	NA	NA	NA	NA	NA	NA
sp|O75173|ATS4_HUMAN	YSGATAASETLSGHGPLAQPLTLQVLVAGNPQDTR	761	795	3	NA	NA	L	ADAMTS9_BGN_WT	1	tims_23dec2202_Slot1-30_1_6896	NA	NA	NA	NA	NA	NA	NA	NA	NA	NA	NA	NA	NA	NA	NA	NA	NA	NA	NA	NA	NA	NA	NA	NA	NA	NA
sp|O75173|ATS4_HUMAN	YSGATAASETLSGHGPLAQPLTLQVLVAGNPQDTR	761	795	3	NA	NA	L	ADAMTS9_BGN_EQ	1	tims_23dec2203_Slot1-31_1_6897	NA	NA	NA	NA	NA	NA	NA	NA	NA	NA	NA	NA	NA	NA	NA	NA	NA	NA	NA	NA	NA	NA	NA	NA	NA	NA
sp|O75173|ATS4_HUMAN	YSGATAASETLSGHGPLAQPLTLQVLVAGNPQDTR	761	795	3	NA	NA	L	ADAMTS1_V2_WT	1	tims_23dec2204_Slot1-32_1_6898	NA	NA	NA	NA	NA	NA	NA	NA	NA	NA	NA	NA	NA	NA	NA	NA	NA	NA	NA	NA	NA	NA	NA	NA	NA	NA
sp|O75173|ATS4_HUMAN	YSGATAASETLSGHGPLAQPLTLQVLVAGNPQDTR	761	795	3	NA	NA	L	ADAMTS1_V2_EQ	1	tims_23dec2205_Slot1-33_1_6899	NA	NA	NA	NA	NA	NA	NA	NA	NA	NA	NA	NA	NA	NA	NA	NA	NA	NA	NA	NA	NA	NA	NA	NA	NA	NA
sp|O75173|ATS4_HUMAN	YSGATAASETLSGHGPLAQPLTLQVLVAGNPQDTR	761	795	3	NA	NA	L	ADAMTS9_V1_WT	1	tims_23dec2206_Slot1-34_1_6900	NA	NA	NA	NA	NA	NA	NA	NA	NA	NA	NA	NA	NA	NA	NA	NA	NA	NA	NA	NA	NA	NA	NA	NA	NA	NA
sp|O75173|ATS4_HUMAN	YSGATAASETLSGHGPLAQPLTLQVLVAGNPQDTR	761	795	3	NA	NA	L	ADAMTS9_V1_EQ	1	tims_23dec2207_Slot1-35_1_6901	NA	NA	NA	NA	NA	NA	NA	NA	NA	NA	NA	NA	NA	NA	NA	NA	NA	NA	NA	NA	NA	NA	NA	NA	NA	NA
sp|O75173|ATS4_HUMAN	YSGATAASETLSGHGPLAQPLTLQVLVAGNPQDTR	761	795	3	NA	NA	L	ADAMTS5_V2_WT	1	tims_23dec2208_Slot1-36_1_6902	NA	NA	NA	NA	NA	NA	NA	NA	NA	NA	NA	NA	NA	NA	NA	NA	NA	NA	NA	NA	NA	NA	NA	NA	NA	NA
sp|O75173|ATS4_HUMAN	YSGATAASETLSGHGPLAQPLTLQVLVAGNPQDTR	761	795	3	NA	NA	L	ADAMTS5_V2_EQ	1	tims_23dec2209_Slot1-37_1_6903	NA	NA	NA	NA	NA	NA	NA	NA	NA	NA	NA	NA	NA	NA	NA	NA	NA	NA	NA	NA	NA	NA	NA	NA	NA	NA
sp|O75173|ATS4_HUMAN	YSGATAASETLSGHGPLAQPLTLQVLVAGNPQDTR	761	795	3	NA	NA	L	ADAMTS9_V2_WT	1	tims_23dec2210_Slot1-38_1_6904	NA	NA	NA	NA	NA	NA	NA	NA	NA	NA	NA	NA	NA	NA	NA	NA	NA	NA	NA	NA	NA	NA	NA	NA	NA	NA
sp|O75173|ATS4_HUMAN	YSGATAASETLSGHGPLAQPLTLQVLVAGNPQDTR	761	795	3	NA	NA	L	ADAMTS9_V2_EQ	1	tims_23dec2211_Slot1-39_1_6905	NA	NA	NA	NA	NA	NA	NA	NA	NA	NA	NA	NA	NA	NA	NA	NA	NA	NA	NA	NA	NA	NA	NA	NA	NA	NA
sp|O75173|ATS4_HUMAN	YSGATAASETLSGHGPLAQPLTLQVLVAGNPQDTR	761	795	3	NA	NA	L	ADAMTS4_V2_WT	1	tims_24oct0902_Slot1-19_1_9357	2.1147e+06	NA	NA	NA	NA	NA	NA	NA	NA	NA	NA	NA	NA	NA	NA	NA	NA	NA	NA	NA	NA	NA	NA	NA	NA	NA
sp|O75173|ATS4_HUMAN	YSGATAASETLSGHGPLAQPLTLQVLVAGNPQDTR	761	795	3	NA	NA	L	ADAMTS4_V2_EQ	1	tims_24oct0903_Slot1-20_1_9358	NA	NA	NA	NA	NA	NA	NA	NA	NA	NA	NA	NA	NA	NA	NA	NA	NA	NA	NA	NA	NA	NA	NA	NA	NA	NA
sp|O75173|ATS4_HUMAN	YSGATAASETLSGHGPLAQPLTLQVLVAGNPQDTR	761	795	4	NA	NA	L	ADAMTS9_BGN_WT	1	tims_23dec2202_Slot1-30_1_6896	NA	NA	NA	NA	NA	NA	NA	NA	NA	NA	NA	NA	NA	NA	NA	NA	NA	NA	NA	NA	NA	NA	NA	NA	NA	NA
sp|O75173|ATS4_HUMAN	YSGATAASETLSGHGPLAQPLTLQVLVAGNPQDTR	761	795	4	NA	NA	L	ADAMTS9_BGN_EQ	1	tims_23dec2203_Slot1-31_1_6897	NA	NA	NA	NA	NA	NA	NA	NA	NA	NA	NA	NA	NA	NA	NA	NA	NA	NA	NA	NA	NA	NA	NA	NA	NA	NA
sp|O75173|ATS4_HUMAN	YSGATAASETLSGHGPLAQPLTLQVLVAGNPQDTR	761	795	4	NA	NA	L	ADAMTS1_V2_WT	1	tims_23dec2204_Slot1-32_1_6898	NA	NA	NA	NA	NA	NA	NA	NA	NA	NA	NA	NA	NA	NA	NA	NA	NA	NA	NA	NA	NA	NA	NA	NA	NA	NA
sp|O75173|ATS4_HUMAN	YSGATAASETLSGHGPLAQPLTLQVLVAGNPQDTR	761	795	4	NA	NA	L	ADAMTS1_V2_EQ	1	tims_23dec2205_Slot1-33_1_6899	NA	NA	NA	NA	NA	NA	NA	NA	NA	NA	NA	NA	NA	NA	NA	NA	NA	NA	NA	NA	NA	NA	NA	NA	NA	NA
sp|O75173|ATS4_HUMAN	YSGATAASETLSGHGPLAQPLTLQVLVAGNPQDTR	761	795	4	NA	NA	L	ADAMTS9_V1_WT	1	tims_23dec2206_Slot1-34_1_6900	NA	NA	NA	NA	NA	NA	NA	NA	NA	NA	NA	NA	NA	NA	NA	NA	NA	NA	NA	NA	NA	NA	NA	NA	NA	NA
sp|O75173|ATS4_HUMAN	YSGATAASETLSGHGPLAQPLTLQVLVAGNPQDTR	761	795	4	NA	NA	L	ADAMTS9_V1_EQ	1	tims_23dec2207_Slot1-35_1_6901	NA	NA	NA	NA	NA	NA	NA	NA	NA	NA	NA	NA	NA	NA	NA	NA	NA	NA	NA	NA	NA	NA	NA	NA	NA	NA
sp|O75173|ATS4_HUMAN	YSGATAASETLSGHGPLAQPLTLQVLVAGNPQDTR	761	795	4	NA	NA	L	ADAMTS5_V2_WT	1	tims_23dec2208_Slot1-36_1_6902	NA	NA	NA	NA	NA	NA	NA	NA	NA	NA	NA	NA	NA	NA	NA	NA	NA	NA	NA	NA	NA	NA	NA	NA	NA	NA
sp|O75173|ATS4_HUMAN	YSGATAASETLSGHGPLAQPLTLQVLVAGNPQDTR	761	795	4	NA	NA	L	ADAMTS5_V2_EQ	1	tims_23dec2209_Slot1-37_1_6903	NA	NA	NA	NA	NA	NA	NA	NA	NA	NA	NA	NA	NA	NA	NA	NA	NA	NA	NA	NA	NA	NA	NA	NA	NA	NA
sp|O75173|ATS4_HUMAN	YSGATAASETLSGHGPLAQPLTLQVLVAGNPQDTR	761	795	4	NA	NA	L	ADAMTS9_V2_WT	1	tims_23dec2210_Slot1-38_1_6904	NA	NA	NA	NA	NA	NA	NA	NA	NA	NA	NA	NA	NA	NA	NA	NA	NA	NA	NA	NA	NA	NA	NA	NA	NA	NA
sp|O75173|ATS4_HUMAN	YSGATAASETLSGHGPLAQPLTLQVLVAGNPQDTR	761	795	4	NA	NA	L	ADAMTS9_V2_EQ	1	tims_23dec2211_Slot1-39_1_6905	NA	NA	NA	NA	NA	NA	NA	NA	NA	NA	NA	NA	NA	NA	NA	NA	NA	NA	NA	NA	NA	NA	NA	NA	NA	NA
sp|O75173|ATS4_HUMAN	YSGATAASETLSGHGPLAQPLTLQVLVAGNPQDTR	761	795	4	NA	NA	L	ADAMTS4_V2_WT	1	tims_24oct0902_Slot1-19_1_9357	696923	NA	NA	NA	NA	NA	NA	NA	NA	NA	NA	NA	NA	NA	NA	NA	NA	NA	NA	NA	NA	NA	NA	NA	NA	NA
sp|O75173|ATS4_HUMAN	YSGATAASETLSGHGPLAQPLTLQVLVAGNPQDTR	761	795	4	NA	NA	L	ADAMTS4_V2_EQ	1	tims_24oct0903_Slot1-20_1_9358	NA	NA	NA	NA	NA	NA	NA	NA	NA	NA	NA	NA	NA	NA	NA	NA	NA	NA	NA	NA	NA	NA	NA	NA	NA	NA
sp|O75173|ATS4_HUMAN	YSGATAASETLSGHGPLAQPLTLQVLVAGNPQDTRLR	761	797	3	NA	NA	L	ADAMTS9_BGN_WT	1	tims_23dec2202_Slot1-30_1_6896	NA	NA	NA	NA	NA	NA	NA	NA	NA	NA	NA	NA	NA	NA	NA	NA	NA	NA	NA	NA	NA	NA	NA	NA	NA	NA
sp|O75173|ATS4_HUMAN	YSGATAASETLSGHGPLAQPLTLQVLVAGNPQDTRLR	761	797	3	NA	NA	L	ADAMTS9_BGN_EQ	1	tims_23dec2203_Slot1-31_1_6897	NA	NA	NA	NA	NA	NA	NA	NA	NA	NA	NA	NA	NA	NA	NA	NA	NA	NA	NA	NA	NA	NA	NA	NA	NA	NA
sp|O75173|ATS4_HUMAN	YSGATAASETLSGHGPLAQPLTLQVLVAGNPQDTRLR	761	797	3	NA	NA	L	ADAMTS1_V2_WT	1	tims_23dec2204_Slot1-32_1_6898	NA	NA	NA	NA	NA	NA	NA	NA	NA	NA	NA	NA	NA	NA	NA	NA	NA	NA	NA	NA	NA	NA	NA	NA	NA	NA
sp|O75173|ATS4_HUMAN	YSGATAASETLSGHGPLAQPLTLQVLVAGNPQDTRLR	761	797	3	NA	NA	L	ADAMTS1_V2_EQ	1	tims_23dec2205_Slot1-33_1_6899	NA	NA	NA	NA	NA	NA	NA	NA	NA	NA	NA	NA	NA	NA	NA	NA	NA	NA	NA	NA	NA	NA	NA	NA	NA	NA
sp|O75173|ATS4_HUMAN	YSGATAASETLSGHGPLAQPLTLQVLVAGNPQDTRLR	761	797	3	NA	NA	L	ADAMTS9_V1_WT	1	tims_23dec2206_Slot1-34_1_6900	NA	NA	NA	NA	NA	NA	NA	NA	NA	NA	NA	NA	NA	NA	NA	NA	NA	NA	NA	NA	NA	NA	NA	NA	NA	NA
sp|O75173|ATS4_HUMAN	YSGATAASETLSGHGPLAQPLTLQVLVAGNPQDTRLR	761	797	3	NA	NA	L	ADAMTS9_V1_EQ	1	tims_23dec2207_Slot1-35_1_6901	NA	NA	NA	NA	NA	NA	NA	NA	NA	NA	NA	NA	NA	NA	NA	NA	NA	NA	NA	NA	NA	NA	NA	NA	NA	NA
sp|O75173|ATS4_HUMAN	YSGATAASETLSGHGPLAQPLTLQVLVAGNPQDTRLR	761	797	3	NA	NA	L	ADAMTS5_V2_WT	1	tims_23dec2208_Slot1-36_1_6902	NA	NA	NA	NA	NA	NA	NA	NA	NA	NA	NA	NA	NA	NA	NA	NA	NA	NA	NA	NA	NA	NA	NA	NA	NA	NA
sp|O75173|ATS4_HUMAN	YSGATAASETLSGHGPLAQPLTLQVLVAGNPQDTRLR	761	797	3	NA	NA	L	ADAMTS5_V2_EQ	1	tims_23dec2209_Slot1-37_1_6903	NA	NA	NA	NA	NA	NA	NA	NA	NA	NA	NA	NA	NA	NA	NA	NA	NA	NA	NA	NA	NA	NA	NA	NA	NA	NA
sp|O75173|ATS4_HUMAN	YSGATAASETLSGHGPLAQPLTLQVLVAGNPQDTRLR	761	797	3	NA	NA	L	ADAMTS9_V2_WT	1	tims_23dec2210_Slot1-38_1_6904	NA	NA	NA	NA	NA	NA	NA	NA	NA	NA	NA	NA	NA	NA	NA	NA	NA	NA	NA	NA	NA	NA	NA	NA	NA	NA
sp|O75173|ATS4_HUMAN	YSGATAASETLSGHGPLAQPLTLQVLVAGNPQDTRLR	761	797	3	NA	NA	L	ADAMTS9_V2_EQ	1	tims_23dec2211_Slot1-39_1_6905	NA	NA	NA	NA	NA	NA	NA	NA	NA	NA	NA	NA	NA	NA	NA	NA	NA	NA	NA	NA	NA	NA	NA	NA	NA	NA
sp|O75173|ATS4_HUMAN	YSGATAASETLSGHGPLAQPLTLQVLVAGNPQDTRLR	761	797	3	NA	NA	L	ADAMTS4_V2_WT	1	tims_24oct0902_Slot1-19_1_9357	1.47681e+06	NA	NA	NA	NA	NA	NA	NA	NA	NA	NA	NA	NA	NA	NA	NA	NA	NA	NA	NA	NA	NA	NA	NA	NA	NA
sp|O75173|ATS4_HUMAN	YSGATAASETLSGHGPLAQPLTLQVLVAGNPQDTRLR	761	797	3	NA	NA	L	ADAMTS4_V2_EQ	1	tims_24oct0903_Slot1-20_1_9358	NA	NA	NA	NA	NA	NA	NA	NA	NA	NA	NA	NA	NA	NA	NA	NA	NA	NA	NA	NA	NA	NA	NA	NA	NA	NA
sp|O75173|ATS4_HUMAN	YSGATAASETLSGHGPLAQPLTLQVLVAGNPQDTRLR	761	797	4	NA	NA	L	ADAMTS9_BGN_WT	1	tims_23dec2202_Slot1-30_1_6896	NA	NA	NA	NA	NA	NA	NA	NA	NA	NA	NA	NA	NA	NA	NA	NA	NA	NA	NA	NA	NA	NA	NA	NA	NA	NA
sp|O75173|ATS4_HUMAN	YSGATAASETLSGHGPLAQPLTLQVLVAGNPQDTRLR	761	797	4	NA	NA	L	ADAMTS9_BGN_EQ	1	tims_23dec2203_Slot1-31_1_6897	NA	NA	NA	NA	NA	NA	NA	NA	NA	NA	NA	NA	NA	NA	NA	NA	NA	NA	NA	NA	NA	NA	NA	NA	NA	NA
sp|O75173|ATS4_HUMAN	YSGATAASETLSGHGPLAQPLTLQVLVAGNPQDTRLR	761	797	4	NA	NA	L	ADAMTS1_V2_WT	1	tims_23dec2204_Slot1-32_1_6898	NA	NA	NA	NA	NA	NA	NA	NA	NA	NA	NA	NA	NA	NA	NA	NA	NA	NA	NA	NA	NA	NA	NA	NA	NA	NA
sp|O75173|ATS4_HUMAN	YSGATAASETLSGHGPLAQPLTLQVLVAGNPQDTRLR	761	797	4	NA	NA	L	ADAMTS1_V2_EQ	1	tims_23dec2205_Slot1-33_1_6899	NA	NA	NA	NA	NA	NA	NA	NA	NA	NA	NA	NA	NA	NA	NA	NA	NA	NA	NA	NA	NA	NA	NA	NA	NA	NA
sp|O75173|ATS4_HUMAN	YSGATAASETLSGHGPLAQPLTLQVLVAGNPQDTRLR	761	797	4	NA	NA	L	ADAMTS9_V1_WT	1	tims_23dec2206_Slot1-34_1_6900	NA	NA	NA	NA	NA	NA	NA	NA	NA	NA	NA	NA	NA	NA	NA	NA	NA	NA	NA	NA	NA	NA	NA	NA	NA	NA
sp|O75173|ATS4_HUMAN	YSGATAASETLSGHGPLAQPLTLQVLVAGNPQDTRLR	761	797	4	NA	NA	L	ADAMTS9_V1_EQ	1	tims_23dec2207_Slot1-35_1_6901	NA	NA	NA	NA	NA	NA	NA	NA	NA	NA	NA	NA	NA	NA	NA	NA	NA	NA	NA	NA	NA	NA	NA	NA	NA	NA
sp|O75173|ATS4_HUMAN	YSGATAASETLSGHGPLAQPLTLQVLVAGNPQDTRLR	761	797	4	NA	NA	L	ADAMTS5_V2_WT	1	tims_23dec2208_Slot1-36_1_6902	NA	NA	NA	NA	NA	NA	NA	NA	NA	NA	NA	NA	NA	NA	NA	NA	NA	NA	NA	NA	NA	NA	NA	NA	NA	NA
sp|O75173|ATS4_HUMAN	YSGATAASETLSGHGPLAQPLTLQVLVAGNPQDTRLR	761	797	4	NA	NA	L	ADAMTS5_V2_EQ	1	tims_23dec2209_Slot1-37_1_6903	NA	NA	NA	NA	NA	NA	NA	NA	NA	NA	NA	NA	NA	NA	NA	NA	NA	NA	NA	NA	NA	NA	NA	NA	NA	NA
sp|O75173|ATS4_HUMAN	YSGATAASETLSGHGPLAQPLTLQVLVAGNPQDTRLR	761	797	4	NA	NA	L	ADAMTS9_V2_WT	1	tims_23dec2210_Slot1-38_1_6904	NA	NA	NA	NA	NA	NA	NA	NA	NA	NA	NA	NA	NA	NA	NA	NA	NA	NA	NA	NA	NA	NA	NA	NA	NA	NA
sp|O75173|ATS4_HUMAN	YSGATAASETLSGHGPLAQPLTLQVLVAGNPQDTRLR	761	797	4	NA	NA	L	ADAMTS9_V2_EQ	1	tims_23dec2211_Slot1-39_1_6905	NA	NA	NA	NA	NA	NA	NA	NA	NA	NA	NA	NA	NA	NA	NA	NA	NA	NA	NA	NA	NA	NA	NA	NA	NA	NA
sp|O75173|ATS4_HUMAN	YSGATAASETLSGHGPLAQPLTLQVLVAGNPQDTRLR	761	797	4	NA	NA	L	ADAMTS4_V2_WT	1	tims_24oct0902_Slot1-19_1_9357	1.93147e+06	NA	NA	NA	NA	NA	NA	NA	NA	NA	NA	NA	NA	NA	NA	NA	NA	NA	NA	NA	NA	NA	NA	NA	NA	NA
sp|O75173|ATS4_HUMAN	YSGATAASETLSGHGPLAQPLTLQVLVAGNPQDTRLR	761	797	4	NA	NA	L	ADAMTS4_V2_EQ	1	tims_24oct0903_Slot1-20_1_9358	2.42483e+06	NA	NA	NA	NA	NA	NA	NA	NA	NA	NA	NA	NA	NA	NA	NA	NA	NA	NA	NA	NA	NA	NA	NA	NA	NA
sp|O75173|ATS4_HUMAN	YSGATAASETLSGHGPLAQPLTLQVLVAGNPQDTRLR	761	797	5	NA	NA	L	ADAMTS9_BGN_WT	1	tims_23dec2202_Slot1-30_1_6896	NA	NA	NA	NA	NA	NA	NA	NA	NA	NA	NA	NA	NA	NA	NA	NA	NA	NA	NA	NA	NA	NA	NA	NA	NA	NA
sp|O75173|ATS4_HUMAN	YSGATAASETLSGHGPLAQPLTLQVLVAGNPQDTRLR	761	797	5	NA	NA	L	ADAMTS9_BGN_EQ	1	tims_23dec2203_Slot1-31_1_6897	NA	NA	NA	NA	NA	NA	NA	NA	NA	NA	NA	NA	NA	NA	NA	NA	NA	NA	NA	NA	NA	NA	NA	NA	NA	NA
sp|O75173|ATS4_HUMAN	YSGATAASETLSGHGPLAQPLTLQVLVAGNPQDTRLR	761	797	5	NA	NA	L	ADAMTS1_V2_WT	1	tims_23dec2204_Slot1-32_1_6898	NA	NA	NA	NA	NA	NA	NA	NA	NA	NA	NA	NA	NA	NA	NA	NA	NA	NA	NA	NA	NA	NA	NA	NA	NA	NA
sp|O75173|ATS4_HUMAN	YSGATAASETLSGHGPLAQPLTLQVLVAGNPQDTRLR	761	797	5	NA	NA	L	ADAMTS1_V2_EQ	1	tims_23dec2205_Slot1-33_1_6899	NA	NA	NA	NA	NA	NA	NA	NA	NA	NA	NA	NA	NA	NA	NA	NA	NA	NA	NA	NA	NA	NA	NA	NA	NA	NA
sp|O75173|ATS4_HUMAN	YSGATAASETLSGHGPLAQPLTLQVLVAGNPQDTRLR	761	797	5	NA	NA	L	ADAMTS9_V1_WT	1	tims_23dec2206_Slot1-34_1_6900	NA	NA	NA	NA	NA	NA	NA	NA	NA	NA	NA	NA	NA	NA	NA	NA	NA	NA	NA	NA	NA	NA	NA	NA	NA	NA
sp|O75173|ATS4_HUMAN	YSGATAASETLSGHGPLAQPLTLQVLVAGNPQDTRLR	761	797	5	NA	NA	L	ADAMTS9_V1_EQ	1	tims_23dec2207_Slot1-35_1_6901	NA	NA	NA	NA	NA	NA	NA	NA	NA	NA	NA	NA	NA	NA	NA	NA	NA	NA	NA	NA	NA	NA	NA	NA	NA	NA
sp|O75173|ATS4_HUMAN	YSGATAASETLSGHGPLAQPLTLQVLVAGNPQDTRLR	761	797	5	NA	NA	L	ADAMTS5_V2_WT	1	tims_23dec2208_Slot1-36_1_6902	NA	NA	NA	NA	NA	NA	NA	NA	NA	NA	NA	NA	NA	NA	NA	NA	NA	NA	NA	NA	NA	NA	NA	NA	NA	NA
sp|O75173|ATS4_HUMAN	YSGATAASETLSGHGPLAQPLTLQVLVAGNPQDTRLR	761	797	5	NA	NA	L	ADAMTS5_V2_EQ	1	tims_23dec2209_Slot1-37_1_6903	NA	NA	NA	NA	NA	NA	NA	NA	NA	NA	NA	NA	NA	NA	NA	NA	NA	NA	NA	NA	NA	NA	NA	NA	NA	NA
sp|O75173|ATS4_HUMAN	YSGATAASETLSGHGPLAQPLTLQVLVAGNPQDTRLR	761	797	5	NA	NA	L	ADAMTS9_V2_WT	1	tims_23dec2210_Slot1-38_1_6904	NA	NA	NA	NA	NA	NA	NA	NA	NA	NA	NA	NA	NA	NA	NA	NA	NA	NA	NA	NA	NA	NA	NA	NA	NA	NA
sp|O75173|ATS4_HUMAN	YSGATAASETLSGHGPLAQPLTLQVLVAGNPQDTRLR	761	797	5	NA	NA	L	ADAMTS9_V2_EQ	1	tims_23dec2211_Slot1-39_1_6905	NA	NA	NA	NA	NA	NA	NA	NA	NA	NA	NA	NA	NA	NA	NA	NA	NA	NA	NA	NA	NA	NA	NA	NA	NA	NA
sp|O75173|ATS4_HUMAN	YSGATAASETLSGHGPLAQPLTLQVLVAGNPQDTRLR	761	797	5	NA	NA	L	ADAMTS4_V2_WT	1	tims_24oct0902_Slot1-19_1_9357	178833	NA	NA	NA	NA	NA	NA	NA	NA	NA	NA	NA	NA	NA	NA	NA	NA	NA	NA	NA	NA	NA	NA	NA	NA	NA
sp|O75173|ATS4_HUMAN	YSGATAASETLSGHGPLAQPLTLQVLVAGNPQDTRLR	761	797	5	NA	NA	L	ADAMTS4_V2_EQ	1	tims_24oct0903_Slot1-20_1_9358	NA	NA	NA	NA	NA	NA	NA	NA	NA	NA	NA	NA	NA	NA	NA	NA	NA	NA	NA	NA	NA	NA	NA	NA	NA	NA
sp|O75173|ATS4_HUMAN	I[42.0106]YLALKLP[15.9949]DGSYALNGEYTLM[15.9949]P[15.9949]SPTDVVLPGAVSLR	725	760	3	NA	NA	L	ADAMTS9_BGN_WT	1	tims_23dec2202_Slot1-30_1_6896	NA	NA	NA	NA	NA	NA	NA	NA	NA	NA	NA	NA	NA	NA	NA	NA	NA	NA	NA	NA	NA	NA	NA	NA	NA	NA
sp|O75173|ATS4_HUMAN	I[42.0106]YLALKLP[15.9949]DGSYALNGEYTLM[15.9949]P[15.9949]SPTDVVLPGAVSLR	725	760	3	NA	NA	L	ADAMTS9_BGN_EQ	1	tims_23dec2203_Slot1-31_1_6897	NA	NA	NA	NA	NA	NA	NA	NA	NA	NA	NA	NA	NA	NA	NA	NA	NA	NA	NA	NA	NA	NA	NA	NA	NA	NA
sp|O75173|ATS4_HUMAN	I[42.0106]YLALKLP[15.9949]DGSYALNGEYTLM[15.9949]P[15.9949]SPTDVVLPGAVSLR	725	760	3	NA	NA	L	ADAMTS1_V2_WT	1	tims_23dec2204_Slot1-32_1_6898	NA	NA	NA	NA	NA	NA	NA	NA	NA	NA	NA	NA	NA	NA	NA	NA	NA	NA	NA	NA	NA	NA	NA	NA	NA	NA
sp|O75173|ATS4_HUMAN	I[42.0106]YLALKLP[15.9949]DGSYALNGEYTLM[15.9949]P[15.9949]SPTDVVLPGAVSLR	725	760	3	NA	NA	L	ADAMTS1_V2_EQ	1	tims_23dec2205_Slot1-33_1_6899	NA	NA	NA	NA	NA	NA	NA	NA	NA	NA	NA	NA	NA	NA	NA	NA	NA	NA	NA	NA	NA	NA	NA	NA	NA	NA
sp|O75173|ATS4_HUMAN	I[42.0106]YLALKLP[15.9949]DGSYALNGEYTLM[15.9949]P[15.9949]SPTDVVLPGAVSLR	725	760	3	NA	NA	L	ADAMTS9_V1_WT	1	tims_23dec2206_Slot1-34_1_6900	NA	NA	NA	NA	NA	NA	NA	NA	NA	NA	NA	NA	NA	NA	NA	NA	NA	NA	NA	NA	NA	NA	NA	NA	NA	NA
sp|O75173|ATS4_HUMAN	I[42.0106]YLALKLP[15.9949]DGSYALNGEYTLM[15.9949]P[15.9949]SPTDVVLPGAVSLR	725	760	3	NA	NA	L	ADAMTS9_V1_EQ	1	tims_23dec2207_Slot1-35_1_6901	NA	NA	NA	NA	NA	NA	NA	NA	NA	NA	NA	NA	NA	NA	NA	NA	NA	NA	NA	NA	NA	NA	NA	NA	NA	NA
sp|O75173|ATS4_HUMAN	I[42.0106]YLALKLP[15.9949]DGSYALNGEYTLM[15.9949]P[15.9949]SPTDVVLPGAVSLR	725	760	3	NA	NA	L	ADAMTS5_V2_WT	1	tims_23dec2208_Slot1-36_1_6902	NA	NA	NA	NA	NA	NA	NA	NA	NA	NA	NA	NA	NA	NA	NA	NA	NA	NA	NA	NA	NA	NA	NA	NA	NA	NA
sp|O75173|ATS4_HUMAN	I[42.0106]YLALKLP[15.9949]DGSYALNGEYTLM[15.9949]P[15.9949]SPTDVVLPGAVSLR	725	760	3	NA	NA	L	ADAMTS5_V2_EQ	1	tims_23dec2209_Slot1-37_1_6903	NA	NA	NA	NA	NA	NA	NA	NA	NA	NA	NA	NA	NA	NA	NA	NA	NA	NA	NA	NA	NA	NA	NA	NA	NA	NA
sp|O75173|ATS4_HUMAN	I[42.0106]YLALKLP[15.9949]DGSYALNGEYTLM[15.9949]P[15.9949]SPTDVVLPGAVSLR	725	760	3	NA	NA	L	ADAMTS9_V2_WT	1	tims_23dec2210_Slot1-38_1_6904	NA	NA	NA	NA	NA	NA	NA	NA	NA	NA	NA	NA	NA	NA	NA	NA	NA	NA	NA	NA	NA	NA	NA	NA	NA	NA
sp|O75173|ATS4_HUMAN	I[42.0106]YLALKLP[15.9949]DGSYALNGEYTLM[15.9949]P[15.9949]SPTDVVLPGAVSLR	725	760	3	NA	NA	L	ADAMTS9_V2_EQ	1	tims_23dec2211_Slot1-39_1_6905	NA	NA	NA	NA	NA	NA	NA	NA	NA	NA	NA	NA	NA	NA	NA	NA	NA	NA	NA	NA	NA	NA	NA	NA	NA	NA
sp|O75173|ATS4_HUMAN	I[42.0106]YLALKLP[15.9949]DGSYALNGEYTLM[15.9949]P[15.9949]SPTDVVLPGAVSLR	725	760	3	NA	NA	L	ADAMTS4_V2_WT	1	tims_24oct0902_Slot1-19_1_9357	1.25548e+06	NA	IYLALKLP(1)DGSYALNGEYTLMP(1)SPTDVVLPGAVSLR	NA	NA	IYLALKLPDGSYALNGEYTLM(1)PSPTDVVLPGAVSLR	NA	NA	NA	NA	NA	I(1)YLALKLPDGSYALNGEYTLMPSPTDVVLPGAVSLR	NA	NA	NA	NA	NA	NA	NA	NA	NA	NA	NA	NA	NA	NA
sp|O75173|ATS4_HUMAN	I[42.0106]YLALKLP[15.9949]DGSYALNGEYTLM[15.9949]P[15.9949]SPTDVVLPGAVSLR	725	760	3	NA	NA	L	ADAMTS4_V2_EQ	1	tims_24oct0903_Slot1-20_1_9358	NA	NA	NA	NA	NA	NA	NA	NA	NA	NA	NA	NA	NA	NA	NA	NA	NA	NA	NA	NA	NA	NA	NA	NA	NA	NA
sp|O75173|ATS4_HUMAN	ADVGTVC[57.0215]DP[15.9949]AR	333	343	2	NA	NA	L	ADAMTS9_BGN_WT	1	tims_23dec2202_Slot1-30_1_6896	NA	NA	NA	NA	NA	NA	NA	NA	NA	NA	NA	NA	NA	NA	NA	NA	NA	NA	NA	NA	NA	NA	NA	NA	NA	NA
sp|O75173|ATS4_HUMAN	ADVGTVC[57.0215]DP[15.9949]AR	333	343	2	NA	NA	L	ADAMTS9_BGN_EQ	1	tims_23dec2203_Slot1-31_1_6897	NA	NA	NA	NA	NA	NA	NA	NA	NA	NA	NA	NA	NA	NA	NA	NA	NA	NA	NA	NA	NA	NA	NA	NA	NA	NA
sp|O75173|ATS4_HUMAN	ADVGTVC[57.0215]DP[15.9949]AR	333	343	2	NA	NA	L	ADAMTS1_V2_WT	1	tims_23dec2204_Slot1-32_1_6898	705909	ADVGTVC(1)DPAR	ADVGTVCDP(1)AR	NA	NA	NA	NA	NA	NA	NA	NA	NA	NA	NA	NA	NA	NA	NA	NA	NA	NA	NA	NA	NA	NA	NA
sp|O75173|ATS4_HUMAN	ADVGTVC[57.0215]DP[15.9949]AR	333	343	2	NA	NA	L	ADAMTS1_V2_EQ	1	tims_23dec2205_Slot1-33_1_6899	NA	NA	NA	NA	NA	NA	NA	NA	NA	NA	NA	NA	NA	NA	NA	NA	NA	NA	NA	NA	NA	NA	NA	NA	NA	NA
sp|O75173|ATS4_HUMAN	ADVGTVC[57.0215]DP[15.9949]AR	333	343	2	NA	NA	L	ADAMTS9_V1_WT	1	tims_23dec2206_Slot1-34_1_6900	NA	NA	NA	NA	NA	NA	NA	NA	NA	NA	NA	NA	NA	NA	NA	NA	NA	NA	NA	NA	NA	NA	NA	NA	NA	NA
sp|O75173|ATS4_HUMAN	ADVGTVC[57.0215]DP[15.9949]AR	333	343	2	NA	NA	L	ADAMTS9_V1_EQ	1	tims_23dec2207_Slot1-35_1_6901	NA	NA	NA	NA	NA	NA	NA	NA	NA	NA	NA	NA	NA	NA	NA	NA	NA	NA	NA	NA	NA	NA	NA	NA	NA	NA
sp|O75173|ATS4_HUMAN	ADVGTVC[57.0215]DP[15.9949]AR	333	343	2	NA	NA	L	ADAMTS5_V2_WT	1	tims_23dec2208_Slot1-36_1_6902	31091	ADVGTVC(1)DPAR	ADVGTVCDP(1)AR	NA	NA	NA	NA	NA	NA	NA	NA	NA	NA	NA	NA	NA	NA	NA	NA	NA	NA	NA	NA	NA	NA	NA
sp|O75173|ATS4_HUMAN	ADVGTVC[57.0215]DP[15.9949]AR	333	343	2	NA	NA	L	ADAMTS5_V2_EQ	1	tims_23dec2209_Slot1-37_1_6903	NA	NA	NA	NA	NA	NA	NA	NA	NA	NA	NA	NA	NA	NA	NA	NA	NA	NA	NA	NA	NA	NA	NA	NA	NA	NA
sp|O75173|ATS4_HUMAN	ADVGTVC[57.0215]DP[15.9949]AR	333	343	2	NA	NA	L	ADAMTS9_V2_WT	1	tims_23dec2210_Slot1-38_1_6904	NA	NA	NA	NA	NA	NA	NA	NA	NA	NA	NA	NA	NA	NA	NA	NA	NA	NA	NA	NA	NA	NA	NA	NA	NA	NA
sp|O75173|ATS4_HUMAN	ADVGTVC[57.0215]DP[15.9949]AR	333	343	2	NA	NA	L	ADAMTS9_V2_EQ	1	tims_23dec2211_Slot1-39_1_6905	NA	NA	NA	NA	NA	NA	NA	NA	NA	NA	NA	NA	NA	NA	NA	NA	NA	NA	NA	NA	NA	NA	NA	NA	NA	NA
sp|O75173|ATS4_HUMAN	ADVGTVC[57.0215]DP[15.9949]AR	333	343	2	NA	NA	L	ADAMTS4_V2_WT	1	tims_24oct0902_Slot1-19_1_9357	NA	NA	NA	NA	NA	NA	NA	NA	NA	NA	NA	NA	NA	NA	NA	NA	NA	NA	NA	NA	NA	NA	NA	NA	NA	NA
sp|O75173|ATS4_HUMAN	ADVGTVC[57.0215]DP[15.9949]AR	333	343	2	NA	NA	L	ADAMTS4_V2_EQ	1	tims_24oct0903_Slot1-20_1_9358	NA	NA	NA	NA	NA	NA	NA	NA	NA	NA	NA	NA	NA	NA	NA	NA	NA	NA	NA	NA	NA	NA	NA	NA	NA	NA
sp|O75173|ATS4_HUMAN	Q[-17.0265]SGSFRK	688	694	2	NA	NA	L	ADAMTS9_BGN_WT	1	tims_23dec2202_Slot1-30_1_6896	NA	NA	NA	NA	NA	NA	NA	NA	NA	NA	NA	NA	NA	NA	NA	NA	NA	NA	NA	NA	NA	NA	NA	NA	NA	NA
sp|O75173|ATS4_HUMAN	Q[-17.0265]SGSFRK	688	694	2	NA	NA	L	ADAMTS9_BGN_EQ	1	tims_23dec2203_Slot1-31_1_6897	NA	NA	NA	NA	NA	NA	NA	NA	NA	NA	NA	NA	NA	NA	NA	NA	NA	NA	NA	NA	NA	NA	NA	NA	NA	NA
sp|O75173|ATS4_HUMAN	Q[-17.0265]SGSFRK	688	694	2	NA	NA	L	ADAMTS1_V2_WT	1	tims_23dec2204_Slot1-32_1_6898	NA	NA	NA	NA	NA	NA	NA	NA	NA	NA	NA	NA	NA	NA	NA	NA	NA	NA	NA	NA	NA	NA	NA	NA	NA	NA
sp|O75173|ATS4_HUMAN	Q[-17.0265]SGSFRK	688	694	2	NA	NA	L	ADAMTS1_V2_EQ	1	tims_23dec2205_Slot1-33_1_6899	NA	NA	NA	NA	NA	NA	NA	NA	NA	NA	NA	NA	NA	NA	NA	NA	NA	NA	NA	NA	NA	NA	NA	NA	NA	NA
sp|O75173|ATS4_HUMAN	Q[-17.0265]SGSFRK	688	694	2	NA	NA	L	ADAMTS9_V1_WT	1	tims_23dec2206_Slot1-34_1_6900	NA	NA	NA	NA	NA	NA	NA	NA	NA	NA	NA	NA	NA	NA	NA	NA	NA	NA	NA	NA	NA	NA	NA	NA	NA	NA
sp|O75173|ATS4_HUMAN	Q[-17.0265]SGSFRK	688	694	2	NA	NA	L	ADAMTS9_V1_EQ	1	tims_23dec2207_Slot1-35_1_6901	NA	NA	NA	NA	NA	NA	NA	NA	NA	NA	NA	NA	NA	NA	NA	NA	NA	NA	NA	NA	NA	NA	NA	NA	NA	NA
sp|O75173|ATS4_HUMAN	Q[-17.0265]SGSFRK	688	694	2	NA	NA	L	ADAMTS5_V2_WT	1	tims_23dec2208_Slot1-36_1_6902	NA	NA	NA	NA	NA	NA	NA	NA	NA	NA	NA	NA	NA	NA	NA	NA	NA	NA	NA	NA	NA	NA	NA	NA	NA	NA
sp|O75173|ATS4_HUMAN	Q[-17.0265]SGSFRK	688	694	2	NA	NA	L	ADAMTS5_V2_EQ	1	tims_23dec2209_Slot1-37_1_6903	NA	NA	NA	NA	NA	NA	NA	NA	NA	NA	NA	NA	NA	NA	NA	NA	NA	NA	NA	NA	NA	NA	NA	NA	NA	NA
sp|O75173|ATS4_HUMAN	Q[-17.0265]SGSFRK	688	694	2	NA	NA	L	ADAMTS9_V2_WT	1	tims_23dec2210_Slot1-38_1_6904	NA	NA	NA	NA	NA	NA	NA	NA	NA	NA	NA	NA	NA	NA	NA	NA	NA	NA	NA	NA	NA	NA	NA	NA	NA	NA
sp|O75173|ATS4_HUMAN	Q[-17.0265]SGSFRK	688	694	2	NA	NA	L	ADAMTS9_V2_EQ	1	tims_23dec2211_Slot1-39_1_6905	NA	NA	NA	NA	NA	NA	NA	NA	NA	NA	NA	NA	NA	NA	NA	NA	NA	NA	NA	NA	NA	NA	NA	NA	NA	NA
sp|O75173|ATS4_HUMAN	Q[-17.0265]SGSFRK	688	694	2	NA	NA	L	ADAMTS4_V2_WT	1	tims_24oct0902_Slot1-19_1_9357	670576	NA	NA	NA	NA	NA	NA	NA	NA	NA	NA	NA	NA	NA	NA	NA	NA	Q(1)SGSFRK	NA	NA	NA	NA	NA	NA	NA	NA
sp|O75173|ATS4_HUMAN	Q[-17.0265]SGSFRK	688	694	2	NA	NA	L	ADAMTS4_V2_EQ	1	tims_24oct0903_Slot1-20_1_9358	NA	NA	NA	NA	NA	NA	NA	NA	NA	NA	NA	NA	NA	NA	NA	NA	NA	NA	NA	NA	NA	NA	NA	NA	NA	NA
sp|O75173|ATS4_HUMAN	YTGVAPQDQC[57.0215]K	610	620	2	NA	NA	L	ADAMTS9_BGN_WT	1	tims_23dec2202_Slot1-30_1_6896	NA	NA	NA	NA	NA	NA	NA	NA	NA	NA	NA	NA	NA	NA	NA	NA	NA	NA	NA	NA	NA	NA	NA	NA	NA	NA
sp|O75173|ATS4_HUMAN	YTGVAPQDQC[57.0215]K	610	620	2	NA	NA	L	ADAMTS9_BGN_EQ	1	tims_23dec2203_Slot1-31_1_6897	NA	NA	NA	NA	NA	NA	NA	NA	NA	NA	NA	NA	NA	NA	NA	NA	NA	NA	NA	NA	NA	NA	NA	NA	NA	NA
sp|O75173|ATS4_HUMAN	YTGVAPQDQC[57.0215]K	610	620	2	NA	NA	L	ADAMTS1_V2_WT	1	tims_23dec2204_Slot1-32_1_6898	NA	NA	NA	NA	NA	NA	NA	NA	NA	NA	NA	NA	NA	NA	NA	NA	NA	NA	NA	NA	NA	NA	NA	NA	NA	NA
sp|O75173|ATS4_HUMAN	YTGVAPQDQC[57.0215]K	610	620	2	NA	NA	L	ADAMTS1_V2_EQ	1	tims_23dec2205_Slot1-33_1_6899	NA	NA	NA	NA	NA	NA	NA	NA	NA	NA	NA	NA	NA	NA	NA	NA	NA	NA	NA	NA	NA	NA	NA	NA	NA	NA
sp|O75173|ATS4_HUMAN	YTGVAPQDQC[57.0215]K	610	620	2	NA	NA	L	ADAMTS9_V1_WT	1	tims_23dec2206_Slot1-34_1_6900	NA	NA	NA	NA	NA	NA	NA	NA	NA	NA	NA	NA	NA	NA	NA	NA	NA	NA	NA	NA	NA	NA	NA	NA	NA	NA
sp|O75173|ATS4_HUMAN	YTGVAPQDQC[57.0215]K	610	620	2	NA	NA	L	ADAMTS9_V1_EQ	1	tims_23dec2207_Slot1-35_1_6901	NA	NA	NA	NA	NA	NA	NA	NA	NA	NA	NA	NA	NA	NA	NA	NA	NA	NA	NA	NA	NA	NA	NA	NA	NA	NA
sp|O75173|ATS4_HUMAN	YTGVAPQDQC[57.0215]K	610	620	2	NA	NA	L	ADAMTS5_V2_WT	1	tims_23dec2208_Slot1-36_1_6902	NA	NA	NA	NA	NA	NA	NA	NA	NA	NA	NA	NA	NA	NA	NA	NA	NA	NA	NA	NA	NA	NA	NA	NA	NA	NA
sp|O75173|ATS4_HUMAN	YTGVAPQDQC[57.0215]K	610	620	2	NA	NA	L	ADAMTS5_V2_EQ	1	tims_23dec2209_Slot1-37_1_6903	NA	NA	NA	NA	NA	NA	NA	NA	NA	NA	NA	NA	NA	NA	NA	NA	NA	NA	NA	NA	NA	NA	NA	NA	NA	NA
sp|O75173|ATS4_HUMAN	YTGVAPQDQC[57.0215]K	610	620	2	NA	NA	L	ADAMTS9_V2_WT	1	tims_23dec2210_Slot1-38_1_6904	29567.3	YTGVAPQDQC(1)K	NA	NA	NA	NA	NA	NA	NA	NA	NA	NA	NA	NA	NA	NA	NA	NA	NA	NA	NA	NA	NA	NA	NA	NA
sp|O75173|ATS4_HUMAN	YTGVAPQDQC[57.0215]K	610	620	2	NA	NA	L	ADAMTS9_V2_EQ	1	tims_23dec2211_Slot1-39_1_6905	NA	NA	NA	NA	NA	NA	NA	NA	NA	NA	NA	NA	NA	NA	NA	NA	NA	NA	NA	NA	NA	NA	NA	NA	NA	NA
sp|O75173|ATS4_HUMAN	YTGVAPQDQC[57.0215]K	610	620	2	NA	NA	L	ADAMTS4_V2_WT	1	tims_24oct0902_Slot1-19_1_9357	153610	YTGVAPQDQC(1)K	NA	NA	NA	NA	NA	NA	NA	NA	NA	NA	NA	NA	NA	NA	NA	NA	NA	NA	NA	NA	NA	NA	NA	NA
sp|O75173|ATS4_HUMAN	YTGVAPQDQC[57.0215]K	610	620	2	NA	NA	L	ADAMTS4_V2_EQ	1	tims_24oct0903_Slot1-20_1_9358	NA	NA	NA	NA	NA	NA	NA	NA	NA	NA	NA	NA	NA	NA	NA	NA	NA	NA	NA	NA	NA	NA	NA	NA	NA	NA
sp|O75173|ATS4_HUMAN	SP[15.9949]TDVVLP[15.9949]GAVSLR	747	760	2	NA	NA	L	ADAMTS9_BGN_WT	1	tims_23dec2202_Slot1-30_1_6896	NA	NA	NA	NA	NA	NA	NA	NA	NA	NA	NA	NA	NA	NA	NA	NA	NA	NA	NA	NA	NA	NA	NA	NA	NA	NA
sp|O75173|ATS4_HUMAN	SP[15.9949]TDVVLP[15.9949]GAVSLR	747	760	2	NA	NA	L	ADAMTS9_BGN_EQ	1	tims_23dec2203_Slot1-31_1_6897	NA	NA	NA	NA	NA	NA	NA	NA	NA	NA	NA	NA	NA	NA	NA	NA	NA	NA	NA	NA	NA	NA	NA	NA	NA	NA
sp|O75173|ATS4_HUMAN	SP[15.9949]TDVVLP[15.9949]GAVSLR	747	760	2	NA	NA	L	ADAMTS1_V2_WT	1	tims_23dec2204_Slot1-32_1_6898	NA	NA	NA	NA	NA	NA	NA	NA	NA	NA	NA	NA	NA	NA	NA	NA	NA	NA	NA	NA	NA	NA	NA	NA	NA	NA
sp|O75173|ATS4_HUMAN	SP[15.9949]TDVVLP[15.9949]GAVSLR	747	760	2	NA	NA	L	ADAMTS1_V2_EQ	1	tims_23dec2205_Slot1-33_1_6899	NA	NA	NA	NA	NA	NA	NA	NA	NA	NA	NA	NA	NA	NA	NA	NA	NA	NA	NA	NA	NA	NA	NA	NA	NA	NA
sp|O75173|ATS4_HUMAN	SP[15.9949]TDVVLP[15.9949]GAVSLR	747	760	2	NA	NA	L	ADAMTS9_V1_WT	1	tims_23dec2206_Slot1-34_1_6900	74771.8	NA	NA	NA	NA	NA	NA	NA	NA	NA	NA	NA	NA	NA	NA	NA	NA	NA	NA	NA	NA	NA	NA	NA	NA	NA
sp|O75173|ATS4_HUMAN	SP[15.9949]TDVVLP[15.9949]GAVSLR	747	760	2	NA	NA	L	ADAMTS9_V1_EQ	1	tims_23dec2207_Slot1-35_1_6901	53381.2	NA	SP(1)TDVVLP(1)GAVSLR	NA	NA	NA	NA	NA	NA	NA	NA	NA	NA	NA	NA	NA	NA	NA	NA	NA	NA	NA	NA	NA	NA	NA
sp|O75173|ATS4_HUMAN	SP[15.9949]TDVVLP[15.9949]GAVSLR	747	760	2	NA	NA	L	ADAMTS5_V2_WT	1	tims_23dec2208_Slot1-36_1_6902	NA	NA	NA	NA	NA	NA	NA	NA	NA	NA	NA	NA	NA	NA	NA	NA	NA	NA	NA	NA	NA	NA	NA	NA	NA	NA
sp|O75173|ATS4_HUMAN	SP[15.9949]TDVVLP[15.9949]GAVSLR	747	760	2	NA	NA	L	ADAMTS5_V2_EQ	1	tims_23dec2209_Slot1-37_1_6903	NA	NA	NA	NA	NA	NA	NA	NA	NA	NA	NA	NA	NA	NA	NA	NA	NA	NA	NA	NA	NA	NA	NA	NA	NA	NA
sp|O75173|ATS4_HUMAN	SP[15.9949]TDVVLP[15.9949]GAVSLR	747	760	2	NA	NA	L	ADAMTS9_V2_WT	1	tims_23dec2210_Slot1-38_1_6904	NA	NA	NA	NA	NA	NA	NA	NA	NA	NA	NA	NA	NA	NA	NA	NA	NA	NA	NA	NA	NA	NA	NA	NA	NA	NA
sp|O75173|ATS4_HUMAN	SP[15.9949]TDVVLP[15.9949]GAVSLR	747	760	2	NA	NA	L	ADAMTS9_V2_EQ	1	tims_23dec2211_Slot1-39_1_6905	39165.7	NA	SP(1)TDVVLP(1)GAVSLR	NA	NA	NA	NA	NA	NA	NA	NA	NA	NA	NA	NA	NA	NA	NA	NA	NA	NA	NA	NA	NA	NA	NA
sp|O75173|ATS4_HUMAN	SP[15.9949]TDVVLP[15.9949]GAVSLR	747	760	2	NA	NA	L	ADAMTS4_V2_WT	1	tims_24oct0902_Slot1-19_1_9357	NA	NA	NA	NA	NA	NA	NA	NA	NA	NA	NA	NA	NA	NA	NA	NA	NA	NA	NA	NA	NA	NA	NA	NA	NA	NA
sp|O75173|ATS4_HUMAN	SP[15.9949]TDVVLP[15.9949]GAVSLR	747	760	2	NA	NA	L	ADAMTS4_V2_EQ	1	tims_24oct0903_Slot1-20_1_9358	NA	NA	NA	NA	NA	NA	NA	NA	NA	NA	NA	NA	NA	NA	NA	NA	NA	NA	NA	NA	NA	NA	NA	NA	NA	NA
sp|O75173|ATS4_HUMAN	AFKHPSIRNPVSLVVTR	252	268	3	NA	NA	L	ADAMTS9_BGN_WT	1	tims_23dec2202_Slot1-30_1_6896	NA	NA	NA	NA	NA	NA	NA	NA	NA	NA	NA	NA	NA	NA	NA	NA	NA	NA	NA	NA	NA	NA	NA	NA	NA	NA
sp|O75173|ATS4_HUMAN	AFKHPSIRNPVSLVVTR	252	268	3	NA	NA	L	ADAMTS9_BGN_EQ	1	tims_23dec2203_Slot1-31_1_6897	1039.58	NA	NA	NA	NA	NA	NA	NA	NA	NA	NA	NA	NA	NA	NA	NA	NA	NA	NA	NA	NA	NA	NA	NA	NA	NA
sp|O75173|ATS4_HUMAN	AFKHPSIRNPVSLVVTR	252	268	3	NA	NA	L	ADAMTS1_V2_WT	1	tims_23dec2204_Slot1-32_1_6898	NA	NA	NA	NA	NA	NA	NA	NA	NA	NA	NA	NA	NA	NA	NA	NA	NA	NA	NA	NA	NA	NA	NA	NA	NA	NA
sp|O75173|ATS4_HUMAN	AFKHPSIRNPVSLVVTR	252	268	3	NA	NA	L	ADAMTS1_V2_EQ	1	tims_23dec2205_Slot1-33_1_6899	NA	NA	NA	NA	NA	NA	NA	NA	NA	NA	NA	NA	NA	NA	NA	NA	NA	NA	NA	NA	NA	NA	NA	NA	NA	NA
sp|O75173|ATS4_HUMAN	AFKHPSIRNPVSLVVTR	252	268	3	NA	NA	L	ADAMTS9_V1_WT	1	tims_23dec2206_Slot1-34_1_6900	NA	NA	NA	NA	NA	NA	NA	NA	NA	NA	NA	NA	NA	NA	NA	NA	NA	NA	NA	NA	NA	NA	NA	NA	NA	NA
sp|O75173|ATS4_HUMAN	AFKHPSIRNPVSLVVTR	252	268	3	NA	NA	L	ADAMTS9_V1_EQ	1	tims_23dec2207_Slot1-35_1_6901	NA	NA	NA	NA	NA	NA	NA	NA	NA	NA	NA	NA	NA	NA	NA	NA	NA	NA	NA	NA	NA	NA	NA	NA	NA	NA
sp|O75173|ATS4_HUMAN	AFKHPSIRNPVSLVVTR	252	268	3	NA	NA	L	ADAMTS5_V2_WT	1	tims_23dec2208_Slot1-36_1_6902	NA	NA	NA	NA	NA	NA	NA	NA	NA	NA	NA	NA	NA	NA	NA	NA	NA	NA	NA	NA	NA	NA	NA	NA	NA	NA
sp|O75173|ATS4_HUMAN	AFKHPSIRNPVSLVVTR	252	268	3	NA	NA	L	ADAMTS5_V2_EQ	1	tims_23dec2209_Slot1-37_1_6903	NA	NA	NA	NA	NA	NA	NA	NA	NA	NA	NA	NA	NA	NA	NA	NA	NA	NA	NA	NA	NA	NA	NA	NA	NA	NA
sp|O75173|ATS4_HUMAN	AFKHPSIRNPVSLVVTR	252	268	3	NA	NA	L	ADAMTS9_V2_WT	1	tims_23dec2210_Slot1-38_1_6904	NA	NA	NA	NA	NA	NA	NA	NA	NA	NA	NA	NA	NA	NA	NA	NA	NA	NA	NA	NA	NA	NA	NA	NA	NA	NA
sp|O75173|ATS4_HUMAN	AFKHPSIRNPVSLVVTR	252	268	3	NA	NA	L	ADAMTS9_V2_EQ	1	tims_23dec2211_Slot1-39_1_6905	NA	NA	NA	NA	NA	NA	NA	NA	NA	NA	NA	NA	NA	NA	NA	NA	NA	NA	NA	NA	NA	NA	NA	NA	NA	NA
sp|O75173|ATS4_HUMAN	AFKHPSIRNPVSLVVTR	252	268	3	NA	NA	L	ADAMTS4_V2_WT	1	tims_24oct0902_Slot1-19_1_9357	196023	NA	NA	NA	NA	NA	NA	NA	NA	NA	NA	NA	NA	NA	NA	NA	NA	NA	NA	NA	NA	NA	NA	NA	NA	NA
sp|O75173|ATS4_HUMAN	AFKHPSIRNPVSLVVTR	252	268	3	NA	NA	L	ADAMTS4_V2_EQ	1	tims_24oct0903_Slot1-20_1_9358	NA	NA	NA	NA	NA	NA	NA	NA	NA	NA	NA	NA	NA	NA	NA	NA	NA	NA	NA	NA	NA	NA	NA	NA	NA	NA
sp|O75173|ATS4_HUMAN	DC[57.0215]TRPVPR	546	553	2	NA	NA	L	ADAMTS9_BGN_WT	1	tims_23dec2202_Slot1-30_1_6896	NA	NA	NA	NA	NA	NA	NA	NA	NA	NA	NA	NA	NA	NA	NA	NA	NA	NA	NA	NA	NA	NA	NA	NA	NA	NA
sp|O75173|ATS4_HUMAN	DC[57.0215]TRPVPR	546	553	2	NA	NA	L	ADAMTS9_BGN_EQ	1	tims_23dec2203_Slot1-31_1_6897	NA	NA	NA	NA	NA	NA	NA	NA	NA	NA	NA	NA	NA	NA	NA	NA	NA	NA	NA	NA	NA	NA	NA	NA	NA	NA
sp|O75173|ATS4_HUMAN	DC[57.0215]TRPVPR	546	553	2	NA	NA	L	ADAMTS1_V2_WT	1	tims_23dec2204_Slot1-32_1_6898	NA	NA	NA	NA	NA	NA	NA	NA	NA	NA	NA	NA	NA	NA	NA	NA	NA	NA	NA	NA	NA	NA	NA	NA	NA	NA
sp|O75173|ATS4_HUMAN	DC[57.0215]TRPVPR	546	553	2	NA	NA	L	ADAMTS1_V2_EQ	1	tims_23dec2205_Slot1-33_1_6899	NA	NA	NA	NA	NA	NA	NA	NA	NA	NA	NA	NA	NA	NA	NA	NA	NA	NA	NA	NA	NA	NA	NA	NA	NA	NA
sp|O75173|ATS4_HUMAN	DC[57.0215]TRPVPR	546	553	2	NA	NA	L	ADAMTS9_V1_WT	1	tims_23dec2206_Slot1-34_1_6900	NA	NA	NA	NA	NA	NA	NA	NA	NA	NA	NA	NA	NA	NA	NA	NA	NA	NA	NA	NA	NA	NA	NA	NA	NA	NA
sp|O75173|ATS4_HUMAN	DC[57.0215]TRPVPR	546	553	2	NA	NA	L	ADAMTS9_V1_EQ	1	tims_23dec2207_Slot1-35_1_6901	NA	NA	NA	NA	NA	NA	NA	NA	NA	NA	NA	NA	NA	NA	NA	NA	NA	NA	NA	NA	NA	NA	NA	NA	NA	NA
sp|O75173|ATS4_HUMAN	DC[57.0215]TRPVPR	546	553	2	NA	NA	L	ADAMTS5_V2_WT	1	tims_23dec2208_Slot1-36_1_6902	NA	NA	NA	NA	NA	NA	NA	NA	NA	NA	NA	NA	NA	NA	NA	NA	NA	NA	NA	NA	NA	NA	NA	NA	NA	NA
sp|O75173|ATS4_HUMAN	DC[57.0215]TRPVPR	546	553	2	NA	NA	L	ADAMTS5_V2_EQ	1	tims_23dec2209_Slot1-37_1_6903	NA	NA	NA	NA	NA	NA	NA	NA	NA	NA	NA	NA	NA	NA	NA	NA	NA	NA	NA	NA	NA	NA	NA	NA	NA	NA
sp|O75173|ATS4_HUMAN	DC[57.0215]TRPVPR	546	553	2	NA	NA	L	ADAMTS9_V2_WT	1	tims_23dec2210_Slot1-38_1_6904	34725	DC(1)TRPVPR	NA	NA	NA	NA	NA	NA	NA	NA	NA	NA	NA	NA	NA	NA	NA	NA	NA	NA	NA	NA	NA	NA	NA	NA
sp|O75173|ATS4_HUMAN	DC[57.0215]TRPVPR	546	553	2	NA	NA	L	ADAMTS9_V2_EQ	1	tims_23dec2211_Slot1-39_1_6905	NA	NA	NA	NA	NA	NA	NA	NA	NA	NA	NA	NA	NA	NA	NA	NA	NA	NA	NA	NA	NA	NA	NA	NA	NA	NA
sp|O75173|ATS4_HUMAN	DC[57.0215]TRPVPR	546	553	2	NA	NA	L	ADAMTS4_V2_WT	1	tims_24oct0902_Slot1-19_1_9357	2.29684e+06	DC(1)TRPVPR	NA	NA	NA	NA	NA	NA	NA	NA	NA	NA	NA	NA	NA	NA	NA	NA	NA	NA	NA	NA	NA	NA	NA	NA
sp|O75173|ATS4_HUMAN	DC[57.0215]TRPVPR	546	553	2	NA	NA	L	ADAMTS4_V2_EQ	1	tims_24oct0903_Slot1-20_1_9358	NA	NA	NA	NA	NA	NA	NA	NA	NA	NA	NA	NA	NA	NA	NA	NA	NA	NA	NA	NA	NA	NA	NA	NA	NA	NA
sp|O75173|ATS4_HUMAN	AFKHPSIRNPVSLVVTR	252	268	4	NA	NA	L	ADAMTS9_BGN_WT	1	tims_23dec2202_Slot1-30_1_6896	NA	NA	NA	NA	NA	NA	NA	NA	NA	NA	NA	NA	NA	NA	NA	NA	NA	NA	NA	NA	NA	NA	NA	NA	NA	NA
sp|O75173|ATS4_HUMAN	AFKHPSIRNPVSLVVTR	252	268	4	NA	NA	L	ADAMTS9_BGN_EQ	1	tims_23dec2203_Slot1-31_1_6897	NA	NA	NA	NA	NA	NA	NA	NA	NA	NA	NA	NA	NA	NA	NA	NA	NA	NA	NA	NA	NA	NA	NA	NA	NA	NA
sp|O75173|ATS4_HUMAN	AFKHPSIRNPVSLVVTR	252	268	4	NA	NA	L	ADAMTS1_V2_WT	1	tims_23dec2204_Slot1-32_1_6898	NA	NA	NA	NA	NA	NA	NA	NA	NA	NA	NA	NA	NA	NA	NA	NA	NA	NA	NA	NA	NA	NA	NA	NA	NA	NA
sp|O75173|ATS4_HUMAN	AFKHPSIRNPVSLVVTR	252	268	4	NA	NA	L	ADAMTS1_V2_EQ	1	tims_23dec2205_Slot1-33_1_6899	NA	NA	NA	NA	NA	NA	NA	NA	NA	NA	NA	NA	NA	NA	NA	NA	NA	NA	NA	NA	NA	NA	NA	NA	NA	NA
sp|O75173|ATS4_HUMAN	AFKHPSIRNPVSLVVTR	252	268	4	NA	NA	L	ADAMTS9_V1_WT	1	tims_23dec2206_Slot1-34_1_6900	NA	NA	NA	NA	NA	NA	NA	NA	NA	NA	NA	NA	NA	NA	NA	NA	NA	NA	NA	NA	NA	NA	NA	NA	NA	NA
sp|O75173|ATS4_HUMAN	AFKHPSIRNPVSLVVTR	252	268	4	NA	NA	L	ADAMTS9_V1_EQ	1	tims_23dec2207_Slot1-35_1_6901	NA	NA	NA	NA	NA	NA	NA	NA	NA	NA	NA	NA	NA	NA	NA	NA	NA	NA	NA	NA	NA	NA	NA	NA	NA	NA
sp|O75173|ATS4_HUMAN	AFKHPSIRNPVSLVVTR	252	268	4	NA	NA	L	ADAMTS5_V2_WT	1	tims_23dec2208_Slot1-36_1_6902	NA	NA	NA	NA	NA	NA	NA	NA	NA	NA	NA	NA	NA	NA	NA	NA	NA	NA	NA	NA	NA	NA	NA	NA	NA	NA
sp|O75173|ATS4_HUMAN	AFKHPSIRNPVSLVVTR	252	268	4	NA	NA	L	ADAMTS5_V2_EQ	1	tims_23dec2209_Slot1-37_1_6903	NA	NA	NA	NA	NA	NA	NA	NA	NA	NA	NA	NA	NA	NA	NA	NA	NA	NA	NA	NA	NA	NA	NA	NA	NA	NA
sp|O75173|ATS4_HUMAN	AFKHPSIRNPVSLVVTR	252	268	4	NA	NA	L	ADAMTS9_V2_WT	1	tims_23dec2210_Slot1-38_1_6904	NA	NA	NA	NA	NA	NA	NA	NA	NA	NA	NA	NA	NA	NA	NA	NA	NA	NA	NA	NA	NA	NA	NA	NA	NA	NA
sp|O75173|ATS4_HUMAN	AFKHPSIRNPVSLVVTR	252	268	4	NA	NA	L	ADAMTS9_V2_EQ	1	tims_23dec2211_Slot1-39_1_6905	NA	NA	NA	NA	NA	NA	NA	NA	NA	NA	NA	NA	NA	NA	NA	NA	NA	NA	NA	NA	NA	NA	NA	NA	NA	NA
sp|O75173|ATS4_HUMAN	AFKHPSIRNPVSLVVTR	252	268	4	NA	NA	L	ADAMTS4_V2_WT	1	tims_24oct0902_Slot1-19_1_9357	216911	NA	NA	NA	NA	NA	NA	NA	NA	NA	NA	NA	NA	NA	NA	NA	NA	NA	NA	NA	NA	NA	NA	NA	NA	NA
sp|O75173|ATS4_HUMAN	AFKHPSIRNPVSLVVTR	252	268	4	NA	NA	L	ADAMTS4_V2_EQ	1	tims_24oct0903_Slot1-20_1_9358	NA	NA	NA	NA	NA	NA	NA	NA	NA	NA	NA	NA	NA	NA	NA	NA	NA	NA	NA	NA	NA	NA	NA	NA	NA	NA
sp|O75173|ATS4_HUMAN	KFDKC[57.0215]MVC[57.0215]GGDGSGC[57.0215]SK	671	687	3	NA	NA	L	ADAMTS9_BGN_WT	1	tims_23dec2202_Slot1-30_1_6896	NA	NA	NA	NA	NA	NA	NA	NA	NA	NA	NA	NA	NA	NA	NA	NA	NA	NA	NA	NA	NA	NA	NA	NA	NA	NA
sp|O75173|ATS4_HUMAN	KFDKC[57.0215]MVC[57.0215]GGDGSGC[57.0215]SK	671	687	3	NA	NA	L	ADAMTS9_BGN_EQ	1	tims_23dec2203_Slot1-31_1_6897	NA	NA	NA	NA	NA	NA	NA	NA	NA	NA	NA	NA	NA	NA	NA	NA	NA	NA	NA	NA	NA	NA	NA	NA	NA	NA
sp|O75173|ATS4_HUMAN	KFDKC[57.0215]MVC[57.0215]GGDGSGC[57.0215]SK	671	687	3	NA	NA	L	ADAMTS1_V2_WT	1	tims_23dec2204_Slot1-32_1_6898	5911.69	KFDKC(1)MVC(1)GGDGSGC(1)SK	NA	NA	NA	NA	NA	NA	NA	NA	NA	NA	NA	NA	NA	NA	NA	NA	NA	NA	NA	NA	NA	NA	NA	NA
sp|O75173|ATS4_HUMAN	KFDKC[57.0215]MVC[57.0215]GGDGSGC[57.0215]SK	671	687	3	NA	NA	L	ADAMTS1_V2_EQ	1	tims_23dec2205_Slot1-33_1_6899	NA	NA	NA	NA	NA	NA	NA	NA	NA	NA	NA	NA	NA	NA	NA	NA	NA	NA	NA	NA	NA	NA	NA	NA	NA	NA
sp|O75173|ATS4_HUMAN	KFDKC[57.0215]MVC[57.0215]GGDGSGC[57.0215]SK	671	687	3	NA	NA	L	ADAMTS9_V1_WT	1	tims_23dec2206_Slot1-34_1_6900	NA	NA	NA	NA	NA	NA	NA	NA	NA	NA	NA	NA	NA	NA	NA	NA	NA	NA	NA	NA	NA	NA	NA	NA	NA	NA
sp|O75173|ATS4_HUMAN	KFDKC[57.0215]MVC[57.0215]GGDGSGC[57.0215]SK	671	687	3	NA	NA	L	ADAMTS9_V1_EQ	1	tims_23dec2207_Slot1-35_1_6901	NA	NA	NA	NA	NA	NA	NA	NA	NA	NA	NA	NA	NA	NA	NA	NA	NA	NA	NA	NA	NA	NA	NA	NA	NA	NA
sp|O75173|ATS4_HUMAN	KFDKC[57.0215]MVC[57.0215]GGDGSGC[57.0215]SK	671	687	3	NA	NA	L	ADAMTS5_V2_WT	1	tims_23dec2208_Slot1-36_1_6902	NA	NA	NA	NA	NA	NA	NA	NA	NA	NA	NA	NA	NA	NA	NA	NA	NA	NA	NA	NA	NA	NA	NA	NA	NA	NA
sp|O75173|ATS4_HUMAN	KFDKC[57.0215]MVC[57.0215]GGDGSGC[57.0215]SK	671	687	3	NA	NA	L	ADAMTS5_V2_EQ	1	tims_23dec2209_Slot1-37_1_6903	NA	NA	NA	NA	NA	NA	NA	NA	NA	NA	NA	NA	NA	NA	NA	NA	NA	NA	NA	NA	NA	NA	NA	NA	NA	NA
sp|O75173|ATS4_HUMAN	KFDKC[57.0215]MVC[57.0215]GGDGSGC[57.0215]SK	671	687	3	NA	NA	L	ADAMTS9_V2_WT	1	tims_23dec2210_Slot1-38_1_6904	NA	NA	NA	NA	NA	NA	NA	NA	NA	NA	NA	NA	NA	NA	NA	NA	NA	NA	NA	NA	NA	NA	NA	NA	NA	NA
sp|O75173|ATS4_HUMAN	KFDKC[57.0215]MVC[57.0215]GGDGSGC[57.0215]SK	671	687	3	NA	NA	L	ADAMTS9_V2_EQ	1	tims_23dec2211_Slot1-39_1_6905	NA	NA	NA	NA	NA	NA	NA	NA	NA	NA	NA	NA	NA	NA	NA	NA	NA	NA	NA	NA	NA	NA	NA	NA	NA	NA
sp|O75173|ATS4_HUMAN	KFDKC[57.0215]MVC[57.0215]GGDGSGC[57.0215]SK	671	687	3	NA	NA	L	ADAMTS4_V2_WT	1	tims_24oct0902_Slot1-19_1_9357	NA	NA	NA	NA	NA	NA	NA	NA	NA	NA	NA	NA	NA	NA	NA	NA	NA	NA	NA	NA	NA	NA	NA	NA	NA	NA
sp|O75173|ATS4_HUMAN	KFDKC[57.0215]MVC[57.0215]GGDGSGC[57.0215]SK	671	687	3	NA	NA	L	ADAMTS4_V2_EQ	1	tims_24oct0903_Slot1-20_1_9358	NA	NA	NA	NA	NA	NA	NA	NA	NA	NA	NA	NA	NA	NA	NA	NA	NA	NA	NA	NA	NA	NA	NA	NA	NA	NA
sp|O75173|ATS4_HUMAN	KFDKC[57.0215]M[15.9949]VC[57.0215]GGDGSGC[57.0215]SK	671	687	3	NA	NA	L	ADAMTS9_BGN_WT	1	tims_23dec2202_Slot1-30_1_6896	NA	NA	NA	NA	NA	NA	NA	NA	NA	NA	NA	NA	NA	NA	NA	NA	NA	NA	NA	NA	NA	NA	NA	NA	NA	NA
sp|O75173|ATS4_HUMAN	KFDKC[57.0215]M[15.9949]VC[57.0215]GGDGSGC[57.0215]SK	671	687	3	NA	NA	L	ADAMTS9_BGN_EQ	1	tims_23dec2203_Slot1-31_1_6897	NA	NA	NA	NA	NA	NA	NA	NA	NA	NA	NA	NA	NA	NA	NA	NA	NA	NA	NA	NA	NA	NA	NA	NA	NA	NA
sp|O75173|ATS4_HUMAN	KFDKC[57.0215]M[15.9949]VC[57.0215]GGDGSGC[57.0215]SK	671	687	3	NA	NA	L	ADAMTS1_V2_WT	1	tims_23dec2204_Slot1-32_1_6898	NA	NA	NA	NA	NA	NA	NA	NA	NA	NA	NA	NA	NA	NA	NA	NA	NA	NA	NA	NA	NA	NA	NA	NA	NA	NA
sp|O75173|ATS4_HUMAN	KFDKC[57.0215]M[15.9949]VC[57.0215]GGDGSGC[57.0215]SK	671	687	3	NA	NA	L	ADAMTS1_V2_EQ	1	tims_23dec2205_Slot1-33_1_6899	NA	NA	NA	NA	NA	NA	NA	NA	NA	NA	NA	NA	NA	NA	NA	NA	NA	NA	NA	NA	NA	NA	NA	NA	NA	NA
sp|O75173|ATS4_HUMAN	KFDKC[57.0215]M[15.9949]VC[57.0215]GGDGSGC[57.0215]SK	671	687	3	NA	NA	L	ADAMTS9_V1_WT	1	tims_23dec2206_Slot1-34_1_6900	NA	NA	NA	NA	NA	NA	NA	NA	NA	NA	NA	NA	NA	NA	NA	NA	NA	NA	NA	NA	NA	NA	NA	NA	NA	NA
sp|O75173|ATS4_HUMAN	KFDKC[57.0215]M[15.9949]VC[57.0215]GGDGSGC[57.0215]SK	671	687	3	NA	NA	L	ADAMTS9_V1_EQ	1	tims_23dec2207_Slot1-35_1_6901	NA	NA	NA	NA	NA	NA	NA	NA	NA	NA	NA	NA	NA	NA	NA	NA	NA	NA	NA	NA	NA	NA	NA	NA	NA	NA
sp|O75173|ATS4_HUMAN	KFDKC[57.0215]M[15.9949]VC[57.0215]GGDGSGC[57.0215]SK	671	687	3	NA	NA	L	ADAMTS5_V2_WT	1	tims_23dec2208_Slot1-36_1_6902	NA	NA	NA	NA	NA	NA	NA	NA	NA	NA	NA	NA	NA	NA	NA	NA	NA	NA	NA	NA	NA	NA	NA	NA	NA	NA
sp|O75173|ATS4_HUMAN	KFDKC[57.0215]M[15.9949]VC[57.0215]GGDGSGC[57.0215]SK	671	687	3	NA	NA	L	ADAMTS5_V2_EQ	1	tims_23dec2209_Slot1-37_1_6903	NA	NA	NA	NA	NA	NA	NA	NA	NA	NA	NA	NA	NA	NA	NA	NA	NA	NA	NA	NA	NA	NA	NA	NA	NA	NA
sp|O75173|ATS4_HUMAN	KFDKC[57.0215]M[15.9949]VC[57.0215]GGDGSGC[57.0215]SK	671	687	3	NA	NA	L	ADAMTS9_V2_WT	1	tims_23dec2210_Slot1-38_1_6904	NA	NA	NA	NA	NA	NA	NA	NA	NA	NA	NA	NA	NA	NA	NA	NA	NA	NA	NA	NA	NA	NA	NA	NA	NA	NA
sp|O75173|ATS4_HUMAN	KFDKC[57.0215]M[15.9949]VC[57.0215]GGDGSGC[57.0215]SK	671	687	3	NA	NA	L	ADAMTS9_V2_EQ	1	tims_23dec2211_Slot1-39_1_6905	NA	NA	NA	NA	NA	NA	NA	NA	NA	NA	NA	NA	NA	NA	NA	NA	NA	NA	NA	NA	NA	NA	NA	NA	NA	NA
sp|O75173|ATS4_HUMAN	KFDKC[57.0215]M[15.9949]VC[57.0215]GGDGSGC[57.0215]SK	671	687	3	NA	NA	L	ADAMTS4_V2_WT	1	tims_24oct0902_Slot1-19_1_9357	32251.3	KFDKC(1)MVC(1)GGDGSGC(1)SK	NA	NA	NA	KFDKCM(1)VCGGDGSGCSK	NA	NA	NA	NA	NA	NA	NA	NA	NA	NA	NA	NA	NA	NA	NA	NA	NA	NA	NA	NA
sp|O75173|ATS4_HUMAN	KFDKC[57.0215]M[15.9949]VC[57.0215]GGDGSGC[57.0215]SK	671	687	3	NA	NA	L	ADAMTS4_V2_EQ	1	tims_24oct0903_Slot1-20_1_9358	NA	NA	NA	NA	NA	NA	NA	NA	NA	NA	NA	NA	NA	NA	NA	NA	NA	NA	NA	NA	NA	NA	NA	NA	NA	NA
sp|O75173|ATS4_HUMAN	KFRYGYNNVVTIPAGATHILVR	694	715	3	NA	NA	L	ADAMTS9_BGN_WT	1	tims_23dec2202_Slot1-30_1_6896	NA	NA	NA	NA	NA	NA	NA	NA	NA	NA	NA	NA	NA	NA	NA	NA	NA	NA	NA	NA	NA	NA	NA	NA	NA	NA
sp|O75173|ATS4_HUMAN	KFRYGYNNVVTIPAGATHILVR	694	715	3	NA	NA	L	ADAMTS9_BGN_EQ	1	tims_23dec2203_Slot1-31_1_6897	NA	NA	NA	NA	NA	NA	NA	NA	NA	NA	NA	NA	NA	NA	NA	NA	NA	NA	NA	NA	NA	NA	NA	NA	NA	NA
sp|O75173|ATS4_HUMAN	KFRYGYNNVVTIPAGATHILVR	694	715	3	NA	NA	L	ADAMTS1_V2_WT	1	tims_23dec2204_Slot1-32_1_6898	NA	NA	NA	NA	NA	NA	NA	NA	NA	NA	NA	NA	NA	NA	NA	NA	NA	NA	NA	NA	NA	NA	NA	NA	NA	NA
sp|O75173|ATS4_HUMAN	KFRYGYNNVVTIPAGATHILVR	694	715	3	NA	NA	L	ADAMTS1_V2_EQ	1	tims_23dec2205_Slot1-33_1_6899	NA	NA	NA	NA	NA	NA	NA	NA	NA	NA	NA	NA	NA	NA	NA	NA	NA	NA	NA	NA	NA	NA	NA	NA	NA	NA
sp|O75173|ATS4_HUMAN	KFRYGYNNVVTIPAGATHILVR	694	715	3	NA	NA	L	ADAMTS9_V1_WT	1	tims_23dec2206_Slot1-34_1_6900	NA	NA	NA	NA	NA	NA	NA	NA	NA	NA	NA	NA	NA	NA	NA	NA	NA	NA	NA	NA	NA	NA	NA	NA	NA	NA
sp|O75173|ATS4_HUMAN	KFRYGYNNVVTIPAGATHILVR	694	715	3	NA	NA	L	ADAMTS9_V1_EQ	1	tims_23dec2207_Slot1-35_1_6901	NA	NA	NA	NA	NA	NA	NA	NA	NA	NA	NA	NA	NA	NA	NA	NA	NA	NA	NA	NA	NA	NA	NA	NA	NA	NA
sp|O75173|ATS4_HUMAN	KFRYGYNNVVTIPAGATHILVR	694	715	3	NA	NA	L	ADAMTS5_V2_WT	1	tims_23dec2208_Slot1-36_1_6902	NA	NA	NA	NA	NA	NA	NA	NA	NA	NA	NA	NA	NA	NA	NA	NA	NA	NA	NA	NA	NA	NA	NA	NA	NA	NA
sp|O75173|ATS4_HUMAN	KFRYGYNNVVTIPAGATHILVR	694	715	3	NA	NA	L	ADAMTS5_V2_EQ	1	tims_23dec2209_Slot1-37_1_6903	NA	NA	NA	NA	NA	NA	NA	NA	NA	NA	NA	NA	NA	NA	NA	NA	NA	NA	NA	NA	NA	NA	NA	NA	NA	NA
sp|O75173|ATS4_HUMAN	KFRYGYNNVVTIPAGATHILVR	694	715	3	NA	NA	L	ADAMTS9_V2_WT	1	tims_23dec2210_Slot1-38_1_6904	NA	NA	NA	NA	NA	NA	NA	NA	NA	NA	NA	NA	NA	NA	NA	NA	NA	NA	NA	NA	NA	NA	NA	NA	NA	NA
sp|O75173|ATS4_HUMAN	KFRYGYNNVVTIPAGATHILVR	694	715	3	NA	NA	L	ADAMTS9_V2_EQ	1	tims_23dec2211_Slot1-39_1_6905	NA	NA	NA	NA	NA	NA	NA	NA	NA	NA	NA	NA	NA	NA	NA	NA	NA	NA	NA	NA	NA	NA	NA	NA	NA	NA
sp|O75173|ATS4_HUMAN	KFRYGYNNVVTIPAGATHILVR	694	715	3	NA	NA	L	ADAMTS4_V2_WT	1	tims_24oct0902_Slot1-19_1_9357	162663	NA	NA	NA	NA	NA	NA	NA	NA	NA	NA	NA	NA	NA	NA	NA	NA	NA	NA	NA	NA	NA	NA	NA	NA	NA
sp|O75173|ATS4_HUMAN	KFRYGYNNVVTIPAGATHILVR	694	715	3	NA	NA	L	ADAMTS4_V2_EQ	1	tims_24oct0903_Slot1-20_1_9358	NA	NA	NA	NA	NA	NA	NA	NA	NA	NA	NA	NA	NA	NA	NA	NA	NA	NA	NA	NA	NA	NA	NA	NA	NA	NA
sp|O75173|ATS4_HUMAN	KFRYGYNNVVTIPAGATHILVR	694	715	4	NA	NA	L	ADAMTS9_BGN_WT	1	tims_23dec2202_Slot1-30_1_6896	NA	NA	NA	NA	NA	NA	NA	NA	NA	NA	NA	NA	NA	NA	NA	NA	NA	NA	NA	NA	NA	NA	NA	NA	NA	NA
sp|O75173|ATS4_HUMAN	KFRYGYNNVVTIPAGATHILVR	694	715	4	NA	NA	L	ADAMTS9_BGN_EQ	1	tims_23dec2203_Slot1-31_1_6897	NA	NA	NA	NA	NA	NA	NA	NA	NA	NA	NA	NA	NA	NA	NA	NA	NA	NA	NA	NA	NA	NA	NA	NA	NA	NA
sp|O75173|ATS4_HUMAN	KFRYGYNNVVTIPAGATHILVR	694	715	4	NA	NA	L	ADAMTS1_V2_WT	1	tims_23dec2204_Slot1-32_1_6898	NA	NA	NA	NA	NA	NA	NA	NA	NA	NA	NA	NA	NA	NA	NA	NA	NA	NA	NA	NA	NA	NA	NA	NA	NA	NA
sp|O75173|ATS4_HUMAN	KFRYGYNNVVTIPAGATHILVR	694	715	4	NA	NA	L	ADAMTS1_V2_EQ	1	tims_23dec2205_Slot1-33_1_6899	NA	NA	NA	NA	NA	NA	NA	NA	NA	NA	NA	NA	NA	NA	NA	NA	NA	NA	NA	NA	NA	NA	NA	NA	NA	NA
sp|O75173|ATS4_HUMAN	KFRYGYNNVVTIPAGATHILVR	694	715	4	NA	NA	L	ADAMTS9_V1_WT	1	tims_23dec2206_Slot1-34_1_6900	NA	NA	NA	NA	NA	NA	NA	NA	NA	NA	NA	NA	NA	NA	NA	NA	NA	NA	NA	NA	NA	NA	NA	NA	NA	NA
sp|O75173|ATS4_HUMAN	KFRYGYNNVVTIPAGATHILVR	694	715	4	NA	NA	L	ADAMTS9_V1_EQ	1	tims_23dec2207_Slot1-35_1_6901	NA	NA	NA	NA	NA	NA	NA	NA	NA	NA	NA	NA	NA	NA	NA	NA	NA	NA	NA	NA	NA	NA	NA	NA	NA	NA
sp|O75173|ATS4_HUMAN	KFRYGYNNVVTIPAGATHILVR	694	715	4	NA	NA	L	ADAMTS5_V2_WT	1	tims_23dec2208_Slot1-36_1_6902	NA	NA	NA	NA	NA	NA	NA	NA	NA	NA	NA	NA	NA	NA	NA	NA	NA	NA	NA	NA	NA	NA	NA	NA	NA	NA
sp|O75173|ATS4_HUMAN	KFRYGYNNVVTIPAGATHILVR	694	715	4	NA	NA	L	ADAMTS5_V2_EQ	1	tims_23dec2209_Slot1-37_1_6903	NA	NA	NA	NA	NA	NA	NA	NA	NA	NA	NA	NA	NA	NA	NA	NA	NA	NA	NA	NA	NA	NA	NA	NA	NA	NA
sp|O75173|ATS4_HUMAN	KFRYGYNNVVTIPAGATHILVR	694	715	4	NA	NA	L	ADAMTS9_V2_WT	1	tims_23dec2210_Slot1-38_1_6904	NA	NA	NA	NA	NA	NA	NA	NA	NA	NA	NA	NA	NA	NA	NA	NA	NA	NA	NA	NA	NA	NA	NA	NA	NA	NA
sp|O75173|ATS4_HUMAN	KFRYGYNNVVTIPAGATHILVR	694	715	4	NA	NA	L	ADAMTS9_V2_EQ	1	tims_23dec2211_Slot1-39_1_6905	NA	NA	NA	NA	NA	NA	NA	NA	NA	NA	NA	NA	NA	NA	NA	NA	NA	NA	NA	NA	NA	NA	NA	NA	NA	NA
sp|O75173|ATS4_HUMAN	KFRYGYNNVVTIPAGATHILVR	694	715	4	NA	NA	L	ADAMTS4_V2_WT	1	tims_24oct0902_Slot1-19_1_9357	1.2996e+06	NA	NA	NA	NA	NA	NA	NA	NA	NA	NA	NA	NA	NA	NA	NA	NA	NA	NA	NA	NA	NA	NA	NA	NA	NA
sp|O75173|ATS4_HUMAN	KFRYGYNNVVTIPAGATHILVR	694	715	4	NA	NA	L	ADAMTS4_V2_EQ	1	tims_24oct0903_Slot1-20_1_9358	NA	NA	NA	NA	NA	NA	NA	NA	NA	NA	NA	NA	NA	NA	NA	NA	NA	NA	NA	NA	NA	NA	NA	NA	NA	NA
sp|O75173|ATS4_HUMAN	Q[42.0106]P[15.9949]LEGGTPNSAGGPGAHILR	163	182	2	NA	NA	L	ADAMTS9_BGN_WT	1	tims_23dec2202_Slot1-30_1_6896	10613.3	NA	QP(1)LEGGTPNSAGGPGAHILR	NA	NA	NA	NA	NA	NA	NA	NA	NA	NA	NA	NA	NA	NA	NA	NA	NA	NA	NA	NA	Q(1)PLEGGTPNSAGGPGAHILR	NA	NA
sp|O75173|ATS4_HUMAN	Q[42.0106]P[15.9949]LEGGTPNSAGGPGAHILR	163	182	2	NA	NA	L	ADAMTS9_BGN_EQ	1	tims_23dec2203_Slot1-31_1_6897	NA	NA	NA	NA	NA	NA	NA	NA	NA	NA	NA	NA	NA	NA	NA	NA	NA	NA	NA	NA	NA	NA	NA	NA	NA	NA
sp|O75173|ATS4_HUMAN	Q[42.0106]P[15.9949]LEGGTPNSAGGPGAHILR	163	182	2	NA	NA	L	ADAMTS1_V2_WT	1	tims_23dec2204_Slot1-32_1_6898	NA	NA	NA	NA	NA	NA	NA	NA	NA	NA	NA	NA	NA	NA	NA	NA	NA	NA	NA	NA	NA	NA	NA	NA	NA	NA
sp|O75173|ATS4_HUMAN	Q[42.0106]P[15.9949]LEGGTPNSAGGPGAHILR	163	182	2	NA	NA	L	ADAMTS1_V2_EQ	1	tims_23dec2205_Slot1-33_1_6899	NA	NA	NA	NA	NA	NA	NA	NA	NA	NA	NA	NA	NA	NA	NA	NA	NA	NA	NA	NA	NA	NA	NA	NA	NA	NA
sp|O75173|ATS4_HUMAN	Q[42.0106]P[15.9949]LEGGTPNSAGGPGAHILR	163	182	2	NA	NA	L	ADAMTS9_V1_WT	1	tims_23dec2206_Slot1-34_1_6900	NA	NA	NA	NA	NA	NA	NA	NA	NA	NA	NA	NA	NA	NA	NA	NA	NA	NA	NA	NA	NA	NA	NA	NA	NA	NA
sp|O75173|ATS4_HUMAN	Q[42.0106]P[15.9949]LEGGTPNSAGGPGAHILR	163	182	2	NA	NA	L	ADAMTS9_V1_EQ	1	tims_23dec2207_Slot1-35_1_6901	NA	NA	NA	NA	NA	NA	NA	NA	NA	NA	NA	NA	NA	NA	NA	NA	NA	NA	NA	NA	NA	NA	NA	NA	NA	NA
sp|O75173|ATS4_HUMAN	Q[42.0106]P[15.9949]LEGGTPNSAGGPGAHILR	163	182	2	NA	NA	L	ADAMTS5_V2_WT	1	tims_23dec2208_Slot1-36_1_6902	NA	NA	NA	NA	NA	NA	NA	NA	NA	NA	NA	NA	NA	NA	NA	NA	NA	NA	NA	NA	NA	NA	NA	NA	NA	NA
sp|O75173|ATS4_HUMAN	Q[42.0106]P[15.9949]LEGGTPNSAGGPGAHILR	163	182	2	NA	NA	L	ADAMTS5_V2_EQ	1	tims_23dec2209_Slot1-37_1_6903	NA	NA	NA	NA	NA	NA	NA	NA	NA	NA	NA	NA	NA	NA	NA	NA	NA	NA	NA	NA	NA	NA	NA	NA	NA	NA
sp|O75173|ATS4_HUMAN	Q[42.0106]P[15.9949]LEGGTPNSAGGPGAHILR	163	182	2	NA	NA	L	ADAMTS9_V2_WT	1	tims_23dec2210_Slot1-38_1_6904	NA	NA	NA	NA	NA	NA	NA	NA	NA	NA	NA	NA	NA	NA	NA	NA	NA	NA	NA	NA	NA	NA	NA	NA	NA	NA
sp|O75173|ATS4_HUMAN	Q[42.0106]P[15.9949]LEGGTPNSAGGPGAHILR	163	182	2	NA	NA	L	ADAMTS9_V2_EQ	1	tims_23dec2211_Slot1-39_1_6905	NA	NA	NA	NA	NA	NA	NA	NA	NA	NA	NA	NA	NA	NA	NA	NA	NA	NA	NA	NA	NA	NA	NA	NA	NA	NA
sp|O75173|ATS4_HUMAN	Q[42.0106]P[15.9949]LEGGTPNSAGGPGAHILR	163	182	2	NA	NA	L	ADAMTS4_V2_WT	1	tims_24oct0902_Slot1-19_1_9357	NA	NA	NA	NA	NA	NA	NA	NA	NA	NA	NA	NA	NA	NA	NA	NA	NA	NA	NA	NA	NA	NA	NA	NA	NA	NA
sp|O75173|ATS4_HUMAN	Q[42.0106]P[15.9949]LEGGTPNSAGGPGAHILR	163	182	2	NA	NA	L	ADAMTS4_V2_EQ	1	tims_24oct0903_Slot1-20_1_9358	NA	NA	NA	NA	NA	NA	NA	NA	NA	NA	NA	NA	NA	NA	NA	NA	NA	NA	NA	NA	NA	NA	NA	NA	NA	NA
sp|O75173|ATS4_HUMAN	KFRYGYNNVVTIPAGATHILVR	694	715	5	NA	NA	L	ADAMTS9_BGN_WT	1	tims_23dec2202_Slot1-30_1_6896	NA	NA	NA	NA	NA	NA	NA	NA	NA	NA	NA	NA	NA	NA	NA	NA	NA	NA	NA	NA	NA	NA	NA	NA	NA	NA
sp|O75173|ATS4_HUMAN	KFRYGYNNVVTIPAGATHILVR	694	715	5	NA	NA	L	ADAMTS9_BGN_EQ	1	tims_23dec2203_Slot1-31_1_6897	NA	NA	NA	NA	NA	NA	NA	NA	NA	NA	NA	NA	NA	NA	NA	NA	NA	NA	NA	NA	NA	NA	NA	NA	NA	NA
sp|O75173|ATS4_HUMAN	KFRYGYNNVVTIPAGATHILVR	694	715	5	NA	NA	L	ADAMTS1_V2_WT	1	tims_23dec2204_Slot1-32_1_6898	NA	NA	NA	NA	NA	NA	NA	NA	NA	NA	NA	NA	NA	NA	NA	NA	NA	NA	NA	NA	NA	NA	NA	NA	NA	NA
sp|O75173|ATS4_HUMAN	KFRYGYNNVVTIPAGATHILVR	694	715	5	NA	NA	L	ADAMTS1_V2_EQ	1	tims_23dec2205_Slot1-33_1_6899	NA	NA	NA	NA	NA	NA	NA	NA	NA	NA	NA	NA	NA	NA	NA	NA	NA	NA	NA	NA	NA	NA	NA	NA	NA	NA
sp|O75173|ATS4_HUMAN	KFRYGYNNVVTIPAGATHILVR	694	715	5	NA	NA	L	ADAMTS9_V1_WT	1	tims_23dec2206_Slot1-34_1_6900	NA	NA	NA	NA	NA	NA	NA	NA	NA	NA	NA	NA	NA	NA	NA	NA	NA	NA	NA	NA	NA	NA	NA	NA	NA	NA
sp|O75173|ATS4_HUMAN	KFRYGYNNVVTIPAGATHILVR	694	715	5	NA	NA	L	ADAMTS9_V1_EQ	1	tims_23dec2207_Slot1-35_1_6901	NA	NA	NA	NA	NA	NA	NA	NA	NA	NA	NA	NA	NA	NA	NA	NA	NA	NA	NA	NA	NA	NA	NA	NA	NA	NA
sp|O75173|ATS4_HUMAN	KFRYGYNNVVTIPAGATHILVR	694	715	5	NA	NA	L	ADAMTS5_V2_WT	1	tims_23dec2208_Slot1-36_1_6902	NA	NA	NA	NA	NA	NA	NA	NA	NA	NA	NA	NA	NA	NA	NA	NA	NA	NA	NA	NA	NA	NA	NA	NA	NA	NA
sp|O75173|ATS4_HUMAN	KFRYGYNNVVTIPAGATHILVR	694	715	5	NA	NA	L	ADAMTS5_V2_EQ	1	tims_23dec2209_Slot1-37_1_6903	NA	NA	NA	NA	NA	NA	NA	NA	NA	NA	NA	NA	NA	NA	NA	NA	NA	NA	NA	NA	NA	NA	NA	NA	NA	NA
sp|O75173|ATS4_HUMAN	KFRYGYNNVVTIPAGATHILVR	694	715	5	NA	NA	L	ADAMTS9_V2_WT	1	tims_23dec2210_Slot1-38_1_6904	NA	NA	NA	NA	NA	NA	NA	NA	NA	NA	NA	NA	NA	NA	NA	NA	NA	NA	NA	NA	NA	NA	NA	NA	NA	NA
sp|O75173|ATS4_HUMAN	KFRYGYNNVVTIPAGATHILVR	694	715	5	NA	NA	L	ADAMTS9_V2_EQ	1	tims_23dec2211_Slot1-39_1_6905	NA	NA	NA	NA	NA	NA	NA	NA	NA	NA	NA	NA	NA	NA	NA	NA	NA	NA	NA	NA	NA	NA	NA	NA	NA	NA
sp|O75173|ATS4_HUMAN	KFRYGYNNVVTIPAGATHILVR	694	715	5	NA	NA	L	ADAMTS4_V2_WT	1	tims_24oct0902_Slot1-19_1_9357	179789	NA	NA	NA	NA	NA	NA	NA	NA	NA	NA	NA	NA	NA	NA	NA	NA	NA	NA	NA	NA	NA	NA	NA	NA	NA
sp|O75173|ATS4_HUMAN	KFRYGYNNVVTIPAGATHILVR	694	715	5	NA	NA	L	ADAMTS4_V2_EQ	1	tims_24oct0903_Slot1-20_1_9358	NA	NA	NA	NA	NA	NA	NA	NA	NA	NA	NA	NA	NA	NA	NA	NA	NA	NA	NA	NA	NA	NA	NA	NA	NA	NA
sp|O75173|ATS4_HUMAN	RAQILEILR	821	829	2	NA	NA	L	ADAMTS9_BGN_WT	1	tims_23dec2202_Slot1-30_1_6896	NA	NA	NA	NA	NA	NA	NA	NA	NA	NA	NA	NA	NA	NA	NA	NA	NA	NA	NA	NA	NA	NA	NA	NA	NA	NA
sp|O75173|ATS4_HUMAN	RAQILEILR	821	829	2	NA	NA	L	ADAMTS9_BGN_EQ	1	tims_23dec2203_Slot1-31_1_6897	NA	NA	NA	NA	NA	NA	NA	NA	NA	NA	NA	NA	NA	NA	NA	NA	NA	NA	NA	NA	NA	NA	NA	NA	NA	NA
sp|O75173|ATS4_HUMAN	RAQILEILR	821	829	2	NA	NA	L	ADAMTS1_V2_WT	1	tims_23dec2204_Slot1-32_1_6898	NA	NA	NA	NA	NA	NA	NA	NA	NA	NA	NA	NA	NA	NA	NA	NA	NA	NA	NA	NA	NA	NA	NA	NA	NA	NA
sp|O75173|ATS4_HUMAN	RAQILEILR	821	829	2	NA	NA	L	ADAMTS1_V2_EQ	1	tims_23dec2205_Slot1-33_1_6899	NA	NA	NA	NA	NA	NA	NA	NA	NA	NA	NA	NA	NA	NA	NA	NA	NA	NA	NA	NA	NA	NA	NA	NA	NA	NA
sp|O75173|ATS4_HUMAN	RAQILEILR	821	829	2	NA	NA	L	ADAMTS9_V1_WT	1	tims_23dec2206_Slot1-34_1_6900	NA	NA	NA	NA	NA	NA	NA	NA	NA	NA	NA	NA	NA	NA	NA	NA	NA	NA	NA	NA	NA	NA	NA	NA	NA	NA
sp|O75173|ATS4_HUMAN	RAQILEILR	821	829	2	NA	NA	L	ADAMTS9_V1_EQ	1	tims_23dec2207_Slot1-35_1_6901	NA	NA	NA	NA	NA	NA	NA	NA	NA	NA	NA	NA	NA	NA	NA	NA	NA	NA	NA	NA	NA	NA	NA	NA	NA	NA
sp|O75173|ATS4_HUMAN	RAQILEILR	821	829	2	NA	NA	L	ADAMTS5_V2_WT	1	tims_23dec2208_Slot1-36_1_6902	NA	NA	NA	NA	NA	NA	NA	NA	NA	NA	NA	NA	NA	NA	NA	NA	NA	NA	NA	NA	NA	NA	NA	NA	NA	NA
sp|O75173|ATS4_HUMAN	RAQILEILR	821	829	2	NA	NA	L	ADAMTS5_V2_EQ	1	tims_23dec2209_Slot1-37_1_6903	NA	NA	NA	NA	NA	NA	NA	NA	NA	NA	NA	NA	NA	NA	NA	NA	NA	NA	NA	NA	NA	NA	NA	NA	NA	NA
sp|O75173|ATS4_HUMAN	RAQILEILR	821	829	2	NA	NA	L	ADAMTS9_V2_WT	1	tims_23dec2210_Slot1-38_1_6904	NA	NA	NA	NA	NA	NA	NA	NA	NA	NA	NA	NA	NA	NA	NA	NA	NA	NA	NA	NA	NA	NA	NA	NA	NA	NA
sp|O75173|ATS4_HUMAN	RAQILEILR	821	829	2	NA	NA	L	ADAMTS9_V2_EQ	1	tims_23dec2211_Slot1-39_1_6905	NA	NA	NA	NA	NA	NA	NA	NA	NA	NA	NA	NA	NA	NA	NA	NA	NA	NA	NA	NA	NA	NA	NA	NA	NA	NA
sp|O75173|ATS4_HUMAN	RAQILEILR	821	829	2	NA	NA	L	ADAMTS4_V2_WT	1	tims_24oct0902_Slot1-19_1_9357	2.16699e+06	NA	NA	NA	NA	NA	NA	NA	NA	NA	NA	NA	NA	NA	NA	NA	NA	NA	NA	NA	NA	NA	NA	NA	NA	NA
sp|O75173|ATS4_HUMAN	RAQILEILR	821	829	2	NA	NA	L	ADAMTS4_V2_EQ	1	tims_24oct0903_Slot1-20_1_9358	NA	NA	NA	NA	NA	NA	NA	NA	NA	NA	NA	NA	NA	NA	NA	NA	NA	NA	NA	NA	NA	NA	NA	NA	NA	NA
sp|O75173|ATS4_HUMAN	RAQILEILRR	821	830	3	NA	NA	L	ADAMTS9_BGN_WT	1	tims_23dec2202_Slot1-30_1_6896	NA	NA	NA	NA	NA	NA	NA	NA	NA	NA	NA	NA	NA	NA	NA	NA	NA	NA	NA	NA	NA	NA	NA	NA	NA	NA
sp|O75173|ATS4_HUMAN	RAQILEILRR	821	830	3	NA	NA	L	ADAMTS9_BGN_EQ	1	tims_23dec2203_Slot1-31_1_6897	NA	NA	NA	NA	NA	NA	NA	NA	NA	NA	NA	NA	NA	NA	NA	NA	NA	NA	NA	NA	NA	NA	NA	NA	NA	NA
sp|O75173|ATS4_HUMAN	RAQILEILRR	821	830	3	NA	NA	L	ADAMTS1_V2_WT	1	tims_23dec2204_Slot1-32_1_6898	NA	NA	NA	NA	NA	NA	NA	NA	NA	NA	NA	NA	NA	NA	NA	NA	NA	NA	NA	NA	NA	NA	NA	NA	NA	NA
sp|O75173|ATS4_HUMAN	RAQILEILRR	821	830	3	NA	NA	L	ADAMTS1_V2_EQ	1	tims_23dec2205_Slot1-33_1_6899	NA	NA	NA	NA	NA	NA	NA	NA	NA	NA	NA	NA	NA	NA	NA	NA	NA	NA	NA	NA	NA	NA	NA	NA	NA	NA
sp|O75173|ATS4_HUMAN	RAQILEILRR	821	830	3	NA	NA	L	ADAMTS9_V1_WT	1	tims_23dec2206_Slot1-34_1_6900	NA	NA	NA	NA	NA	NA	NA	NA	NA	NA	NA	NA	NA	NA	NA	NA	NA	NA	NA	NA	NA	NA	NA	NA	NA	NA
sp|O75173|ATS4_HUMAN	RAQILEILRR	821	830	3	NA	NA	L	ADAMTS9_V1_EQ	1	tims_23dec2207_Slot1-35_1_6901	NA	NA	NA	NA	NA	NA	NA	NA	NA	NA	NA	NA	NA	NA	NA	NA	NA	NA	NA	NA	NA	NA	NA	NA	NA	NA
sp|O75173|ATS4_HUMAN	RAQILEILRR	821	830	3	NA	NA	L	ADAMTS5_V2_WT	1	tims_23dec2208_Slot1-36_1_6902	NA	NA	NA	NA	NA	NA	NA	NA	NA	NA	NA	NA	NA	NA	NA	NA	NA	NA	NA	NA	NA	NA	NA	NA	NA	NA
sp|O75173|ATS4_HUMAN	RAQILEILRR	821	830	3	NA	NA	L	ADAMTS5_V2_EQ	1	tims_23dec2209_Slot1-37_1_6903	NA	NA	NA	NA	NA	NA	NA	NA	NA	NA	NA	NA	NA	NA	NA	NA	NA	NA	NA	NA	NA	NA	NA	NA	NA	NA
sp|O75173|ATS4_HUMAN	RAQILEILRR	821	830	3	NA	NA	L	ADAMTS9_V2_WT	1	tims_23dec2210_Slot1-38_1_6904	NA	NA	NA	NA	NA	NA	NA	NA	NA	NA	NA	NA	NA	NA	NA	NA	NA	NA	NA	NA	NA	NA	NA	NA	NA	NA
sp|O75173|ATS4_HUMAN	RAQILEILRR	821	830	3	NA	NA	L	ADAMTS9_V2_EQ	1	tims_23dec2211_Slot1-39_1_6905	NA	NA	NA	NA	NA	NA	NA	NA	NA	NA	NA	NA	NA	NA	NA	NA	NA	NA	NA	NA	NA	NA	NA	NA	NA	NA
sp|O75173|ATS4_HUMAN	RAQILEILRR	821	830	3	NA	NA	L	ADAMTS4_V2_WT	1	tims_24oct0902_Slot1-19_1_9357	1.41272e+06	NA	NA	NA	NA	NA	NA	NA	NA	NA	NA	NA	NA	NA	NA	NA	NA	NA	NA	NA	NA	NA	NA	NA	NA	NA
sp|O75173|ATS4_HUMAN	RAQILEILRR	821	830	3	NA	NA	L	ADAMTS4_V2_EQ	1	tims_24oct0903_Slot1-20_1_9358	NA	NA	NA	NA	NA	NA	NA	NA	NA	NA	NA	NA	NA	NA	NA	NA	NA	NA	NA	NA	NA	NA	NA	NA	NA	NA
sp|O75173|ATS4_HUMAN	Y[42.0106]SFFVPR	798	804	2	NA	NA	L	ADAMTS9_BGN_WT	1	tims_23dec2202_Slot1-30_1_6896	NA	NA	NA	NA	NA	NA	NA	NA	NA	NA	NA	NA	NA	NA	NA	NA	NA	NA	NA	NA	NA	NA	NA	NA	NA	NA
sp|O75173|ATS4_HUMAN	Y[42.0106]SFFVPR	798	804	2	NA	NA	L	ADAMTS9_BGN_EQ	1	tims_23dec2203_Slot1-31_1_6897	NA	NA	NA	NA	NA	NA	NA	NA	NA	NA	NA	NA	NA	NA	NA	NA	NA	NA	NA	NA	NA	NA	NA	NA	NA	NA
sp|O75173|ATS4_HUMAN	Y[42.0106]SFFVPR	798	804	2	NA	NA	L	ADAMTS1_V2_WT	1	tims_23dec2204_Slot1-32_1_6898	584749	NA	NA	NA	NA	NA	NA	NA	NA	NA	NA	NA	NA	NA	NA	NA	NA	NA	NA	NA	NA	Y(1)SFFVPR	NA	NA	NA	NA
sp|O75173|ATS4_HUMAN	Y[42.0106]SFFVPR	798	804	2	NA	NA	L	ADAMTS1_V2_EQ	1	tims_23dec2205_Slot1-33_1_6899	NA	NA	NA	NA	NA	NA	NA	NA	NA	NA	NA	NA	NA	NA	NA	NA	NA	NA	NA	NA	NA	NA	NA	NA	NA	NA
sp|O75173|ATS4_HUMAN	Y[42.0106]SFFVPR	798	804	2	NA	NA	L	ADAMTS9_V1_WT	1	tims_23dec2206_Slot1-34_1_6900	NA	NA	NA	NA	NA	NA	NA	NA	NA	NA	NA	NA	NA	NA	NA	NA	NA	NA	NA	NA	NA	NA	NA	NA	NA	NA
sp|O75173|ATS4_HUMAN	Y[42.0106]SFFVPR	798	804	2	NA	NA	L	ADAMTS9_V1_EQ	1	tims_23dec2207_Slot1-35_1_6901	NA	NA	NA	NA	NA	NA	NA	NA	NA	NA	NA	NA	NA	NA	NA	NA	NA	NA	NA	NA	NA	NA	NA	NA	NA	NA
sp|O75173|ATS4_HUMAN	Y[42.0106]SFFVPR	798	804	2	NA	NA	L	ADAMTS5_V2_WT	1	tims_23dec2208_Slot1-36_1_6902	NA	NA	NA	NA	NA	NA	NA	NA	NA	NA	NA	NA	NA	NA	NA	NA	NA	NA	NA	NA	NA	NA	NA	NA	NA	NA
sp|O75173|ATS4_HUMAN	Y[42.0106]SFFVPR	798	804	2	NA	NA	L	ADAMTS5_V2_EQ	1	tims_23dec2209_Slot1-37_1_6903	NA	NA	NA	NA	NA	NA	NA	NA	NA	NA	NA	NA	NA	NA	NA	NA	NA	NA	NA	NA	NA	NA	NA	NA	NA	NA
sp|O75173|ATS4_HUMAN	Y[42.0106]SFFVPR	798	804	2	NA	NA	L	ADAMTS9_V2_WT	1	tims_23dec2210_Slot1-38_1_6904	NA	NA	NA	NA	NA	NA	NA	NA	NA	NA	NA	NA	NA	NA	NA	NA	NA	NA	NA	NA	NA	NA	NA	NA	NA	NA
sp|O75173|ATS4_HUMAN	Y[42.0106]SFFVPR	798	804	2	NA	NA	L	ADAMTS9_V2_EQ	1	tims_23dec2211_Slot1-39_1_6905	NA	NA	NA	NA	NA	NA	NA	NA	NA	NA	NA	NA	NA	NA	NA	NA	NA	NA	NA	NA	NA	NA	NA	NA	NA	NA
sp|O75173|ATS4_HUMAN	Y[42.0106]SFFVPR	798	804	2	NA	NA	L	ADAMTS4_V2_WT	1	tims_24oct0902_Slot1-19_1_9357	NA	NA	NA	NA	NA	NA	NA	NA	NA	NA	NA	NA	NA	NA	NA	NA	NA	NA	NA	NA	NA	NA	NA	NA	NA	NA
sp|O75173|ATS4_HUMAN	Y[42.0106]SFFVPR	798	804	2	NA	NA	L	ADAMTS4_V2_EQ	1	tims_24oct0903_Slot1-20_1_9358	NA	NA	NA	NA	NA	NA	NA	NA	NA	NA	NA	NA	NA	NA	NA	NA	NA	NA	NA	NA	NA	NA	NA	NA	NA	NA
sp|O75173|ATS4_HUMAN	Y[42.0106]SGATAASETLSGHGP[15.9949]	761	776	2	NA	NA	L	ADAMTS9_BGN_WT	1	tims_23dec2202_Slot1-30_1_6896	NA	NA	NA	NA	NA	NA	NA	NA	NA	NA	NA	NA	NA	NA	NA	NA	NA	NA	NA	NA	NA	NA	NA	NA	NA	NA
sp|O75173|ATS4_HUMAN	Y[42.0106]SGATAASETLSGHGP[15.9949]	761	776	2	NA	NA	L	ADAMTS9_BGN_EQ	1	tims_23dec2203_Slot1-31_1_6897	NA	NA	NA	NA	NA	NA	NA	NA	NA	NA	NA	NA	NA	NA	NA	NA	NA	NA	NA	NA	NA	NA	NA	NA	NA	NA
sp|O75173|ATS4_HUMAN	Y[42.0106]SGATAASETLSGHGP[15.9949]	761	776	2	NA	NA	L	ADAMTS1_V2_WT	1	tims_23dec2204_Slot1-32_1_6898	NA	NA	NA	NA	NA	NA	NA	NA	NA	NA	NA	NA	NA	NA	NA	NA	NA	NA	NA	NA	NA	NA	NA	NA	NA	NA
sp|O75173|ATS4_HUMAN	Y[42.0106]SGATAASETLSGHGP[15.9949]	761	776	2	NA	NA	L	ADAMTS1_V2_EQ	1	tims_23dec2205_Slot1-33_1_6899	NA	NA	NA	NA	NA	NA	NA	NA	NA	NA	NA	NA	NA	NA	NA	NA	NA	NA	NA	NA	NA	NA	NA	NA	NA	NA
sp|O75173|ATS4_HUMAN	Y[42.0106]SGATAASETLSGHGP[15.9949]	761	776	2	NA	NA	L	ADAMTS9_V1_WT	1	tims_23dec2206_Slot1-34_1_6900	NA	NA	NA	NA	NA	NA	NA	NA	NA	NA	NA	NA	NA	NA	NA	NA	NA	NA	NA	NA	NA	NA	NA	NA	NA	NA
sp|O75173|ATS4_HUMAN	Y[42.0106]SGATAASETLSGHGP[15.9949]	761	776	2	NA	NA	L	ADAMTS9_V1_EQ	1	tims_23dec2207_Slot1-35_1_6901	NA	NA	NA	NA	NA	NA	NA	NA	NA	NA	NA	NA	NA	NA	NA	NA	NA	NA	NA	NA	NA	NA	NA	NA	NA	NA
sp|O75173|ATS4_HUMAN	Y[42.0106]SGATAASETLSGHGP[15.9949]	761	776	2	NA	NA	L	ADAMTS5_V2_WT	1	tims_23dec2208_Slot1-36_1_6902	NA	NA	NA	NA	NA	NA	NA	NA	NA	NA	NA	NA	NA	NA	NA	NA	NA	NA	NA	NA	NA	NA	NA	NA	NA	NA
sp|O75173|ATS4_HUMAN	Y[42.0106]SGATAASETLSGHGP[15.9949]	761	776	2	NA	NA	L	ADAMTS5_V2_EQ	1	tims_23dec2209_Slot1-37_1_6903	44259.7	NA	YSGATAASETLSGHGP(1)	NA	NA	NA	NA	NA	NA	NA	NA	NA	NA	NA	NA	NA	NA	NA	NA	NA	NA	Y(1)SGATAASETLSGHGP	NA	NA	NA	NA
sp|O75173|ATS4_HUMAN	Y[42.0106]SGATAASETLSGHGP[15.9949]	761	776	2	NA	NA	L	ADAMTS9_V2_WT	1	tims_23dec2210_Slot1-38_1_6904	NA	NA	NA	NA	NA	NA	NA	NA	NA	NA	NA	NA	NA	NA	NA	NA	NA	NA	NA	NA	NA	NA	NA	NA	NA	NA
sp|O75173|ATS4_HUMAN	Y[42.0106]SGATAASETLSGHGP[15.9949]	761	776	2	NA	NA	L	ADAMTS9_V2_EQ	1	tims_23dec2211_Slot1-39_1_6905	NA	NA	NA	NA	NA	NA	NA	NA	NA	NA	NA	NA	NA	NA	NA	NA	NA	NA	NA	NA	NA	NA	NA	NA	NA	NA
sp|O75173|ATS4_HUMAN	Y[42.0106]SGATAASETLSGHGP[15.9949]	761	776	2	NA	NA	L	ADAMTS4_V2_WT	1	tims_24oct0902_Slot1-19_1_9357	NA	NA	NA	NA	NA	NA	NA	NA	NA	NA	NA	NA	NA	NA	NA	NA	NA	NA	NA	NA	NA	NA	NA	NA	NA	NA
sp|O75173|ATS4_HUMAN	Y[42.0106]SGATAASETLSGHGP[15.9949]	761	776	2	NA	NA	L	ADAMTS4_V2_EQ	1	tims_24oct0903_Slot1-20_1_9358	NA	NA	NA	NA	NA	NA	NA	NA	NA	NA	NA	NA	NA	NA	NA	NA	NA	NA	NA	NA	NA	NA	NA	NA	NA	NA
sp|O75173|ATS4_HUMAN	KHSP[15.9949]WADGTP[15.9949]C[57.0215]GPAQAC[57.0215]MGGR	485	505	3	NA	NA	L	ADAMTS9_BGN_WT	1	tims_23dec2202_Slot1-30_1_6896	NA	NA	NA	NA	NA	NA	NA	NA	NA	NA	NA	NA	NA	NA	NA	NA	NA	NA	NA	NA	NA	NA	NA	NA	NA	NA
sp|O75173|ATS4_HUMAN	KHSP[15.9949]WADGTP[15.9949]C[57.0215]GPAQAC[57.0215]MGGR	485	505	3	NA	NA	L	ADAMTS9_BGN_EQ	1	tims_23dec2203_Slot1-31_1_6897	NA	NA	NA	NA	NA	NA	NA	NA	NA	NA	NA	NA	NA	NA	NA	NA	NA	NA	NA	NA	NA	NA	NA	NA	NA	NA
sp|O75173|ATS4_HUMAN	KHSP[15.9949]WADGTP[15.9949]C[57.0215]GPAQAC[57.0215]MGGR	485	505	3	NA	NA	L	ADAMTS1_V2_WT	1	tims_23dec2204_Slot1-32_1_6898	NA	NA	NA	NA	NA	NA	NA	NA	NA	NA	NA	NA	NA	NA	NA	NA	NA	NA	NA	NA	NA	NA	NA	NA	NA	NA
sp|O75173|ATS4_HUMAN	KHSP[15.9949]WADGTP[15.9949]C[57.0215]GPAQAC[57.0215]MGGR	485	505	3	NA	NA	L	ADAMTS1_V2_EQ	1	tims_23dec2205_Slot1-33_1_6899	NA	NA	NA	NA	NA	NA	NA	NA	NA	NA	NA	NA	NA	NA	NA	NA	NA	NA	NA	NA	NA	NA	NA	NA	NA	NA
sp|O75173|ATS4_HUMAN	KHSP[15.9949]WADGTP[15.9949]C[57.0215]GPAQAC[57.0215]MGGR	485	505	3	NA	NA	L	ADAMTS9_V1_WT	1	tims_23dec2206_Slot1-34_1_6900	NA	NA	NA	NA	NA	NA	NA	NA	NA	NA	NA	NA	NA	NA	NA	NA	NA	NA	NA	NA	NA	NA	NA	NA	NA	NA
sp|O75173|ATS4_HUMAN	KHSP[15.9949]WADGTP[15.9949]C[57.0215]GPAQAC[57.0215]MGGR	485	505	3	NA	NA	L	ADAMTS9_V1_EQ	1	tims_23dec2207_Slot1-35_1_6901	NA	NA	NA	NA	NA	NA	NA	NA	NA	NA	NA	NA	NA	NA	NA	NA	NA	NA	NA	NA	NA	NA	NA	NA	NA	NA
sp|O75173|ATS4_HUMAN	KHSP[15.9949]WADGTP[15.9949]C[57.0215]GPAQAC[57.0215]MGGR	485	505	3	NA	NA	L	ADAMTS5_V2_WT	1	tims_23dec2208_Slot1-36_1_6902	NA	NA	NA	NA	NA	NA	NA	NA	NA	NA	NA	NA	NA	NA	NA	NA	NA	NA	NA	NA	NA	NA	NA	NA	NA	NA
sp|O75173|ATS4_HUMAN	KHSP[15.9949]WADGTP[15.9949]C[57.0215]GPAQAC[57.0215]MGGR	485	505	3	NA	NA	L	ADAMTS5_V2_EQ	1	tims_23dec2209_Slot1-37_1_6903	NA	NA	NA	NA	NA	NA	NA	NA	NA	NA	NA	NA	NA	NA	NA	NA	NA	NA	NA	NA	NA	NA	NA	NA	NA	NA
sp|O75173|ATS4_HUMAN	KHSP[15.9949]WADGTP[15.9949]C[57.0215]GPAQAC[57.0215]MGGR	485	505	3	NA	NA	L	ADAMTS9_V2_WT	1	tims_23dec2210_Slot1-38_1_6904	NA	NA	NA	NA	NA	NA	NA	NA	NA	NA	NA	NA	NA	NA	NA	NA	NA	NA	NA	NA	NA	NA	NA	NA	NA	NA
sp|O75173|ATS4_HUMAN	KHSP[15.9949]WADGTP[15.9949]C[57.0215]GPAQAC[57.0215]MGGR	485	505	3	NA	NA	L	ADAMTS9_V2_EQ	1	tims_23dec2211_Slot1-39_1_6905	NA	NA	NA	NA	NA	NA	NA	NA	NA	NA	NA	NA	NA	NA	NA	NA	NA	NA	NA	NA	NA	NA	NA	NA	NA	NA
sp|O75173|ATS4_HUMAN	KHSP[15.9949]WADGTP[15.9949]C[57.0215]GPAQAC[57.0215]MGGR	485	505	3	NA	NA	L	ADAMTS4_V2_WT	1	tims_24oct0902_Slot1-19_1_9357	46393.8	KHSPWADGTPC(1)GPAQAC(1)MGGR	KHSP(1)WADGTP(1)CGPAQACMGGR	NA	NA	NA	NA	NA	NA	NA	NA	NA	NA	NA	NA	NA	NA	NA	NA	NA	NA	NA	NA	NA	NA	NA
sp|O75173|ATS4_HUMAN	KHSP[15.9949]WADGTP[15.9949]C[57.0215]GPAQAC[57.0215]MGGR	485	505	3	NA	NA	L	ADAMTS4_V2_EQ	1	tims_24oct0903_Slot1-20_1_9358	NA	NA	NA	NA	NA	NA	NA	NA	NA	NA	NA	NA	NA	NA	NA	NA	NA	NA	NA	NA	NA	NA	NA	NA	NA	NA
sp|O75173|ATS4_HUMAN	G[42.0106]VLQYRGAELHLQPLEGGTPNSAGGPGAHILR	151	182	4	NA	NA	L	ADAMTS9_BGN_WT	1	tims_23dec2202_Slot1-30_1_6896	21319.5	NA	NA	NA	NA	NA	NA	NA	NA	G(1)VLQYRGAELHLQPLEGGTPNSAGGPGAHILR	NA	NA	NA	NA	NA	NA	NA	NA	NA	NA	NA	NA	NA	NA	NA	NA
sp|O75173|ATS4_HUMAN	G[42.0106]VLQYRGAELHLQPLEGGTPNSAGGPGAHILR	151	182	4	NA	NA	L	ADAMTS9_BGN_EQ	1	tims_23dec2203_Slot1-31_1_6897	NA	NA	NA	NA	NA	NA	NA	NA	NA	NA	NA	NA	NA	NA	NA	NA	NA	NA	NA	NA	NA	NA	NA	NA	NA	NA
sp|O75173|ATS4_HUMAN	G[42.0106]VLQYRGAELHLQPLEGGTPNSAGGPGAHILR	151	182	4	NA	NA	L	ADAMTS1_V2_WT	1	tims_23dec2204_Slot1-32_1_6898	NA	NA	NA	NA	NA	NA	NA	NA	NA	NA	NA	NA	NA	NA	NA	NA	NA	NA	NA	NA	NA	NA	NA	NA	NA	NA
sp|O75173|ATS4_HUMAN	G[42.0106]VLQYRGAELHLQPLEGGTPNSAGGPGAHILR	151	182	4	NA	NA	L	ADAMTS1_V2_EQ	1	tims_23dec2205_Slot1-33_1_6899	NA	NA	NA	NA	NA	NA	NA	NA	NA	NA	NA	NA	NA	NA	NA	NA	NA	NA	NA	NA	NA	NA	NA	NA	NA	NA
sp|O75173|ATS4_HUMAN	G[42.0106]VLQYRGAELHLQPLEGGTPNSAGGPGAHILR	151	182	4	NA	NA	L	ADAMTS9_V1_WT	1	tims_23dec2206_Slot1-34_1_6900	NA	NA	NA	NA	NA	NA	NA	NA	NA	NA	NA	NA	NA	NA	NA	NA	NA	NA	NA	NA	NA	NA	NA	NA	NA	NA
sp|O75173|ATS4_HUMAN	G[42.0106]VLQYRGAELHLQPLEGGTPNSAGGPGAHILR	151	182	4	NA	NA	L	ADAMTS9_V1_EQ	1	tims_23dec2207_Slot1-35_1_6901	NA	NA	NA	NA	NA	NA	NA	NA	NA	NA	NA	NA	NA	NA	NA	NA	NA	NA	NA	NA	NA	NA	NA	NA	NA	NA
sp|O75173|ATS4_HUMAN	G[42.0106]VLQYRGAELHLQPLEGGTPNSAGGPGAHILR	151	182	4	NA	NA	L	ADAMTS5_V2_WT	1	tims_23dec2208_Slot1-36_1_6902	NA	NA	NA	NA	NA	NA	NA	NA	NA	NA	NA	NA	NA	NA	NA	NA	NA	NA	NA	NA	NA	NA	NA	NA	NA	NA
sp|O75173|ATS4_HUMAN	G[42.0106]VLQYRGAELHLQPLEGGTPNSAGGPGAHILR	151	182	4	NA	NA	L	ADAMTS5_V2_EQ	1	tims_23dec2209_Slot1-37_1_6903	NA	NA	NA	NA	NA	NA	NA	NA	NA	NA	NA	NA	NA	NA	NA	NA	NA	NA	NA	NA	NA	NA	NA	NA	NA	NA
sp|O75173|ATS4_HUMAN	G[42.0106]VLQYRGAELHLQPLEGGTPNSAGGPGAHILR	151	182	4	NA	NA	L	ADAMTS9_V2_WT	1	tims_23dec2210_Slot1-38_1_6904	NA	NA	NA	NA	NA	NA	NA	NA	NA	NA	NA	NA	NA	NA	NA	NA	NA	NA	NA	NA	NA	NA	NA	NA	NA	NA
sp|O75173|ATS4_HUMAN	G[42.0106]VLQYRGAELHLQPLEGGTPNSAGGPGAHILR	151	182	4	NA	NA	L	ADAMTS9_V2_EQ	1	tims_23dec2211_Slot1-39_1_6905	NA	NA	NA	NA	NA	NA	NA	NA	NA	NA	NA	NA	NA	NA	NA	NA	NA	NA	NA	NA	NA	NA	NA	NA	NA	NA
sp|O75173|ATS4_HUMAN	G[42.0106]VLQYRGAELHLQPLEGGTPNSAGGPGAHILR	151	182	4	NA	NA	L	ADAMTS4_V2_WT	1	tims_24oct0902_Slot1-19_1_9357	NA	NA	NA	NA	NA	NA	NA	NA	NA	NA	NA	NA	NA	NA	NA	NA	NA	NA	NA	NA	NA	NA	NA	NA	NA	NA
sp|O75173|ATS4_HUMAN	G[42.0106]VLQYRGAELHLQPLEGGTPNSAGGPGAHILR	151	182	4	NA	NA	L	ADAMTS4_V2_EQ	1	tims_24oct0903_Slot1-20_1_9358	NA	NA	NA	NA	NA	NA	NA	NA	NA	NA	NA	NA	NA	NA	NA	NA	NA	NA	NA	NA	NA	NA	NA	NA	NA	NA
sp|O75173|ATS4_HUMAN	VLPGSGAPAR	71	80	2	NA	NA	L	ADAMTS9_BGN_WT	1	tims_23dec2202_Slot1-30_1_6896	NA	NA	NA	NA	NA	NA	NA	NA	NA	NA	NA	NA	NA	NA	NA	NA	NA	NA	NA	NA	NA	NA	NA	NA	NA	NA
sp|O75173|ATS4_HUMAN	VLPGSGAPAR	71	80	2	NA	NA	L	ADAMTS9_BGN_EQ	1	tims_23dec2203_Slot1-31_1_6897	23891.3	NA	NA	NA	NA	NA	NA	NA	NA	NA	NA	NA	NA	NA	NA	NA	NA	NA	NA	NA	NA	NA	NA	NA	NA	NA
sp|O75173|ATS4_HUMAN	VLPGSGAPAR	71	80	2	NA	NA	L	ADAMTS1_V2_WT	1	tims_23dec2204_Slot1-32_1_6898	NA	NA	NA	NA	NA	NA	NA	NA	NA	NA	NA	NA	NA	NA	NA	NA	NA	NA	NA	NA	NA	NA	NA	NA	NA	NA
sp|O75173|ATS4_HUMAN	VLPGSGAPAR	71	80	2	NA	NA	L	ADAMTS1_V2_EQ	1	tims_23dec2205_Slot1-33_1_6899	NA	NA	NA	NA	NA	NA	NA	NA	NA	NA	NA	NA	NA	NA	NA	NA	NA	NA	NA	NA	NA	NA	NA	NA	NA	NA
sp|O75173|ATS4_HUMAN	VLPGSGAPAR	71	80	2	NA	NA	L	ADAMTS9_V1_WT	1	tims_23dec2206_Slot1-34_1_6900	NA	NA	NA	NA	NA	NA	NA	NA	NA	NA	NA	NA	NA	NA	NA	NA	NA	NA	NA	NA	NA	NA	NA	NA	NA	NA
sp|O75173|ATS4_HUMAN	VLPGSGAPAR	71	80	2	NA	NA	L	ADAMTS9_V1_EQ	1	tims_23dec2207_Slot1-35_1_6901	NA	NA	NA	NA	NA	NA	NA	NA	NA	NA	NA	NA	NA	NA	NA	NA	NA	NA	NA	NA	NA	NA	NA	NA	NA	NA
sp|O75173|ATS4_HUMAN	VLPGSGAPAR	71	80	2	NA	NA	L	ADAMTS5_V2_WT	1	tims_23dec2208_Slot1-36_1_6902	NA	NA	NA	NA	NA	NA	NA	NA	NA	NA	NA	NA	NA	NA	NA	NA	NA	NA	NA	NA	NA	NA	NA	NA	NA	NA
sp|O75173|ATS4_HUMAN	VLPGSGAPAR	71	80	2	NA	NA	L	ADAMTS5_V2_EQ	1	tims_23dec2209_Slot1-37_1_6903	NA	NA	NA	NA	NA	NA	NA	NA	NA	NA	NA	NA	NA	NA	NA	NA	NA	NA	NA	NA	NA	NA	NA	NA	NA	NA
sp|O75173|ATS4_HUMAN	VLPGSGAPAR	71	80	2	NA	NA	L	ADAMTS9_V2_WT	1	tims_23dec2210_Slot1-38_1_6904	NA	NA	NA	NA	NA	NA	NA	NA	NA	NA	NA	NA	NA	NA	NA	NA	NA	NA	NA	NA	NA	NA	NA	NA	NA	NA
sp|O75173|ATS4_HUMAN	VLPGSGAPAR	71	80	2	NA	NA	L	ADAMTS9_V2_EQ	1	tims_23dec2211_Slot1-39_1_6905	NA	NA	NA	NA	NA	NA	NA	NA	NA	NA	NA	NA	NA	NA	NA	NA	NA	NA	NA	NA	NA	NA	NA	NA	NA	NA
sp|O75173|ATS4_HUMAN	VLPGSGAPAR	71	80	2	NA	NA	L	ADAMTS4_V2_WT	1	tims_24oct0902_Slot1-19_1_9357	NA	NA	NA	NA	NA	NA	NA	NA	NA	NA	NA	NA	NA	NA	NA	NA	NA	NA	NA	NA	NA	NA	NA	NA	NA	NA
sp|O75173|ATS4_HUMAN	VLPGSGAPAR	71	80	2	NA	NA	L	ADAMTS4_V2_EQ	1	tims_24oct0903_Slot1-20_1_9358	NA	NA	NA	NA	NA	NA	NA	NA	NA	NA	NA	NA	NA	NA	NA	NA	NA	NA	NA	NA	NA	NA	NA	NA	NA	NA
sp|O75173|ATS4_HUMAN	RKSPASGQGPMC[57.0215]NVK	183	197	3	NA	NA	L	ADAMTS9_BGN_WT	1	tims_23dec2202_Slot1-30_1_6896	NA	NA	NA	NA	NA	NA	NA	NA	NA	NA	NA	NA	NA	NA	NA	NA	NA	NA	NA	NA	NA	NA	NA	NA	NA	NA
sp|O75173|ATS4_HUMAN	RKSPASGQGPMC[57.0215]NVK	183	197	3	NA	NA	L	ADAMTS9_BGN_EQ	1	tims_23dec2203_Slot1-31_1_6897	NA	NA	NA	NA	NA	NA	NA	NA	NA	NA	NA	NA	NA	NA	NA	NA	NA	NA	NA	NA	NA	NA	NA	NA	NA	NA
sp|O75173|ATS4_HUMAN	RKSPASGQGPMC[57.0215]NVK	183	197	3	NA	NA	L	ADAMTS1_V2_WT	1	tims_23dec2204_Slot1-32_1_6898	NA	NA	NA	NA	NA	NA	NA	NA	NA	NA	NA	NA	NA	NA	NA	NA	NA	NA	NA	NA	NA	NA	NA	NA	NA	NA
sp|O75173|ATS4_HUMAN	RKSPASGQGPMC[57.0215]NVK	183	197	3	NA	NA	L	ADAMTS1_V2_EQ	1	tims_23dec2205_Slot1-33_1_6899	NA	NA	NA	NA	NA	NA	NA	NA	NA	NA	NA	NA	NA	NA	NA	NA	NA	NA	NA	NA	NA	NA	NA	NA	NA	NA
sp|O75173|ATS4_HUMAN	RKSPASGQGPMC[57.0215]NVK	183	197	3	NA	NA	L	ADAMTS9_V1_WT	1	tims_23dec2206_Slot1-34_1_6900	NA	NA	NA	NA	NA	NA	NA	NA	NA	NA	NA	NA	NA	NA	NA	NA	NA	NA	NA	NA	NA	NA	NA	NA	NA	NA
sp|O75173|ATS4_HUMAN	RKSPASGQGPMC[57.0215]NVK	183	197	3	NA	NA	L	ADAMTS9_V1_EQ	1	tims_23dec2207_Slot1-35_1_6901	NA	NA	NA	NA	NA	NA	NA	NA	NA	NA	NA	NA	NA	NA	NA	NA	NA	NA	NA	NA	NA	NA	NA	NA	NA	NA
sp|O75173|ATS4_HUMAN	RKSPASGQGPMC[57.0215]NVK	183	197	3	NA	NA	L	ADAMTS5_V2_WT	1	tims_23dec2208_Slot1-36_1_6902	NA	NA	NA	NA	NA	NA	NA	NA	NA	NA	NA	NA	NA	NA	NA	NA	NA	NA	NA	NA	NA	NA	NA	NA	NA	NA
sp|O75173|ATS4_HUMAN	RKSPASGQGPMC[57.0215]NVK	183	197	3	NA	NA	L	ADAMTS5_V2_EQ	1	tims_23dec2209_Slot1-37_1_6903	NA	NA	NA	NA	NA	NA	NA	NA	NA	NA	NA	NA	NA	NA	NA	NA	NA	NA	NA	NA	NA	NA	NA	NA	NA	NA
sp|O75173|ATS4_HUMAN	RKSPASGQGPMC[57.0215]NVK	183	197	3	NA	NA	L	ADAMTS9_V2_WT	1	tims_23dec2210_Slot1-38_1_6904	NA	NA	NA	NA	NA	NA	NA	NA	NA	NA	NA	NA	NA	NA	NA	NA	NA	NA	NA	NA	NA	NA	NA	NA	NA	NA
sp|O75173|ATS4_HUMAN	RKSPASGQGPMC[57.0215]NVK	183	197	3	NA	NA	L	ADAMTS9_V2_EQ	1	tims_23dec2211_Slot1-39_1_6905	NA	NA	NA	NA	NA	NA	NA	NA	NA	NA	NA	NA	NA	NA	NA	NA	NA	NA	NA	NA	NA	NA	NA	NA	NA	NA
sp|O75173|ATS4_HUMAN	RKSPASGQGPMC[57.0215]NVK	183	197	3	NA	NA	L	ADAMTS4_V2_WT	1	tims_24oct0902_Slot1-19_1_9357	835940	RKSPASGQGPMC(1)NVK	NA	NA	NA	NA	NA	NA	NA	NA	NA	NA	NA	NA	NA	NA	NA	NA	NA	NA	NA	NA	NA	NA	NA	NA
sp|O75173|ATS4_HUMAN	RKSPASGQGPMC[57.0215]NVK	183	197	3	NA	NA	L	ADAMTS4_V2_EQ	1	tims_24oct0903_Slot1-20_1_9358	NA	NA	NA	NA	NA	NA	NA	NA	NA	NA	NA	NA	NA	NA	NA	NA	NA	NA	NA	NA	NA	NA	NA	NA	NA	NA
sp|O75173|ATS4_HUMAN	RKSPASGQGP[15.9949]MC[57.0215]NVK	183	197	3	NA	NA	L	ADAMTS9_BGN_WT	1	tims_23dec2202_Slot1-30_1_6896	NA	NA	NA	NA	NA	NA	NA	NA	NA	NA	NA	NA	NA	NA	NA	NA	NA	NA	NA	NA	NA	NA	NA	NA	NA	NA
sp|O75173|ATS4_HUMAN	RKSPASGQGP[15.9949]MC[57.0215]NVK	183	197	3	NA	NA	L	ADAMTS9_BGN_EQ	1	tims_23dec2203_Slot1-31_1_6897	NA	NA	NA	NA	NA	NA	NA	NA	NA	NA	NA	NA	NA	NA	NA	NA	NA	NA	NA	NA	NA	NA	NA	NA	NA	NA
sp|O75173|ATS4_HUMAN	RKSPASGQGP[15.9949]MC[57.0215]NVK	183	197	3	NA	NA	L	ADAMTS1_V2_WT	1	tims_23dec2204_Slot1-32_1_6898	NA	NA	NA	NA	NA	NA	NA	NA	NA	NA	NA	NA	NA	NA	NA	NA	NA	NA	NA	NA	NA	NA	NA	NA	NA	NA
sp|O75173|ATS4_HUMAN	RKSPASGQGP[15.9949]MC[57.0215]NVK	183	197	3	NA	NA	L	ADAMTS1_V2_EQ	1	tims_23dec2205_Slot1-33_1_6899	NA	NA	NA	NA	NA	NA	NA	NA	NA	NA	NA	NA	NA	NA	NA	NA	NA	NA	NA	NA	NA	NA	NA	NA	NA	NA
sp|O75173|ATS4_HUMAN	RKSPASGQGP[15.9949]MC[57.0215]NVK	183	197	3	NA	NA	L	ADAMTS9_V1_WT	1	tims_23dec2206_Slot1-34_1_6900	NA	NA	NA	NA	NA	NA	NA	NA	NA	NA	NA	NA	NA	NA	NA	NA	NA	NA	NA	NA	NA	NA	NA	NA	NA	NA
sp|O75173|ATS4_HUMAN	RKSPASGQGP[15.9949]MC[57.0215]NVK	183	197	3	NA	NA	L	ADAMTS9_V1_EQ	1	tims_23dec2207_Slot1-35_1_6901	NA	NA	NA	NA	NA	NA	NA	NA	NA	NA	NA	NA	NA	NA	NA	NA	NA	NA	NA	NA	NA	NA	NA	NA	NA	NA
sp|O75173|ATS4_HUMAN	RKSPASGQGP[15.9949]MC[57.0215]NVK	183	197	3	NA	NA	L	ADAMTS5_V2_WT	1	tims_23dec2208_Slot1-36_1_6902	NA	NA	NA	NA	NA	NA	NA	NA	NA	NA	NA	NA	NA	NA	NA	NA	NA	NA	NA	NA	NA	NA	NA	NA	NA	NA
sp|O75173|ATS4_HUMAN	RKSPASGQGP[15.9949]MC[57.0215]NVK	183	197	3	NA	NA	L	ADAMTS5_V2_EQ	1	tims_23dec2209_Slot1-37_1_6903	NA	NA	NA	NA	NA	NA	NA	NA	NA	NA	NA	NA	NA	NA	NA	NA	NA	NA	NA	NA	NA	NA	NA	NA	NA	NA
sp|O75173|ATS4_HUMAN	RKSPASGQGP[15.9949]MC[57.0215]NVK	183	197	3	NA	NA	L	ADAMTS9_V2_WT	1	tims_23dec2210_Slot1-38_1_6904	NA	NA	NA	NA	NA	NA	NA	NA	NA	NA	NA	NA	NA	NA	NA	NA	NA	NA	NA	NA	NA	NA	NA	NA	NA	NA
sp|O75173|ATS4_HUMAN	RKSPASGQGP[15.9949]MC[57.0215]NVK	183	197	3	NA	NA	L	ADAMTS9_V2_EQ	1	tims_23dec2211_Slot1-39_1_6905	NA	NA	NA	NA	NA	NA	NA	NA	NA	NA	NA	NA	NA	NA	NA	NA	NA	NA	NA	NA	NA	NA	NA	NA	NA	NA
sp|O75173|ATS4_HUMAN	RKSPASGQGP[15.9949]MC[57.0215]NVK	183	197	3	NA	NA	L	ADAMTS4_V2_WT	1	tims_24oct0902_Slot1-19_1_9357	104511	RKSPASGQGPMC(1)NVK	RKSPASGQGP(1)MCNVK	NA	NA	NA	NA	NA	NA	NA	NA	NA	NA	NA	NA	NA	NA	NA	NA	NA	NA	NA	NA	NA	NA	NA
sp|O75173|ATS4_HUMAN	RKSPASGQGP[15.9949]MC[57.0215]NVK	183	197	3	NA	NA	L	ADAMTS4_V2_EQ	1	tims_24oct0903_Slot1-20_1_9358	NA	NA	NA	NA	NA	NA	NA	NA	NA	NA	NA	NA	NA	NA	NA	NA	NA	NA	NA	NA	NA	NA	NA	NA	NA	NA
sp|O75173|ATS4_HUMAN	HC[57.0215]PQLPPPC[57.0215]AALWC[57.0215]SGHLNGHAMC[57.0215]QTK	459	485	3	NA	NA	L	ADAMTS9_BGN_WT	1	tims_23dec2202_Slot1-30_1_6896	NA	NA	NA	NA	NA	NA	NA	NA	NA	NA	NA	NA	NA	NA	NA	NA	NA	NA	NA	NA	NA	NA	NA	NA	NA	NA
sp|O75173|ATS4_HUMAN	HC[57.0215]PQLPPPC[57.0215]AALWC[57.0215]SGHLNGHAMC[57.0215]QTK	459	485	3	NA	NA	L	ADAMTS9_BGN_EQ	1	tims_23dec2203_Slot1-31_1_6897	NA	NA	NA	NA	NA	NA	NA	NA	NA	NA	NA	NA	NA	NA	NA	NA	NA	NA	NA	NA	NA	NA	NA	NA	NA	NA
sp|O75173|ATS4_HUMAN	HC[57.0215]PQLPPPC[57.0215]AALWC[57.0215]SGHLNGHAMC[57.0215]QTK	459	485	3	NA	NA	L	ADAMTS1_V2_WT	1	tims_23dec2204_Slot1-32_1_6898	NA	NA	NA	NA	NA	NA	NA	NA	NA	NA	NA	NA	NA	NA	NA	NA	NA	NA	NA	NA	NA	NA	NA	NA	NA	NA
sp|O75173|ATS4_HUMAN	HC[57.0215]PQLPPPC[57.0215]AALWC[57.0215]SGHLNGHAMC[57.0215]QTK	459	485	3	NA	NA	L	ADAMTS1_V2_EQ	1	tims_23dec2205_Slot1-33_1_6899	NA	NA	NA	NA	NA	NA	NA	NA	NA	NA	NA	NA	NA	NA	NA	NA	NA	NA	NA	NA	NA	NA	NA	NA	NA	NA
sp|O75173|ATS4_HUMAN	HC[57.0215]PQLPPPC[57.0215]AALWC[57.0215]SGHLNGHAMC[57.0215]QTK	459	485	3	NA	NA	L	ADAMTS9_V1_WT	1	tims_23dec2206_Slot1-34_1_6900	NA	NA	NA	NA	NA	NA	NA	NA	NA	NA	NA	NA	NA	NA	NA	NA	NA	NA	NA	NA	NA	NA	NA	NA	NA	NA
sp|O75173|ATS4_HUMAN	HC[57.0215]PQLPPPC[57.0215]AALWC[57.0215]SGHLNGHAMC[57.0215]QTK	459	485	3	NA	NA	L	ADAMTS9_V1_EQ	1	tims_23dec2207_Slot1-35_1_6901	NA	NA	NA	NA	NA	NA	NA	NA	NA	NA	NA	NA	NA	NA	NA	NA	NA	NA	NA	NA	NA	NA	NA	NA	NA	NA
sp|O75173|ATS4_HUMAN	HC[57.0215]PQLPPPC[57.0215]AALWC[57.0215]SGHLNGHAMC[57.0215]QTK	459	485	3	NA	NA	L	ADAMTS5_V2_WT	1	tims_23dec2208_Slot1-36_1_6902	NA	NA	NA	NA	NA	NA	NA	NA	NA	NA	NA	NA	NA	NA	NA	NA	NA	NA	NA	NA	NA	NA	NA	NA	NA	NA
sp|O75173|ATS4_HUMAN	HC[57.0215]PQLPPPC[57.0215]AALWC[57.0215]SGHLNGHAMC[57.0215]QTK	459	485	3	NA	NA	L	ADAMTS5_V2_EQ	1	tims_23dec2209_Slot1-37_1_6903	NA	NA	NA	NA	NA	NA	NA	NA	NA	NA	NA	NA	NA	NA	NA	NA	NA	NA	NA	NA	NA	NA	NA	NA	NA	NA
sp|O75173|ATS4_HUMAN	HC[57.0215]PQLPPPC[57.0215]AALWC[57.0215]SGHLNGHAMC[57.0215]QTK	459	485	3	NA	NA	L	ADAMTS9_V2_WT	1	tims_23dec2210_Slot1-38_1_6904	NA	NA	NA	NA	NA	NA	NA	NA	NA	NA	NA	NA	NA	NA	NA	NA	NA	NA	NA	NA	NA	NA	NA	NA	NA	NA
sp|O75173|ATS4_HUMAN	HC[57.0215]PQLPPPC[57.0215]AALWC[57.0215]SGHLNGHAMC[57.0215]QTK	459	485	3	NA	NA	L	ADAMTS9_V2_EQ	1	tims_23dec2211_Slot1-39_1_6905	NA	NA	NA	NA	NA	NA	NA	NA	NA	NA	NA	NA	NA	NA	NA	NA	NA	NA	NA	NA	NA	NA	NA	NA	NA	NA
sp|O75173|ATS4_HUMAN	HC[57.0215]PQLPPPC[57.0215]AALWC[57.0215]SGHLNGHAMC[57.0215]QTK	459	485	3	NA	NA	L	ADAMTS4_V2_WT	1	tims_24oct0902_Slot1-19_1_9357	9461.73	HC(1)PQLPPPC(1)AALWC(1)SGHLNGHAMC(1)QTK	NA	NA	NA	NA	NA	NA	NA	NA	NA	NA	NA	NA	NA	NA	NA	NA	NA	NA	NA	NA	NA	NA	NA	NA
sp|O75173|ATS4_HUMAN	HC[57.0215]PQLPPPC[57.0215]AALWC[57.0215]SGHLNGHAMC[57.0215]QTK	459	485	3	NA	NA	L	ADAMTS4_V2_EQ	1	tims_24oct0903_Slot1-20_1_9358	NA	NA	NA	NA	NA	NA	NA	NA	NA	NA	NA	NA	NA	NA	NA	NA	NA	NA	NA	NA	NA	NA	NA	NA	NA	NA
sp|O75173|ATS4_HUMAN	HC[57.0215]PQLPPPC[57.0215]AALWC[57.0215]SGHLNGHAMC[57.0215]QTK	459	485	4	NA	NA	L	ADAMTS9_BGN_WT	1	tims_23dec2202_Slot1-30_1_6896	NA	NA	NA	NA	NA	NA	NA	NA	NA	NA	NA	NA	NA	NA	NA	NA	NA	NA	NA	NA	NA	NA	NA	NA	NA	NA
sp|O75173|ATS4_HUMAN	HC[57.0215]PQLPPPC[57.0215]AALWC[57.0215]SGHLNGHAMC[57.0215]QTK	459	485	4	NA	NA	L	ADAMTS9_BGN_EQ	1	tims_23dec2203_Slot1-31_1_6897	NA	NA	NA	NA	NA	NA	NA	NA	NA	NA	NA	NA	NA	NA	NA	NA	NA	NA	NA	NA	NA	NA	NA	NA	NA	NA
sp|O75173|ATS4_HUMAN	HC[57.0215]PQLPPPC[57.0215]AALWC[57.0215]SGHLNGHAMC[57.0215]QTK	459	485	4	NA	NA	L	ADAMTS1_V2_WT	1	tims_23dec2204_Slot1-32_1_6898	NA	NA	NA	NA	NA	NA	NA	NA	NA	NA	NA	NA	NA	NA	NA	NA	NA	NA	NA	NA	NA	NA	NA	NA	NA	NA
sp|O75173|ATS4_HUMAN	HC[57.0215]PQLPPPC[57.0215]AALWC[57.0215]SGHLNGHAMC[57.0215]QTK	459	485	4	NA	NA	L	ADAMTS1_V2_EQ	1	tims_23dec2205_Slot1-33_1_6899	NA	NA	NA	NA	NA	NA	NA	NA	NA	NA	NA	NA	NA	NA	NA	NA	NA	NA	NA	NA	NA	NA	NA	NA	NA	NA
sp|O75173|ATS4_HUMAN	HC[57.0215]PQLPPPC[57.0215]AALWC[57.0215]SGHLNGHAMC[57.0215]QTK	459	485	4	NA	NA	L	ADAMTS9_V1_WT	1	tims_23dec2206_Slot1-34_1_6900	NA	NA	NA	NA	NA	NA	NA	NA	NA	NA	NA	NA	NA	NA	NA	NA	NA	NA	NA	NA	NA	NA	NA	NA	NA	NA
sp|O75173|ATS4_HUMAN	HC[57.0215]PQLPPPC[57.0215]AALWC[57.0215]SGHLNGHAMC[57.0215]QTK	459	485	4	NA	NA	L	ADAMTS9_V1_EQ	1	tims_23dec2207_Slot1-35_1_6901	NA	NA	NA	NA	NA	NA	NA	NA	NA	NA	NA	NA	NA	NA	NA	NA	NA	NA	NA	NA	NA	NA	NA	NA	NA	NA
sp|O75173|ATS4_HUMAN	HC[57.0215]PQLPPPC[57.0215]AALWC[57.0215]SGHLNGHAMC[57.0215]QTK	459	485	4	NA	NA	L	ADAMTS5_V2_WT	1	tims_23dec2208_Slot1-36_1_6902	NA	NA	NA	NA	NA	NA	NA	NA	NA	NA	NA	NA	NA	NA	NA	NA	NA	NA	NA	NA	NA	NA	NA	NA	NA	NA
sp|O75173|ATS4_HUMAN	HC[57.0215]PQLPPPC[57.0215]AALWC[57.0215]SGHLNGHAMC[57.0215]QTK	459	485	4	NA	NA	L	ADAMTS5_V2_EQ	1	tims_23dec2209_Slot1-37_1_6903	NA	NA	NA	NA	NA	NA	NA	NA	NA	NA	NA	NA	NA	NA	NA	NA	NA	NA	NA	NA	NA	NA	NA	NA	NA	NA
sp|O75173|ATS4_HUMAN	HC[57.0215]PQLPPPC[57.0215]AALWC[57.0215]SGHLNGHAMC[57.0215]QTK	459	485	4	NA	NA	L	ADAMTS9_V2_WT	1	tims_23dec2210_Slot1-38_1_6904	NA	NA	NA	NA	NA	NA	NA	NA	NA	NA	NA	NA	NA	NA	NA	NA	NA	NA	NA	NA	NA	NA	NA	NA	NA	NA
sp|O75173|ATS4_HUMAN	HC[57.0215]PQLPPPC[57.0215]AALWC[57.0215]SGHLNGHAMC[57.0215]QTK	459	485	4	NA	NA	L	ADAMTS9_V2_EQ	1	tims_23dec2211_Slot1-39_1_6905	NA	NA	NA	NA	NA	NA	NA	NA	NA	NA	NA	NA	NA	NA	NA	NA	NA	NA	NA	NA	NA	NA	NA	NA	NA	NA
sp|O75173|ATS4_HUMAN	HC[57.0215]PQLPPPC[57.0215]AALWC[57.0215]SGHLNGHAMC[57.0215]QTK	459	485	4	NA	NA	L	ADAMTS4_V2_WT	1	tims_24oct0902_Slot1-19_1_9357	161968	HC(1)PQLPPPC(1)AALWC(1)SGHLNGHAMC(1)QTK	NA	NA	NA	NA	NA	NA	NA	NA	NA	NA	NA	NA	NA	NA	NA	NA	NA	NA	NA	NA	NA	NA	NA	NA
sp|O75173|ATS4_HUMAN	HC[57.0215]PQLPPPC[57.0215]AALWC[57.0215]SGHLNGHAMC[57.0215]QTK	459	485	4	NA	NA	L	ADAMTS4_V2_EQ	1	tims_24oct0903_Slot1-20_1_9358	NA	NA	NA	NA	NA	NA	NA	NA	NA	NA	NA	NA	NA	NA	NA	NA	NA	NA	NA	NA	NA	NA	NA	NA	NA	NA
sp|O75173|ATS4_HUMAN	HC[57.0215]PQLPPPC[57.0215]AALWC[57.0215]SGHLNGHAMC[57.0215]QTK	459	485	5	NA	NA	L	ADAMTS9_BGN_WT	1	tims_23dec2202_Slot1-30_1_6896	NA	NA	NA	NA	NA	NA	NA	NA	NA	NA	NA	NA	NA	NA	NA	NA	NA	NA	NA	NA	NA	NA	NA	NA	NA	NA
sp|O75173|ATS4_HUMAN	HC[57.0215]PQLPPPC[57.0215]AALWC[57.0215]SGHLNGHAMC[57.0215]QTK	459	485	5	NA	NA	L	ADAMTS9_BGN_EQ	1	tims_23dec2203_Slot1-31_1_6897	NA	NA	NA	NA	NA	NA	NA	NA	NA	NA	NA	NA	NA	NA	NA	NA	NA	NA	NA	NA	NA	NA	NA	NA	NA	NA
sp|O75173|ATS4_HUMAN	HC[57.0215]PQLPPPC[57.0215]AALWC[57.0215]SGHLNGHAMC[57.0215]QTK	459	485	5	NA	NA	L	ADAMTS1_V2_WT	1	tims_23dec2204_Slot1-32_1_6898	NA	NA	NA	NA	NA	NA	NA	NA	NA	NA	NA	NA	NA	NA	NA	NA	NA	NA	NA	NA	NA	NA	NA	NA	NA	NA
sp|O75173|ATS4_HUMAN	HC[57.0215]PQLPPPC[57.0215]AALWC[57.0215]SGHLNGHAMC[57.0215]QTK	459	485	5	NA	NA	L	ADAMTS1_V2_EQ	1	tims_23dec2205_Slot1-33_1_6899	NA	NA	NA	NA	NA	NA	NA	NA	NA	NA	NA	NA	NA	NA	NA	NA	NA	NA	NA	NA	NA	NA	NA	NA	NA	NA
sp|O75173|ATS4_HUMAN	HC[57.0215]PQLPPPC[57.0215]AALWC[57.0215]SGHLNGHAMC[57.0215]QTK	459	485	5	NA	NA	L	ADAMTS9_V1_WT	1	tims_23dec2206_Slot1-34_1_6900	NA	NA	NA	NA	NA	NA	NA	NA	NA	NA	NA	NA	NA	NA	NA	NA	NA	NA	NA	NA	NA	NA	NA	NA	NA	NA
sp|O75173|ATS4_HUMAN	HC[57.0215]PQLPPPC[57.0215]AALWC[57.0215]SGHLNGHAMC[57.0215]QTK	459	485	5	NA	NA	L	ADAMTS9_V1_EQ	1	tims_23dec2207_Slot1-35_1_6901	NA	NA	NA	NA	NA	NA	NA	NA	NA	NA	NA	NA	NA	NA	NA	NA	NA	NA	NA	NA	NA	NA	NA	NA	NA	NA
sp|O75173|ATS4_HUMAN	HC[57.0215]PQLPPPC[57.0215]AALWC[57.0215]SGHLNGHAMC[57.0215]QTK	459	485	5	NA	NA	L	ADAMTS5_V2_WT	1	tims_23dec2208_Slot1-36_1_6902	NA	NA	NA	NA	NA	NA	NA	NA	NA	NA	NA	NA	NA	NA	NA	NA	NA	NA	NA	NA	NA	NA	NA	NA	NA	NA
sp|O75173|ATS4_HUMAN	HC[57.0215]PQLPPPC[57.0215]AALWC[57.0215]SGHLNGHAMC[57.0215]QTK	459	485	5	NA	NA	L	ADAMTS5_V2_EQ	1	tims_23dec2209_Slot1-37_1_6903	NA	NA	NA	NA	NA	NA	NA	NA	NA	NA	NA	NA	NA	NA	NA	NA	NA	NA	NA	NA	NA	NA	NA	NA	NA	NA
sp|O75173|ATS4_HUMAN	HC[57.0215]PQLPPPC[57.0215]AALWC[57.0215]SGHLNGHAMC[57.0215]QTK	459	485	5	NA	NA	L	ADAMTS9_V2_WT	1	tims_23dec2210_Slot1-38_1_6904	NA	NA	NA	NA	NA	NA	NA	NA	NA	NA	NA	NA	NA	NA	NA	NA	NA	NA	NA	NA	NA	NA	NA	NA	NA	NA
sp|O75173|ATS4_HUMAN	HC[57.0215]PQLPPPC[57.0215]AALWC[57.0215]SGHLNGHAMC[57.0215]QTK	459	485	5	NA	NA	L	ADAMTS9_V2_EQ	1	tims_23dec2211_Slot1-39_1_6905	NA	NA	NA	NA	NA	NA	NA	NA	NA	NA	NA	NA	NA	NA	NA	NA	NA	NA	NA	NA	NA	NA	NA	NA	NA	NA
sp|O75173|ATS4_HUMAN	HC[57.0215]PQLPPPC[57.0215]AALWC[57.0215]SGHLNGHAMC[57.0215]QTK	459	485	5	NA	NA	L	ADAMTS4_V2_WT	1	tims_24oct0902_Slot1-19_1_9357	5487.07	HC(1)PQLPPPC(1)AALWC(1)SGHLNGHAMC(1)QTK	NA	NA	NA	NA	NA	NA	NA	NA	NA	NA	NA	NA	NA	NA	NA	NA	NA	NA	NA	NA	NA	NA	NA	NA
sp|O75173|ATS4_HUMAN	HC[57.0215]PQLPPPC[57.0215]AALWC[57.0215]SGHLNGHAMC[57.0215]QTK	459	485	5	NA	NA	L	ADAMTS4_V2_EQ	1	tims_24oct0903_Slot1-20_1_9358	NA	NA	NA	NA	NA	NA	NA	NA	NA	NA	NA	NA	NA	NA	NA	NA	NA	NA	NA	NA	NA	NA	NA	NA	NA	NA
sp|O75173|ATS4_HUMAN	LTC[57.0215]QAQALGYYYVLEP[15.9949]RVVDGTPC[57.0215]SPDSSSVC[57.0215]VQGR	621	656	3	NA	NA	L	ADAMTS9_BGN_WT	1	tims_23dec2202_Slot1-30_1_6896	NA	NA	NA	NA	NA	NA	NA	NA	NA	NA	NA	NA	NA	NA	NA	NA	NA	NA	NA	NA	NA	NA	NA	NA	NA	NA
sp|O75173|ATS4_HUMAN	LTC[57.0215]QAQALGYYYVLEP[15.9949]RVVDGTPC[57.0215]SPDSSSVC[57.0215]VQGR	621	656	3	NA	NA	L	ADAMTS9_BGN_EQ	1	tims_23dec2203_Slot1-31_1_6897	NA	NA	NA	NA	NA	NA	NA	NA	NA	NA	NA	NA	NA	NA	NA	NA	NA	NA	NA	NA	NA	NA	NA	NA	NA	NA
sp|O75173|ATS4_HUMAN	LTC[57.0215]QAQALGYYYVLEP[15.9949]RVVDGTPC[57.0215]SPDSSSVC[57.0215]VQGR	621	656	3	NA	NA	L	ADAMTS1_V2_WT	1	tims_23dec2204_Slot1-32_1_6898	NA	NA	NA	NA	NA	NA	NA	NA	NA	NA	NA	NA	NA	NA	NA	NA	NA	NA	NA	NA	NA	NA	NA	NA	NA	NA
sp|O75173|ATS4_HUMAN	LTC[57.0215]QAQALGYYYVLEP[15.9949]RVVDGTPC[57.0215]SPDSSSVC[57.0215]VQGR	621	656	3	NA	NA	L	ADAMTS1_V2_EQ	1	tims_23dec2205_Slot1-33_1_6899	NA	NA	NA	NA	NA	NA	NA	NA	NA	NA	NA	NA	NA	NA	NA	NA	NA	NA	NA	NA	NA	NA	NA	NA	NA	NA
sp|O75173|ATS4_HUMAN	LTC[57.0215]QAQALGYYYVLEP[15.9949]RVVDGTPC[57.0215]SPDSSSVC[57.0215]VQGR	621	656	3	NA	NA	L	ADAMTS9_V1_WT	1	tims_23dec2206_Slot1-34_1_6900	NA	NA	NA	NA	NA	NA	NA	NA	NA	NA	NA	NA	NA	NA	NA	NA	NA	NA	NA	NA	NA	NA	NA	NA	NA	NA
sp|O75173|ATS4_HUMAN	LTC[57.0215]QAQALGYYYVLEP[15.9949]RVVDGTPC[57.0215]SPDSSSVC[57.0215]VQGR	621	656	3	NA	NA	L	ADAMTS9_V1_EQ	1	tims_23dec2207_Slot1-35_1_6901	NA	NA	NA	NA	NA	NA	NA	NA	NA	NA	NA	NA	NA	NA	NA	NA	NA	NA	NA	NA	NA	NA	NA	NA	NA	NA
sp|O75173|ATS4_HUMAN	LTC[57.0215]QAQALGYYYVLEP[15.9949]RVVDGTPC[57.0215]SPDSSSVC[57.0215]VQGR	621	656	3	NA	NA	L	ADAMTS5_V2_WT	1	tims_23dec2208_Slot1-36_1_6902	NA	NA	NA	NA	NA	NA	NA	NA	NA	NA	NA	NA	NA	NA	NA	NA	NA	NA	NA	NA	NA	NA	NA	NA	NA	NA
sp|O75173|ATS4_HUMAN	LTC[57.0215]QAQALGYYYVLEP[15.9949]RVVDGTPC[57.0215]SPDSSSVC[57.0215]VQGR	621	656	3	NA	NA	L	ADAMTS5_V2_EQ	1	tims_23dec2209_Slot1-37_1_6903	NA	NA	NA	NA	NA	NA	NA	NA	NA	NA	NA	NA	NA	NA	NA	NA	NA	NA	NA	NA	NA	NA	NA	NA	NA	NA
sp|O75173|ATS4_HUMAN	LTC[57.0215]QAQALGYYYVLEP[15.9949]RVVDGTPC[57.0215]SPDSSSVC[57.0215]VQGR	621	656	3	NA	NA	L	ADAMTS9_V2_WT	1	tims_23dec2210_Slot1-38_1_6904	NA	NA	NA	NA	NA	NA	NA	NA	NA	NA	NA	NA	NA	NA	NA	NA	NA	NA	NA	NA	NA	NA	NA	NA	NA	NA
sp|O75173|ATS4_HUMAN	LTC[57.0215]QAQALGYYYVLEP[15.9949]RVVDGTPC[57.0215]SPDSSSVC[57.0215]VQGR	621	656	3	NA	NA	L	ADAMTS9_V2_EQ	1	tims_23dec2211_Slot1-39_1_6905	NA	NA	NA	NA	NA	NA	NA	NA	NA	NA	NA	NA	NA	NA	NA	NA	NA	NA	NA	NA	NA	NA	NA	NA	NA	NA
sp|O75173|ATS4_HUMAN	LTC[57.0215]QAQALGYYYVLEP[15.9949]RVVDGTPC[57.0215]SPDSSSVC[57.0215]VQGR	621	656	3	NA	NA	L	ADAMTS4_V2_WT	1	tims_24oct0902_Slot1-19_1_9357	238582	LTC(1)QAQALGYYYVLEPRVVDGTPC(1)SPDSSSVC(1)VQGR	LTCQAQALGYYYVLEP(1)RVVDGTPCSPDSSSVCVQGR	NA	NA	NA	NA	NA	NA	NA	NA	NA	NA	NA	NA	NA	NA	NA	NA	NA	NA	NA	NA	NA	NA	NA
sp|O75173|ATS4_HUMAN	LTC[57.0215]QAQALGYYYVLEP[15.9949]RVVDGTPC[57.0215]SPDSSSVC[57.0215]VQGR	621	656	3	NA	NA	L	ADAMTS4_V2_EQ	1	tims_24oct0903_Slot1-20_1_9358	NA	NA	NA	NA	NA	NA	NA	NA	NA	NA	NA	NA	NA	NA	NA	NA	NA	NA	NA	NA	NA	NA	NA	NA	NA	NA
sp|O75173|ATS4_HUMAN	FITDFLDNGYGHC[57.0215]LLDKPEAPLHLPVTFPGK	411	441	4	NA	NA	L	ADAMTS9_BGN_WT	1	tims_23dec2202_Slot1-30_1_6896	NA	NA	NA	NA	NA	NA	NA	NA	NA	NA	NA	NA	NA	NA	NA	NA	NA	NA	NA	NA	NA	NA	NA	NA	NA	NA
sp|O75173|ATS4_HUMAN	FITDFLDNGYGHC[57.0215]LLDKPEAPLHLPVTFPGK	411	441	4	NA	NA	L	ADAMTS9_BGN_EQ	1	tims_23dec2203_Slot1-31_1_6897	NA	NA	NA	NA	NA	NA	NA	NA	NA	NA	NA	NA	NA	NA	NA	NA	NA	NA	NA	NA	NA	NA	NA	NA	NA	NA
sp|O75173|ATS4_HUMAN	FITDFLDNGYGHC[57.0215]LLDKPEAPLHLPVTFPGK	411	441	4	NA	NA	L	ADAMTS1_V2_WT	1	tims_23dec2204_Slot1-32_1_6898	NA	NA	NA	NA	NA	NA	NA	NA	NA	NA	NA	NA	NA	NA	NA	NA	NA	NA	NA	NA	NA	NA	NA	NA	NA	NA
sp|O75173|ATS4_HUMAN	FITDFLDNGYGHC[57.0215]LLDKPEAPLHLPVTFPGK	411	441	4	NA	NA	L	ADAMTS1_V2_EQ	1	tims_23dec2205_Slot1-33_1_6899	NA	NA	NA	NA	NA	NA	NA	NA	NA	NA	NA	NA	NA	NA	NA	NA	NA	NA	NA	NA	NA	NA	NA	NA	NA	NA
sp|O75173|ATS4_HUMAN	FITDFLDNGYGHC[57.0215]LLDKPEAPLHLPVTFPGK	411	441	4	NA	NA	L	ADAMTS9_V1_WT	1	tims_23dec2206_Slot1-34_1_6900	NA	NA	NA	NA	NA	NA	NA	NA	NA	NA	NA	NA	NA	NA	NA	NA	NA	NA	NA	NA	NA	NA	NA	NA	NA	NA
sp|O75173|ATS4_HUMAN	FITDFLDNGYGHC[57.0215]LLDKPEAPLHLPVTFPGK	411	441	4	NA	NA	L	ADAMTS9_V1_EQ	1	tims_23dec2207_Slot1-35_1_6901	NA	NA	NA	NA	NA	NA	NA	NA	NA	NA	NA	NA	NA	NA	NA	NA	NA	NA	NA	NA	NA	NA	NA	NA	NA	NA
sp|O75173|ATS4_HUMAN	FITDFLDNGYGHC[57.0215]LLDKPEAPLHLPVTFPGK	411	441	4	NA	NA	L	ADAMTS5_V2_WT	1	tims_23dec2208_Slot1-36_1_6902	NA	NA	NA	NA	NA	NA	NA	NA	NA	NA	NA	NA	NA	NA	NA	NA	NA	NA	NA	NA	NA	NA	NA	NA	NA	NA
sp|O75173|ATS4_HUMAN	FITDFLDNGYGHC[57.0215]LLDKPEAPLHLPVTFPGK	411	441	4	NA	NA	L	ADAMTS5_V2_EQ	1	tims_23dec2209_Slot1-37_1_6903	NA	NA	NA	NA	NA	NA	NA	NA	NA	NA	NA	NA	NA	NA	NA	NA	NA	NA	NA	NA	NA	NA	NA	NA	NA	NA
sp|O75173|ATS4_HUMAN	FITDFLDNGYGHC[57.0215]LLDKPEAPLHLPVTFPGK	411	441	4	NA	NA	L	ADAMTS9_V2_WT	1	tims_23dec2210_Slot1-38_1_6904	NA	NA	NA	NA	NA	NA	NA	NA	NA	NA	NA	NA	NA	NA	NA	NA	NA	NA	NA	NA	NA	NA	NA	NA	NA	NA
sp|O75173|ATS4_HUMAN	FITDFLDNGYGHC[57.0215]LLDKPEAPLHLPVTFPGK	411	441	4	NA	NA	L	ADAMTS9_V2_EQ	1	tims_23dec2211_Slot1-39_1_6905	NA	NA	NA	NA	NA	NA	NA	NA	NA	NA	NA	NA	NA	NA	NA	NA	NA	NA	NA	NA	NA	NA	NA	NA	NA	NA
sp|O75173|ATS4_HUMAN	FITDFLDNGYGHC[57.0215]LLDKPEAPLHLPVTFPGK	411	441	4	NA	NA	L	ADAMTS4_V2_WT	1	tims_24oct0902_Slot1-19_1_9357	51466.1	FITDFLDNGYGHC(1)LLDKPEAPLHLPVTFPGK	NA	NA	NA	NA	NA	NA	NA	NA	NA	NA	NA	NA	NA	NA	NA	NA	NA	NA	NA	NA	NA	NA	NA	NA
sp|O75173|ATS4_HUMAN	FITDFLDNGYGHC[57.0215]LLDKPEAPLHLPVTFPGK	411	441	4	NA	NA	L	ADAMTS4_V2_EQ	1	tims_24oct0903_Slot1-20_1_9358	NA	NA	NA	NA	NA	NA	NA	NA	NA	NA	NA	NA	NA	NA	NA	NA	NA	NA	NA	NA	NA	NA	NA	NA	NA	NA
sp|O75173|ATS4_HUMAN	HC[57.0215]PQLPPPC[57.0215]AALWC[57.0215]SGHLNGHAMC[57.0215]QTKHSPWADGTPC[57.0215]GPAQAC[57.0215]MGGR	459	505	5	NA	NA	L	ADAMTS9_BGN_WT	1	tims_23dec2202_Slot1-30_1_6896	NA	NA	NA	NA	NA	NA	NA	NA	NA	NA	NA	NA	NA	NA	NA	NA	NA	NA	NA	NA	NA	NA	NA	NA	NA	NA
sp|O75173|ATS4_HUMAN	HC[57.0215]PQLPPPC[57.0215]AALWC[57.0215]SGHLNGHAMC[57.0215]QTKHSPWADGTPC[57.0215]GPAQAC[57.0215]MGGR	459	505	5	NA	NA	L	ADAMTS9_BGN_EQ	1	tims_23dec2203_Slot1-31_1_6897	NA	NA	NA	NA	NA	NA	NA	NA	NA	NA	NA	NA	NA	NA	NA	NA	NA	NA	NA	NA	NA	NA	NA	NA	NA	NA
sp|O75173|ATS4_HUMAN	HC[57.0215]PQLPPPC[57.0215]AALWC[57.0215]SGHLNGHAMC[57.0215]QTKHSPWADGTPC[57.0215]GPAQAC[57.0215]MGGR	459	505	5	NA	NA	L	ADAMTS1_V2_WT	1	tims_23dec2204_Slot1-32_1_6898	NA	NA	NA	NA	NA	NA	NA	NA	NA	NA	NA	NA	NA	NA	NA	NA	NA	NA	NA	NA	NA	NA	NA	NA	NA	NA
sp|O75173|ATS4_HUMAN	HC[57.0215]PQLPPPC[57.0215]AALWC[57.0215]SGHLNGHAMC[57.0215]QTKHSPWADGTPC[57.0215]GPAQAC[57.0215]MGGR	459	505	5	NA	NA	L	ADAMTS1_V2_EQ	1	tims_23dec2205_Slot1-33_1_6899	NA	NA	NA	NA	NA	NA	NA	NA	NA	NA	NA	NA	NA	NA	NA	NA	NA	NA	NA	NA	NA	NA	NA	NA	NA	NA
sp|O75173|ATS4_HUMAN	HC[57.0215]PQLPPPC[57.0215]AALWC[57.0215]SGHLNGHAMC[57.0215]QTKHSPWADGTPC[57.0215]GPAQAC[57.0215]MGGR	459	505	5	NA	NA	L	ADAMTS9_V1_WT	1	tims_23dec2206_Slot1-34_1_6900	NA	NA	NA	NA	NA	NA	NA	NA	NA	NA	NA	NA	NA	NA	NA	NA	NA	NA	NA	NA	NA	NA	NA	NA	NA	NA
sp|O75173|ATS4_HUMAN	HC[57.0215]PQLPPPC[57.0215]AALWC[57.0215]SGHLNGHAMC[57.0215]QTKHSPWADGTPC[57.0215]GPAQAC[57.0215]MGGR	459	505	5	NA	NA	L	ADAMTS9_V1_EQ	1	tims_23dec2207_Slot1-35_1_6901	NA	NA	NA	NA	NA	NA	NA	NA	NA	NA	NA	NA	NA	NA	NA	NA	NA	NA	NA	NA	NA	NA	NA	NA	NA	NA
sp|O75173|ATS4_HUMAN	HC[57.0215]PQLPPPC[57.0215]AALWC[57.0215]SGHLNGHAMC[57.0215]QTKHSPWADGTPC[57.0215]GPAQAC[57.0215]MGGR	459	505	5	NA	NA	L	ADAMTS5_V2_WT	1	tims_23dec2208_Slot1-36_1_6902	NA	NA	NA	NA	NA	NA	NA	NA	NA	NA	NA	NA	NA	NA	NA	NA	NA	NA	NA	NA	NA	NA	NA	NA	NA	NA
sp|O75173|ATS4_HUMAN	HC[57.0215]PQLPPPC[57.0215]AALWC[57.0215]SGHLNGHAMC[57.0215]QTKHSPWADGTPC[57.0215]GPAQAC[57.0215]MGGR	459	505	5	NA	NA	L	ADAMTS5_V2_EQ	1	tims_23dec2209_Slot1-37_1_6903	NA	NA	NA	NA	NA	NA	NA	NA	NA	NA	NA	NA	NA	NA	NA	NA	NA	NA	NA	NA	NA	NA	NA	NA	NA	NA
sp|O75173|ATS4_HUMAN	HC[57.0215]PQLPPPC[57.0215]AALWC[57.0215]SGHLNGHAMC[57.0215]QTKHSPWADGTPC[57.0215]GPAQAC[57.0215]MGGR	459	505	5	NA	NA	L	ADAMTS9_V2_WT	1	tims_23dec2210_Slot1-38_1_6904	NA	NA	NA	NA	NA	NA	NA	NA	NA	NA	NA	NA	NA	NA	NA	NA	NA	NA	NA	NA	NA	NA	NA	NA	NA	NA
sp|O75173|ATS4_HUMAN	HC[57.0215]PQLPPPC[57.0215]AALWC[57.0215]SGHLNGHAMC[57.0215]QTKHSPWADGTPC[57.0215]GPAQAC[57.0215]MGGR	459	505	5	NA	NA	L	ADAMTS9_V2_EQ	1	tims_23dec2211_Slot1-39_1_6905	NA	NA	NA	NA	NA	NA	NA	NA	NA	NA	NA	NA	NA	NA	NA	NA	NA	NA	NA	NA	NA	NA	NA	NA	NA	NA
sp|O75173|ATS4_HUMAN	HC[57.0215]PQLPPPC[57.0215]AALWC[57.0215]SGHLNGHAMC[57.0215]QTKHSPWADGTPC[57.0215]GPAQAC[57.0215]MGGR	459	505	5	NA	NA	L	ADAMTS4_V2_WT	1	tims_24oct0902_Slot1-19_1_9357	10617.8	HC(1)PQLPPPC(1)AALWC(1)SGHLNGHAMC(1)QTKHSPWADGTPC(1)GPAQAC(1)MGGR	NA	NA	NA	NA	NA	NA	NA	NA	NA	NA	NA	NA	NA	NA	NA	NA	NA	NA	NA	NA	NA	NA	NA	NA
sp|O75173|ATS4_HUMAN	HC[57.0215]PQLPPPC[57.0215]AALWC[57.0215]SGHLNGHAMC[57.0215]QTKHSPWADGTPC[57.0215]GPAQAC[57.0215]MGGR	459	505	5	NA	NA	L	ADAMTS4_V2_EQ	1	tims_24oct0903_Slot1-20_1_9358	NA	NA	NA	NA	NA	NA	NA	NA	NA	NA	NA	NA	NA	NA	NA	NA	NA	NA	NA	NA	NA	NA	NA	NA	NA	NA
sp|O75173|ATS4_HUMAN	FITDFLDNGYGHC[57.0215]LLDKPEAPLHLPVTFPGKDYDADR	411	447	4	NA	NA	L	ADAMTS9_BGN_WT	1	tims_23dec2202_Slot1-30_1_6896	NA	NA	NA	NA	NA	NA	NA	NA	NA	NA	NA	NA	NA	NA	NA	NA	NA	NA	NA	NA	NA	NA	NA	NA	NA	NA
sp|O75173|ATS4_HUMAN	FITDFLDNGYGHC[57.0215]LLDKPEAPLHLPVTFPGKDYDADR	411	447	4	NA	NA	L	ADAMTS9_BGN_EQ	1	tims_23dec2203_Slot1-31_1_6897	NA	NA	NA	NA	NA	NA	NA	NA	NA	NA	NA	NA	NA	NA	NA	NA	NA	NA	NA	NA	NA	NA	NA	NA	NA	NA
sp|O75173|ATS4_HUMAN	FITDFLDNGYGHC[57.0215]LLDKPEAPLHLPVTFPGKDYDADR	411	447	4	NA	NA	L	ADAMTS1_V2_WT	1	tims_23dec2204_Slot1-32_1_6898	NA	NA	NA	NA	NA	NA	NA	NA	NA	NA	NA	NA	NA	NA	NA	NA	NA	NA	NA	NA	NA	NA	NA	NA	NA	NA
sp|O75173|ATS4_HUMAN	FITDFLDNGYGHC[57.0215]LLDKPEAPLHLPVTFPGKDYDADR	411	447	4	NA	NA	L	ADAMTS1_V2_EQ	1	tims_23dec2205_Slot1-33_1_6899	NA	NA	NA	NA	NA	NA	NA	NA	NA	NA	NA	NA	NA	NA	NA	NA	NA	NA	NA	NA	NA	NA	NA	NA	NA	NA
sp|O75173|ATS4_HUMAN	FITDFLDNGYGHC[57.0215]LLDKPEAPLHLPVTFPGKDYDADR	411	447	4	NA	NA	L	ADAMTS9_V1_WT	1	tims_23dec2206_Slot1-34_1_6900	NA	NA	NA	NA	NA	NA	NA	NA	NA	NA	NA	NA	NA	NA	NA	NA	NA	NA	NA	NA	NA	NA	NA	NA	NA	NA
sp|O75173|ATS4_HUMAN	FITDFLDNGYGHC[57.0215]LLDKPEAPLHLPVTFPGKDYDADR	411	447	4	NA	NA	L	ADAMTS9_V1_EQ	1	tims_23dec2207_Slot1-35_1_6901	NA	NA	NA	NA	NA	NA	NA	NA	NA	NA	NA	NA	NA	NA	NA	NA	NA	NA	NA	NA	NA	NA	NA	NA	NA	NA
sp|O75173|ATS4_HUMAN	FITDFLDNGYGHC[57.0215]LLDKPEAPLHLPVTFPGKDYDADR	411	447	4	NA	NA	L	ADAMTS5_V2_WT	1	tims_23dec2208_Slot1-36_1_6902	NA	NA	NA	NA	NA	NA	NA	NA	NA	NA	NA	NA	NA	NA	NA	NA	NA	NA	NA	NA	NA	NA	NA	NA	NA	NA
sp|O75173|ATS4_HUMAN	FITDFLDNGYGHC[57.0215]LLDKPEAPLHLPVTFPGKDYDADR	411	447	4	NA	NA	L	ADAMTS5_V2_EQ	1	tims_23dec2209_Slot1-37_1_6903	NA	NA	NA	NA	NA	NA	NA	NA	NA	NA	NA	NA	NA	NA	NA	NA	NA	NA	NA	NA	NA	NA	NA	NA	NA	NA
sp|O75173|ATS4_HUMAN	FITDFLDNGYGHC[57.0215]LLDKPEAPLHLPVTFPGKDYDADR	411	447	4	NA	NA	L	ADAMTS9_V2_WT	1	tims_23dec2210_Slot1-38_1_6904	NA	NA	NA	NA	NA	NA	NA	NA	NA	NA	NA	NA	NA	NA	NA	NA	NA	NA	NA	NA	NA	NA	NA	NA	NA	NA
sp|O75173|ATS4_HUMAN	FITDFLDNGYGHC[57.0215]LLDKPEAPLHLPVTFPGKDYDADR	411	447	4	NA	NA	L	ADAMTS9_V2_EQ	1	tims_23dec2211_Slot1-39_1_6905	NA	NA	NA	NA	NA	NA	NA	NA	NA	NA	NA	NA	NA	NA	NA	NA	NA	NA	NA	NA	NA	NA	NA	NA	NA	NA
sp|O75173|ATS4_HUMAN	FITDFLDNGYGHC[57.0215]LLDKPEAPLHLPVTFPGKDYDADR	411	447	4	NA	NA	L	ADAMTS4_V2_WT	1	tims_24oct0902_Slot1-19_1_9357	39755.7	FITDFLDNGYGHC(1)LLDKPEAPLHLPVTFPGKDYDADR	NA	NA	NA	NA	NA	NA	NA	NA	NA	NA	NA	NA	NA	NA	NA	NA	NA	NA	NA	NA	NA	NA	NA	NA
sp|O75173|ATS4_HUMAN	FITDFLDNGYGHC[57.0215]LLDKPEAPLHLPVTFPGKDYDADR	411	447	4	NA	NA	L	ADAMTS4_V2_EQ	1	tims_24oct0903_Slot1-20_1_9358	NA	NA	NA	NA	NA	NA	NA	NA	NA	NA	NA	NA	NA	NA	NA	NA	NA	NA	NA	NA	NA	NA	NA	NA	NA	NA
sp|O75173|ATS4_HUMAN	HC[57.0215]PQLPPPC[57.0215]AALWC[57.0215]SGHLNGHAM[15.9949]C[57.0215]QTK	459	485	4	NA	NA	L	ADAMTS9_BGN_WT	1	tims_23dec2202_Slot1-30_1_6896	NA	NA	NA	NA	NA	NA	NA	NA	NA	NA	NA	NA	NA	NA	NA	NA	NA	NA	NA	NA	NA	NA	NA	NA	NA	NA
sp|O75173|ATS4_HUMAN	HC[57.0215]PQLPPPC[57.0215]AALWC[57.0215]SGHLNGHAM[15.9949]C[57.0215]QTK	459	485	4	NA	NA	L	ADAMTS9_BGN_EQ	1	tims_23dec2203_Slot1-31_1_6897	NA	NA	NA	NA	NA	NA	NA	NA	NA	NA	NA	NA	NA	NA	NA	NA	NA	NA	NA	NA	NA	NA	NA	NA	NA	NA
sp|O75173|ATS4_HUMAN	HC[57.0215]PQLPPPC[57.0215]AALWC[57.0215]SGHLNGHAM[15.9949]C[57.0215]QTK	459	485	4	NA	NA	L	ADAMTS1_V2_WT	1	tims_23dec2204_Slot1-32_1_6898	NA	NA	NA	NA	NA	NA	NA	NA	NA	NA	NA	NA	NA	NA	NA	NA	NA	NA	NA	NA	NA	NA	NA	NA	NA	NA
sp|O75173|ATS4_HUMAN	HC[57.0215]PQLPPPC[57.0215]AALWC[57.0215]SGHLNGHAM[15.9949]C[57.0215]QTK	459	485	4	NA	NA	L	ADAMTS1_V2_EQ	1	tims_23dec2205_Slot1-33_1_6899	NA	NA	NA	NA	NA	NA	NA	NA	NA	NA	NA	NA	NA	NA	NA	NA	NA	NA	NA	NA	NA	NA	NA	NA	NA	NA
sp|O75173|ATS4_HUMAN	HC[57.0215]PQLPPPC[57.0215]AALWC[57.0215]SGHLNGHAM[15.9949]C[57.0215]QTK	459	485	4	NA	NA	L	ADAMTS9_V1_WT	1	tims_23dec2206_Slot1-34_1_6900	NA	NA	NA	NA	NA	NA	NA	NA	NA	NA	NA	NA	NA	NA	NA	NA	NA	NA	NA	NA	NA	NA	NA	NA	NA	NA
sp|O75173|ATS4_HUMAN	HC[57.0215]PQLPPPC[57.0215]AALWC[57.0215]SGHLNGHAM[15.9949]C[57.0215]QTK	459	485	4	NA	NA	L	ADAMTS9_V1_EQ	1	tims_23dec2207_Slot1-35_1_6901	NA	NA	NA	NA	NA	NA	NA	NA	NA	NA	NA	NA	NA	NA	NA	NA	NA	NA	NA	NA	NA	NA	NA	NA	NA	NA
sp|O75173|ATS4_HUMAN	HC[57.0215]PQLPPPC[57.0215]AALWC[57.0215]SGHLNGHAM[15.9949]C[57.0215]QTK	459	485	4	NA	NA	L	ADAMTS5_V2_WT	1	tims_23dec2208_Slot1-36_1_6902	NA	NA	NA	NA	NA	NA	NA	NA	NA	NA	NA	NA	NA	NA	NA	NA	NA	NA	NA	NA	NA	NA	NA	NA	NA	NA
sp|O75173|ATS4_HUMAN	HC[57.0215]PQLPPPC[57.0215]AALWC[57.0215]SGHLNGHAM[15.9949]C[57.0215]QTK	459	485	4	NA	NA	L	ADAMTS5_V2_EQ	1	tims_23dec2209_Slot1-37_1_6903	NA	NA	NA	NA	NA	NA	NA	NA	NA	NA	NA	NA	NA	NA	NA	NA	NA	NA	NA	NA	NA	NA	NA	NA	NA	NA
sp|O75173|ATS4_HUMAN	HC[57.0215]PQLPPPC[57.0215]AALWC[57.0215]SGHLNGHAM[15.9949]C[57.0215]QTK	459	485	4	NA	NA	L	ADAMTS9_V2_WT	1	tims_23dec2210_Slot1-38_1_6904	NA	NA	NA	NA	NA	NA	NA	NA	NA	NA	NA	NA	NA	NA	NA	NA	NA	NA	NA	NA	NA	NA	NA	NA	NA	NA
sp|O75173|ATS4_HUMAN	HC[57.0215]PQLPPPC[57.0215]AALWC[57.0215]SGHLNGHAM[15.9949]C[57.0215]QTK	459	485	4	NA	NA	L	ADAMTS9_V2_EQ	1	tims_23dec2211_Slot1-39_1_6905	NA	NA	NA	NA	NA	NA	NA	NA	NA	NA	NA	NA	NA	NA	NA	NA	NA	NA	NA	NA	NA	NA	NA	NA	NA	NA
sp|O75173|ATS4_HUMAN	HC[57.0215]PQLPPPC[57.0215]AALWC[57.0215]SGHLNGHAM[15.9949]C[57.0215]QTK	459	485	4	NA	NA	L	ADAMTS4_V2_WT	1	tims_24oct0902_Slot1-19_1_9357	7849.19	HC(1)PQLPPPC(1)AALWC(1)SGHLNGHAMC(1)QTK	NA	NA	NA	HCPQLPPPCAALWCSGHLNGHAM(1)CQTK	NA	NA	NA	NA	NA	NA	NA	NA	NA	NA	NA	NA	NA	NA	NA	NA	NA	NA	NA	NA
sp|O75173|ATS4_HUMAN	HC[57.0215]PQLPPPC[57.0215]AALWC[57.0215]SGHLNGHAM[15.9949]C[57.0215]QTK	459	485	4	NA	NA	L	ADAMTS4_V2_EQ	1	tims_24oct0903_Slot1-20_1_9358	NA	NA	NA	NA	NA	NA	NA	NA	NA	NA	NA	NA	NA	NA	NA	NA	NA	NA	NA	NA	NA	NA	NA	NA	NA	NA
sp|O75173|ATS4_HUMAN	FITDFLDNGYGHC[57.0215]LLDKPEAPLHLPVTFPGKDYDADR	411	447	5	NA	NA	L	ADAMTS9_BGN_WT	1	tims_23dec2202_Slot1-30_1_6896	NA	NA	NA	NA	NA	NA	NA	NA	NA	NA	NA	NA	NA	NA	NA	NA	NA	NA	NA	NA	NA	NA	NA	NA	NA	NA
sp|O75173|ATS4_HUMAN	FITDFLDNGYGHC[57.0215]LLDKPEAPLHLPVTFPGKDYDADR	411	447	5	NA	NA	L	ADAMTS9_BGN_EQ	1	tims_23dec2203_Slot1-31_1_6897	NA	NA	NA	NA	NA	NA	NA	NA	NA	NA	NA	NA	NA	NA	NA	NA	NA	NA	NA	NA	NA	NA	NA	NA	NA	NA
sp|O75173|ATS4_HUMAN	FITDFLDNGYGHC[57.0215]LLDKPEAPLHLPVTFPGKDYDADR	411	447	5	NA	NA	L	ADAMTS1_V2_WT	1	tims_23dec2204_Slot1-32_1_6898	NA	NA	NA	NA	NA	NA	NA	NA	NA	NA	NA	NA	NA	NA	NA	NA	NA	NA	NA	NA	NA	NA	NA	NA	NA	NA
sp|O75173|ATS4_HUMAN	FITDFLDNGYGHC[57.0215]LLDKPEAPLHLPVTFPGKDYDADR	411	447	5	NA	NA	L	ADAMTS1_V2_EQ	1	tims_23dec2205_Slot1-33_1_6899	NA	NA	NA	NA	NA	NA	NA	NA	NA	NA	NA	NA	NA	NA	NA	NA	NA	NA	NA	NA	NA	NA	NA	NA	NA	NA
sp|O75173|ATS4_HUMAN	FITDFLDNGYGHC[57.0215]LLDKPEAPLHLPVTFPGKDYDADR	411	447	5	NA	NA	L	ADAMTS9_V1_WT	1	tims_23dec2206_Slot1-34_1_6900	NA	NA	NA	NA	NA	NA	NA	NA	NA	NA	NA	NA	NA	NA	NA	NA	NA	NA	NA	NA	NA	NA	NA	NA	NA	NA
sp|O75173|ATS4_HUMAN	FITDFLDNGYGHC[57.0215]LLDKPEAPLHLPVTFPGKDYDADR	411	447	5	NA	NA	L	ADAMTS9_V1_EQ	1	tims_23dec2207_Slot1-35_1_6901	NA	NA	NA	NA	NA	NA	NA	NA	NA	NA	NA	NA	NA	NA	NA	NA	NA	NA	NA	NA	NA	NA	NA	NA	NA	NA
sp|O75173|ATS4_HUMAN	FITDFLDNGYGHC[57.0215]LLDKPEAPLHLPVTFPGKDYDADR	411	447	5	NA	NA	L	ADAMTS5_V2_WT	1	tims_23dec2208_Slot1-36_1_6902	NA	NA	NA	NA	NA	NA	NA	NA	NA	NA	NA	NA	NA	NA	NA	NA	NA	NA	NA	NA	NA	NA	NA	NA	NA	NA
sp|O75173|ATS4_HUMAN	FITDFLDNGYGHC[57.0215]LLDKPEAPLHLPVTFPGKDYDADR	411	447	5	NA	NA	L	ADAMTS5_V2_EQ	1	tims_23dec2209_Slot1-37_1_6903	NA	NA	NA	NA	NA	NA	NA	NA	NA	NA	NA	NA	NA	NA	NA	NA	NA	NA	NA	NA	NA	NA	NA	NA	NA	NA
sp|O75173|ATS4_HUMAN	FITDFLDNGYGHC[57.0215]LLDKPEAPLHLPVTFPGKDYDADR	411	447	5	NA	NA	L	ADAMTS9_V2_WT	1	tims_23dec2210_Slot1-38_1_6904	NA	NA	NA	NA	NA	NA	NA	NA	NA	NA	NA	NA	NA	NA	NA	NA	NA	NA	NA	NA	NA	NA	NA	NA	NA	NA
sp|O75173|ATS4_HUMAN	FITDFLDNGYGHC[57.0215]LLDKPEAPLHLPVTFPGKDYDADR	411	447	5	NA	NA	L	ADAMTS9_V2_EQ	1	tims_23dec2211_Slot1-39_1_6905	NA	NA	NA	NA	NA	NA	NA	NA	NA	NA	NA	NA	NA	NA	NA	NA	NA	NA	NA	NA	NA	NA	NA	NA	NA	NA
sp|O75173|ATS4_HUMAN	FITDFLDNGYGHC[57.0215]LLDKPEAPLHLPVTFPGKDYDADR	411	447	5	NA	NA	L	ADAMTS4_V2_WT	1	tims_24oct0902_Slot1-19_1_9357	34193.8	FITDFLDNGYGHC(1)LLDKPEAPLHLPVTFPGKDYDADR	NA	NA	NA	NA	NA	NA	NA	NA	NA	NA	NA	NA	NA	NA	NA	NA	NA	NA	NA	NA	NA	NA	NA	NA
sp|O75173|ATS4_HUMAN	FITDFLDNGYGHC[57.0215]LLDKPEAPLHLPVTFPGKDYDADR	411	447	5	NA	NA	L	ADAMTS4_V2_EQ	1	tims_24oct0903_Slot1-20_1_9358	NA	NA	NA	NA	NA	NA	NA	NA	NA	NA	NA	NA	NA	NA	NA	NA	NA	NA	NA	NA	NA	NA	NA	NA	NA	NA
sp|O75173|ATS4_HUMAN	ALGYYYVLEPR	627	637	2	NA	NA	L	ADAMTS9_BGN_WT	1	tims_23dec2202_Slot1-30_1_6896	NA	NA	NA	NA	NA	NA	NA	NA	NA	NA	NA	NA	NA	NA	NA	NA	NA	NA	NA	NA	NA	NA	NA	NA	NA	NA
sp|O75173|ATS4_HUMAN	ALGYYYVLEPR	627	637	2	NA	NA	L	ADAMTS9_BGN_EQ	1	tims_23dec2203_Slot1-31_1_6897	NA	NA	NA	NA	NA	NA	NA	NA	NA	NA	NA	NA	NA	NA	NA	NA	NA	NA	NA	NA	NA	NA	NA	NA	NA	NA
sp|O75173|ATS4_HUMAN	ALGYYYVLEPR	627	637	2	NA	NA	L	ADAMTS1_V2_WT	1	tims_23dec2204_Slot1-32_1_6898	NA	NA	NA	NA	NA	NA	NA	NA	NA	NA	NA	NA	NA	NA	NA	NA	NA	NA	NA	NA	NA	NA	NA	NA	NA	NA
sp|O75173|ATS4_HUMAN	ALGYYYVLEPR	627	637	2	NA	NA	L	ADAMTS1_V2_EQ	1	tims_23dec2205_Slot1-33_1_6899	NA	NA	NA	NA	NA	NA	NA	NA	NA	NA	NA	NA	NA	NA	NA	NA	NA	NA	NA	NA	NA	NA	NA	NA	NA	NA
sp|O75173|ATS4_HUMAN	ALGYYYVLEPR	627	637	2	NA	NA	L	ADAMTS9_V1_WT	1	tims_23dec2206_Slot1-34_1_6900	NA	NA	NA	NA	NA	NA	NA	NA	NA	NA	NA	NA	NA	NA	NA	NA	NA	NA	NA	NA	NA	NA	NA	NA	NA	NA
sp|O75173|ATS4_HUMAN	ALGYYYVLEPR	627	637	2	NA	NA	L	ADAMTS9_V1_EQ	1	tims_23dec2207_Slot1-35_1_6901	NA	NA	NA	NA	NA	NA	NA	NA	NA	NA	NA	NA	NA	NA	NA	NA	NA	NA	NA	NA	NA	NA	NA	NA	NA	NA
sp|O75173|ATS4_HUMAN	ALGYYYVLEPR	627	637	2	NA	NA	L	ADAMTS5_V2_WT	1	tims_23dec2208_Slot1-36_1_6902	NA	NA	NA	NA	NA	NA	NA	NA	NA	NA	NA	NA	NA	NA	NA	NA	NA	NA	NA	NA	NA	NA	NA	NA	NA	NA
sp|O75173|ATS4_HUMAN	ALGYYYVLEPR	627	637	2	NA	NA	L	ADAMTS5_V2_EQ	1	tims_23dec2209_Slot1-37_1_6903	NA	NA	NA	NA	NA	NA	NA	NA	NA	NA	NA	NA	NA	NA	NA	NA	NA	NA	NA	NA	NA	NA	NA	NA	NA	NA
sp|O75173|ATS4_HUMAN	ALGYYYVLEPR	627	637	2	NA	NA	L	ADAMTS9_V2_WT	1	tims_23dec2210_Slot1-38_1_6904	NA	NA	NA	NA	NA	NA	NA	NA	NA	NA	NA	NA	NA	NA	NA	NA	NA	NA	NA	NA	NA	NA	NA	NA	NA	NA
sp|O75173|ATS4_HUMAN	ALGYYYVLEPR	627	637	2	NA	NA	L	ADAMTS9_V2_EQ	1	tims_23dec2211_Slot1-39_1_6905	NA	NA	NA	NA	NA	NA	NA	NA	NA	NA	NA	NA	NA	NA	NA	NA	NA	NA	NA	NA	NA	NA	NA	NA	NA	NA
sp|O75173|ATS4_HUMAN	ALGYYYVLEPR	627	637	2	NA	NA	L	ADAMTS4_V2_WT	1	tims_24oct0902_Slot1-19_1_9357	4.52385e+06	NA	NA	NA	NA	NA	NA	NA	NA	NA	NA	NA	NA	NA	NA	NA	NA	NA	NA	NA	NA	NA	NA	NA	NA	NA
sp|O75173|ATS4_HUMAN	ALGYYYVLEPR	627	637	2	NA	NA	L	ADAMTS4_V2_EQ	1	tims_24oct0903_Slot1-20_1_9358	1.65542e+06	NA	NA	NA	NA	NA	NA	NA	NA	NA	NA	NA	NA	NA	NA	NA	NA	NA	NA	NA	NA	NA	NA	NA	NA	NA
sp|O75173|ATS4_HUMAN	ALGYYYVLEPRVVDGTPC[57.0215]SPDSSSVC[57.0215]VQGR	627	656	3	NA	NA	L	ADAMTS9_BGN_WT	1	tims_23dec2202_Slot1-30_1_6896	NA	NA	NA	NA	NA	NA	NA	NA	NA	NA	NA	NA	NA	NA	NA	NA	NA	NA	NA	NA	NA	NA	NA	NA	NA	NA
sp|O75173|ATS4_HUMAN	ALGYYYVLEPRVVDGTPC[57.0215]SPDSSSVC[57.0215]VQGR	627	656	3	NA	NA	L	ADAMTS9_BGN_EQ	1	tims_23dec2203_Slot1-31_1_6897	NA	NA	NA	NA	NA	NA	NA	NA	NA	NA	NA	NA	NA	NA	NA	NA	NA	NA	NA	NA	NA	NA	NA	NA	NA	NA
sp|O75173|ATS4_HUMAN	ALGYYYVLEPRVVDGTPC[57.0215]SPDSSSVC[57.0215]VQGR	627	656	3	NA	NA	L	ADAMTS1_V2_WT	1	tims_23dec2204_Slot1-32_1_6898	NA	NA	NA	NA	NA	NA	NA	NA	NA	NA	NA	NA	NA	NA	NA	NA	NA	NA	NA	NA	NA	NA	NA	NA	NA	NA
sp|O75173|ATS4_HUMAN	ALGYYYVLEPRVVDGTPC[57.0215]SPDSSSVC[57.0215]VQGR	627	656	3	NA	NA	L	ADAMTS1_V2_EQ	1	tims_23dec2205_Slot1-33_1_6899	NA	NA	NA	NA	NA	NA	NA	NA	NA	NA	NA	NA	NA	NA	NA	NA	NA	NA	NA	NA	NA	NA	NA	NA	NA	NA
sp|O75173|ATS4_HUMAN	ALGYYYVLEPRVVDGTPC[57.0215]SPDSSSVC[57.0215]VQGR	627	656	3	NA	NA	L	ADAMTS9_V1_WT	1	tims_23dec2206_Slot1-34_1_6900	NA	NA	NA	NA	NA	NA	NA	NA	NA	NA	NA	NA	NA	NA	NA	NA	NA	NA	NA	NA	NA	NA	NA	NA	NA	NA
sp|O75173|ATS4_HUMAN	ALGYYYVLEPRVVDGTPC[57.0215]SPDSSSVC[57.0215]VQGR	627	656	3	NA	NA	L	ADAMTS9_V1_EQ	1	tims_23dec2207_Slot1-35_1_6901	NA	NA	NA	NA	NA	NA	NA	NA	NA	NA	NA	NA	NA	NA	NA	NA	NA	NA	NA	NA	NA	NA	NA	NA	NA	NA
sp|O75173|ATS4_HUMAN	ALGYYYVLEPRVVDGTPC[57.0215]SPDSSSVC[57.0215]VQGR	627	656	3	NA	NA	L	ADAMTS5_V2_WT	1	tims_23dec2208_Slot1-36_1_6902	NA	NA	NA	NA	NA	NA	NA	NA	NA	NA	NA	NA	NA	NA	NA	NA	NA	NA	NA	NA	NA	NA	NA	NA	NA	NA
sp|O75173|ATS4_HUMAN	ALGYYYVLEPRVVDGTPC[57.0215]SPDSSSVC[57.0215]VQGR	627	656	3	NA	NA	L	ADAMTS5_V2_EQ	1	tims_23dec2209_Slot1-37_1_6903	NA	NA	NA	NA	NA	NA	NA	NA	NA	NA	NA	NA	NA	NA	NA	NA	NA	NA	NA	NA	NA	NA	NA	NA	NA	NA
sp|O75173|ATS4_HUMAN	ALGYYYVLEPRVVDGTPC[57.0215]SPDSSSVC[57.0215]VQGR	627	656	3	NA	NA	L	ADAMTS9_V2_WT	1	tims_23dec2210_Slot1-38_1_6904	NA	NA	NA	NA	NA	NA	NA	NA	NA	NA	NA	NA	NA	NA	NA	NA	NA	NA	NA	NA	NA	NA	NA	NA	NA	NA
sp|O75173|ATS4_HUMAN	ALGYYYVLEPRVVDGTPC[57.0215]SPDSSSVC[57.0215]VQGR	627	656	3	NA	NA	L	ADAMTS9_V2_EQ	1	tims_23dec2211_Slot1-39_1_6905	NA	NA	NA	NA	NA	NA	NA	NA	NA	NA	NA	NA	NA	NA	NA	NA	NA	NA	NA	NA	NA	NA	NA	NA	NA	NA
sp|O75173|ATS4_HUMAN	ALGYYYVLEPRVVDGTPC[57.0215]SPDSSSVC[57.0215]VQGR	627	656	3	NA	NA	L	ADAMTS4_V2_WT	1	tims_24oct0902_Slot1-19_1_9357	NA	NA	NA	NA	NA	NA	NA	NA	NA	NA	NA	NA	NA	NA	NA	NA	NA	NA	NA	NA	NA	NA	NA	NA	NA	NA
sp|O75173|ATS4_HUMAN	ALGYYYVLEPRVVDGTPC[57.0215]SPDSSSVC[57.0215]VQGR	627	656	3	NA	NA	L	ADAMTS4_V2_EQ	1	tims_24oct0903_Slot1-20_1_9358	649773	ALGYYYVLEPRVVDGTPC(1)SPDSSSVC(1)VQGR	NA	NA	NA	NA	NA	NA	NA	NA	NA	NA	NA	NA	NA	NA	NA	NA	NA	NA	NA	NA	NA	NA	NA	NA
sp|O75173|ATS4_HUMAN	APLGSPSPRPR	198	208	2	NA	NA	L	ADAMTS9_BGN_WT	1	tims_23dec2202_Slot1-30_1_6896	NA	NA	NA	NA	NA	NA	NA	NA	NA	NA	NA	NA	NA	NA	NA	NA	NA	NA	NA	NA	NA	NA	NA	NA	NA	NA
sp|O75173|ATS4_HUMAN	APLGSPSPRPR	198	208	2	NA	NA	L	ADAMTS9_BGN_EQ	1	tims_23dec2203_Slot1-31_1_6897	NA	NA	NA	NA	NA	NA	NA	NA	NA	NA	NA	NA	NA	NA	NA	NA	NA	NA	NA	NA	NA	NA	NA	NA	NA	NA
sp|O75173|ATS4_HUMAN	APLGSPSPRPR	198	208	2	NA	NA	L	ADAMTS1_V2_WT	1	tims_23dec2204_Slot1-32_1_6898	NA	NA	NA	NA	NA	NA	NA	NA	NA	NA	NA	NA	NA	NA	NA	NA	NA	NA	NA	NA	NA	NA	NA	NA	NA	NA
sp|O75173|ATS4_HUMAN	APLGSPSPRPR	198	208	2	NA	NA	L	ADAMTS1_V2_EQ	1	tims_23dec2205_Slot1-33_1_6899	NA	NA	NA	NA	NA	NA	NA	NA	NA	NA	NA	NA	NA	NA	NA	NA	NA	NA	NA	NA	NA	NA	NA	NA	NA	NA
sp|O75173|ATS4_HUMAN	APLGSPSPRPR	198	208	2	NA	NA	L	ADAMTS9_V1_WT	1	tims_23dec2206_Slot1-34_1_6900	NA	NA	NA	NA	NA	NA	NA	NA	NA	NA	NA	NA	NA	NA	NA	NA	NA	NA	NA	NA	NA	NA	NA	NA	NA	NA
sp|O75173|ATS4_HUMAN	APLGSPSPRPR	198	208	2	NA	NA	L	ADAMTS9_V1_EQ	1	tims_23dec2207_Slot1-35_1_6901	NA	NA	NA	NA	NA	NA	NA	NA	NA	NA	NA	NA	NA	NA	NA	NA	NA	NA	NA	NA	NA	NA	NA	NA	NA	NA
sp|O75173|ATS4_HUMAN	APLGSPSPRPR	198	208	2	NA	NA	L	ADAMTS5_V2_WT	1	tims_23dec2208_Slot1-36_1_6902	NA	NA	NA	NA	NA	NA	NA	NA	NA	NA	NA	NA	NA	NA	NA	NA	NA	NA	NA	NA	NA	NA	NA	NA	NA	NA
sp|O75173|ATS4_HUMAN	APLGSPSPRPR	198	208	2	NA	NA	L	ADAMTS5_V2_EQ	1	tims_23dec2209_Slot1-37_1_6903	NA	NA	NA	NA	NA	NA	NA	NA	NA	NA	NA	NA	NA	NA	NA	NA	NA	NA	NA	NA	NA	NA	NA	NA	NA	NA
sp|O75173|ATS4_HUMAN	APLGSPSPRPR	198	208	2	NA	NA	L	ADAMTS9_V2_WT	1	tims_23dec2210_Slot1-38_1_6904	NA	NA	NA	NA	NA	NA	NA	NA	NA	NA	NA	NA	NA	NA	NA	NA	NA	NA	NA	NA	NA	NA	NA	NA	NA	NA
sp|O75173|ATS4_HUMAN	APLGSPSPRPR	198	208	2	NA	NA	L	ADAMTS9_V2_EQ	1	tims_23dec2211_Slot1-39_1_6905	NA	NA	NA	NA	NA	NA	NA	NA	NA	NA	NA	NA	NA	NA	NA	NA	NA	NA	NA	NA	NA	NA	NA	NA	NA	NA
sp|O75173|ATS4_HUMAN	APLGSPSPRPR	198	208	2	NA	NA	L	ADAMTS4_V2_WT	1	tims_24oct0902_Slot1-19_1_9357	31038.4	NA	NA	NA	NA	NA	NA	NA	NA	NA	NA	NA	NA	NA	NA	NA	NA	NA	NA	NA	NA	NA	NA	NA	NA	NA
sp|O75173|ATS4_HUMAN	APLGSPSPRPR	198	208	2	NA	NA	L	ADAMTS4_V2_EQ	1	tims_24oct0903_Slot1-20_1_9358	NA	NA	NA	NA	NA	NA	NA	NA	NA	NA	NA	NA	NA	NA	NA	NA	NA	NA	NA	NA	NA	NA	NA	NA	NA	NA
sp|O75173|ATS4_HUMAN	APLGSPSPRPR	198	208	3	NA	NA	L	ADAMTS9_BGN_WT	1	tims_23dec2202_Slot1-30_1_6896	NA	NA	NA	NA	NA	NA	NA	NA	NA	NA	NA	NA	NA	NA	NA	NA	NA	NA	NA	NA	NA	NA	NA	NA	NA	NA
sp|O75173|ATS4_HUMAN	APLGSPSPRPR	198	208	3	NA	NA	L	ADAMTS9_BGN_EQ	1	tims_23dec2203_Slot1-31_1_6897	NA	NA	NA	NA	NA	NA	NA	NA	NA	NA	NA	NA	NA	NA	NA	NA	NA	NA	NA	NA	NA	NA	NA	NA	NA	NA
sp|O75173|ATS4_HUMAN	APLGSPSPRPR	198	208	3	NA	NA	L	ADAMTS1_V2_WT	1	tims_23dec2204_Slot1-32_1_6898	NA	NA	NA	NA	NA	NA	NA	NA	NA	NA	NA	NA	NA	NA	NA	NA	NA	NA	NA	NA	NA	NA	NA	NA	NA	NA
sp|O75173|ATS4_HUMAN	APLGSPSPRPR	198	208	3	NA	NA	L	ADAMTS1_V2_EQ	1	tims_23dec2205_Slot1-33_1_6899	NA	NA	NA	NA	NA	NA	NA	NA	NA	NA	NA	NA	NA	NA	NA	NA	NA	NA	NA	NA	NA	NA	NA	NA	NA	NA
sp|O75173|ATS4_HUMAN	APLGSPSPRPR	198	208	3	NA	NA	L	ADAMTS9_V1_WT	1	tims_23dec2206_Slot1-34_1_6900	NA	NA	NA	NA	NA	NA	NA	NA	NA	NA	NA	NA	NA	NA	NA	NA	NA	NA	NA	NA	NA	NA	NA	NA	NA	NA
sp|O75173|ATS4_HUMAN	APLGSPSPRPR	198	208	3	NA	NA	L	ADAMTS9_V1_EQ	1	tims_23dec2207_Slot1-35_1_6901	NA	NA	NA	NA	NA	NA	NA	NA	NA	NA	NA	NA	NA	NA	NA	NA	NA	NA	NA	NA	NA	NA	NA	NA	NA	NA
sp|O75173|ATS4_HUMAN	APLGSPSPRPR	198	208	3	NA	NA	L	ADAMTS5_V2_WT	1	tims_23dec2208_Slot1-36_1_6902	NA	NA	NA	NA	NA	NA	NA	NA	NA	NA	NA	NA	NA	NA	NA	NA	NA	NA	NA	NA	NA	NA	NA	NA	NA	NA
sp|O75173|ATS4_HUMAN	APLGSPSPRPR	198	208	3	NA	NA	L	ADAMTS5_V2_EQ	1	tims_23dec2209_Slot1-37_1_6903	NA	NA	NA	NA	NA	NA	NA	NA	NA	NA	NA	NA	NA	NA	NA	NA	NA	NA	NA	NA	NA	NA	NA	NA	NA	NA
sp|O75173|ATS4_HUMAN	APLGSPSPRPR	198	208	3	NA	NA	L	ADAMTS9_V2_WT	1	tims_23dec2210_Slot1-38_1_6904	NA	NA	NA	NA	NA	NA	NA	NA	NA	NA	NA	NA	NA	NA	NA	NA	NA	NA	NA	NA	NA	NA	NA	NA	NA	NA
sp|O75173|ATS4_HUMAN	APLGSPSPRPR	198	208	3	NA	NA	L	ADAMTS9_V2_EQ	1	tims_23dec2211_Slot1-39_1_6905	41794	NA	NA	NA	NA	NA	NA	NA	NA	NA	NA	NA	NA	NA	NA	NA	NA	NA	NA	NA	NA	NA	NA	NA	NA	NA
sp|O75173|ATS4_HUMAN	APLGSPSPRPR	198	208	3	NA	NA	L	ADAMTS4_V2_WT	1	tims_24oct0902_Slot1-19_1_9357	108058	NA	NA	NA	NA	NA	NA	NA	NA	NA	NA	NA	NA	NA	NA	NA	NA	NA	NA	NA	NA	NA	NA	NA	NA	NA
sp|O75173|ATS4_HUMAN	APLGSPSPRPR	198	208	3	NA	NA	L	ADAMTS4_V2_EQ	1	tims_24oct0903_Slot1-20_1_9358	NA	NA	NA	NA	NA	NA	NA	NA	NA	NA	NA	NA	NA	NA	NA	NA	NA	NA	NA	NA	NA	NA	NA	NA	NA	NA
sp|O75173|ATS4_HUMAN	AP[15.9949]LGSPSPR	198	206	2	NA	NA	L	ADAMTS9_BGN_WT	1	tims_23dec2202_Slot1-30_1_6896	NA	NA	NA	NA	NA	NA	NA	NA	NA	NA	NA	NA	NA	NA	NA	NA	NA	NA	NA	NA	NA	NA	NA	NA	NA	NA
sp|O75173|ATS4_HUMAN	AP[15.9949]LGSPSPR	198	206	2	NA	NA	L	ADAMTS9_BGN_EQ	1	tims_23dec2203_Slot1-31_1_6897	NA	NA	NA	NA	NA	NA	NA	NA	NA	NA	NA	NA	NA	NA	NA	NA	NA	NA	NA	NA	NA	NA	NA	NA	NA	NA
sp|O75173|ATS4_HUMAN	AP[15.9949]LGSPSPR	198	206	2	NA	NA	L	ADAMTS1_V2_WT	1	tims_23dec2204_Slot1-32_1_6898	7451.74	NA	AP(1)LGSPSPR	NA	NA	NA	NA	NA	NA	NA	NA	NA	NA	NA	NA	NA	NA	NA	NA	NA	NA	NA	NA	NA	NA	NA
sp|O75173|ATS4_HUMAN	AP[15.9949]LGSPSPR	198	206	2	NA	NA	L	ADAMTS1_V2_EQ	1	tims_23dec2205_Slot1-33_1_6899	NA	NA	NA	NA	NA	NA	NA	NA	NA	NA	NA	NA	NA	NA	NA	NA	NA	NA	NA	NA	NA	NA	NA	NA	NA	NA
sp|O75173|ATS4_HUMAN	AP[15.9949]LGSPSPR	198	206	2	NA	NA	L	ADAMTS9_V1_WT	1	tims_23dec2206_Slot1-34_1_6900	NA	NA	NA	NA	NA	NA	NA	NA	NA	NA	NA	NA	NA	NA	NA	NA	NA	NA	NA	NA	NA	NA	NA	NA	NA	NA
sp|O75173|ATS4_HUMAN	AP[15.9949]LGSPSPR	198	206	2	NA	NA	L	ADAMTS9_V1_EQ	1	tims_23dec2207_Slot1-35_1_6901	NA	NA	NA	NA	NA	NA	NA	NA	NA	NA	NA	NA	NA	NA	NA	NA	NA	NA	NA	NA	NA	NA	NA	NA	NA	NA
sp|O75173|ATS4_HUMAN	AP[15.9949]LGSPSPR	198	206	2	NA	NA	L	ADAMTS5_V2_WT	1	tims_23dec2208_Slot1-36_1_6902	NA	NA	NA	NA	NA	NA	NA	NA	NA	NA	NA	NA	NA	NA	NA	NA	NA	NA	NA	NA	NA	NA	NA	NA	NA	NA
sp|O75173|ATS4_HUMAN	AP[15.9949]LGSPSPR	198	206	2	NA	NA	L	ADAMTS5_V2_EQ	1	tims_23dec2209_Slot1-37_1_6903	NA	NA	NA	NA	NA	NA	NA	NA	NA	NA	NA	NA	NA	NA	NA	NA	NA	NA	NA	NA	NA	NA	NA	NA	NA	NA
sp|O75173|ATS4_HUMAN	AP[15.9949]LGSPSPR	198	206	2	NA	NA	L	ADAMTS9_V2_WT	1	tims_23dec2210_Slot1-38_1_6904	NA	NA	NA	NA	NA	NA	NA	NA	NA	NA	NA	NA	NA	NA	NA	NA	NA	NA	NA	NA	NA	NA	NA	NA	NA	NA
sp|O75173|ATS4_HUMAN	AP[15.9949]LGSPSPR	198	206	2	NA	NA	L	ADAMTS9_V2_EQ	1	tims_23dec2211_Slot1-39_1_6905	NA	NA	NA	NA	NA	NA	NA	NA	NA	NA	NA	NA	NA	NA	NA	NA	NA	NA	NA	NA	NA	NA	NA	NA	NA	NA
sp|O75173|ATS4_HUMAN	AP[15.9949]LGSPSPR	198	206	2	NA	NA	L	ADAMTS4_V2_WT	1	tims_24oct0902_Slot1-19_1_9357	NA	NA	NA	NA	NA	NA	NA	NA	NA	NA	NA	NA	NA	NA	NA	NA	NA	NA	NA	NA	NA	NA	NA	NA	NA	NA
sp|O75173|ATS4_HUMAN	AP[15.9949]LGSPSPR	198	206	2	NA	NA	L	ADAMTS4_V2_EQ	1	tims_24oct0903_Slot1-20_1_9358	NA	NA	NA	NA	NA	NA	NA	NA	NA	NA	NA	NA	NA	NA	NA	NA	NA	NA	NA	NA	NA	NA	NA	NA	NA	NA
sp|O75173|ATS4_HUMAN	AQILEILR	822	829	2	NA	NA	L	ADAMTS9_BGN_WT	1	tims_23dec2202_Slot1-30_1_6896	NA	NA	NA	NA	NA	NA	NA	NA	NA	NA	NA	NA	NA	NA	NA	NA	NA	NA	NA	NA	NA	NA	NA	NA	NA	NA
sp|O75173|ATS4_HUMAN	AQILEILR	822	829	2	NA	NA	L	ADAMTS9_BGN_EQ	1	tims_23dec2203_Slot1-31_1_6897	NA	NA	NA	NA	NA	NA	NA	NA	NA	NA	NA	NA	NA	NA	NA	NA	NA	NA	NA	NA	NA	NA	NA	NA	NA	NA
sp|O75173|ATS4_HUMAN	AQILEILR	822	829	2	NA	NA	L	ADAMTS1_V2_WT	1	tims_23dec2204_Slot1-32_1_6898	NA	NA	NA	NA	NA	NA	NA	NA	NA	NA	NA	NA	NA	NA	NA	NA	NA	NA	NA	NA	NA	NA	NA	NA	NA	NA
sp|O75173|ATS4_HUMAN	AQILEILR	822	829	2	NA	NA	L	ADAMTS1_V2_EQ	1	tims_23dec2205_Slot1-33_1_6899	NA	NA	NA	NA	NA	NA	NA	NA	NA	NA	NA	NA	NA	NA	NA	NA	NA	NA	NA	NA	NA	NA	NA	NA	NA	NA
sp|O75173|ATS4_HUMAN	AQILEILR	822	829	2	NA	NA	L	ADAMTS9_V1_WT	1	tims_23dec2206_Slot1-34_1_6900	NA	NA	NA	NA	NA	NA	NA	NA	NA	NA	NA	NA	NA	NA	NA	NA	NA	NA	NA	NA	NA	NA	NA	NA	NA	NA
sp|O75173|ATS4_HUMAN	AQILEILR	822	829	2	NA	NA	L	ADAMTS9_V1_EQ	1	tims_23dec2207_Slot1-35_1_6901	NA	NA	NA	NA	NA	NA	NA	NA	NA	NA	NA	NA	NA	NA	NA	NA	NA	NA	NA	NA	NA	NA	NA	NA	NA	NA
sp|O75173|ATS4_HUMAN	AQILEILR	822	829	2	NA	NA	L	ADAMTS5_V2_WT	1	tims_23dec2208_Slot1-36_1_6902	NA	NA	NA	NA	NA	NA	NA	NA	NA	NA	NA	NA	NA	NA	NA	NA	NA	NA	NA	NA	NA	NA	NA	NA	NA	NA
sp|O75173|ATS4_HUMAN	AQILEILR	822	829	2	NA	NA	L	ADAMTS5_V2_EQ	1	tims_23dec2209_Slot1-37_1_6903	NA	NA	NA	NA	NA	NA	NA	NA	NA	NA	NA	NA	NA	NA	NA	NA	NA	NA	NA	NA	NA	NA	NA	NA	NA	NA
sp|O75173|ATS4_HUMAN	AQILEILR	822	829	2	NA	NA	L	ADAMTS9_V2_WT	1	tims_23dec2210_Slot1-38_1_6904	NA	NA	NA	NA	NA	NA	NA	NA	NA	NA	NA	NA	NA	NA	NA	NA	NA	NA	NA	NA	NA	NA	NA	NA	NA	NA
sp|O75173|ATS4_HUMAN	AQILEILR	822	829	2	NA	NA	L	ADAMTS9_V2_EQ	1	tims_23dec2211_Slot1-39_1_6905	NA	NA	NA	NA	NA	NA	NA	NA	NA	NA	NA	NA	NA	NA	NA	NA	NA	NA	NA	NA	NA	NA	NA	NA	NA	NA
sp|O75173|ATS4_HUMAN	AQILEILR	822	829	2	NA	NA	L	ADAMTS4_V2_WT	1	tims_24oct0902_Slot1-19_1_9357	1.11788e+06	NA	NA	NA	NA	NA	NA	NA	NA	NA	NA	NA	NA	NA	NA	NA	NA	NA	NA	NA	NA	NA	NA	NA	NA	NA
sp|O75173|ATS4_HUMAN	AQILEILR	822	829	2	NA	NA	L	ADAMTS4_V2_EQ	1	tims_24oct0903_Slot1-20_1_9358	846462	NA	NA	NA	NA	NA	NA	NA	NA	NA	NA	NA	NA	NA	NA	NA	NA	NA	NA	NA	NA	NA	NA	NA	NA	NA
sp|O75173|ATS4_HUMAN	RRAQILEILR	820	829	3	NA	NA	L	ADAMTS9_BGN_WT	1	tims_23dec2202_Slot1-30_1_6896	NA	NA	NA	NA	NA	NA	NA	NA	NA	NA	NA	NA	NA	NA	NA	NA	NA	NA	NA	NA	NA	NA	NA	NA	NA	NA
sp|O75173|ATS4_HUMAN	RRAQILEILR	820	829	3	NA	NA	L	ADAMTS9_BGN_EQ	1	tims_23dec2203_Slot1-31_1_6897	NA	NA	NA	NA	NA	NA	NA	NA	NA	NA	NA	NA	NA	NA	NA	NA	NA	NA	NA	NA	NA	NA	NA	NA	NA	NA
sp|O75173|ATS4_HUMAN	RRAQILEILR	820	829	3	NA	NA	L	ADAMTS1_V2_WT	1	tims_23dec2204_Slot1-32_1_6898	NA	NA	NA	NA	NA	NA	NA	NA	NA	NA	NA	NA	NA	NA	NA	NA	NA	NA	NA	NA	NA	NA	NA	NA	NA	NA
sp|O75173|ATS4_HUMAN	RRAQILEILR	820	829	3	NA	NA	L	ADAMTS1_V2_EQ	1	tims_23dec2205_Slot1-33_1_6899	NA	NA	NA	NA	NA	NA	NA	NA	NA	NA	NA	NA	NA	NA	NA	NA	NA	NA	NA	NA	NA	NA	NA	NA	NA	NA
sp|O75173|ATS4_HUMAN	RRAQILEILR	820	829	3	NA	NA	L	ADAMTS9_V1_WT	1	tims_23dec2206_Slot1-34_1_6900	NA	NA	NA	NA	NA	NA	NA	NA	NA	NA	NA	NA	NA	NA	NA	NA	NA	NA	NA	NA	NA	NA	NA	NA	NA	NA
sp|O75173|ATS4_HUMAN	RRAQILEILR	820	829	3	NA	NA	L	ADAMTS9_V1_EQ	1	tims_23dec2207_Slot1-35_1_6901	NA	NA	NA	NA	NA	NA	NA	NA	NA	NA	NA	NA	NA	NA	NA	NA	NA	NA	NA	NA	NA	NA	NA	NA	NA	NA
sp|O75173|ATS4_HUMAN	RRAQILEILR	820	829	3	NA	NA	L	ADAMTS5_V2_WT	1	tims_23dec2208_Slot1-36_1_6902	NA	NA	NA	NA	NA	NA	NA	NA	NA	NA	NA	NA	NA	NA	NA	NA	NA	NA	NA	NA	NA	NA	NA	NA	NA	NA
sp|O75173|ATS4_HUMAN	RRAQILEILR	820	829	3	NA	NA	L	ADAMTS5_V2_EQ	1	tims_23dec2209_Slot1-37_1_6903	NA	NA	NA	NA	NA	NA	NA	NA	NA	NA	NA	NA	NA	NA	NA	NA	NA	NA	NA	NA	NA	NA	NA	NA	NA	NA
sp|O75173|ATS4_HUMAN	RRAQILEILR	820	829	3	NA	NA	L	ADAMTS9_V2_WT	1	tims_23dec2210_Slot1-38_1_6904	NA	NA	NA	NA	NA	NA	NA	NA	NA	NA	NA	NA	NA	NA	NA	NA	NA	NA	NA	NA	NA	NA	NA	NA	NA	NA
sp|O75173|ATS4_HUMAN	RRAQILEILR	820	829	3	NA	NA	L	ADAMTS9_V2_EQ	1	tims_23dec2211_Slot1-39_1_6905	NA	NA	NA	NA	NA	NA	NA	NA	NA	NA	NA	NA	NA	NA	NA	NA	NA	NA	NA	NA	NA	NA	NA	NA	NA	NA
sp|O75173|ATS4_HUMAN	RRAQILEILR	820	829	3	NA	NA	L	ADAMTS4_V2_WT	1	tims_24oct0902_Slot1-19_1_9357	219492	NA	NA	NA	NA	NA	NA	NA	NA	NA	NA	NA	NA	NA	NA	NA	NA	NA	NA	NA	NA	NA	NA	NA	NA	NA
sp|O75173|ATS4_HUMAN	RRAQILEILR	820	829	3	NA	NA	L	ADAMTS4_V2_EQ	1	tims_24oct0903_Slot1-20_1_9358	NA	NA	NA	NA	NA	NA	NA	NA	NA	NA	NA	NA	NA	NA	NA	NA	NA	NA	NA	NA	NA	NA	NA	NA	NA	NA
sp|O75173|ATS4_HUMAN	AQILEILRR	822	830	2	NA	NA	L	ADAMTS9_BGN_WT	1	tims_23dec2202_Slot1-30_1_6896	NA	NA	NA	NA	NA	NA	NA	NA	NA	NA	NA	NA	NA	NA	NA	NA	NA	NA	NA	NA	NA	NA	NA	NA	NA	NA
sp|O75173|ATS4_HUMAN	AQILEILRR	822	830	2	NA	NA	L	ADAMTS9_BGN_EQ	1	tims_23dec2203_Slot1-31_1_6897	NA	NA	NA	NA	NA	NA	NA	NA	NA	NA	NA	NA	NA	NA	NA	NA	NA	NA	NA	NA	NA	NA	NA	NA	NA	NA
sp|O75173|ATS4_HUMAN	AQILEILRR	822	830	2	NA	NA	L	ADAMTS1_V2_WT	1	tims_23dec2204_Slot1-32_1_6898	NA	NA	NA	NA	NA	NA	NA	NA	NA	NA	NA	NA	NA	NA	NA	NA	NA	NA	NA	NA	NA	NA	NA	NA	NA	NA
sp|O75173|ATS4_HUMAN	AQILEILRR	822	830	2	NA	NA	L	ADAMTS1_V2_EQ	1	tims_23dec2205_Slot1-33_1_6899	NA	NA	NA	NA	NA	NA	NA	NA	NA	NA	NA	NA	NA	NA	NA	NA	NA	NA	NA	NA	NA	NA	NA	NA	NA	NA
sp|O75173|ATS4_HUMAN	AQILEILRR	822	830	2	NA	NA	L	ADAMTS9_V1_WT	1	tims_23dec2206_Slot1-34_1_6900	NA	NA	NA	NA	NA	NA	NA	NA	NA	NA	NA	NA	NA	NA	NA	NA	NA	NA	NA	NA	NA	NA	NA	NA	NA	NA
sp|O75173|ATS4_HUMAN	AQILEILRR	822	830	2	NA	NA	L	ADAMTS9_V1_EQ	1	tims_23dec2207_Slot1-35_1_6901	NA	NA	NA	NA	NA	NA	NA	NA	NA	NA	NA	NA	NA	NA	NA	NA	NA	NA	NA	NA	NA	NA	NA	NA	NA	NA
sp|O75173|ATS4_HUMAN	AQILEILRR	822	830	2	NA	NA	L	ADAMTS5_V2_WT	1	tims_23dec2208_Slot1-36_1_6902	NA	NA	NA	NA	NA	NA	NA	NA	NA	NA	NA	NA	NA	NA	NA	NA	NA	NA	NA	NA	NA	NA	NA	NA	NA	NA
sp|O75173|ATS4_HUMAN	AQILEILRR	822	830	2	NA	NA	L	ADAMTS5_V2_EQ	1	tims_23dec2209_Slot1-37_1_6903	NA	NA	NA	NA	NA	NA	NA	NA	NA	NA	NA	NA	NA	NA	NA	NA	NA	NA	NA	NA	NA	NA	NA	NA	NA	NA
sp|O75173|ATS4_HUMAN	AQILEILRR	822	830	2	NA	NA	L	ADAMTS9_V2_WT	1	tims_23dec2210_Slot1-38_1_6904	NA	NA	NA	NA	NA	NA	NA	NA	NA	NA	NA	NA	NA	NA	NA	NA	NA	NA	NA	NA	NA	NA	NA	NA	NA	NA
sp|O75173|ATS4_HUMAN	AQILEILRR	822	830	2	NA	NA	L	ADAMTS9_V2_EQ	1	tims_23dec2211_Slot1-39_1_6905	NA	NA	NA	NA	NA	NA	NA	NA	NA	NA	NA	NA	NA	NA	NA	NA	NA	NA	NA	NA	NA	NA	NA	NA	NA	NA
sp|O75173|ATS4_HUMAN	AQILEILRR	822	830	2	NA	NA	L	ADAMTS4_V2_WT	1	tims_24oct0902_Slot1-19_1_9357	2170638	NA	NA	NA	NA	NA	NA	NA	NA	NA	NA	NA	NA	NA	NA	NA	NA	NA	NA	NA	NA	NA	NA	NA	NA	NA
sp|O75173|ATS4_HUMAN	AQILEILRR	822	830	2	NA	NA	L	ADAMTS4_V2_EQ	1	tims_24oct0903_Slot1-20_1_9358	NA	NA	NA	NA	NA	NA	NA	NA	NA	NA	NA	NA	NA	NA	NA	NA	NA	NA	NA	NA	NA	NA	NA	NA	NA	NA
sp|O75173|ATS4_HUMAN	S[42.0106]C[57.0215]NTEDC[57.0215]PTGSALTFREEQC[57.0215]AAYNHR	568	593	3	NA	NA	L	ADAMTS9_BGN_WT	1	tims_23dec2202_Slot1-30_1_6896	NA	NA	NA	NA	NA	NA	NA	NA	NA	NA	NA	NA	NA	NA	NA	NA	NA	NA	NA	NA	NA	NA	NA	NA	NA	NA
sp|O75173|ATS4_HUMAN	S[42.0106]C[57.0215]NTEDC[57.0215]PTGSALTFREEQC[57.0215]AAYNHR	568	593	3	NA	NA	L	ADAMTS9_BGN_EQ	1	tims_23dec2203_Slot1-31_1_6897	NA	NA	NA	NA	NA	NA	NA	NA	NA	NA	NA	NA	NA	NA	NA	NA	NA	NA	NA	NA	NA	NA	NA	NA	NA	NA
sp|O75173|ATS4_HUMAN	S[42.0106]C[57.0215]NTEDC[57.0215]PTGSALTFREEQC[57.0215]AAYNHR	568	593	3	NA	NA	L	ADAMTS1_V2_WT	1	tims_23dec2204_Slot1-32_1_6898	10188.7	SC(1)NTEDC(1)PTGSALTFREEQC(1)AAYNHR	NA	NA	NA	NA	NA	NA	NA	NA	NA	NA	NA	NA	NA	NA	NA	NA	S(1)CNTEDCPTGSALTFREEQCAAYNHR	NA	NA	NA	NA	NA	NA	NA
sp|O75173|ATS4_HUMAN	S[42.0106]C[57.0215]NTEDC[57.0215]PTGSALTFREEQC[57.0215]AAYNHR	568	593	3	NA	NA	L	ADAMTS1_V2_EQ	1	tims_23dec2205_Slot1-33_1_6899	NA	NA	NA	NA	NA	NA	NA	NA	NA	NA	NA	NA	NA	NA	NA	NA	NA	NA	NA	NA	NA	NA	NA	NA	NA	NA
sp|O75173|ATS4_HUMAN	S[42.0106]C[57.0215]NTEDC[57.0215]PTGSALTFREEQC[57.0215]AAYNHR	568	593	3	NA	NA	L	ADAMTS9_V1_WT	1	tims_23dec2206_Slot1-34_1_6900	NA	NA	NA	NA	NA	NA	NA	NA	NA	NA	NA	NA	NA	NA	NA	NA	NA	NA	NA	NA	NA	NA	NA	NA	NA	NA
sp|O75173|ATS4_HUMAN	S[42.0106]C[57.0215]NTEDC[57.0215]PTGSALTFREEQC[57.0215]AAYNHR	568	593	3	NA	NA	L	ADAMTS9_V1_EQ	1	tims_23dec2207_Slot1-35_1_6901	NA	NA	NA	NA	NA	NA	NA	NA	NA	NA	NA	NA	NA	NA	NA	NA	NA	NA	NA	NA	NA	NA	NA	NA	NA	NA
sp|O75173|ATS4_HUMAN	S[42.0106]C[57.0215]NTEDC[57.0215]PTGSALTFREEQC[57.0215]AAYNHR	568	593	3	NA	NA	L	ADAMTS5_V2_WT	1	tims_23dec2208_Slot1-36_1_6902	NA	NA	NA	NA	NA	NA	NA	NA	NA	NA	NA	NA	NA	NA	NA	NA	NA	NA	NA	NA	NA	NA	NA	NA	NA	NA
sp|O75173|ATS4_HUMAN	S[42.0106]C[57.0215]NTEDC[57.0215]PTGSALTFREEQC[57.0215]AAYNHR	568	593	3	NA	NA	L	ADAMTS5_V2_EQ	1	tims_23dec2209_Slot1-37_1_6903	NA	NA	NA	NA	NA	NA	NA	NA	NA	NA	NA	NA	NA	NA	NA	NA	NA	NA	NA	NA	NA	NA	NA	NA	NA	NA
sp|O75173|ATS4_HUMAN	S[42.0106]C[57.0215]NTEDC[57.0215]PTGSALTFREEQC[57.0215]AAYNHR	568	593	3	NA	NA	L	ADAMTS9_V2_WT	1	tims_23dec2210_Slot1-38_1_6904	NA	NA	NA	NA	NA	NA	NA	NA	NA	NA	NA	NA	NA	NA	NA	NA	NA	NA	NA	NA	NA	NA	NA	NA	NA	NA
sp|O75173|ATS4_HUMAN	S[42.0106]C[57.0215]NTEDC[57.0215]PTGSALTFREEQC[57.0215]AAYNHR	568	593	3	NA	NA	L	ADAMTS9_V2_EQ	1	tims_23dec2211_Slot1-39_1_6905	NA	NA	NA	NA	NA	NA	NA	NA	NA	NA	NA	NA	NA	NA	NA	NA	NA	NA	NA	NA	NA	NA	NA	NA	NA	NA
sp|O75173|ATS4_HUMAN	S[42.0106]C[57.0215]NTEDC[57.0215]PTGSALTFREEQC[57.0215]AAYNHR	568	593	3	NA	NA	L	ADAMTS4_V2_WT	1	tims_24oct0902_Slot1-19_1_9357	NA	NA	NA	NA	NA	NA	NA	NA	NA	NA	NA	NA	NA	NA	NA	NA	NA	NA	NA	NA	NA	NA	NA	NA	NA	NA
sp|O75173|ATS4_HUMAN	S[42.0106]C[57.0215]NTEDC[57.0215]PTGSALTFREEQC[57.0215]AAYNHR	568	593	3	NA	NA	L	ADAMTS4_V2_EQ	1	tims_24oct0903_Slot1-20_1_9358	NA	NA	NA	NA	NA	NA	NA	NA	NA	NA	NA	NA	NA	NA	NA	NA	NA	NA	NA	NA	NA	NA	NA	NA	NA	NA
sp|O75173|ATS4_HUMAN	RYGYNNVVTIPAGATHILVR	696	715	3	NA	NA	L	ADAMTS9_BGN_WT	1	tims_23dec2202_Slot1-30_1_6896	NA	NA	NA	NA	NA	NA	NA	NA	NA	NA	NA	NA	NA	NA	NA	NA	NA	NA	NA	NA	NA	NA	NA	NA	NA	NA
sp|O75173|ATS4_HUMAN	RYGYNNVVTIPAGATHILVR	696	715	3	NA	NA	L	ADAMTS9_BGN_EQ	1	tims_23dec2203_Slot1-31_1_6897	NA	NA	NA	NA	NA	NA	NA	NA	NA	NA	NA	NA	NA	NA	NA	NA	NA	NA	NA	NA	NA	NA	NA	NA	NA	NA
sp|O75173|ATS4_HUMAN	RYGYNNVVTIPAGATHILVR	696	715	3	NA	NA	L	ADAMTS1_V2_WT	1	tims_23dec2204_Slot1-32_1_6898	NA	NA	NA	NA	NA	NA	NA	NA	NA	NA	NA	NA	NA	NA	NA	NA	NA	NA	NA	NA	NA	NA	NA	NA	NA	NA
sp|O75173|ATS4_HUMAN	RYGYNNVVTIPAGATHILVR	696	715	3	NA	NA	L	ADAMTS1_V2_EQ	1	tims_23dec2205_Slot1-33_1_6899	NA	NA	NA	NA	NA	NA	NA	NA	NA	NA	NA	NA	NA	NA	NA	NA	NA	NA	NA	NA	NA	NA	NA	NA	NA	NA
sp|O75173|ATS4_HUMAN	RYGYNNVVTIPAGATHILVR	696	715	3	NA	NA	L	ADAMTS9_V1_WT	1	tims_23dec2206_Slot1-34_1_6900	NA	NA	NA	NA	NA	NA	NA	NA	NA	NA	NA	NA	NA	NA	NA	NA	NA	NA	NA	NA	NA	NA	NA	NA	NA	NA
sp|O75173|ATS4_HUMAN	RYGYNNVVTIPAGATHILVR	696	715	3	NA	NA	L	ADAMTS9_V1_EQ	1	tims_23dec2207_Slot1-35_1_6901	NA	NA	NA	NA	NA	NA	NA	NA	NA	NA	NA	NA	NA	NA	NA	NA	NA	NA	NA	NA	NA	NA	NA	NA	NA	NA
sp|O75173|ATS4_HUMAN	RYGYNNVVTIPAGATHILVR	696	715	3	NA	NA	L	ADAMTS5_V2_WT	1	tims_23dec2208_Slot1-36_1_6902	NA	NA	NA	NA	NA	NA	NA	NA	NA	NA	NA	NA	NA	NA	NA	NA	NA	NA	NA	NA	NA	NA	NA	NA	NA	NA
sp|O75173|ATS4_HUMAN	RYGYNNVVTIPAGATHILVR	696	715	3	NA	NA	L	ADAMTS5_V2_EQ	1	tims_23dec2209_Slot1-37_1_6903	NA	NA	NA	NA	NA	NA	NA	NA	NA	NA	NA	NA	NA	NA	NA	NA	NA	NA	NA	NA	NA	NA	NA	NA	NA	NA
sp|O75173|ATS4_HUMAN	RYGYNNVVTIPAGATHILVR	696	715	3	NA	NA	L	ADAMTS9_V2_WT	1	tims_23dec2210_Slot1-38_1_6904	NA	NA	NA	NA	NA	NA	NA	NA	NA	NA	NA	NA	NA	NA	NA	NA	NA	NA	NA	NA	NA	NA	NA	NA	NA	NA
sp|O75173|ATS4_HUMAN	RYGYNNVVTIPAGATHILVR	696	715	3	NA	NA	L	ADAMTS9_V2_EQ	1	tims_23dec2211_Slot1-39_1_6905	NA	NA	NA	NA	NA	NA	NA	NA	NA	NA	NA	NA	NA	NA	NA	NA	NA	NA	NA	NA	NA	NA	NA	NA	NA	NA
sp|O75173|ATS4_HUMAN	RYGYNNVVTIPAGATHILVR	696	715	3	NA	NA	L	ADAMTS4_V2_WT	1	tims_24oct0902_Slot1-19_1_9357	37539.8	NA	NA	NA	NA	NA	NA	NA	NA	NA	NA	NA	NA	NA	NA	NA	NA	NA	NA	NA	NA	NA	NA	NA	NA	NA
sp|O75173|ATS4_HUMAN	RYGYNNVVTIPAGATHILVR	696	715	3	NA	NA	L	ADAMTS4_V2_EQ	1	tims_24oct0903_Slot1-20_1_9358	NA	NA	NA	NA	NA	NA	NA	NA	NA	NA	NA	NA	NA	NA	NA	NA	NA	NA	NA	NA	NA	NA	NA	NA	NA	NA
sp|O75173|ATS4_HUMAN	RYLLTVMAAAAK	240	251	2	NA	NA	L	ADAMTS9_BGN_WT	1	tims_23dec2202_Slot1-30_1_6896	NA	NA	NA	NA	NA	NA	NA	NA	NA	NA	NA	NA	NA	NA	NA	NA	NA	NA	NA	NA	NA	NA	NA	NA	NA	NA
sp|O75173|ATS4_HUMAN	RYLLTVMAAAAK	240	251	2	NA	NA	L	ADAMTS9_BGN_EQ	1	tims_23dec2203_Slot1-31_1_6897	NA	NA	NA	NA	NA	NA	NA	NA	NA	NA	NA	NA	NA	NA	NA	NA	NA	NA	NA	NA	NA	NA	NA	NA	NA	NA
sp|O75173|ATS4_HUMAN	RYLLTVMAAAAK	240	251	2	NA	NA	L	ADAMTS1_V2_WT	1	tims_23dec2204_Slot1-32_1_6898	NA	NA	NA	NA	NA	NA	NA	NA	NA	NA	NA	NA	NA	NA	NA	NA	NA	NA	NA	NA	NA	NA	NA	NA	NA	NA
sp|O75173|ATS4_HUMAN	RYLLTVMAAAAK	240	251	2	NA	NA	L	ADAMTS1_V2_EQ	1	tims_23dec2205_Slot1-33_1_6899	NA	NA	NA	NA	NA	NA	NA	NA	NA	NA	NA	NA	NA	NA	NA	NA	NA	NA	NA	NA	NA	NA	NA	NA	NA	NA
sp|O75173|ATS4_HUMAN	RYLLTVMAAAAK	240	251	2	NA	NA	L	ADAMTS9_V1_WT	1	tims_23dec2206_Slot1-34_1_6900	NA	NA	NA	NA	NA	NA	NA	NA	NA	NA	NA	NA	NA	NA	NA	NA	NA	NA	NA	NA	NA	NA	NA	NA	NA	NA
sp|O75173|ATS4_HUMAN	RYLLTVMAAAAK	240	251	2	NA	NA	L	ADAMTS9_V1_EQ	1	tims_23dec2207_Slot1-35_1_6901	NA	NA	NA	NA	NA	NA	NA	NA	NA	NA	NA	NA	NA	NA	NA	NA	NA	NA	NA	NA	NA	NA	NA	NA	NA	NA
sp|O75173|ATS4_HUMAN	RYLLTVMAAAAK	240	251	2	NA	NA	L	ADAMTS5_V2_WT	1	tims_23dec2208_Slot1-36_1_6902	482.66	NA	NA	NA	NA	NA	NA	NA	NA	NA	NA	NA	NA	NA	NA	NA	NA	NA	NA	NA	NA	NA	NA	NA	NA	NA
sp|O75173|ATS4_HUMAN	RYLLTVMAAAAK	240	251	2	NA	NA	L	ADAMTS5_V2_EQ	1	tims_23dec2209_Slot1-37_1_6903	NA	NA	NA	NA	NA	NA	NA	NA	NA	NA	NA	NA	NA	NA	NA	NA	NA	NA	NA	NA	NA	NA	NA	NA	NA	NA
sp|O75173|ATS4_HUMAN	RYLLTVMAAAAK	240	251	2	NA	NA	L	ADAMTS9_V2_WT	1	tims_23dec2210_Slot1-38_1_6904	NA	NA	NA	NA	NA	NA	NA	NA	NA	NA	NA	NA	NA	NA	NA	NA	NA	NA	NA	NA	NA	NA	NA	NA	NA	NA
sp|O75173|ATS4_HUMAN	RYLLTVMAAAAK	240	251	2	NA	NA	L	ADAMTS9_V2_EQ	1	tims_23dec2211_Slot1-39_1_6905	NA	NA	NA	NA	NA	NA	NA	NA	NA	NA	NA	NA	NA	NA	NA	NA	NA	NA	NA	NA	NA	NA	NA	NA	NA	NA
sp|O75173|ATS4_HUMAN	RYLLTVMAAAAK	240	251	2	NA	NA	L	ADAMTS4_V2_WT	1	tims_24oct0902_Slot1-19_1_9357	NA	NA	NA	NA	NA	NA	NA	NA	NA	NA	NA	NA	NA	NA	NA	NA	NA	NA	NA	NA	NA	NA	NA	NA	NA	NA
sp|O75173|ATS4_HUMAN	RYLLTVMAAAAK	240	251	2	NA	NA	L	ADAMTS4_V2_EQ	1	tims_24oct0903_Slot1-20_1_9358	NA	NA	NA	NA	NA	NA	NA	NA	NA	NA	NA	NA	NA	NA	NA	NA	NA	NA	NA	NA	NA	NA	NA	NA	NA	NA
sp|O75173|ATS4_HUMAN	RYLLTVMAAAAKAFK	240	254	3	NA	NA	L	ADAMTS9_BGN_WT	1	tims_23dec2202_Slot1-30_1_6896	45091.2	NA	NA	NA	NA	NA	NA	NA	NA	NA	NA	NA	NA	NA	NA	NA	NA	NA	NA	NA	NA	NA	NA	NA	NA	NA
sp|O75173|ATS4_HUMAN	RYLLTVMAAAAKAFK	240	254	3	NA	NA	L	ADAMTS9_BGN_EQ	1	tims_23dec2203_Slot1-31_1_6897	42309.3	NA	NA	NA	NA	NA	NA	NA	NA	NA	NA	NA	NA	NA	NA	NA	NA	NA	NA	NA	NA	NA	NA	NA	NA	NA
sp|O75173|ATS4_HUMAN	RYLLTVMAAAAKAFK	240	254	3	NA	NA	L	ADAMTS1_V2_WT	1	tims_23dec2204_Slot1-32_1_6898	NA	NA	NA	NA	NA	NA	NA	NA	NA	NA	NA	NA	NA	NA	NA	NA	NA	NA	NA	NA	NA	NA	NA	NA	NA	NA
sp|O75173|ATS4_HUMAN	RYLLTVMAAAAKAFK	240	254	3	NA	NA	L	ADAMTS1_V2_EQ	1	tims_23dec2205_Slot1-33_1_6899	NA	NA	NA	NA	NA	NA	NA	NA	NA	NA	NA	NA	NA	NA	NA	NA	NA	NA	NA	NA	NA	NA	NA	NA	NA	NA
sp|O75173|ATS4_HUMAN	RYLLTVMAAAAKAFK	240	254	3	NA	NA	L	ADAMTS9_V1_WT	1	tims_23dec2206_Slot1-34_1_6900	NA	NA	NA	NA	NA	NA	NA	NA	NA	NA	NA	NA	NA	NA	NA	NA	NA	NA	NA	NA	NA	NA	NA	NA	NA	NA
sp|O75173|ATS4_HUMAN	RYLLTVMAAAAKAFK	240	254	3	NA	NA	L	ADAMTS9_V1_EQ	1	tims_23dec2207_Slot1-35_1_6901	NA	NA	NA	NA	NA	NA	NA	NA	NA	NA	NA	NA	NA	NA	NA	NA	NA	NA	NA	NA	NA	NA	NA	NA	NA	NA
sp|O75173|ATS4_HUMAN	RYLLTVMAAAAKAFK	240	254	3	NA	NA	L	ADAMTS5_V2_WT	1	tims_23dec2208_Slot1-36_1_6902	NA	NA	NA	NA	NA	NA	NA	NA	NA	NA	NA	NA	NA	NA	NA	NA	NA	NA	NA	NA	NA	NA	NA	NA	NA	NA
sp|O75173|ATS4_HUMAN	RYLLTVMAAAAKAFK	240	254	3	NA	NA	L	ADAMTS5_V2_EQ	1	tims_23dec2209_Slot1-37_1_6903	NA	NA	NA	NA	NA	NA	NA	NA	NA	NA	NA	NA	NA	NA	NA	NA	NA	NA	NA	NA	NA	NA	NA	NA	NA	NA
sp|O75173|ATS4_HUMAN	RYLLTVMAAAAKAFK	240	254	3	NA	NA	L	ADAMTS9_V2_WT	1	tims_23dec2210_Slot1-38_1_6904	NA	NA	NA	NA	NA	NA	NA	NA	NA	NA	NA	NA	NA	NA	NA	NA	NA	NA	NA	NA	NA	NA	NA	NA	NA	NA
sp|O75173|ATS4_HUMAN	RYLLTVMAAAAKAFK	240	254	3	NA	NA	L	ADAMTS9_V2_EQ	1	tims_23dec2211_Slot1-39_1_6905	NA	NA	NA	NA	NA	NA	NA	NA	NA	NA	NA	NA	NA	NA	NA	NA	NA	NA	NA	NA	NA	NA	NA	NA	NA	NA
sp|O75173|ATS4_HUMAN	RYLLTVMAAAAKAFK	240	254	3	NA	NA	L	ADAMTS4_V2_WT	1	tims_24oct0902_Slot1-19_1_9357	NA	NA	NA	NA	NA	NA	NA	NA	NA	NA	NA	NA	NA	NA	NA	NA	NA	NA	NA	NA	NA	NA	NA	NA	NA	NA
sp|O75173|ATS4_HUMAN	RYLLTVMAAAAKAFK	240	254	3	NA	NA	L	ADAMTS4_V2_EQ	1	tims_24oct0903_Slot1-20_1_9358	NA	NA	NA	NA	NA	NA	NA	NA	NA	NA	NA	NA	NA	NA	NA	NA	NA	NA	NA	NA	NA	NA	NA	NA	NA	NA
sp|O75173|ATS4_HUMAN	PLHLPVTFPGK	431	441	2	NA	NA	L	ADAMTS9_BGN_WT	1	tims_23dec2202_Slot1-30_1_6896	13066.4	NA	NA	NA	NA	NA	NA	NA	NA	NA	NA	NA	NA	NA	NA	NA	NA	NA	NA	NA	NA	NA	NA	NA	NA	NA
sp|O75173|ATS4_HUMAN	PLHLPVTFPGK	431	441	2	NA	NA	L	ADAMTS9_BGN_EQ	1	tims_23dec2203_Slot1-31_1_6897	20952.8	NA	NA	NA	NA	NA	NA	NA	NA	NA	NA	NA	NA	NA	NA	NA	NA	NA	NA	NA	NA	NA	NA	NA	NA	NA
sp|O75173|ATS4_HUMAN	PLHLPVTFPGK	431	441	2	NA	NA	L	ADAMTS1_V2_WT	1	tims_23dec2204_Slot1-32_1_6898	40440.3	NA	NA	NA	NA	NA	NA	NA	NA	NA	NA	NA	NA	NA	NA	NA	NA	NA	NA	NA	NA	NA	NA	NA	NA	NA
sp|O75173|ATS4_HUMAN	PLHLPVTFPGK	431	441	2	NA	NA	L	ADAMTS1_V2_EQ	1	tims_23dec2205_Slot1-33_1_6899	NA	NA	NA	NA	NA	NA	NA	NA	NA	NA	NA	NA	NA	NA	NA	NA	NA	NA	NA	NA	NA	NA	NA	NA	NA	NA
sp|O75173|ATS4_HUMAN	PLHLPVTFPGK	431	441	2	NA	NA	L	ADAMTS9_V1_WT	1	tims_23dec2206_Slot1-34_1_6900	NA	NA	NA	NA	NA	NA	NA	NA	NA	NA	NA	NA	NA	NA	NA	NA	NA	NA	NA	NA	NA	NA	NA	NA	NA	NA
sp|O75173|ATS4_HUMAN	PLHLPVTFPGK	431	441	2	NA	NA	L	ADAMTS9_V1_EQ	1	tims_23dec2207_Slot1-35_1_6901	NA	NA	NA	NA	NA	NA	NA	NA	NA	NA	NA	NA	NA	NA	NA	NA	NA	NA	NA	NA	NA	NA	NA	NA	NA	NA
sp|O75173|ATS4_HUMAN	PLHLPVTFPGK	431	441	2	NA	NA	L	ADAMTS5_V2_WT	1	tims_23dec2208_Slot1-36_1_6902	NA	NA	NA	NA	NA	NA	NA	NA	NA	NA	NA	NA	NA	NA	NA	NA	NA	NA	NA	NA	NA	NA	NA	NA	NA	NA
sp|O75173|ATS4_HUMAN	PLHLPVTFPGK	431	441	2	NA	NA	L	ADAMTS5_V2_EQ	1	tims_23dec2209_Slot1-37_1_6903	NA	NA	NA	NA	NA	NA	NA	NA	NA	NA	NA	NA	NA	NA	NA	NA	NA	NA	NA	NA	NA	NA	NA	NA	NA	NA
sp|O75173|ATS4_HUMAN	PLHLPVTFPGK	431	441	2	NA	NA	L	ADAMTS9_V2_WT	1	tims_23dec2210_Slot1-38_1_6904	NA	NA	NA	NA	NA	NA	NA	NA	NA	NA	NA	NA	NA	NA	NA	NA	NA	NA	NA	NA	NA	NA	NA	NA	NA	NA
sp|O75173|ATS4_HUMAN	PLHLPVTFPGK	431	441	2	NA	NA	L	ADAMTS9_V2_EQ	1	tims_23dec2211_Slot1-39_1_6905	NA	NA	NA	NA	NA	NA	NA	NA	NA	NA	NA	NA	NA	NA	NA	NA	NA	NA	NA	NA	NA	NA	NA	NA	NA	NA
sp|O75173|ATS4_HUMAN	PLHLPVTFPGK	431	441	2	NA	NA	L	ADAMTS4_V2_WT	1	tims_24oct0902_Slot1-19_1_9357	NA	NA	NA	NA	NA	NA	NA	NA	NA	NA	NA	NA	NA	NA	NA	NA	NA	NA	NA	NA	NA	NA	NA	NA	NA	NA
sp|O75173|ATS4_HUMAN	PLHLPVTFPGK	431	441	2	NA	NA	L	ADAMTS4_V2_EQ	1	tims_24oct0903_Slot1-20_1_9358	NA	NA	NA	NA	NA	NA	NA	NA	NA	NA	NA	NA	NA	NA	NA	NA	NA	NA	NA	NA	NA	NA	NA	NA	NA	NA
sp|O75173|ATS4_HUMAN	S[42.0106]GHGPLAQPLTLQVLVAGNP[15.9949]QDTRLRYSFFVPR	772	804	4	NA	NA	L	ADAMTS9_BGN_WT	1	tims_23dec2202_Slot1-30_1_6896	NA	NA	NA	NA	NA	NA	NA	NA	NA	NA	NA	NA	NA	NA	NA	NA	NA	NA	NA	NA	NA	NA	NA	NA	NA	NA
sp|O75173|ATS4_HUMAN	S[42.0106]GHGPLAQPLTLQVLVAGNP[15.9949]QDTRLRYSFFVPR	772	804	4	NA	NA	L	ADAMTS9_BGN_EQ	1	tims_23dec2203_Slot1-31_1_6897	54764.4	NA	SGHGPLAQPLTLQVLVAGNP(1)QDTRLRYSFFVPR	NA	NA	NA	NA	NA	NA	NA	NA	NA	NA	NA	NA	NA	NA	NA	S(1)GHGPLAQPLTLQVLVAGNPQDTRLRYSFFVPR	NA	NA	NA	NA	NA	NA	NA
sp|O75173|ATS4_HUMAN	S[42.0106]GHGPLAQPLTLQVLVAGNP[15.9949]QDTRLRYSFFVPR	772	804	4	NA	NA	L	ADAMTS1_V2_WT	1	tims_23dec2204_Slot1-32_1_6898	NA	NA	NA	NA	NA	NA	NA	NA	NA	NA	NA	NA	NA	NA	NA	NA	NA	NA	NA	NA	NA	NA	NA	NA	NA	NA
sp|O75173|ATS4_HUMAN	S[42.0106]GHGPLAQPLTLQVLVAGNP[15.9949]QDTRLRYSFFVPR	772	804	4	NA	NA	L	ADAMTS1_V2_EQ	1	tims_23dec2205_Slot1-33_1_6899	NA	NA	NA	NA	NA	NA	NA	NA	NA	NA	NA	NA	NA	NA	NA	NA	NA	NA	NA	NA	NA	NA	NA	NA	NA	NA
sp|O75173|ATS4_HUMAN	S[42.0106]GHGPLAQPLTLQVLVAGNP[15.9949]QDTRLRYSFFVPR	772	804	4	NA	NA	L	ADAMTS9_V1_WT	1	tims_23dec2206_Slot1-34_1_6900	NA	NA	NA	NA	NA	NA	NA	NA	NA	NA	NA	NA	NA	NA	NA	NA	NA	NA	NA	NA	NA	NA	NA	NA	NA	NA
sp|O75173|ATS4_HUMAN	S[42.0106]GHGPLAQPLTLQVLVAGNP[15.9949]QDTRLRYSFFVPR	772	804	4	NA	NA	L	ADAMTS9_V1_EQ	1	tims_23dec2207_Slot1-35_1_6901	NA	NA	NA	NA	NA	NA	NA	NA	NA	NA	NA	NA	NA	NA	NA	NA	NA	NA	NA	NA	NA	NA	NA	NA	NA	NA
sp|O75173|ATS4_HUMAN	S[42.0106]GHGPLAQPLTLQVLVAGNP[15.9949]QDTRLRYSFFVPR	772	804	4	NA	NA	L	ADAMTS5_V2_WT	1	tims_23dec2208_Slot1-36_1_6902	NA	NA	NA	NA	NA	NA	NA	NA	NA	NA	NA	NA	NA	NA	NA	NA	NA	NA	NA	NA	NA	NA	NA	NA	NA	NA
sp|O75173|ATS4_HUMAN	S[42.0106]GHGPLAQPLTLQVLVAGNP[15.9949]QDTRLRYSFFVPR	772	804	4	NA	NA	L	ADAMTS5_V2_EQ	1	tims_23dec2209_Slot1-37_1_6903	NA	NA	NA	NA	NA	NA	NA	NA	NA	NA	NA	NA	NA	NA	NA	NA	NA	NA	NA	NA	NA	NA	NA	NA	NA	NA
sp|O75173|ATS4_HUMAN	S[42.0106]GHGPLAQPLTLQVLVAGNP[15.9949]QDTRLRYSFFVPR	772	804	4	NA	NA	L	ADAMTS9_V2_WT	1	tims_23dec2210_Slot1-38_1_6904	NA	NA	NA	NA	NA	NA	NA	NA	NA	NA	NA	NA	NA	NA	NA	NA	NA	NA	NA	NA	NA	NA	NA	NA	NA	NA
sp|O75173|ATS4_HUMAN	S[42.0106]GHGPLAQPLTLQVLVAGNP[15.9949]QDTRLRYSFFVPR	772	804	4	NA	NA	L	ADAMTS9_V2_EQ	1	tims_23dec2211_Slot1-39_1_6905	NA	NA	NA	NA	NA	NA	NA	NA	NA	NA	NA	NA	NA	NA	NA	NA	NA	NA	NA	NA	NA	NA	NA	NA	NA	NA
sp|O75173|ATS4_HUMAN	S[42.0106]GHGPLAQPLTLQVLVAGNP[15.9949]QDTRLRYSFFVPR	772	804	4	NA	NA	L	ADAMTS4_V2_WT	1	tims_24oct0902_Slot1-19_1_9357	NA	NA	NA	NA	NA	NA	NA	NA	NA	NA	NA	NA	NA	NA	NA	NA	NA	NA	NA	NA	NA	NA	NA	NA	NA	NA
sp|O75173|ATS4_HUMAN	S[42.0106]GHGPLAQPLTLQVLVAGNP[15.9949]QDTRLRYSFFVPR	772	804	4	NA	NA	L	ADAMTS4_V2_EQ	1	tims_24oct0903_Slot1-20_1_9358	NA	NA	NA	NA	NA	NA	NA	NA	NA	NA	NA	NA	NA	NA	NA	NA	NA	NA	NA	NA	NA	NA	NA	NA	NA	NA
sp|O75173|ATS4_HUMAN	FRSC[57.0215]NTEDC[57.0215]PTGSALTFREEQC[57.0215]AAYNHR	566	593	4	NA	NA	L	ADAMTS9_BGN_WT	1	tims_23dec2202_Slot1-30_1_6896	NA	NA	NA	NA	NA	NA	NA	NA	NA	NA	NA	NA	NA	NA	NA	NA	NA	NA	NA	NA	NA	NA	NA	NA	NA	NA
sp|O75173|ATS4_HUMAN	FRSC[57.0215]NTEDC[57.0215]PTGSALTFREEQC[57.0215]AAYNHR	566	593	4	NA	NA	L	ADAMTS9_BGN_EQ	1	tims_23dec2203_Slot1-31_1_6897	NA	NA	NA	NA	NA	NA	NA	NA	NA	NA	NA	NA	NA	NA	NA	NA	NA	NA	NA	NA	NA	NA	NA	NA	NA	NA
sp|O75173|ATS4_HUMAN	FRSC[57.0215]NTEDC[57.0215]PTGSALTFREEQC[57.0215]AAYNHR	566	593	4	NA	NA	L	ADAMTS1_V2_WT	1	tims_23dec2204_Slot1-32_1_6898	NA	NA	NA	NA	NA	NA	NA	NA	NA	NA	NA	NA	NA	NA	NA	NA	NA	NA	NA	NA	NA	NA	NA	NA	NA	NA
sp|O75173|ATS4_HUMAN	FRSC[57.0215]NTEDC[57.0215]PTGSALTFREEQC[57.0215]AAYNHR	566	593	4	NA	NA	L	ADAMTS1_V2_EQ	1	tims_23dec2205_Slot1-33_1_6899	NA	NA	NA	NA	NA	NA	NA	NA	NA	NA	NA	NA	NA	NA	NA	NA	NA	NA	NA	NA	NA	NA	NA	NA	NA	NA
sp|O75173|ATS4_HUMAN	FRSC[57.0215]NTEDC[57.0215]PTGSALTFREEQC[57.0215]AAYNHR	566	593	4	NA	NA	L	ADAMTS9_V1_WT	1	tims_23dec2206_Slot1-34_1_6900	NA	NA	NA	NA	NA	NA	NA	NA	NA	NA	NA	NA	NA	NA	NA	NA	NA	NA	NA	NA	NA	NA	NA	NA	NA	NA
sp|O75173|ATS4_HUMAN	FRSC[57.0215]NTEDC[57.0215]PTGSALTFREEQC[57.0215]AAYNHR	566	593	4	NA	NA	L	ADAMTS9_V1_EQ	1	tims_23dec2207_Slot1-35_1_6901	NA	NA	NA	NA	NA	NA	NA	NA	NA	NA	NA	NA	NA	NA	NA	NA	NA	NA	NA	NA	NA	NA	NA	NA	NA	NA
sp|O75173|ATS4_HUMAN	FRSC[57.0215]NTEDC[57.0215]PTGSALTFREEQC[57.0215]AAYNHR	566	593	4	NA	NA	L	ADAMTS5_V2_WT	1	tims_23dec2208_Slot1-36_1_6902	NA	NA	NA	NA	NA	NA	NA	NA	NA	NA	NA	NA	NA	NA	NA	NA	NA	NA	NA	NA	NA	NA	NA	NA	NA	NA
sp|O75173|ATS4_HUMAN	FRSC[57.0215]NTEDC[57.0215]PTGSALTFREEQC[57.0215]AAYNHR	566	593	4	NA	NA	L	ADAMTS5_V2_EQ	1	tims_23dec2209_Slot1-37_1_6903	NA	NA	NA	NA	NA	NA	NA	NA	NA	NA	NA	NA	NA	NA	NA	NA	NA	NA	NA	NA	NA	NA	NA	NA	NA	NA
sp|O75173|ATS4_HUMAN	FRSC[57.0215]NTEDC[57.0215]PTGSALTFREEQC[57.0215]AAYNHR	566	593	4	NA	NA	L	ADAMTS9_V2_WT	1	tims_23dec2210_Slot1-38_1_6904	NA	NA	NA	NA	NA	NA	NA	NA	NA	NA	NA	NA	NA	NA	NA	NA	NA	NA	NA	NA	NA	NA	NA	NA	NA	NA
sp|O75173|ATS4_HUMAN	FRSC[57.0215]NTEDC[57.0215]PTGSALTFREEQC[57.0215]AAYNHR	566	593	4	NA	NA	L	ADAMTS9_V2_EQ	1	tims_23dec2211_Slot1-39_1_6905	NA	NA	NA	NA	NA	NA	NA	NA	NA	NA	NA	NA	NA	NA	NA	NA	NA	NA	NA	NA	NA	NA	NA	NA	NA	NA
sp|O75173|ATS4_HUMAN	FRSC[57.0215]NTEDC[57.0215]PTGSALTFREEQC[57.0215]AAYNHR	566	593	4	NA	NA	L	ADAMTS4_V2_WT	1	tims_24oct0902_Slot1-19_1_9357	741426	FRSC(1)NTEDC(1)PTGSALTFREEQC(1)AAYNHR	NA	NA	NA	NA	NA	NA	NA	NA	NA	NA	NA	NA	NA	NA	NA	NA	NA	NA	NA	NA	NA	NA	NA	NA
sp|O75173|ATS4_HUMAN	FRSC[57.0215]NTEDC[57.0215]PTGSALTFREEQC[57.0215]AAYNHR	566	593	4	NA	NA	L	ADAMTS4_V2_EQ	1	tims_24oct0903_Slot1-20_1_9358	NA	NA	NA	NA	NA	NA	NA	NA	NA	NA	NA	NA	NA	NA	NA	NA	NA	NA	NA	NA	NA	NA	NA	NA	NA	NA
sp|O75173|ATS4_HUMAN	FRSC[57.0215]NTEDC[57.0215]PTGSALTFREEQC[57.0215]AAYNHR	566	593	5	NA	NA	L	ADAMTS9_BGN_WT	1	tims_23dec2202_Slot1-30_1_6896	NA	NA	NA	NA	NA	NA	NA	NA	NA	NA	NA	NA	NA	NA	NA	NA	NA	NA	NA	NA	NA	NA	NA	NA	NA	NA
sp|O75173|ATS4_HUMAN	FRSC[57.0215]NTEDC[57.0215]PTGSALTFREEQC[57.0215]AAYNHR	566	593	5	NA	NA	L	ADAMTS9_BGN_EQ	1	tims_23dec2203_Slot1-31_1_6897	NA	NA	NA	NA	NA	NA	NA	NA	NA	NA	NA	NA	NA	NA	NA	NA	NA	NA	NA	NA	NA	NA	NA	NA	NA	NA
sp|O75173|ATS4_HUMAN	FRSC[57.0215]NTEDC[57.0215]PTGSALTFREEQC[57.0215]AAYNHR	566	593	5	NA	NA	L	ADAMTS1_V2_WT	1	tims_23dec2204_Slot1-32_1_6898	NA	NA	NA	NA	NA	NA	NA	NA	NA	NA	NA	NA	NA	NA	NA	NA	NA	NA	NA	NA	NA	NA	NA	NA	NA	NA
sp|O75173|ATS4_HUMAN	FRSC[57.0215]NTEDC[57.0215]PTGSALTFREEQC[57.0215]AAYNHR	566	593	5	NA	NA	L	ADAMTS1_V2_EQ	1	tims_23dec2205_Slot1-33_1_6899	NA	NA	NA	NA	NA	NA	NA	NA	NA	NA	NA	NA	NA	NA	NA	NA	NA	NA	NA	NA	NA	NA	NA	NA	NA	NA
sp|O75173|ATS4_HUMAN	FRSC[57.0215]NTEDC[57.0215]PTGSALTFREEQC[57.0215]AAYNHR	566	593	5	NA	NA	L	ADAMTS9_V1_WT	1	tims_23dec2206_Slot1-34_1_6900	NA	NA	NA	NA	NA	NA	NA	NA	NA	NA	NA	NA	NA	NA	NA	NA	NA	NA	NA	NA	NA	NA	NA	NA	NA	NA
sp|O75173|ATS4_HUMAN	FRSC[57.0215]NTEDC[57.0215]PTGSALTFREEQC[57.0215]AAYNHR	566	593	5	NA	NA	L	ADAMTS9_V1_EQ	1	tims_23dec2207_Slot1-35_1_6901	NA	NA	NA	NA	NA	NA	NA	NA	NA	NA	NA	NA	NA	NA	NA	NA	NA	NA	NA	NA	NA	NA	NA	NA	NA	NA
sp|O75173|ATS4_HUMAN	FRSC[57.0215]NTEDC[57.0215]PTGSALTFREEQC[57.0215]AAYNHR	566	593	5	NA	NA	L	ADAMTS5_V2_WT	1	tims_23dec2208_Slot1-36_1_6902	NA	NA	NA	NA	NA	NA	NA	NA	NA	NA	NA	NA	NA	NA	NA	NA	NA	NA	NA	NA	NA	NA	NA	NA	NA	NA
sp|O75173|ATS4_HUMAN	FRSC[57.0215]NTEDC[57.0215]PTGSALTFREEQC[57.0215]AAYNHR	566	593	5	NA	NA	L	ADAMTS5_V2_EQ	1	tims_23dec2209_Slot1-37_1_6903	NA	NA	NA	NA	NA	NA	NA	NA	NA	NA	NA	NA	NA	NA	NA	NA	NA	NA	NA	NA	NA	NA	NA	NA	NA	NA
sp|O75173|ATS4_HUMAN	FRSC[57.0215]NTEDC[57.0215]PTGSALTFREEQC[57.0215]AAYNHR	566	593	5	NA	NA	L	ADAMTS9_V2_WT	1	tims_23dec2210_Slot1-38_1_6904	NA	NA	NA	NA	NA	NA	NA	NA	NA	NA	NA	NA	NA	NA	NA	NA	NA	NA	NA	NA	NA	NA	NA	NA	NA	NA
sp|O75173|ATS4_HUMAN	FRSC[57.0215]NTEDC[57.0215]PTGSALTFREEQC[57.0215]AAYNHR	566	593	5	NA	NA	L	ADAMTS9_V2_EQ	1	tims_23dec2211_Slot1-39_1_6905	NA	NA	NA	NA	NA	NA	NA	NA	NA	NA	NA	NA	NA	NA	NA	NA	NA	NA	NA	NA	NA	NA	NA	NA	NA	NA
sp|O75173|ATS4_HUMAN	FRSC[57.0215]NTEDC[57.0215]PTGSALTFREEQC[57.0215]AAYNHR	566	593	5	NA	NA	L	ADAMTS4_V2_WT	1	tims_24oct0902_Slot1-19_1_9357	177159	FRSC(1)NTEDC(1)PTGSALTFREEQC(1)AAYNHR	NA	NA	NA	NA	NA	NA	NA	NA	NA	NA	NA	NA	NA	NA	NA	NA	NA	NA	NA	NA	NA	NA	NA	NA
sp|O75173|ATS4_HUMAN	FRSC[57.0215]NTEDC[57.0215]PTGSALTFREEQC[57.0215]AAYNHR	566	593	5	NA	NA	L	ADAMTS4_V2_EQ	1	tims_24oct0903_Slot1-20_1_9358	NA	NA	NA	NA	NA	NA	NA	NA	NA	NA	NA	NA	NA	NA	NA	NA	NA	NA	NA	NA	NA	NA	NA	NA	NA	NA
sp|O75173|ATS4_HUMAN	FRYGYNNVVTIPAGATHILVR	695	715	3	NA	NA	L	ADAMTS9_BGN_WT	1	tims_23dec2202_Slot1-30_1_6896	NA	NA	NA	NA	NA	NA	NA	NA	NA	NA	NA	NA	NA	NA	NA	NA	NA	NA	NA	NA	NA	NA	NA	NA	NA	NA
sp|O75173|ATS4_HUMAN	FRYGYNNVVTIPAGATHILVR	695	715	3	NA	NA	L	ADAMTS9_BGN_EQ	1	tims_23dec2203_Slot1-31_1_6897	NA	NA	NA	NA	NA	NA	NA	NA	NA	NA	NA	NA	NA	NA	NA	NA	NA	NA	NA	NA	NA	NA	NA	NA	NA	NA
sp|O75173|ATS4_HUMAN	FRYGYNNVVTIPAGATHILVR	695	715	3	NA	NA	L	ADAMTS1_V2_WT	1	tims_23dec2204_Slot1-32_1_6898	NA	NA	NA	NA	NA	NA	NA	NA	NA	NA	NA	NA	NA	NA	NA	NA	NA	NA	NA	NA	NA	NA	NA	NA	NA	NA
sp|O75173|ATS4_HUMAN	FRYGYNNVVTIPAGATHILVR	695	715	3	NA	NA	L	ADAMTS1_V2_EQ	1	tims_23dec2205_Slot1-33_1_6899	NA	NA	NA	NA	NA	NA	NA	NA	NA	NA	NA	NA	NA	NA	NA	NA	NA	NA	NA	NA	NA	NA	NA	NA	NA	NA
sp|O75173|ATS4_HUMAN	FRYGYNNVVTIPAGATHILVR	695	715	3	NA	NA	L	ADAMTS9_V1_WT	1	tims_23dec2206_Slot1-34_1_6900	NA	NA	NA	NA	NA	NA	NA	NA	NA	NA	NA	NA	NA	NA	NA	NA	NA	NA	NA	NA	NA	NA	NA	NA	NA	NA
sp|O75173|ATS4_HUMAN	FRYGYNNVVTIPAGATHILVR	695	715	3	NA	NA	L	ADAMTS9_V1_EQ	1	tims_23dec2207_Slot1-35_1_6901	NA	NA	NA	NA	NA	NA	NA	NA	NA	NA	NA	NA	NA	NA	NA	NA	NA	NA	NA	NA	NA	NA	NA	NA	NA	NA
sp|O75173|ATS4_HUMAN	FRYGYNNVVTIPAGATHILVR	695	715	3	NA	NA	L	ADAMTS5_V2_WT	1	tims_23dec2208_Slot1-36_1_6902	NA	NA	NA	NA	NA	NA	NA	NA	NA	NA	NA	NA	NA	NA	NA	NA	NA	NA	NA	NA	NA	NA	NA	NA	NA	NA
sp|O75173|ATS4_HUMAN	FRYGYNNVVTIPAGATHILVR	695	715	3	NA	NA	L	ADAMTS5_V2_EQ	1	tims_23dec2209_Slot1-37_1_6903	NA	NA	NA	NA	NA	NA	NA	NA	NA	NA	NA	NA	NA	NA	NA	NA	NA	NA	NA	NA	NA	NA	NA	NA	NA	NA
sp|O75173|ATS4_HUMAN	FRYGYNNVVTIPAGATHILVR	695	715	3	NA	NA	L	ADAMTS9_V2_WT	1	tims_23dec2210_Slot1-38_1_6904	NA	NA	NA	NA	NA	NA	NA	NA	NA	NA	NA	NA	NA	NA	NA	NA	NA	NA	NA	NA	NA	NA	NA	NA	NA	NA
sp|O75173|ATS4_HUMAN	FRYGYNNVVTIPAGATHILVR	695	715	3	NA	NA	L	ADAMTS9_V2_EQ	1	tims_23dec2211_Slot1-39_1_6905	NA	NA	NA	NA	NA	NA	NA	NA	NA	NA	NA	NA	NA	NA	NA	NA	NA	NA	NA	NA	NA	NA	NA	NA	NA	NA
sp|O75173|ATS4_HUMAN	FRYGYNNVVTIPAGATHILVR	695	715	3	NA	NA	L	ADAMTS4_V2_WT	1	tims_24oct0902_Slot1-19_1_9357	3.05363e+06	NA	NA	NA	NA	NA	NA	NA	NA	NA	NA	NA	NA	NA	NA	NA	NA	NA	NA	NA	NA	NA	NA	NA	NA	NA
sp|O75173|ATS4_HUMAN	FRYGYNNVVTIPAGATHILVR	695	715	3	NA	NA	L	ADAMTS4_V2_EQ	1	tims_24oct0903_Slot1-20_1_9358	234905	NA	NA	NA	NA	NA	NA	NA	NA	NA	NA	NA	NA	NA	NA	NA	NA	NA	NA	NA	NA	NA	NA	NA	NA	NA
sp|O75173|ATS4_HUMAN	FRYGYNNVVTIPAGATHILVR	695	715	4	NA	NA	L	ADAMTS9_BGN_WT	1	tims_23dec2202_Slot1-30_1_6896	NA	NA	NA	NA	NA	NA	NA	NA	NA	NA	NA	NA	NA	NA	NA	NA	NA	NA	NA	NA	NA	NA	NA	NA	NA	NA
sp|O75173|ATS4_HUMAN	FRYGYNNVVTIPAGATHILVR	695	715	4	NA	NA	L	ADAMTS9_BGN_EQ	1	tims_23dec2203_Slot1-31_1_6897	NA	NA	NA	NA	NA	NA	NA	NA	NA	NA	NA	NA	NA	NA	NA	NA	NA	NA	NA	NA	NA	NA	NA	NA	NA	NA
sp|O75173|ATS4_HUMAN	FRYGYNNVVTIPAGATHILVR	695	715	4	NA	NA	L	ADAMTS1_V2_WT	1	tims_23dec2204_Slot1-32_1_6898	NA	NA	NA	NA	NA	NA	NA	NA	NA	NA	NA	NA	NA	NA	NA	NA	NA	NA	NA	NA	NA	NA	NA	NA	NA	NA
sp|O75173|ATS4_HUMAN	FRYGYNNVVTIPAGATHILVR	695	715	4	NA	NA	L	ADAMTS1_V2_EQ	1	tims_23dec2205_Slot1-33_1_6899	NA	NA	NA	NA	NA	NA	NA	NA	NA	NA	NA	NA	NA	NA	NA	NA	NA	NA	NA	NA	NA	NA	NA	NA	NA	NA
sp|O75173|ATS4_HUMAN	FRYGYNNVVTIPAGATHILVR	695	715	4	NA	NA	L	ADAMTS9_V1_WT	1	tims_23dec2206_Slot1-34_1_6900	NA	NA	NA	NA	NA	NA	NA	NA	NA	NA	NA	NA	NA	NA	NA	NA	NA	NA	NA	NA	NA	NA	NA	NA	NA	NA
sp|O75173|ATS4_HUMAN	FRYGYNNVVTIPAGATHILVR	695	715	4	NA	NA	L	ADAMTS9_V1_EQ	1	tims_23dec2207_Slot1-35_1_6901	NA	NA	NA	NA	NA	NA	NA	NA	NA	NA	NA	NA	NA	NA	NA	NA	NA	NA	NA	NA	NA	NA	NA	NA	NA	NA
sp|O75173|ATS4_HUMAN	FRYGYNNVVTIPAGATHILVR	695	715	4	NA	NA	L	ADAMTS5_V2_WT	1	tims_23dec2208_Slot1-36_1_6902	NA	NA	NA	NA	NA	NA	NA	NA	NA	NA	NA	NA	NA	NA	NA	NA	NA	NA	NA	NA	NA	NA	NA	NA	NA	NA
sp|O75173|ATS4_HUMAN	FRYGYNNVVTIPAGATHILVR	695	715	4	NA	NA	L	ADAMTS5_V2_EQ	1	tims_23dec2209_Slot1-37_1_6903	NA	NA	NA	NA	NA	NA	NA	NA	NA	NA	NA	NA	NA	NA	NA	NA	NA	NA	NA	NA	NA	NA	NA	NA	NA	NA
sp|O75173|ATS4_HUMAN	FRYGYNNVVTIPAGATHILVR	695	715	4	NA	NA	L	ADAMTS9_V2_WT	1	tims_23dec2210_Slot1-38_1_6904	NA	NA	NA	NA	NA	NA	NA	NA	NA	NA	NA	NA	NA	NA	NA	NA	NA	NA	NA	NA	NA	NA	NA	NA	NA	NA
sp|O75173|ATS4_HUMAN	FRYGYNNVVTIPAGATHILVR	695	715	4	NA	NA	L	ADAMTS9_V2_EQ	1	tims_23dec2211_Slot1-39_1_6905	NA	NA	NA	NA	NA	NA	NA	NA	NA	NA	NA	NA	NA	NA	NA	NA	NA	NA	NA	NA	NA	NA	NA	NA	NA	NA
sp|O75173|ATS4_HUMAN	FRYGYNNVVTIPAGATHILVR	695	715	4	NA	NA	L	ADAMTS4_V2_WT	1	tims_24oct0902_Slot1-19_1_9357	2.35164e+06	NA	NA	NA	NA	NA	NA	NA	NA	NA	NA	NA	NA	NA	NA	NA	NA	NA	NA	NA	NA	NA	NA	NA	NA	NA
sp|O75173|ATS4_HUMAN	FRYGYNNVVTIPAGATHILVR	695	715	4	NA	NA	L	ADAMTS4_V2_EQ	1	tims_24oct0903_Slot1-20_1_9358	NA	NA	NA	NA	NA	NA	NA	NA	NA	NA	NA	NA	NA	NA	NA	NA	NA	NA	NA	NA	NA	NA	NA	NA	NA	NA
sp|O75173|ATS4_HUMAN	LVILGSGEEGPQVGPSAAQTLR	269	290	2	NA	NA	L	ADAMTS9_BGN_WT	1	tims_23dec2202_Slot1-30_1_6896	NA	NA	NA	NA	NA	NA	NA	NA	NA	NA	NA	NA	NA	NA	NA	NA	NA	NA	NA	NA	NA	NA	NA	NA	NA	NA
sp|O75173|ATS4_HUMAN	LVILGSGEEGPQVGPSAAQTLR	269	290	2	NA	NA	L	ADAMTS9_BGN_EQ	1	tims_23dec2203_Slot1-31_1_6897	NA	NA	NA	NA	NA	NA	NA	NA	NA	NA	NA	NA	NA	NA	NA	NA	NA	NA	NA	NA	NA	NA	NA	NA	NA	NA
sp|O75173|ATS4_HUMAN	LVILGSGEEGPQVGPSAAQTLR	269	290	2	NA	NA	L	ADAMTS1_V2_WT	1	tims_23dec2204_Slot1-32_1_6898	NA	NA	NA	NA	NA	NA	NA	NA	NA	NA	NA	NA	NA	NA	NA	NA	NA	NA	NA	NA	NA	NA	NA	NA	NA	NA
sp|O75173|ATS4_HUMAN	LVILGSGEEGPQVGPSAAQTLR	269	290	2	NA	NA	L	ADAMTS1_V2_EQ	1	tims_23dec2205_Slot1-33_1_6899	NA	NA	NA	NA	NA	NA	NA	NA	NA	NA	NA	NA	NA	NA	NA	NA	NA	NA	NA	NA	NA	NA	NA	NA	NA	NA
sp|O75173|ATS4_HUMAN	LVILGSGEEGPQVGPSAAQTLR	269	290	2	NA	NA	L	ADAMTS9_V1_WT	1	tims_23dec2206_Slot1-34_1_6900	NA	NA	NA	NA	NA	NA	NA	NA	NA	NA	NA	NA	NA	NA	NA	NA	NA	NA	NA	NA	NA	NA	NA	NA	NA	NA
sp|O75173|ATS4_HUMAN	LVILGSGEEGPQVGPSAAQTLR	269	290	2	NA	NA	L	ADAMTS9_V1_EQ	1	tims_23dec2207_Slot1-35_1_6901	NA	NA	NA	NA	NA	NA	NA	NA	NA	NA	NA	NA	NA	NA	NA	NA	NA	NA	NA	NA	NA	NA	NA	NA	NA	NA
sp|O75173|ATS4_HUMAN	LVILGSGEEGPQVGPSAAQTLR	269	290	2	NA	NA	L	ADAMTS5_V2_WT	1	tims_23dec2208_Slot1-36_1_6902	NA	NA	NA	NA	NA	NA	NA	NA	NA	NA	NA	NA	NA	NA	NA	NA	NA	NA	NA	NA	NA	NA	NA	NA	NA	NA
sp|O75173|ATS4_HUMAN	LVILGSGEEGPQVGPSAAQTLR	269	290	2	NA	NA	L	ADAMTS5_V2_EQ	1	tims_23dec2209_Slot1-37_1_6903	NA	NA	NA	NA	NA	NA	NA	NA	NA	NA	NA	NA	NA	NA	NA	NA	NA	NA	NA	NA	NA	NA	NA	NA	NA	NA
sp|O75173|ATS4_HUMAN	LVILGSGEEGPQVGPSAAQTLR	269	290	2	NA	NA	L	ADAMTS9_V2_WT	1	tims_23dec2210_Slot1-38_1_6904	NA	NA	NA	NA	NA	NA	NA	NA	NA	NA	NA	NA	NA	NA	NA	NA	NA	NA	NA	NA	NA	NA	NA	NA	NA	NA
sp|O75173|ATS4_HUMAN	LVILGSGEEGPQVGPSAAQTLR	269	290	2	NA	NA	L	ADAMTS9_V2_EQ	1	tims_23dec2211_Slot1-39_1_6905	NA	NA	NA	NA	NA	NA	NA	NA	NA	NA	NA	NA	NA	NA	NA	NA	NA	NA	NA	NA	NA	NA	NA	NA	NA	NA
sp|O75173|ATS4_HUMAN	LVILGSGEEGPQVGPSAAQTLR	269	290	2	NA	NA	L	ADAMTS4_V2_WT	1	tims_24oct0902_Slot1-19_1_9357	894396	NA	NA	NA	NA	NA	NA	NA	NA	NA	NA	NA	NA	NA	NA	NA	NA	NA	NA	NA	NA	NA	NA	NA	NA	NA
sp|O75173|ATS4_HUMAN	LVILGSGEEGPQVGPSAAQTLR	269	290	2	NA	NA	L	ADAMTS4_V2_EQ	1	tims_24oct0903_Slot1-20_1_9358	NA	NA	NA	NA	NA	NA	NA	NA	NA	NA	NA	NA	NA	NA	NA	NA	NA	NA	NA	NA	NA	NA	NA	NA	NA	NA
sp|O75173|ATS4_HUMAN	FRYGYNNVVTIPAGATHILVRQQGNPGHR	695	723	4	NA	NA	L	ADAMTS9_BGN_WT	1	tims_23dec2202_Slot1-30_1_6896	NA	NA	NA	NA	NA	NA	NA	NA	NA	NA	NA	NA	NA	NA	NA	NA	NA	NA	NA	NA	NA	NA	NA	NA	NA	NA
sp|O75173|ATS4_HUMAN	FRYGYNNVVTIPAGATHILVRQQGNPGHR	695	723	4	NA	NA	L	ADAMTS9_BGN_EQ	1	tims_23dec2203_Slot1-31_1_6897	NA	NA	NA	NA	NA	NA	NA	NA	NA	NA	NA	NA	NA	NA	NA	NA	NA	NA	NA	NA	NA	NA	NA	NA	NA	NA
sp|O75173|ATS4_HUMAN	FRYGYNNVVTIPAGATHILVRQQGNPGHR	695	723	4	NA	NA	L	ADAMTS1_V2_WT	1	tims_23dec2204_Slot1-32_1_6898	NA	NA	NA	NA	NA	NA	NA	NA	NA	NA	NA	NA	NA	NA	NA	NA	NA	NA	NA	NA	NA	NA	NA	NA	NA	NA
sp|O75173|ATS4_HUMAN	FRYGYNNVVTIPAGATHILVRQQGNPGHR	695	723	4	NA	NA	L	ADAMTS1_V2_EQ	1	tims_23dec2205_Slot1-33_1_6899	NA	NA	NA	NA	NA	NA	NA	NA	NA	NA	NA	NA	NA	NA	NA	NA	NA	NA	NA	NA	NA	NA	NA	NA	NA	NA
sp|O75173|ATS4_HUMAN	FRYGYNNVVTIPAGATHILVRQQGNPGHR	695	723	4	NA	NA	L	ADAMTS9_V1_WT	1	tims_23dec2206_Slot1-34_1_6900	NA	NA	NA	NA	NA	NA	NA	NA	NA	NA	NA	NA	NA	NA	NA	NA	NA	NA	NA	NA	NA	NA	NA	NA	NA	NA
sp|O75173|ATS4_HUMAN	FRYGYNNVVTIPAGATHILVRQQGNPGHR	695	723	4	NA	NA	L	ADAMTS9_V1_EQ	1	tims_23dec2207_Slot1-35_1_6901	NA	NA	NA	NA	NA	NA	NA	NA	NA	NA	NA	NA	NA	NA	NA	NA	NA	NA	NA	NA	NA	NA	NA	NA	NA	NA
sp|O75173|ATS4_HUMAN	FRYGYNNVVTIPAGATHILVRQQGNPGHR	695	723	4	NA	NA	L	ADAMTS5_V2_WT	1	tims_23dec2208_Slot1-36_1_6902	NA	NA	NA	NA	NA	NA	NA	NA	NA	NA	NA	NA	NA	NA	NA	NA	NA	NA	NA	NA	NA	NA	NA	NA	NA	NA
sp|O75173|ATS4_HUMAN	FRYGYNNVVTIPAGATHILVRQQGNPGHR	695	723	4	NA	NA	L	ADAMTS5_V2_EQ	1	tims_23dec2209_Slot1-37_1_6903	NA	NA	NA	NA	NA	NA	NA	NA	NA	NA	NA	NA	NA	NA	NA	NA	NA	NA	NA	NA	NA	NA	NA	NA	NA	NA
sp|O75173|ATS4_HUMAN	FRYGYNNVVTIPAGATHILVRQQGNPGHR	695	723	4	NA	NA	L	ADAMTS9_V2_WT	1	tims_23dec2210_Slot1-38_1_6904	NA	NA	NA	NA	NA	NA	NA	NA	NA	NA	NA	NA	NA	NA	NA	NA	NA	NA	NA	NA	NA	NA	NA	NA	NA	NA
sp|O75173|ATS4_HUMAN	FRYGYNNVVTIPAGATHILVRQQGNPGHR	695	723	4	NA	NA	L	ADAMTS9_V2_EQ	1	tims_23dec2211_Slot1-39_1_6905	NA	NA	NA	NA	NA	NA	NA	NA	NA	NA	NA	NA	NA	NA	NA	NA	NA	NA	NA	NA	NA	NA	NA	NA	NA	NA
sp|O75173|ATS4_HUMAN	FRYGYNNVVTIPAGATHILVRQQGNPGHR	695	723	4	NA	NA	L	ADAMTS4_V2_WT	1	tims_24oct0902_Slot1-19_1_9357	221586	NA	NA	NA	NA	NA	NA	NA	NA	NA	NA	NA	NA	NA	NA	NA	NA	NA	NA	NA	NA	NA	NA	NA	NA	NA
sp|O75173|ATS4_HUMAN	FRYGYNNVVTIPAGATHILVRQQGNPGHR	695	723	4	NA	NA	L	ADAMTS4_V2_EQ	1	tims_24oct0903_Slot1-20_1_9358	NA	NA	NA	NA	NA	NA	NA	NA	NA	NA	NA	NA	NA	NA	NA	NA	NA	NA	NA	NA	NA	NA	NA	NA	NA	NA
sp|O75173|ATS4_HUMAN	LVILGSGEEGPQVGPSAAQTLR	269	290	3	NA	NA	L	ADAMTS9_BGN_WT	1	tims_23dec2202_Slot1-30_1_6896	NA	NA	NA	NA	NA	NA	NA	NA	NA	NA	NA	NA	NA	NA	NA	NA	NA	NA	NA	NA	NA	NA	NA	NA	NA	NA
sp|O75173|ATS4_HUMAN	LVILGSGEEGPQVGPSAAQTLR	269	290	3	NA	NA	L	ADAMTS9_BGN_EQ	1	tims_23dec2203_Slot1-31_1_6897	NA	NA	NA	NA	NA	NA	NA	NA	NA	NA	NA	NA	NA	NA	NA	NA	NA	NA	NA	NA	NA	NA	NA	NA	NA	NA
sp|O75173|ATS4_HUMAN	LVILGSGEEGPQVGPSAAQTLR	269	290	3	NA	NA	L	ADAMTS1_V2_WT	1	tims_23dec2204_Slot1-32_1_6898	21820.5	NA	NA	NA	NA	NA	NA	NA	NA	NA	NA	NA	NA	NA	NA	NA	NA	NA	NA	NA	NA	NA	NA	NA	NA	NA
sp|O75173|ATS4_HUMAN	LVILGSGEEGPQVGPSAAQTLR	269	290	3	NA	NA	L	ADAMTS1_V2_EQ	1	tims_23dec2205_Slot1-33_1_6899	NA	NA	NA	NA	NA	NA	NA	NA	NA	NA	NA	NA	NA	NA	NA	NA	NA	NA	NA	NA	NA	NA	NA	NA	NA	NA
sp|O75173|ATS4_HUMAN	LVILGSGEEGPQVGPSAAQTLR	269	290	3	NA	NA	L	ADAMTS9_V1_WT	1	tims_23dec2206_Slot1-34_1_6900	NA	NA	NA	NA	NA	NA	NA	NA	NA	NA	NA	NA	NA	NA	NA	NA	NA	NA	NA	NA	NA	NA	NA	NA	NA	NA
sp|O75173|ATS4_HUMAN	LVILGSGEEGPQVGPSAAQTLR	269	290	3	NA	NA	L	ADAMTS9_V1_EQ	1	tims_23dec2207_Slot1-35_1_6901	NA	NA	NA	NA	NA	NA	NA	NA	NA	NA	NA	NA	NA	NA	NA	NA	NA	NA	NA	NA	NA	NA	NA	NA	NA	NA
sp|O75173|ATS4_HUMAN	LVILGSGEEGPQVGPSAAQTLR	269	290	3	NA	NA	L	ADAMTS5_V2_WT	1	tims_23dec2208_Slot1-36_1_6902	NA	NA	NA	NA	NA	NA	NA	NA	NA	NA	NA	NA	NA	NA	NA	NA	NA	NA	NA	NA	NA	NA	NA	NA	NA	NA
sp|O75173|ATS4_HUMAN	LVILGSGEEGPQVGPSAAQTLR	269	290	3	NA	NA	L	ADAMTS5_V2_EQ	1	tims_23dec2209_Slot1-37_1_6903	NA	NA	NA	NA	NA	NA	NA	NA	NA	NA	NA	NA	NA	NA	NA	NA	NA	NA	NA	NA	NA	NA	NA	NA	NA	NA
sp|O75173|ATS4_HUMAN	LVILGSGEEGPQVGPSAAQTLR	269	290	3	NA	NA	L	ADAMTS9_V2_WT	1	tims_23dec2210_Slot1-38_1_6904	NA	NA	NA	NA	NA	NA	NA	NA	NA	NA	NA	NA	NA	NA	NA	NA	NA	NA	NA	NA	NA	NA	NA	NA	NA	NA
sp|O75173|ATS4_HUMAN	LVILGSGEEGPQVGPSAAQTLR	269	290	3	NA	NA	L	ADAMTS9_V2_EQ	1	tims_23dec2211_Slot1-39_1_6905	NA	NA	NA	NA	NA	NA	NA	NA	NA	NA	NA	NA	NA	NA	NA	NA	NA	NA	NA	NA	NA	NA	NA	NA	NA	NA
sp|O75173|ATS4_HUMAN	LVILGSGEEGPQVGPSAAQTLR	269	290	3	NA	NA	L	ADAMTS4_V2_WT	1	tims_24oct0902_Slot1-19_1_9357	848525	NA	NA	NA	NA	NA	NA	NA	NA	NA	NA	NA	NA	NA	NA	NA	NA	NA	NA	NA	NA	NA	NA	NA	NA	NA
sp|O75173|ATS4_HUMAN	LVILGSGEEGPQVGPSAAQTLR	269	290	3	NA	NA	L	ADAMTS4_V2_EQ	1	tims_24oct0903_Slot1-20_1_9358	NA	NA	NA	NA	NA	NA	NA	NA	NA	NA	NA	NA	NA	NA	NA	NA	NA	NA	NA	NA	NA	NA	NA	NA	NA	NA
sp|O75173|ATS4_HUMAN	FRYGYNNVVTIPAGATHILVRQQGNPGHR	695	723	5	NA	NA	L	ADAMTS9_BGN_WT	1	tims_23dec2202_Slot1-30_1_6896	NA	NA	NA	NA	NA	NA	NA	NA	NA	NA	NA	NA	NA	NA	NA	NA	NA	NA	NA	NA	NA	NA	NA	NA	NA	NA
sp|O75173|ATS4_HUMAN	FRYGYNNVVTIPAGATHILVRQQGNPGHR	695	723	5	NA	NA	L	ADAMTS9_BGN_EQ	1	tims_23dec2203_Slot1-31_1_6897	NA	NA	NA	NA	NA	NA	NA	NA	NA	NA	NA	NA	NA	NA	NA	NA	NA	NA	NA	NA	NA	NA	NA	NA	NA	NA
sp|O75173|ATS4_HUMAN	FRYGYNNVVTIPAGATHILVRQQGNPGHR	695	723	5	NA	NA	L	ADAMTS1_V2_WT	1	tims_23dec2204_Slot1-32_1_6898	NA	NA	NA	NA	NA	NA	NA	NA	NA	NA	NA	NA	NA	NA	NA	NA	NA	NA	NA	NA	NA	NA	NA	NA	NA	NA
sp|O75173|ATS4_HUMAN	FRYGYNNVVTIPAGATHILVRQQGNPGHR	695	723	5	NA	NA	L	ADAMTS1_V2_EQ	1	tims_23dec2205_Slot1-33_1_6899	NA	NA	NA	NA	NA	NA	NA	NA	NA	NA	NA	NA	NA	NA	NA	NA	NA	NA	NA	NA	NA	NA	NA	NA	NA	NA
sp|O75173|ATS4_HUMAN	FRYGYNNVVTIPAGATHILVRQQGNPGHR	695	723	5	NA	NA	L	ADAMTS9_V1_WT	1	tims_23dec2206_Slot1-34_1_6900	NA	NA	NA	NA	NA	NA	NA	NA	NA	NA	NA	NA	NA	NA	NA	NA	NA	NA	NA	NA	NA	NA	NA	NA	NA	NA
sp|O75173|ATS4_HUMAN	FRYGYNNVVTIPAGATHILVRQQGNPGHR	695	723	5	NA	NA	L	ADAMTS9_V1_EQ	1	tims_23dec2207_Slot1-35_1_6901	NA	NA	NA	NA	NA	NA	NA	NA	NA	NA	NA	NA	NA	NA	NA	NA	NA	NA	NA	NA	NA	NA	NA	NA	NA	NA
sp|O75173|ATS4_HUMAN	FRYGYNNVVTIPAGATHILVRQQGNPGHR	695	723	5	NA	NA	L	ADAMTS5_V2_WT	1	tims_23dec2208_Slot1-36_1_6902	NA	NA	NA	NA	NA	NA	NA	NA	NA	NA	NA	NA	NA	NA	NA	NA	NA	NA	NA	NA	NA	NA	NA	NA	NA	NA
sp|O75173|ATS4_HUMAN	FRYGYNNVVTIPAGATHILVRQQGNPGHR	695	723	5	NA	NA	L	ADAMTS5_V2_EQ	1	tims_23dec2209_Slot1-37_1_6903	NA	NA	NA	NA	NA	NA	NA	NA	NA	NA	NA	NA	NA	NA	NA	NA	NA	NA	NA	NA	NA	NA	NA	NA	NA	NA
sp|O75173|ATS4_HUMAN	FRYGYNNVVTIPAGATHILVRQQGNPGHR	695	723	5	NA	NA	L	ADAMTS9_V2_WT	1	tims_23dec2210_Slot1-38_1_6904	NA	NA	NA	NA	NA	NA	NA	NA	NA	NA	NA	NA	NA	NA	NA	NA	NA	NA	NA	NA	NA	NA	NA	NA	NA	NA
sp|O75173|ATS4_HUMAN	FRYGYNNVVTIPAGATHILVRQQGNPGHR	695	723	5	NA	NA	L	ADAMTS9_V2_EQ	1	tims_23dec2211_Slot1-39_1_6905	NA	NA	NA	NA	NA	NA	NA	NA	NA	NA	NA	NA	NA	NA	NA	NA	NA	NA	NA	NA	NA	NA	NA	NA	NA	NA
sp|O75173|ATS4_HUMAN	FRYGYNNVVTIPAGATHILVRQQGNPGHR	695	723	5	NA	NA	L	ADAMTS4_V2_WT	1	tims_24oct0902_Slot1-19_1_9357	104452	NA	NA	NA	NA	NA	NA	NA	NA	NA	NA	NA	NA	NA	NA	NA	NA	NA	NA	NA	NA	NA	NA	NA	NA	NA
sp|O75173|ATS4_HUMAN	FRYGYNNVVTIPAGATHILVRQQGNPGHR	695	723	5	NA	NA	L	ADAMTS4_V2_EQ	1	tims_24oct0903_Slot1-20_1_9358	NA	NA	NA	NA	NA	NA	NA	NA	NA	NA	NA	NA	NA	NA	NA	NA	NA	NA	NA	NA	NA	NA	NA	NA	NA	NA
sp|O75173|ATS4_HUMAN	R[42.0106]PWAGR	831	836	2	NA	NA	L	ADAMTS9_BGN_WT	1	tims_23dec2202_Slot1-30_1_6896	NA	NA	NA	NA	NA	NA	NA	NA	NA	NA	NA	NA	NA	NA	NA	NA	NA	NA	NA	NA	NA	NA	NA	NA	NA	NA
sp|O75173|ATS4_HUMAN	R[42.0106]PWAGR	831	836	2	NA	NA	L	ADAMTS9_BGN_EQ	1	tims_23dec2203_Slot1-31_1_6897	NA	NA	NA	NA	NA	NA	NA	NA	NA	NA	NA	NA	NA	NA	NA	NA	NA	NA	NA	NA	NA	NA	NA	NA	NA	NA
sp|O75173|ATS4_HUMAN	R[42.0106]PWAGR	831	836	2	NA	NA	L	ADAMTS1_V2_WT	1	tims_23dec2204_Slot1-32_1_6898	NA	NA	NA	NA	NA	NA	NA	NA	NA	NA	NA	NA	NA	NA	NA	NA	NA	NA	NA	NA	NA	NA	NA	NA	NA	NA
sp|O75173|ATS4_HUMAN	R[42.0106]PWAGR	831	836	2	NA	NA	L	ADAMTS1_V2_EQ	1	tims_23dec2205_Slot1-33_1_6899	NA	NA	NA	NA	NA	NA	NA	NA	NA	NA	NA	NA	NA	NA	NA	NA	NA	NA	NA	NA	NA	NA	NA	NA	NA	NA
sp|O75173|ATS4_HUMAN	R[42.0106]PWAGR	831	836	2	NA	NA	L	ADAMTS9_V1_WT	1	tims_23dec2206_Slot1-34_1_6900	NA	NA	NA	NA	NA	NA	NA	NA	NA	NA	NA	NA	NA	NA	NA	NA	NA	NA	NA	NA	NA	NA	NA	NA	NA	NA
sp|O75173|ATS4_HUMAN	R[42.0106]PWAGR	831	836	2	NA	NA	L	ADAMTS9_V1_EQ	1	tims_23dec2207_Slot1-35_1_6901	9762.69	NA	NA	NA	NA	NA	NA	NA	NA	NA	NA	NA	NA	NA	NA	NA	NA	NA	NA	NA	NA	NA	NA	NA	R(1)PWAGR	NA
sp|O75173|ATS4_HUMAN	R[42.0106]PWAGR	831	836	2	NA	NA	L	ADAMTS5_V2_WT	1	tims_23dec2208_Slot1-36_1_6902	NA	NA	NA	NA	NA	NA	NA	NA	NA	NA	NA	NA	NA	NA	NA	NA	NA	NA	NA	NA	NA	NA	NA	NA	NA	NA
sp|O75173|ATS4_HUMAN	R[42.0106]PWAGR	831	836	2	NA	NA	L	ADAMTS5_V2_EQ	1	tims_23dec2209_Slot1-37_1_6903	NA	NA	NA	NA	NA	NA	NA	NA	NA	NA	NA	NA	NA	NA	NA	NA	NA	NA	NA	NA	NA	NA	NA	NA	NA	NA
sp|O75173|ATS4_HUMAN	R[42.0106]PWAGR	831	836	2	NA	NA	L	ADAMTS9_V2_WT	1	tims_23dec2210_Slot1-38_1_6904	NA	NA	NA	NA	NA	NA	NA	NA	NA	NA	NA	NA	NA	NA	NA	NA	NA	NA	NA	NA	NA	NA	NA	NA	NA	NA
sp|O75173|ATS4_HUMAN	R[42.0106]PWAGR	831	836	2	NA	NA	L	ADAMTS9_V2_EQ	1	tims_23dec2211_Slot1-39_1_6905	NA	NA	NA	NA	NA	NA	NA	NA	NA	NA	NA	NA	NA	NA	NA	NA	NA	NA	NA	NA	NA	NA	NA	NA	NA	NA
sp|O75173|ATS4_HUMAN	R[42.0106]PWAGR	831	836	2	NA	NA	L	ADAMTS4_V2_WT	1	tims_24oct0902_Slot1-19_1_9357	NA	NA	NA	NA	NA	NA	NA	NA	NA	NA	NA	NA	NA	NA	NA	NA	NA	NA	NA	NA	NA	NA	NA	NA	NA	NA
sp|O75173|ATS4_HUMAN	R[42.0106]PWAGR	831	836	2	NA	NA	L	ADAMTS4_V2_EQ	1	tims_24oct0903_Slot1-20_1_9358	NA	NA	NA	NA	NA	NA	NA	NA	NA	NA	NA	NA	NA	NA	NA	NA	NA	NA	NA	NA	NA	NA	NA	NA	NA	NA
sp|O75173|ATS4_HUMAN	S[42.0106]PASGQGPMC[57.0215]NVK	185	197	2	NA	NA	L	ADAMTS9_BGN_WT	1	tims_23dec2202_Slot1-30_1_6896	990.079	SPASGQGPMC(1)NVK	NA	NA	NA	NA	NA	NA	NA	NA	NA	NA	NA	NA	NA	NA	NA	NA	S(1)PASGQGPMCNVK	NA	NA	NA	NA	NA	NA	NA
sp|O75173|ATS4_HUMAN	S[42.0106]PASGQGPMC[57.0215]NVK	185	197	2	NA	NA	L	ADAMTS9_BGN_EQ	1	tims_23dec2203_Slot1-31_1_6897	NA	NA	NA	NA	NA	NA	NA	NA	NA	NA	NA	NA	NA	NA	NA	NA	NA	NA	NA	NA	NA	NA	NA	NA	NA	NA
sp|O75173|ATS4_HUMAN	S[42.0106]PASGQGPMC[57.0215]NVK	185	197	2	NA	NA	L	ADAMTS1_V2_WT	1	tims_23dec2204_Slot1-32_1_6898	NA	NA	NA	NA	NA	NA	NA	NA	NA	NA	NA	NA	NA	NA	NA	NA	NA	NA	NA	NA	NA	NA	NA	NA	NA	NA
sp|O75173|ATS4_HUMAN	S[42.0106]PASGQGPMC[57.0215]NVK	185	197	2	NA	NA	L	ADAMTS1_V2_EQ	1	tims_23dec2205_Slot1-33_1_6899	NA	NA	NA	NA	NA	NA	NA	NA	NA	NA	NA	NA	NA	NA	NA	NA	NA	NA	NA	NA	NA	NA	NA	NA	NA	NA
sp|O75173|ATS4_HUMAN	S[42.0106]PASGQGPMC[57.0215]NVK	185	197	2	NA	NA	L	ADAMTS9_V1_WT	1	tims_23dec2206_Slot1-34_1_6900	NA	NA	NA	NA	NA	NA	NA	NA	NA	NA	NA	NA	NA	NA	NA	NA	NA	NA	NA	NA	NA	NA	NA	NA	NA	NA
sp|O75173|ATS4_HUMAN	S[42.0106]PASGQGPMC[57.0215]NVK	185	197	2	NA	NA	L	ADAMTS9_V1_EQ	1	tims_23dec2207_Slot1-35_1_6901	NA	NA	NA	NA	NA	NA	NA	NA	NA	NA	NA	NA	NA	NA	NA	NA	NA	NA	NA	NA	NA	NA	NA	NA	NA	NA
sp|O75173|ATS4_HUMAN	S[42.0106]PASGQGPMC[57.0215]NVK	185	197	2	NA	NA	L	ADAMTS5_V2_WT	1	tims_23dec2208_Slot1-36_1_6902	NA	NA	NA	NA	NA	NA	NA	NA	NA	NA	NA	NA	NA	NA	NA	NA	NA	NA	NA	NA	NA	NA	NA	NA	NA	NA
sp|O75173|ATS4_HUMAN	S[42.0106]PASGQGPMC[57.0215]NVK	185	197	2	NA	NA	L	ADAMTS5_V2_EQ	1	tims_23dec2209_Slot1-37_1_6903	NA	NA	NA	NA	NA	NA	NA	NA	NA	NA	NA	NA	NA	NA	NA	NA	NA	NA	NA	NA	NA	NA	NA	NA	NA	NA
sp|O75173|ATS4_HUMAN	S[42.0106]PASGQGPMC[57.0215]NVK	185	197	2	NA	NA	L	ADAMTS9_V2_WT	1	tims_23dec2210_Slot1-38_1_6904	NA	NA	NA	NA	NA	NA	NA	NA	NA	NA	NA	NA	NA	NA	NA	NA	NA	NA	NA	NA	NA	NA	NA	NA	NA	NA
sp|O75173|ATS4_HUMAN	S[42.0106]PASGQGPMC[57.0215]NVK	185	197	2	NA	NA	L	ADAMTS9_V2_EQ	1	tims_23dec2211_Slot1-39_1_6905	NA	NA	NA	NA	NA	NA	NA	NA	NA	NA	NA	NA	NA	NA	NA	NA	NA	NA	NA	NA	NA	NA	NA	NA	NA	NA
sp|O75173|ATS4_HUMAN	S[42.0106]PASGQGPMC[57.0215]NVK	185	197	2	NA	NA	L	ADAMTS4_V2_WT	1	tims_24oct0902_Slot1-19_1_9357	NA	NA	NA	NA	NA	NA	NA	NA	NA	NA	NA	NA	NA	NA	NA	NA	NA	NA	NA	NA	NA	NA	NA	NA	NA	NA
sp|O75173|ATS4_HUMAN	S[42.0106]PASGQGPMC[57.0215]NVK	185	197	2	NA	NA	L	ADAMTS4_V2_EQ	1	tims_24oct0903_Slot1-20_1_9358	NA	NA	NA	NA	NA	NA	NA	NA	NA	NA	NA	NA	NA	NA	NA	NA	NA	NA	NA	NA	NA	NA	NA	NA	NA	NA
sp|O75173|ATS4_HUMAN	R[42.0106]YLLTVMAAAAKAFK	240	254	4	NA	NA	L	ADAMTS9_BGN_WT	1	tims_23dec2202_Slot1-30_1_6896	NA	NA	NA	NA	NA	NA	NA	NA	NA	NA	NA	NA	NA	NA	NA	NA	NA	NA	NA	NA	NA	NA	NA	NA	NA	NA
sp|O75173|ATS4_HUMAN	R[42.0106]YLLTVMAAAAKAFK	240	254	4	NA	NA	L	ADAMTS9_BGN_EQ	1	tims_23dec2203_Slot1-31_1_6897	NA	NA	NA	NA	NA	NA	NA	NA	NA	NA	NA	NA	NA	NA	NA	NA	NA	NA	NA	NA	NA	NA	NA	NA	NA	NA
sp|O75173|ATS4_HUMAN	R[42.0106]YLLTVMAAAAKAFK	240	254	4	NA	NA	L	ADAMTS1_V2_WT	1	tims_23dec2204_Slot1-32_1_6898	NA	NA	NA	NA	NA	NA	NA	NA	NA	NA	NA	NA	NA	NA	NA	NA	NA	NA	NA	NA	NA	NA	NA	NA	NA	NA
sp|O75173|ATS4_HUMAN	R[42.0106]YLLTVMAAAAKAFK	240	254	4	NA	NA	L	ADAMTS1_V2_EQ	1	tims_23dec2205_Slot1-33_1_6899	NA	NA	NA	NA	NA	NA	NA	NA	NA	NA	NA	NA	NA	NA	NA	NA	NA	NA	NA	NA	NA	NA	NA	NA	NA	NA
sp|O75173|ATS4_HUMAN	R[42.0106]YLLTVMAAAAKAFK	240	254	4	NA	NA	L	ADAMTS9_V1_WT	1	tims_23dec2206_Slot1-34_1_6900	NA	NA	NA	NA	NA	NA	NA	NA	NA	NA	NA	NA	NA	NA	NA	NA	NA	NA	NA	NA	NA	NA	NA	NA	NA	NA
sp|O75173|ATS4_HUMAN	R[42.0106]YLLTVMAAAAKAFK	240	254	4	NA	NA	L	ADAMTS9_V1_EQ	1	tims_23dec2207_Slot1-35_1_6901	NA	NA	NA	NA	NA	NA	NA	NA	NA	NA	NA	NA	NA	NA	NA	NA	NA	NA	NA	NA	NA	NA	NA	NA	NA	NA
sp|O75173|ATS4_HUMAN	R[42.0106]YLLTVMAAAAKAFK	240	254	4	NA	NA	L	ADAMTS5_V2_WT	1	tims_23dec2208_Slot1-36_1_6902	NA	NA	NA	NA	NA	NA	NA	NA	NA	NA	NA	NA	NA	NA	NA	NA	NA	NA	NA	NA	NA	NA	NA	NA	NA	NA
sp|O75173|ATS4_HUMAN	R[42.0106]YLLTVMAAAAKAFK	240	254	4	NA	NA	L	ADAMTS5_V2_EQ	1	tims_23dec2209_Slot1-37_1_6903	NA	NA	NA	NA	NA	NA	NA	NA	NA	NA	NA	NA	NA	NA	NA	NA	NA	NA	NA	NA	NA	NA	NA	NA	NA	NA
sp|O75173|ATS4_HUMAN	R[42.0106]YLLTVMAAAAKAFK	240	254	4	NA	NA	L	ADAMTS9_V2_WT	1	tims_23dec2210_Slot1-38_1_6904	NA	NA	NA	NA	NA	NA	NA	NA	NA	NA	NA	NA	NA	NA	NA	NA	NA	NA	NA	NA	NA	NA	NA	NA	NA	NA
sp|O75173|ATS4_HUMAN	R[42.0106]YLLTVMAAAAKAFK	240	254	4	NA	NA	L	ADAMTS9_V2_EQ	1	tims_23dec2211_Slot1-39_1_6905	NA	NA	NA	NA	NA	NA	NA	NA	NA	NA	NA	NA	NA	NA	NA	NA	NA	NA	NA	NA	NA	NA	NA	NA	NA	NA
sp|O75173|ATS4_HUMAN	R[42.0106]YLLTVMAAAAKAFK	240	254	4	NA	NA	L	ADAMTS4_V2_WT	1	tims_24oct0902_Slot1-19_1_9357	NA	NA	NA	NA	NA	NA	NA	NA	NA	NA	NA	NA	NA	NA	NA	NA	NA	NA	NA	NA	NA	NA	NA	NA	NA	NA
sp|O75173|ATS4_HUMAN	R[42.0106]YLLTVMAAAAKAFK	240	254	4	NA	NA	L	ADAMTS4_V2_EQ	1	tims_24oct0903_Slot1-20_1_9358	43166.7	NA	NA	NA	NA	NA	NA	NA	NA	NA	NA	NA	NA	NA	NA	NA	NA	NA	NA	NA	NA	NA	NA	NA	R(1)YLLTVMAAAAKAFK	NA
sp|O75173|ATS4_HUMAN	SAGGPGAHILR	172	182	2	NA	NA	L	ADAMTS9_BGN_WT	1	tims_23dec2202_Slot1-30_1_6896	21088.4	NA	NA	NA	NA	NA	NA	NA	NA	NA	NA	NA	NA	NA	NA	NA	NA	NA	NA	NA	NA	NA	NA	NA	NA	NA
sp|O75173|ATS4_HUMAN	SAGGPGAHILR	172	182	2	NA	NA	L	ADAMTS9_BGN_EQ	1	tims_23dec2203_Slot1-31_1_6897	NA	NA	NA	NA	NA	NA	NA	NA	NA	NA	NA	NA	NA	NA	NA	NA	NA	NA	NA	NA	NA	NA	NA	NA	NA	NA
sp|O75173|ATS4_HUMAN	SAGGPGAHILR	172	182	2	NA	NA	L	ADAMTS1_V2_WT	1	tims_23dec2204_Slot1-32_1_6898	NA	NA	NA	NA	NA	NA	NA	NA	NA	NA	NA	NA	NA	NA	NA	NA	NA	NA	NA	NA	NA	NA	NA	NA	NA	NA
sp|O75173|ATS4_HUMAN	SAGGPGAHILR	172	182	2	NA	NA	L	ADAMTS1_V2_EQ	1	tims_23dec2205_Slot1-33_1_6899	NA	NA	NA	NA	NA	NA	NA	NA	NA	NA	NA	NA	NA	NA	NA	NA	NA	NA	NA	NA	NA	NA	NA	NA	NA	NA
sp|O75173|ATS4_HUMAN	SAGGPGAHILR	172	182	2	NA	NA	L	ADAMTS9_V1_WT	1	tims_23dec2206_Slot1-34_1_6900	NA	NA	NA	NA	NA	NA	NA	NA	NA	NA	NA	NA	NA	NA	NA	NA	NA	NA	NA	NA	NA	NA	NA	NA	NA	NA
sp|O75173|ATS4_HUMAN	SAGGPGAHILR	172	182	2	NA	NA	L	ADAMTS9_V1_EQ	1	tims_23dec2207_Slot1-35_1_6901	NA	NA	NA	NA	NA	NA	NA	NA	NA	NA	NA	NA	NA	NA	NA	NA	NA	NA	NA	NA	NA	NA	NA	NA	NA	NA
sp|O75173|ATS4_HUMAN	SAGGPGAHILR	172	182	2	NA	NA	L	ADAMTS5_V2_WT	1	tims_23dec2208_Slot1-36_1_6902	NA	NA	NA	NA	NA	NA	NA	NA	NA	NA	NA	NA	NA	NA	NA	NA	NA	NA	NA	NA	NA	NA	NA	NA	NA	NA
sp|O75173|ATS4_HUMAN	SAGGPGAHILR	172	182	2	NA	NA	L	ADAMTS5_V2_EQ	1	tims_23dec2209_Slot1-37_1_6903	NA	NA	NA	NA	NA	NA	NA	NA	NA	NA	NA	NA	NA	NA	NA	NA	NA	NA	NA	NA	NA	NA	NA	NA	NA	NA
sp|O75173|ATS4_HUMAN	SAGGPGAHILR	172	182	2	NA	NA	L	ADAMTS9_V2_WT	1	tims_23dec2210_Slot1-38_1_6904	NA	NA	NA	NA	NA	NA	NA	NA	NA	NA	NA	NA	NA	NA	NA	NA	NA	NA	NA	NA	NA	NA	NA	NA	NA	NA
sp|O75173|ATS4_HUMAN	SAGGPGAHILR	172	182	2	NA	NA	L	ADAMTS9_V2_EQ	1	tims_23dec2211_Slot1-39_1_6905	NA	NA	NA	NA	NA	NA	NA	NA	NA	NA	NA	NA	NA	NA	NA	NA	NA	NA	NA	NA	NA	NA	NA	NA	NA	NA
sp|O75173|ATS4_HUMAN	SAGGPGAHILR	172	182	2	NA	NA	L	ADAMTS4_V2_WT	1	tims_24oct0902_Slot1-19_1_9357	NA	NA	NA	NA	NA	NA	NA	NA	NA	NA	NA	NA	NA	NA	NA	NA	NA	NA	NA	NA	NA	NA	NA	NA	NA	NA
sp|O75173|ATS4_HUMAN	SAGGPGAHILR	172	182	2	NA	NA	L	ADAMTS4_V2_EQ	1	tims_24oct0903_Slot1-20_1_9358	NA	NA	NA	NA	NA	NA	NA	NA	NA	NA	NA	NA	NA	NA	NA	NA	NA	NA	NA	NA	NA	NA	NA	NA	NA	NA
sp|O75173|ATS4_HUMAN	S[42.0106]TC[57.0215]DTLGMADVGTVC[57.0215]DP[15.9949]AR	325	343	2	NA	NA	L	ADAMTS9_BGN_WT	1	tims_23dec2202_Slot1-30_1_6896	NA	NA	NA	NA	NA	NA	NA	NA	NA	NA	NA	NA	NA	NA	NA	NA	NA	NA	NA	NA	NA	NA	NA	NA	NA	NA
sp|O75173|ATS4_HUMAN	S[42.0106]TC[57.0215]DTLGMADVGTVC[57.0215]DP[15.9949]AR	325	343	2	NA	NA	L	ADAMTS9_BGN_EQ	1	tims_23dec2203_Slot1-31_1_6897	NA	NA	NA	NA	NA	NA	NA	NA	NA	NA	NA	NA	NA	NA	NA	NA	NA	NA	NA	NA	NA	NA	NA	NA	NA	NA
sp|O75173|ATS4_HUMAN	S[42.0106]TC[57.0215]DTLGMADVGTVC[57.0215]DP[15.9949]AR	325	343	2	NA	NA	L	ADAMTS1_V2_WT	1	tims_23dec2204_Slot1-32_1_6898	33209.5	STC(1)DTLGMADVGTVC(1)DPAR	STCDTLGMADVGTVCDP(1)AR	NA	NA	NA	NA	NA	NA	NA	NA	NA	NA	NA	NA	NA	NA	NA	S(1)TCDTLGMADVGTVCDPAR	NA	NA	NA	NA	NA	NA	NA
sp|O75173|ATS4_HUMAN	S[42.0106]TC[57.0215]DTLGMADVGTVC[57.0215]DP[15.9949]AR	325	343	2	NA	NA	L	ADAMTS1_V2_EQ	1	tims_23dec2205_Slot1-33_1_6899	NA	NA	NA	NA	NA	NA	NA	NA	NA	NA	NA	NA	NA	NA	NA	NA	NA	NA	NA	NA	NA	NA	NA	NA	NA	NA
sp|O75173|ATS4_HUMAN	S[42.0106]TC[57.0215]DTLGMADVGTVC[57.0215]DP[15.9949]AR	325	343	2	NA	NA	L	ADAMTS9_V1_WT	1	tims_23dec2206_Slot1-34_1_6900	NA	NA	NA	NA	NA	NA	NA	NA	NA	NA	NA	NA	NA	NA	NA	NA	NA	NA	NA	NA	NA	NA	NA	NA	NA	NA
sp|O75173|ATS4_HUMAN	S[42.0106]TC[57.0215]DTLGMADVGTVC[57.0215]DP[15.9949]AR	325	343	2	NA	NA	L	ADAMTS9_V1_EQ	1	tims_23dec2207_Slot1-35_1_6901	NA	NA	NA	NA	NA	NA	NA	NA	NA	NA	NA	NA	NA	NA	NA	NA	NA	NA	NA	NA	NA	NA	NA	NA	NA	NA
sp|O75173|ATS4_HUMAN	S[42.0106]TC[57.0215]DTLGMADVGTVC[57.0215]DP[15.9949]AR	325	343	2	NA	NA	L	ADAMTS5_V2_WT	1	tims_23dec2208_Slot1-36_1_6902	NA	NA	NA	NA	NA	NA	NA	NA	NA	NA	NA	NA	NA	NA	NA	NA	NA	NA	NA	NA	NA	NA	NA	NA	NA	NA
sp|O75173|ATS4_HUMAN	S[42.0106]TC[57.0215]DTLGMADVGTVC[57.0215]DP[15.9949]AR	325	343	2	NA	NA	L	ADAMTS5_V2_EQ	1	tims_23dec2209_Slot1-37_1_6903	NA	NA	NA	NA	NA	NA	NA	NA	NA	NA	NA	NA	NA	NA	NA	NA	NA	NA	NA	NA	NA	NA	NA	NA	NA	NA
sp|O75173|ATS4_HUMAN	S[42.0106]TC[57.0215]DTLGMADVGTVC[57.0215]DP[15.9949]AR	325	343	2	NA	NA	L	ADAMTS9_V2_WT	1	tims_23dec2210_Slot1-38_1_6904	NA	NA	NA	NA	NA	NA	NA	NA	NA	NA	NA	NA	NA	NA	NA	NA	NA	NA	NA	NA	NA	NA	NA	NA	NA	NA
sp|O75173|ATS4_HUMAN	S[42.0106]TC[57.0215]DTLGMADVGTVC[57.0215]DP[15.9949]AR	325	343	2	NA	NA	L	ADAMTS9_V2_EQ	1	tims_23dec2211_Slot1-39_1_6905	NA	NA	NA	NA	NA	NA	NA	NA	NA	NA	NA	NA	NA	NA	NA	NA	NA	NA	NA	NA	NA	NA	NA	NA	NA	NA
sp|O75173|ATS4_HUMAN	S[42.0106]TC[57.0215]DTLGMADVGTVC[57.0215]DP[15.9949]AR	325	343	2	NA	NA	L	ADAMTS4_V2_WT	1	tims_24oct0902_Slot1-19_1_9357	NA	NA	NA	NA	NA	NA	NA	NA	NA	NA	NA	NA	NA	NA	NA	NA	NA	NA	NA	NA	NA	NA	NA	NA	NA	NA
sp|O75173|ATS4_HUMAN	S[42.0106]TC[57.0215]DTLGMADVGTVC[57.0215]DP[15.9949]AR	325	343	2	NA	NA	L	ADAMTS4_V2_EQ	1	tims_24oct0903_Slot1-20_1_9358	NA	NA	NA	NA	NA	NA	NA	NA	NA	NA	NA	NA	NA	NA	NA	NA	NA	NA	NA	NA	NA	NA	NA	NA	NA	NA
sp|O75173|ATS4_HUMAN	PQDTRLR	791	797	2	NA	NA	L	ADAMTS9_BGN_WT	1	tims_23dec2202_Slot1-30_1_6896	NA	NA	NA	NA	NA	NA	NA	NA	NA	NA	NA	NA	NA	NA	NA	NA	NA	NA	NA	NA	NA	NA	NA	NA	NA	NA
sp|O75173|ATS4_HUMAN	PQDTRLR	791	797	2	NA	NA	L	ADAMTS9_BGN_EQ	1	tims_23dec2203_Slot1-31_1_6897	NA	NA	NA	NA	NA	NA	NA	NA	NA	NA	NA	NA	NA	NA	NA	NA	NA	NA	NA	NA	NA	NA	NA	NA	NA	NA
sp|O75173|ATS4_HUMAN	PQDTRLR	791	797	2	NA	NA	L	ADAMTS1_V2_WT	1	tims_23dec2204_Slot1-32_1_6898	NA	NA	NA	NA	NA	NA	NA	NA	NA	NA	NA	NA	NA	NA	NA	NA	NA	NA	NA	NA	NA	NA	NA	NA	NA	NA
sp|O75173|ATS4_HUMAN	PQDTRLR	791	797	2	NA	NA	L	ADAMTS1_V2_EQ	1	tims_23dec2205_Slot1-33_1_6899	31539.6	NA	NA	NA	NA	NA	NA	NA	NA	NA	NA	NA	NA	NA	NA	NA	NA	NA	NA	NA	NA	NA	NA	NA	NA	NA
sp|O75173|ATS4_HUMAN	PQDTRLR	791	797	2	NA	NA	L	ADAMTS9_V1_WT	1	tims_23dec2206_Slot1-34_1_6900	NA	NA	NA	NA	NA	NA	NA	NA	NA	NA	NA	NA	NA	NA	NA	NA	NA	NA	NA	NA	NA	NA	NA	NA	NA	NA
sp|O75173|ATS4_HUMAN	PQDTRLR	791	797	2	NA	NA	L	ADAMTS9_V1_EQ	1	tims_23dec2207_Slot1-35_1_6901	NA	NA	NA	NA	NA	NA	NA	NA	NA	NA	NA	NA	NA	NA	NA	NA	NA	NA	NA	NA	NA	NA	NA	NA	NA	NA
sp|O75173|ATS4_HUMAN	PQDTRLR	791	797	2	NA	NA	L	ADAMTS5_V2_WT	1	tims_23dec2208_Slot1-36_1_6902	NA	NA	NA	NA	NA	NA	NA	NA	NA	NA	NA	NA	NA	NA	NA	NA	NA	NA	NA	NA	NA	NA	NA	NA	NA	NA
sp|O75173|ATS4_HUMAN	PQDTRLR	791	797	2	NA	NA	L	ADAMTS5_V2_EQ	1	tims_23dec2209_Slot1-37_1_6903	NA	NA	NA	NA	NA	NA	NA	NA	NA	NA	NA	NA	NA	NA	NA	NA	NA	NA	NA	NA	NA	NA	NA	NA	NA	NA
sp|O75173|ATS4_HUMAN	PQDTRLR	791	797	2	NA	NA	L	ADAMTS9_V2_WT	1	tims_23dec2210_Slot1-38_1_6904	NA	NA	NA	NA	NA	NA	NA	NA	NA	NA	NA	NA	NA	NA	NA	NA	NA	NA	NA	NA	NA	NA	NA	NA	NA	NA
sp|O75173|ATS4_HUMAN	PQDTRLR	791	797	2	NA	NA	L	ADAMTS9_V2_EQ	1	tims_23dec2211_Slot1-39_1_6905	NA	NA	NA	NA	NA	NA	NA	NA	NA	NA	NA	NA	NA	NA	NA	NA	NA	NA	NA	NA	NA	NA	NA	NA	NA	NA
sp|O75173|ATS4_HUMAN	PQDTRLR	791	797	2	NA	NA	L	ADAMTS4_V2_WT	1	tims_24oct0902_Slot1-19_1_9357	NA	NA	NA	NA	NA	NA	NA	NA	NA	NA	NA	NA	NA	NA	NA	NA	NA	NA	NA	NA	NA	NA	NA	NA	NA	NA
sp|O75173|ATS4_HUMAN	PQDTRLR	791	797	2	NA	NA	L	ADAMTS4_V2_EQ	1	tims_24oct0903_Slot1-20_1_9358	NA	NA	NA	NA	NA	NA	NA	NA	NA	NA	NA	NA	NA	NA	NA	NA	NA	NA	NA	NA	NA	NA	NA	NA	NA	NA
sp|O75173|ATS4_HUMAN	SC[57.0215]AIVEDDGLQSAFTA	344	359	2	NA	NA	L	ADAMTS9_BGN_WT	1	tims_23dec2202_Slot1-30_1_6896	NA	NA	NA	NA	NA	NA	NA	NA	NA	NA	NA	NA	NA	NA	NA	NA	NA	NA	NA	NA	NA	NA	NA	NA	NA	NA
sp|O75173|ATS4_HUMAN	SC[57.0215]AIVEDDGLQSAFTA	344	359	2	NA	NA	L	ADAMTS9_BGN_EQ	1	tims_23dec2203_Slot1-31_1_6897	NA	NA	NA	NA	NA	NA	NA	NA	NA	NA	NA	NA	NA	NA	NA	NA	NA	NA	NA	NA	NA	NA	NA	NA	NA	NA
sp|O75173|ATS4_HUMAN	SC[57.0215]AIVEDDGLQSAFTA	344	359	2	NA	NA	L	ADAMTS1_V2_WT	1	tims_23dec2204_Slot1-32_1_6898	NA	NA	NA	NA	NA	NA	NA	NA	NA	NA	NA	NA	NA	NA	NA	NA	NA	NA	NA	NA	NA	NA	NA	NA	NA	NA
sp|O75173|ATS4_HUMAN	SC[57.0215]AIVEDDGLQSAFTA	344	359	2	NA	NA	L	ADAMTS1_V2_EQ	1	tims_23dec2205_Slot1-33_1_6899	NA	NA	NA	NA	NA	NA	NA	NA	NA	NA	NA	NA	NA	NA	NA	NA	NA	NA	NA	NA	NA	NA	NA	NA	NA	NA
sp|O75173|ATS4_HUMAN	SC[57.0215]AIVEDDGLQSAFTA	344	359	2	NA	NA	L	ADAMTS9_V1_WT	1	tims_23dec2206_Slot1-34_1_6900	NA	NA	NA	NA	NA	NA	NA	NA	NA	NA	NA	NA	NA	NA	NA	NA	NA	NA	NA	NA	NA	NA	NA	NA	NA	NA
sp|O75173|ATS4_HUMAN	SC[57.0215]AIVEDDGLQSAFTA	344	359	2	NA	NA	L	ADAMTS9_V1_EQ	1	tims_23dec2207_Slot1-35_1_6901	NA	NA	NA	NA	NA	NA	NA	NA	NA	NA	NA	NA	NA	NA	NA	NA	NA	NA	NA	NA	NA	NA	NA	NA	NA	NA
sp|O75173|ATS4_HUMAN	SC[57.0215]AIVEDDGLQSAFTA	344	359	2	NA	NA	L	ADAMTS5_V2_WT	1	tims_23dec2208_Slot1-36_1_6902	NA	NA	NA	NA	NA	NA	NA	NA	NA	NA	NA	NA	NA	NA	NA	NA	NA	NA	NA	NA	NA	NA	NA	NA	NA	NA
sp|O75173|ATS4_HUMAN	SC[57.0215]AIVEDDGLQSAFTA	344	359	2	NA	NA	L	ADAMTS5_V2_EQ	1	tims_23dec2209_Slot1-37_1_6903	NA	NA	NA	NA	NA	NA	NA	NA	NA	NA	NA	NA	NA	NA	NA	NA	NA	NA	NA	NA	NA	NA	NA	NA	NA	NA
sp|O75173|ATS4_HUMAN	SC[57.0215]AIVEDDGLQSAFTA	344	359	2	NA	NA	L	ADAMTS9_V2_WT	1	tims_23dec2210_Slot1-38_1_6904	NA	NA	NA	NA	NA	NA	NA	NA	NA	NA	NA	NA	NA	NA	NA	NA	NA	NA	NA	NA	NA	NA	NA	NA	NA	NA
sp|O75173|ATS4_HUMAN	SC[57.0215]AIVEDDGLQSAFTA	344	359	2	NA	NA	L	ADAMTS9_V2_EQ	1	tims_23dec2211_Slot1-39_1_6905	NA	NA	NA	NA	NA	NA	NA	NA	NA	NA	NA	NA	NA	NA	NA	NA	NA	NA	NA	NA	NA	NA	NA	NA	NA	NA
sp|O75173|ATS4_HUMAN	SC[57.0215]AIVEDDGLQSAFTA	344	359	2	NA	NA	L	ADAMTS4_V2_WT	1	tims_24oct0902_Slot1-19_1_9357	36265.7	SC(1)AIVEDDGLQSAFTA	NA	NA	NA	NA	NA	NA	NA	NA	NA	NA	NA	NA	NA	NA	NA	NA	NA	NA	NA	NA	NA	NA	NA	NA
sp|O75173|ATS4_HUMAN	SC[57.0215]AIVEDDGLQSAFTA	344	359	2	NA	NA	L	ADAMTS4_V2_EQ	1	tims_24oct0903_Slot1-20_1_9358	NA	NA	NA	NA	NA	NA	NA	NA	NA	NA	NA	NA	NA	NA	NA	NA	NA	NA	NA	NA	NA	NA	NA	NA	NA	NA
sp|O75173|ATS4_HUMAN	SC[57.0215]AIVEDDGLQSAFTAAHELGHVF	344	367	3	NA	NA	L	ADAMTS9_BGN_WT	1	tims_23dec2202_Slot1-30_1_6896	NA	NA	NA	NA	NA	NA	NA	NA	NA	NA	NA	NA	NA	NA	NA	NA	NA	NA	NA	NA	NA	NA	NA	NA	NA	NA
sp|O75173|ATS4_HUMAN	SC[57.0215]AIVEDDGLQSAFTAAHELGHVF	344	367	3	NA	NA	L	ADAMTS9_BGN_EQ	1	tims_23dec2203_Slot1-31_1_6897	NA	NA	NA	NA	NA	NA	NA	NA	NA	NA	NA	NA	NA	NA	NA	NA	NA	NA	NA	NA	NA	NA	NA	NA	NA	NA
sp|O75173|ATS4_HUMAN	SC[57.0215]AIVEDDGLQSAFTAAHELGHVF	344	367	3	NA	NA	L	ADAMTS1_V2_WT	1	tims_23dec2204_Slot1-32_1_6898	NA	NA	NA	NA	NA	NA	NA	NA	NA	NA	NA	NA	NA	NA	NA	NA	NA	NA	NA	NA	NA	NA	NA	NA	NA	NA
sp|O75173|ATS4_HUMAN	SC[57.0215]AIVEDDGLQSAFTAAHELGHVF	344	367	3	NA	NA	L	ADAMTS1_V2_EQ	1	tims_23dec2205_Slot1-33_1_6899	NA	NA	NA	NA	NA	NA	NA	NA	NA	NA	NA	NA	NA	NA	NA	NA	NA	NA	NA	NA	NA	NA	NA	NA	NA	NA
sp|O75173|ATS4_HUMAN	SC[57.0215]AIVEDDGLQSAFTAAHELGHVF	344	367	3	NA	NA	L	ADAMTS9_V1_WT	1	tims_23dec2206_Slot1-34_1_6900	NA	NA	NA	NA	NA	NA	NA	NA	NA	NA	NA	NA	NA	NA	NA	NA	NA	NA	NA	NA	NA	NA	NA	NA	NA	NA
sp|O75173|ATS4_HUMAN	SC[57.0215]AIVEDDGLQSAFTAAHELGHVF	344	367	3	NA	NA	L	ADAMTS9_V1_EQ	1	tims_23dec2207_Slot1-35_1_6901	NA	NA	NA	NA	NA	NA	NA	NA	NA	NA	NA	NA	NA	NA	NA	NA	NA	NA	NA	NA	NA	NA	NA	NA	NA	NA
sp|O75173|ATS4_HUMAN	SC[57.0215]AIVEDDGLQSAFTAAHELGHVF	344	367	3	NA	NA	L	ADAMTS5_V2_WT	1	tims_23dec2208_Slot1-36_1_6902	NA	NA	NA	NA	NA	NA	NA	NA	NA	NA	NA	NA	NA	NA	NA	NA	NA	NA	NA	NA	NA	NA	NA	NA	NA	NA
sp|O75173|ATS4_HUMAN	SC[57.0215]AIVEDDGLQSAFTAAHELGHVF	344	367	3	NA	NA	L	ADAMTS5_V2_EQ	1	tims_23dec2209_Slot1-37_1_6903	NA	NA	NA	NA	NA	NA	NA	NA	NA	NA	NA	NA	NA	NA	NA	NA	NA	NA	NA	NA	NA	NA	NA	NA	NA	NA
sp|O75173|ATS4_HUMAN	SC[57.0215]AIVEDDGLQSAFTAAHELGHVF	344	367	3	NA	NA	L	ADAMTS9_V2_WT	1	tims_23dec2210_Slot1-38_1_6904	NA	NA	NA	NA	NA	NA	NA	NA	NA	NA	NA	NA	NA	NA	NA	NA	NA	NA	NA	NA	NA	NA	NA	NA	NA	NA
sp|O75173|ATS4_HUMAN	SC[57.0215]AIVEDDGLQSAFTAAHELGHVF	344	367	3	NA	NA	L	ADAMTS9_V2_EQ	1	tims_23dec2211_Slot1-39_1_6905	NA	NA	NA	NA	NA	NA	NA	NA	NA	NA	NA	NA	NA	NA	NA	NA	NA	NA	NA	NA	NA	NA	NA	NA	NA	NA
sp|O75173|ATS4_HUMAN	SC[57.0215]AIVEDDGLQSAFTAAHELGHVF	344	367	3	NA	NA	L	ADAMTS4_V2_WT	1	tims_24oct0902_Slot1-19_1_9357	36453.2	SC(1)AIVEDDGLQSAFTAAHELGHVF	NA	NA	NA	NA	NA	NA	NA	NA	NA	NA	NA	NA	NA	NA	NA	NA	NA	NA	NA	NA	NA	NA	NA	NA
sp|O75173|ATS4_HUMAN	SC[57.0215]AIVEDDGLQSAFTAAHELGHVF	344	367	3	NA	NA	L	ADAMTS4_V2_EQ	1	tims_24oct0903_Slot1-20_1_9358	NA	NA	NA	NA	NA	NA	NA	NA	NA	NA	NA	NA	NA	NA	NA	NA	NA	NA	NA	NA	NA	NA	NA	NA	NA	NA
sp|O75173|ATS4_HUMAN	SC[57.0215]AIVEDDGLQSAFTAAHELGHVFNM	344	369	3	NA	NA	L	ADAMTS9_BGN_WT	1	tims_23dec2202_Slot1-30_1_6896	NA	NA	NA	NA	NA	NA	NA	NA	NA	NA	NA	NA	NA	NA	NA	NA	NA	NA	NA	NA	NA	NA	NA	NA	NA	NA
sp|O75173|ATS4_HUMAN	SC[57.0215]AIVEDDGLQSAFTAAHELGHVFNM	344	369	3	NA	NA	L	ADAMTS9_BGN_EQ	1	tims_23dec2203_Slot1-31_1_6897	NA	NA	NA	NA	NA	NA	NA	NA	NA	NA	NA	NA	NA	NA	NA	NA	NA	NA	NA	NA	NA	NA	NA	NA	NA	NA
sp|O75173|ATS4_HUMAN	SC[57.0215]AIVEDDGLQSAFTAAHELGHVFNM	344	369	3	NA	NA	L	ADAMTS1_V2_WT	1	tims_23dec2204_Slot1-32_1_6898	NA	NA	NA	NA	NA	NA	NA	NA	NA	NA	NA	NA	NA	NA	NA	NA	NA	NA	NA	NA	NA	NA	NA	NA	NA	NA
sp|O75173|ATS4_HUMAN	SC[57.0215]AIVEDDGLQSAFTAAHELGHVFNM	344	369	3	NA	NA	L	ADAMTS1_V2_EQ	1	tims_23dec2205_Slot1-33_1_6899	NA	NA	NA	NA	NA	NA	NA	NA	NA	NA	NA	NA	NA	NA	NA	NA	NA	NA	NA	NA	NA	NA	NA	NA	NA	NA
sp|O75173|ATS4_HUMAN	SC[57.0215]AIVEDDGLQSAFTAAHELGHVFNM	344	369	3	NA	NA	L	ADAMTS9_V1_WT	1	tims_23dec2206_Slot1-34_1_6900	NA	NA	NA	NA	NA	NA	NA	NA	NA	NA	NA	NA	NA	NA	NA	NA	NA	NA	NA	NA	NA	NA	NA	NA	NA	NA
sp|O75173|ATS4_HUMAN	SC[57.0215]AIVEDDGLQSAFTAAHELGHVFNM	344	369	3	NA	NA	L	ADAMTS9_V1_EQ	1	tims_23dec2207_Slot1-35_1_6901	NA	NA	NA	NA	NA	NA	NA	NA	NA	NA	NA	NA	NA	NA	NA	NA	NA	NA	NA	NA	NA	NA	NA	NA	NA	NA
sp|O75173|ATS4_HUMAN	SC[57.0215]AIVEDDGLQSAFTAAHELGHVFNM	344	369	3	NA	NA	L	ADAMTS5_V2_WT	1	tims_23dec2208_Slot1-36_1_6902	NA	NA	NA	NA	NA	NA	NA	NA	NA	NA	NA	NA	NA	NA	NA	NA	NA	NA	NA	NA	NA	NA	NA	NA	NA	NA
sp|O75173|ATS4_HUMAN	SC[57.0215]AIVEDDGLQSAFTAAHELGHVFNM	344	369	3	NA	NA	L	ADAMTS5_V2_EQ	1	tims_23dec2209_Slot1-37_1_6903	NA	NA	NA	NA	NA	NA	NA	NA	NA	NA	NA	NA	NA	NA	NA	NA	NA	NA	NA	NA	NA	NA	NA	NA	NA	NA
sp|O75173|ATS4_HUMAN	SC[57.0215]AIVEDDGLQSAFTAAHELGHVFNM	344	369	3	NA	NA	L	ADAMTS9_V2_WT	1	tims_23dec2210_Slot1-38_1_6904	NA	NA	NA	NA	NA	NA	NA	NA	NA	NA	NA	NA	NA	NA	NA	NA	NA	NA	NA	NA	NA	NA	NA	NA	NA	NA
sp|O75173|ATS4_HUMAN	SC[57.0215]AIVEDDGLQSAFTAAHELGHVFNM	344	369	3	NA	NA	L	ADAMTS9_V2_EQ	1	tims_23dec2211_Slot1-39_1_6905	NA	NA	NA	NA	NA	NA	NA	NA	NA	NA	NA	NA	NA	NA	NA	NA	NA	NA	NA	NA	NA	NA	NA	NA	NA	NA
sp|O75173|ATS4_HUMAN	SC[57.0215]AIVEDDGLQSAFTAAHELGHVFNM	344	369	3	NA	NA	L	ADAMTS4_V2_WT	1	tims_24oct0902_Slot1-19_1_9357	98771.4	SC(1)AIVEDDGLQSAFTAAHELGHVFNM	NA	NA	NA	NA	NA	NA	NA	NA	NA	NA	NA	NA	NA	NA	NA	NA	NA	NA	NA	NA	NA	NA	NA	NA
sp|O75173|ATS4_HUMAN	SC[57.0215]AIVEDDGLQSAFTAAHELGHVFNM	344	369	3	NA	NA	L	ADAMTS4_V2_EQ	1	tims_24oct0903_Slot1-20_1_9358	NA	NA	NA	NA	NA	NA	NA	NA	NA	NA	NA	NA	NA	NA	NA	NA	NA	NA	NA	NA	NA	NA	NA	NA	NA	NA
sp|O75173|ATS4_HUMAN	SC[57.0215]AIVEDDGLQSAFTAAHELGHVFNMLHDNSK	344	375	3	NA	NA	L	ADAMTS9_BGN_WT	1	tims_23dec2202_Slot1-30_1_6896	73.5009	SC(1)AIVEDDGLQSAFTAAHELGHVFNMLHDNSK	NA	NA	NA	NA	NA	NA	NA	NA	NA	NA	NA	NA	NA	NA	NA	NA	NA	NA	NA	NA	NA	NA	NA	NA
sp|O75173|ATS4_HUMAN	SC[57.0215]AIVEDDGLQSAFTAAHELGHVFNMLHDNSK	344	375	3	NA	NA	L	ADAMTS9_BGN_EQ	1	tims_23dec2203_Slot1-31_1_6897	NA	NA	NA	NA	NA	NA	NA	NA	NA	NA	NA	NA	NA	NA	NA	NA	NA	NA	NA	NA	NA	NA	NA	NA	NA	NA
sp|O75173|ATS4_HUMAN	SC[57.0215]AIVEDDGLQSAFTAAHELGHVFNMLHDNSK	344	375	3	NA	NA	L	ADAMTS1_V2_WT	1	tims_23dec2204_Slot1-32_1_6898	NA	NA	NA	NA	NA	NA	NA	NA	NA	NA	NA	NA	NA	NA	NA	NA	NA	NA	NA	NA	NA	NA	NA	NA	NA	NA
sp|O75173|ATS4_HUMAN	SC[57.0215]AIVEDDGLQSAFTAAHELGHVFNMLHDNSK	344	375	3	NA	NA	L	ADAMTS1_V2_EQ	1	tims_23dec2205_Slot1-33_1_6899	NA	NA	NA	NA	NA	NA	NA	NA	NA	NA	NA	NA	NA	NA	NA	NA	NA	NA	NA	NA	NA	NA	NA	NA	NA	NA
sp|O75173|ATS4_HUMAN	SC[57.0215]AIVEDDGLQSAFTAAHELGHVFNMLHDNSK	344	375	3	NA	NA	L	ADAMTS9_V1_WT	1	tims_23dec2206_Slot1-34_1_6900	NA	NA	NA	NA	NA	NA	NA	NA	NA	NA	NA	NA	NA	NA	NA	NA	NA	NA	NA	NA	NA	NA	NA	NA	NA	NA
sp|O75173|ATS4_HUMAN	SC[57.0215]AIVEDDGLQSAFTAAHELGHVFNMLHDNSK	344	375	3	NA	NA	L	ADAMTS9_V1_EQ	1	tims_23dec2207_Slot1-35_1_6901	NA	NA	NA	NA	NA	NA	NA	NA	NA	NA	NA	NA	NA	NA	NA	NA	NA	NA	NA	NA	NA	NA	NA	NA	NA	NA
sp|O75173|ATS4_HUMAN	SC[57.0215]AIVEDDGLQSAFTAAHELGHVFNMLHDNSK	344	375	3	NA	NA	L	ADAMTS5_V2_WT	1	tims_23dec2208_Slot1-36_1_6902	NA	NA	NA	NA	NA	NA	NA	NA	NA	NA	NA	NA	NA	NA	NA	NA	NA	NA	NA	NA	NA	NA	NA	NA	NA	NA
sp|O75173|ATS4_HUMAN	SC[57.0215]AIVEDDGLQSAFTAAHELGHVFNMLHDNSK	344	375	3	NA	NA	L	ADAMTS5_V2_EQ	1	tims_23dec2209_Slot1-37_1_6903	NA	NA	NA	NA	NA	NA	NA	NA	NA	NA	NA	NA	NA	NA	NA	NA	NA	NA	NA	NA	NA	NA	NA	NA	NA	NA
sp|O75173|ATS4_HUMAN	SC[57.0215]AIVEDDGLQSAFTAAHELGHVFNMLHDNSK	344	375	3	NA	NA	L	ADAMTS9_V2_WT	1	tims_23dec2210_Slot1-38_1_6904	NA	NA	NA	NA	NA	NA	NA	NA	NA	NA	NA	NA	NA	NA	NA	NA	NA	NA	NA	NA	NA	NA	NA	NA	NA	NA
sp|O75173|ATS4_HUMAN	SC[57.0215]AIVEDDGLQSAFTAAHELGHVFNMLHDNSK	344	375	3	NA	NA	L	ADAMTS9_V2_EQ	1	tims_23dec2211_Slot1-39_1_6905	NA	NA	NA	NA	NA	NA	NA	NA	NA	NA	NA	NA	NA	NA	NA	NA	NA	NA	NA	NA	NA	NA	NA	NA	NA	NA
sp|O75173|ATS4_HUMAN	SC[57.0215]AIVEDDGLQSAFTAAHELGHVFNMLHDNSK	344	375	3	NA	NA	L	ADAMTS4_V2_WT	1	tims_24oct0902_Slot1-19_1_9357	NA	NA	NA	NA	NA	NA	NA	NA	NA	NA	NA	NA	NA	NA	NA	NA	NA	NA	NA	NA	NA	NA	NA	NA	NA	NA
sp|O75173|ATS4_HUMAN	SC[57.0215]AIVEDDGLQSAFTAAHELGHVFNMLHDNSK	344	375	3	NA	NA	L	ADAMTS4_V2_EQ	1	tims_24oct0903_Slot1-20_1_9358	NA	NA	NA	NA	NA	NA	NA	NA	NA	NA	NA	NA	NA	NA	NA	NA	NA	NA	NA	NA	NA	NA	NA	NA	NA	NA
sp|O75173|ATS4_HUMAN	SC[57.0215]AIVEDDGLQSAFTAAHELGHVFNMLHDNSKPC[57.0215]ISLNGPLSTSR	344	388	4	NA	NA	L	ADAMTS9_BGN_WT	1	tims_23dec2202_Slot1-30_1_6896	NA	NA	NA	NA	NA	NA	NA	NA	NA	NA	NA	NA	NA	NA	NA	NA	NA	NA	NA	NA	NA	NA	NA	NA	NA	NA
sp|O75173|ATS4_HUMAN	SC[57.0215]AIVEDDGLQSAFTAAHELGHVFNMLHDNSKPC[57.0215]ISLNGPLSTSR	344	388	4	NA	NA	L	ADAMTS9_BGN_EQ	1	tims_23dec2203_Slot1-31_1_6897	NA	NA	NA	NA	NA	NA	NA	NA	NA	NA	NA	NA	NA	NA	NA	NA	NA	NA	NA	NA	NA	NA	NA	NA	NA	NA
sp|O75173|ATS4_HUMAN	SC[57.0215]AIVEDDGLQSAFTAAHELGHVFNMLHDNSKPC[57.0215]ISLNGPLSTSR	344	388	4	NA	NA	L	ADAMTS1_V2_WT	1	tims_23dec2204_Slot1-32_1_6898	NA	NA	NA	NA	NA	NA	NA	NA	NA	NA	NA	NA	NA	NA	NA	NA	NA	NA	NA	NA	NA	NA	NA	NA	NA	NA
sp|O75173|ATS4_HUMAN	SC[57.0215]AIVEDDGLQSAFTAAHELGHVFNMLHDNSKPC[57.0215]ISLNGPLSTSR	344	388	4	NA	NA	L	ADAMTS1_V2_EQ	1	tims_23dec2205_Slot1-33_1_6899	NA	NA	NA	NA	NA	NA	NA	NA	NA	NA	NA	NA	NA	NA	NA	NA	NA	NA	NA	NA	NA	NA	NA	NA	NA	NA
sp|O75173|ATS4_HUMAN	SC[57.0215]AIVEDDGLQSAFTAAHELGHVFNMLHDNSKPC[57.0215]ISLNGPLSTSR	344	388	4	NA	NA	L	ADAMTS9_V1_WT	1	tims_23dec2206_Slot1-34_1_6900	NA	NA	NA	NA	NA	NA	NA	NA	NA	NA	NA	NA	NA	NA	NA	NA	NA	NA	NA	NA	NA	NA	NA	NA	NA	NA
sp|O75173|ATS4_HUMAN	SC[57.0215]AIVEDDGLQSAFTAAHELGHVFNMLHDNSKPC[57.0215]ISLNGPLSTSR	344	388	4	NA	NA	L	ADAMTS9_V1_EQ	1	tims_23dec2207_Slot1-35_1_6901	NA	NA	NA	NA	NA	NA	NA	NA	NA	NA	NA	NA	NA	NA	NA	NA	NA	NA	NA	NA	NA	NA	NA	NA	NA	NA
sp|O75173|ATS4_HUMAN	SC[57.0215]AIVEDDGLQSAFTAAHELGHVFNMLHDNSKPC[57.0215]ISLNGPLSTSR	344	388	4	NA	NA	L	ADAMTS5_V2_WT	1	tims_23dec2208_Slot1-36_1_6902	NA	NA	NA	NA	NA	NA	NA	NA	NA	NA	NA	NA	NA	NA	NA	NA	NA	NA	NA	NA	NA	NA	NA	NA	NA	NA
sp|O75173|ATS4_HUMAN	SC[57.0215]AIVEDDGLQSAFTAAHELGHVFNMLHDNSKPC[57.0215]ISLNGPLSTSR	344	388	4	NA	NA	L	ADAMTS5_V2_EQ	1	tims_23dec2209_Slot1-37_1_6903	NA	NA	NA	NA	NA	NA	NA	NA	NA	NA	NA	NA	NA	NA	NA	NA	NA	NA	NA	NA	NA	NA	NA	NA	NA	NA
sp|O75173|ATS4_HUMAN	SC[57.0215]AIVEDDGLQSAFTAAHELGHVFNMLHDNSKPC[57.0215]ISLNGPLSTSR	344	388	4	NA	NA	L	ADAMTS9_V2_WT	1	tims_23dec2210_Slot1-38_1_6904	NA	NA	NA	NA	NA	NA	NA	NA	NA	NA	NA	NA	NA	NA	NA	NA	NA	NA	NA	NA	NA	NA	NA	NA	NA	NA
sp|O75173|ATS4_HUMAN	SC[57.0215]AIVEDDGLQSAFTAAHELGHVFNMLHDNSKPC[57.0215]ISLNGPLSTSR	344	388	4	NA	NA	L	ADAMTS9_V2_EQ	1	tims_23dec2211_Slot1-39_1_6905	NA	NA	NA	NA	NA	NA	NA	NA	NA	NA	NA	NA	NA	NA	NA	NA	NA	NA	NA	NA	NA	NA	NA	NA	NA	NA
sp|O75173|ATS4_HUMAN	SC[57.0215]AIVEDDGLQSAFTAAHELGHVFNMLHDNSKPC[57.0215]ISLNGPLSTSR	344	388	4	NA	NA	L	ADAMTS4_V2_WT	1	tims_24oct0902_Slot1-19_1_9357	107722	SC(1)AIVEDDGLQSAFTAAHELGHVFNMLHDNSKPC(1)ISLNGPLSTSR	NA	NA	NA	NA	NA	NA	NA	NA	NA	NA	NA	NA	NA	NA	NA	NA	NA	NA	NA	NA	NA	NA	NA	NA
sp|O75173|ATS4_HUMAN	SC[57.0215]AIVEDDGLQSAFTAAHELGHVFNMLHDNSKPC[57.0215]ISLNGPLSTSR	344	388	4	NA	NA	L	ADAMTS4_V2_EQ	1	tims_24oct0903_Slot1-20_1_9358	NA	NA	NA	NA	NA	NA	NA	NA	NA	NA	NA	NA	NA	NA	NA	NA	NA	NA	NA	NA	NA	NA	NA	NA	NA	NA
sp|O75173|ATS4_HUMAN	SC[57.0215]AIVEDDGLQSAFTAAHELGHVFNMLHDNSKPC[57.0215]ISLNGPLSTSR	344	388	5	NA	NA	L	ADAMTS9_BGN_WT	1	tims_23dec2202_Slot1-30_1_6896	NA	NA	NA	NA	NA	NA	NA	NA	NA	NA	NA	NA	NA	NA	NA	NA	NA	NA	NA	NA	NA	NA	NA	NA	NA	NA
sp|O75173|ATS4_HUMAN	SC[57.0215]AIVEDDGLQSAFTAAHELGHVFNMLHDNSKPC[57.0215]ISLNGPLSTSR	344	388	5	NA	NA	L	ADAMTS9_BGN_EQ	1	tims_23dec2203_Slot1-31_1_6897	NA	NA	NA	NA	NA	NA	NA	NA	NA	NA	NA	NA	NA	NA	NA	NA	NA	NA	NA	NA	NA	NA	NA	NA	NA	NA
sp|O75173|ATS4_HUMAN	SC[57.0215]AIVEDDGLQSAFTAAHELGHVFNMLHDNSKPC[57.0215]ISLNGPLSTSR	344	388	5	NA	NA	L	ADAMTS1_V2_WT	1	tims_23dec2204_Slot1-32_1_6898	NA	NA	NA	NA	NA	NA	NA	NA	NA	NA	NA	NA	NA	NA	NA	NA	NA	NA	NA	NA	NA	NA	NA	NA	NA	NA
sp|O75173|ATS4_HUMAN	SC[57.0215]AIVEDDGLQSAFTAAHELGHVFNMLHDNSKPC[57.0215]ISLNGPLSTSR	344	388	5	NA	NA	L	ADAMTS1_V2_EQ	1	tims_23dec2205_Slot1-33_1_6899	NA	NA	NA	NA	NA	NA	NA	NA	NA	NA	NA	NA	NA	NA	NA	NA	NA	NA	NA	NA	NA	NA	NA	NA	NA	NA
sp|O75173|ATS4_HUMAN	SC[57.0215]AIVEDDGLQSAFTAAHELGHVFNMLHDNSKPC[57.0215]ISLNGPLSTSR	344	388	5	NA	NA	L	ADAMTS9_V1_WT	1	tims_23dec2206_Slot1-34_1_6900	NA	NA	NA	NA	NA	NA	NA	NA	NA	NA	NA	NA	NA	NA	NA	NA	NA	NA	NA	NA	NA	NA	NA	NA	NA	NA
sp|O75173|ATS4_HUMAN	SC[57.0215]AIVEDDGLQSAFTAAHELGHVFNMLHDNSKPC[57.0215]ISLNGPLSTSR	344	388	5	NA	NA	L	ADAMTS9_V1_EQ	1	tims_23dec2207_Slot1-35_1_6901	NA	NA	NA	NA	NA	NA	NA	NA	NA	NA	NA	NA	NA	NA	NA	NA	NA	NA	NA	NA	NA	NA	NA	NA	NA	NA
sp|O75173|ATS4_HUMAN	SC[57.0215]AIVEDDGLQSAFTAAHELGHVFNMLHDNSKPC[57.0215]ISLNGPLSTSR	344	388	5	NA	NA	L	ADAMTS5_V2_WT	1	tims_23dec2208_Slot1-36_1_6902	NA	NA	NA	NA	NA	NA	NA	NA	NA	NA	NA	NA	NA	NA	NA	NA	NA	NA	NA	NA	NA	NA	NA	NA	NA	NA
sp|O75173|ATS4_HUMAN	SC[57.0215]AIVEDDGLQSAFTAAHELGHVFNMLHDNSKPC[57.0215]ISLNGPLSTSR	344	388	5	NA	NA	L	ADAMTS5_V2_EQ	1	tims_23dec2209_Slot1-37_1_6903	NA	NA	NA	NA	NA	NA	NA	NA	NA	NA	NA	NA	NA	NA	NA	NA	NA	NA	NA	NA	NA	NA	NA	NA	NA	NA
sp|O75173|ATS4_HUMAN	SC[57.0215]AIVEDDGLQSAFTAAHELGHVFNMLHDNSKPC[57.0215]ISLNGPLSTSR	344	388	5	NA	NA	L	ADAMTS9_V2_WT	1	tims_23dec2210_Slot1-38_1_6904	NA	NA	NA	NA	NA	NA	NA	NA	NA	NA	NA	NA	NA	NA	NA	NA	NA	NA	NA	NA	NA	NA	NA	NA	NA	NA
sp|O75173|ATS4_HUMAN	SC[57.0215]AIVEDDGLQSAFTAAHELGHVFNMLHDNSKPC[57.0215]ISLNGPLSTSR	344	388	5	NA	NA	L	ADAMTS9_V2_EQ	1	tims_23dec2211_Slot1-39_1_6905	NA	NA	NA	NA	NA	NA	NA	NA	NA	NA	NA	NA	NA	NA	NA	NA	NA	NA	NA	NA	NA	NA	NA	NA	NA	NA
sp|O75173|ATS4_HUMAN	SC[57.0215]AIVEDDGLQSAFTAAHELGHVFNMLHDNSKPC[57.0215]ISLNGPLSTSR	344	388	5	NA	NA	L	ADAMTS4_V2_WT	1	tims_24oct0902_Slot1-19_1_9357	1.39968e+06	SC(1)AIVEDDGLQSAFTAAHELGHVFNMLHDNSKPC(1)ISLNGPLSTSR	NA	NA	NA	NA	NA	NA	NA	NA	NA	NA	NA	NA	NA	NA	NA	NA	NA	NA	NA	NA	NA	NA	NA	NA
sp|O75173|ATS4_HUMAN	SC[57.0215]AIVEDDGLQSAFTAAHELGHVFNMLHDNSKPC[57.0215]ISLNGPLSTSR	344	388	5	NA	NA	L	ADAMTS4_V2_EQ	1	tims_24oct0903_Slot1-20_1_9358	NA	NA	NA	NA	NA	NA	NA	NA	NA	NA	NA	NA	NA	NA	NA	NA	NA	NA	NA	NA	NA	NA	NA	NA	NA	NA
sp|O75173|ATS4_HUMAN	SC[57.0215]AIVEDDGLQSAFTAAHELGHVFNM[15.9949]LHDNSKPC[57.0215]ISLNGPLSTSR	344	388	4	NA	NA	L	ADAMTS9_BGN_WT	1	tims_23dec2202_Slot1-30_1_6896	NA	NA	NA	NA	NA	NA	NA	NA	NA	NA	NA	NA	NA	NA	NA	NA	NA	NA	NA	NA	NA	NA	NA	NA	NA	NA
sp|O75173|ATS4_HUMAN	SC[57.0215]AIVEDDGLQSAFTAAHELGHVFNM[15.9949]LHDNSKPC[57.0215]ISLNGPLSTSR	344	388	4	NA	NA	L	ADAMTS9_BGN_EQ	1	tims_23dec2203_Slot1-31_1_6897	NA	NA	NA	NA	NA	NA	NA	NA	NA	NA	NA	NA	NA	NA	NA	NA	NA	NA	NA	NA	NA	NA	NA	NA	NA	NA
sp|O75173|ATS4_HUMAN	SC[57.0215]AIVEDDGLQSAFTAAHELGHVFNM[15.9949]LHDNSKPC[57.0215]ISLNGPLSTSR	344	388	4	NA	NA	L	ADAMTS1_V2_WT	1	tims_23dec2204_Slot1-32_1_6898	NA	NA	NA	NA	NA	NA	NA	NA	NA	NA	NA	NA	NA	NA	NA	NA	NA	NA	NA	NA	NA	NA	NA	NA	NA	NA
sp|O75173|ATS4_HUMAN	SC[57.0215]AIVEDDGLQSAFTAAHELGHVFNM[15.9949]LHDNSKPC[57.0215]ISLNGPLSTSR	344	388	4	NA	NA	L	ADAMTS1_V2_EQ	1	tims_23dec2205_Slot1-33_1_6899	NA	NA	NA	NA	NA	NA	NA	NA	NA	NA	NA	NA	NA	NA	NA	NA	NA	NA	NA	NA	NA	NA	NA	NA	NA	NA
sp|O75173|ATS4_HUMAN	SC[57.0215]AIVEDDGLQSAFTAAHELGHVFNM[15.9949]LHDNSKPC[57.0215]ISLNGPLSTSR	344	388	4	NA	NA	L	ADAMTS9_V1_WT	1	tims_23dec2206_Slot1-34_1_6900	NA	NA	NA	NA	NA	NA	NA	NA	NA	NA	NA	NA	NA	NA	NA	NA	NA	NA	NA	NA	NA	NA	NA	NA	NA	NA
sp|O75173|ATS4_HUMAN	SC[57.0215]AIVEDDGLQSAFTAAHELGHVFNM[15.9949]LHDNSKPC[57.0215]ISLNGPLSTSR	344	388	4	NA	NA	L	ADAMTS9_V1_EQ	1	tims_23dec2207_Slot1-35_1_6901	NA	NA	NA	NA	NA	NA	NA	NA	NA	NA	NA	NA	NA	NA	NA	NA	NA	NA	NA	NA	NA	NA	NA	NA	NA	NA
sp|O75173|ATS4_HUMAN	SC[57.0215]AIVEDDGLQSAFTAAHELGHVFNM[15.9949]LHDNSKPC[57.0215]ISLNGPLSTSR	344	388	4	NA	NA	L	ADAMTS5_V2_WT	1	tims_23dec2208_Slot1-36_1_6902	NA	NA	NA	NA	NA	NA	NA	NA	NA	NA	NA	NA	NA	NA	NA	NA	NA	NA	NA	NA	NA	NA	NA	NA	NA	NA
sp|O75173|ATS4_HUMAN	SC[57.0215]AIVEDDGLQSAFTAAHELGHVFNM[15.9949]LHDNSKPC[57.0215]ISLNGPLSTSR	344	388	4	NA	NA	L	ADAMTS5_V2_EQ	1	tims_23dec2209_Slot1-37_1_6903	NA	NA	NA	NA	NA	NA	NA	NA	NA	NA	NA	NA	NA	NA	NA	NA	NA	NA	NA	NA	NA	NA	NA	NA	NA	NA
sp|O75173|ATS4_HUMAN	SC[57.0215]AIVEDDGLQSAFTAAHELGHVFNM[15.9949]LHDNSKPC[57.0215]ISLNGPLSTSR	344	388	4	NA	NA	L	ADAMTS9_V2_WT	1	tims_23dec2210_Slot1-38_1_6904	NA	NA	NA	NA	NA	NA	NA	NA	NA	NA	NA	NA	NA	NA	NA	NA	NA	NA	NA	NA	NA	NA	NA	NA	NA	NA
sp|O75173|ATS4_HUMAN	SC[57.0215]AIVEDDGLQSAFTAAHELGHVFNM[15.9949]LHDNSKPC[57.0215]ISLNGPLSTSR	344	388	4	NA	NA	L	ADAMTS9_V2_EQ	1	tims_23dec2211_Slot1-39_1_6905	NA	NA	NA	NA	NA	NA	NA	NA	NA	NA	NA	NA	NA	NA	NA	NA	NA	NA	NA	NA	NA	NA	NA	NA	NA	NA
sp|O75173|ATS4_HUMAN	SC[57.0215]AIVEDDGLQSAFTAAHELGHVFNM[15.9949]LHDNSKPC[57.0215]ISLNGPLSTSR	344	388	4	NA	NA	L	ADAMTS4_V2_WT	1	tims_24oct0902_Slot1-19_1_9357	11877.3	SC(1)AIVEDDGLQSAFTAAHELGHVFNMLHDNSKPC(1)ISLNGPLSTSR	NA	NA	NA	SCAIVEDDGLQSAFTAAHELGHVFNM(1)LHDNSKPCISLNGPLSTSR	NA	NA	NA	NA	NA	NA	NA	NA	NA	NA	NA	NA	NA	NA	NA	NA	NA	NA	NA	NA
sp|O75173|ATS4_HUMAN	SC[57.0215]AIVEDDGLQSAFTAAHELGHVFNM[15.9949]LHDNSKPC[57.0215]ISLNGPLSTSR	344	388	4	NA	NA	L	ADAMTS4_V2_EQ	1	tims_24oct0903_Slot1-20_1_9358	NA	NA	NA	NA	NA	NA	NA	NA	NA	NA	NA	NA	NA	NA	NA	NA	NA	NA	NA	NA	NA	NA	NA	NA	NA	NA
sp|O75173|ATS4_HUMAN	SC[57.0215]AIVEDDGLQSAFTAAHELGHVFNM[15.9949]LHDNSKPC[57.0215]ISLNGPLSTSR	344	388	5	NA	NA	L	ADAMTS9_BGN_WT	1	tims_23dec2202_Slot1-30_1_6896	NA	NA	NA	NA	NA	NA	NA	NA	NA	NA	NA	NA	NA	NA	NA	NA	NA	NA	NA	NA	NA	NA	NA	NA	NA	NA
sp|O75173|ATS4_HUMAN	SC[57.0215]AIVEDDGLQSAFTAAHELGHVFNM[15.9949]LHDNSKPC[57.0215]ISLNGPLSTSR	344	388	5	NA	NA	L	ADAMTS9_BGN_EQ	1	tims_23dec2203_Slot1-31_1_6897	NA	NA	NA	NA	NA	NA	NA	NA	NA	NA	NA	NA	NA	NA	NA	NA	NA	NA	NA	NA	NA	NA	NA	NA	NA	NA
sp|O75173|ATS4_HUMAN	SC[57.0215]AIVEDDGLQSAFTAAHELGHVFNM[15.9949]LHDNSKPC[57.0215]ISLNGPLSTSR	344	388	5	NA	NA	L	ADAMTS1_V2_WT	1	tims_23dec2204_Slot1-32_1_6898	NA	NA	NA	NA	NA	NA	NA	NA	NA	NA	NA	NA	NA	NA	NA	NA	NA	NA	NA	NA	NA	NA	NA	NA	NA	NA
sp|O75173|ATS4_HUMAN	SC[57.0215]AIVEDDGLQSAFTAAHELGHVFNM[15.9949]LHDNSKPC[57.0215]ISLNGPLSTSR	344	388	5	NA	NA	L	ADAMTS1_V2_EQ	1	tims_23dec2205_Slot1-33_1_6899	NA	NA	NA	NA	NA	NA	NA	NA	NA	NA	NA	NA	NA	NA	NA	NA	NA	NA	NA	NA	NA	NA	NA	NA	NA	NA
sp|O75173|ATS4_HUMAN	SC[57.0215]AIVEDDGLQSAFTAAHELGHVFNM[15.9949]LHDNSKPC[57.0215]ISLNGPLSTSR	344	388	5	NA	NA	L	ADAMTS9_V1_WT	1	tims_23dec2206_Slot1-34_1_6900	NA	NA	NA	NA	NA	NA	NA	NA	NA	NA	NA	NA	NA	NA	NA	NA	NA	NA	NA	NA	NA	NA	NA	NA	NA	NA
sp|O75173|ATS4_HUMAN	SC[57.0215]AIVEDDGLQSAFTAAHELGHVFNM[15.9949]LHDNSKPC[57.0215]ISLNGPLSTSR	344	388	5	NA	NA	L	ADAMTS9_V1_EQ	1	tims_23dec2207_Slot1-35_1_6901	NA	NA	NA	NA	NA	NA	NA	NA	NA	NA	NA	NA	NA	NA	NA	NA	NA	NA	NA	NA	NA	NA	NA	NA	NA	NA
sp|O75173|ATS4_HUMAN	SC[57.0215]AIVEDDGLQSAFTAAHELGHVFNM[15.9949]LHDNSKPC[57.0215]ISLNGPLSTSR	344	388	5	NA	NA	L	ADAMTS5_V2_WT	1	tims_23dec2208_Slot1-36_1_6902	NA	NA	NA	NA	NA	NA	NA	NA	NA	NA	NA	NA	NA	NA	NA	NA	NA	NA	NA	NA	NA	NA	NA	NA	NA	NA
sp|O75173|ATS4_HUMAN	SC[57.0215]AIVEDDGLQSAFTAAHELGHVFNM[15.9949]LHDNSKPC[57.0215]ISLNGPLSTSR	344	388	5	NA	NA	L	ADAMTS5_V2_EQ	1	tims_23dec2209_Slot1-37_1_6903	NA	NA	NA	NA	NA	NA	NA	NA	NA	NA	NA	NA	NA	NA	NA	NA	NA	NA	NA	NA	NA	NA	NA	NA	NA	NA
sp|O75173|ATS4_HUMAN	SC[57.0215]AIVEDDGLQSAFTAAHELGHVFNM[15.9949]LHDNSKPC[57.0215]ISLNGPLSTSR	344	388	5	NA	NA	L	ADAMTS9_V2_WT	1	tims_23dec2210_Slot1-38_1_6904	NA	NA	NA	NA	NA	NA	NA	NA	NA	NA	NA	NA	NA	NA	NA	NA	NA	NA	NA	NA	NA	NA	NA	NA	NA	NA
sp|O75173|ATS4_HUMAN	SC[57.0215]AIVEDDGLQSAFTAAHELGHVFNM[15.9949]LHDNSKPC[57.0215]ISLNGPLSTSR	344	388	5	NA	NA	L	ADAMTS9_V2_EQ	1	tims_23dec2211_Slot1-39_1_6905	NA	NA	NA	NA	NA	NA	NA	NA	NA	NA	NA	NA	NA	NA	NA	NA	NA	NA	NA	NA	NA	NA	NA	NA	NA	NA
sp|O75173|ATS4_HUMAN	SC[57.0215]AIVEDDGLQSAFTAAHELGHVFNM[15.9949]LHDNSKPC[57.0215]ISLNGPLSTSR	344	388	5	NA	NA	L	ADAMTS4_V2_WT	1	tims_24oct0902_Slot1-19_1_9357	236662	SC(1)AIVEDDGLQSAFTAAHELGHVFNMLHDNSKPC(1)ISLNGPLSTSR	NA	NA	NA	SCAIVEDDGLQSAFTAAHELGHVFNM(1)LHDNSKPCISLNGPLSTSR	NA	NA	NA	NA	NA	NA	NA	NA	NA	NA	NA	NA	NA	NA	NA	NA	NA	NA	NA	NA
sp|O75173|ATS4_HUMAN	SC[57.0215]AIVEDDGLQSAFTAAHELGHVFNM[15.9949]LHDNSKPC[57.0215]ISLNGPLSTSR	344	388	5	NA	NA	L	ADAMTS4_V2_EQ	1	tims_24oct0903_Slot1-20_1_9358	NA	NA	NA	NA	NA	NA	NA	NA	NA	NA	NA	NA	NA	NA	NA	NA	NA	NA	NA	NA	NA	NA	NA	NA	NA	NA
sp|O75173|ATS4_HUMAN	KSPASGQGPMC[57.0215]NVK	184	197	2	NA	NA	L	ADAMTS9_BGN_WT	1	tims_23dec2202_Slot1-30_1_6896	NA	NA	NA	NA	NA	NA	NA	NA	NA	NA	NA	NA	NA	NA	NA	NA	NA	NA	NA	NA	NA	NA	NA	NA	NA	NA
sp|O75173|ATS4_HUMAN	KSPASGQGPMC[57.0215]NVK	184	197	2	NA	NA	L	ADAMTS9_BGN_EQ	1	tims_23dec2203_Slot1-31_1_6897	NA	NA	NA	NA	NA	NA	NA	NA	NA	NA	NA	NA	NA	NA	NA	NA	NA	NA	NA	NA	NA	NA	NA	NA	NA	NA
sp|O75173|ATS4_HUMAN	KSPASGQGPMC[57.0215]NVK	184	197	2	NA	NA	L	ADAMTS1_V2_WT	1	tims_23dec2204_Slot1-32_1_6898	NA	NA	NA	NA	NA	NA	NA	NA	NA	NA	NA	NA	NA	NA	NA	NA	NA	NA	NA	NA	NA	NA	NA	NA	NA	NA
sp|O75173|ATS4_HUMAN	KSPASGQGPMC[57.0215]NVK	184	197	2	NA	NA	L	ADAMTS1_V2_EQ	1	tims_23dec2205_Slot1-33_1_6899	NA	NA	NA	NA	NA	NA	NA	NA	NA	NA	NA	NA	NA	NA	NA	NA	NA	NA	NA	NA	NA	NA	NA	NA	NA	NA
sp|O75173|ATS4_HUMAN	KSPASGQGPMC[57.0215]NVK	184	197	2	NA	NA	L	ADAMTS9_V1_WT	1	tims_23dec2206_Slot1-34_1_6900	NA	NA	NA	NA	NA	NA	NA	NA	NA	NA	NA	NA	NA	NA	NA	NA	NA	NA	NA	NA	NA	NA	NA	NA	NA	NA
sp|O75173|ATS4_HUMAN	KSPASGQGPMC[57.0215]NVK	184	197	2	NA	NA	L	ADAMTS9_V1_EQ	1	tims_23dec2207_Slot1-35_1_6901	NA	NA	NA	NA	NA	NA	NA	NA	NA	NA	NA	NA	NA	NA	NA	NA	NA	NA	NA	NA	NA	NA	NA	NA	NA	NA
sp|O75173|ATS4_HUMAN	KSPASGQGPMC[57.0215]NVK	184	197	2	NA	NA	L	ADAMTS5_V2_WT	1	tims_23dec2208_Slot1-36_1_6902	NA	NA	NA	NA	NA	NA	NA	NA	NA	NA	NA	NA	NA	NA	NA	NA	NA	NA	NA	NA	NA	NA	NA	NA	NA	NA
sp|O75173|ATS4_HUMAN	KSPASGQGPMC[57.0215]NVK	184	197	2	NA	NA	L	ADAMTS5_V2_EQ	1	tims_23dec2209_Slot1-37_1_6903	NA	NA	NA	NA	NA	NA	NA	NA	NA	NA	NA	NA	NA	NA	NA	NA	NA	NA	NA	NA	NA	NA	NA	NA	NA	NA
sp|O75173|ATS4_HUMAN	KSPASGQGPMC[57.0215]NVK	184	197	2	NA	NA	L	ADAMTS9_V2_WT	1	tims_23dec2210_Slot1-38_1_6904	NA	NA	NA	NA	NA	NA	NA	NA	NA	NA	NA	NA	NA	NA	NA	NA	NA	NA	NA	NA	NA	NA	NA	NA	NA	NA
sp|O75173|ATS4_HUMAN	KSPASGQGPMC[57.0215]NVK	184	197	2	NA	NA	L	ADAMTS9_V2_EQ	1	tims_23dec2211_Slot1-39_1_6905	NA	NA	NA	NA	NA	NA	NA	NA	NA	NA	NA	NA	NA	NA	NA	NA	NA	NA	NA	NA	NA	NA	NA	NA	NA	NA
sp|O75173|ATS4_HUMAN	KSPASGQGPMC[57.0215]NVK	184	197	2	NA	NA	L	ADAMTS4_V2_WT	1	tims_24oct0902_Slot1-19_1_9357	29804.4	KSPASGQGPMC(1)NVK	NA	NA	NA	NA	NA	NA	NA	NA	NA	NA	NA	NA	NA	NA	NA	NA	NA	NA	NA	NA	NA	NA	NA	NA
sp|O75173|ATS4_HUMAN	KSPASGQGPMC[57.0215]NVK	184	197	2	NA	NA	L	ADAMTS4_V2_EQ	1	tims_24oct0903_Slot1-20_1_9358	NA	NA	NA	NA	NA	NA	NA	NA	NA	NA	NA	NA	NA	NA	NA	NA	NA	NA	NA	NA	NA	NA	NA	NA	NA	NA
sp|O75173|ATS4_HUMAN	FVETLVVADDK	219	229	2	NA	NA	L	ADAMTS9_BGN_WT	1	tims_23dec2202_Slot1-30_1_6896	NA	NA	NA	NA	NA	NA	NA	NA	NA	NA	NA	NA	NA	NA	NA	NA	NA	NA	NA	NA	NA	NA	NA	NA	NA	NA
sp|O75173|ATS4_HUMAN	FVETLVVADDK	219	229	2	NA	NA	L	ADAMTS9_BGN_EQ	1	tims_23dec2203_Slot1-31_1_6897	NA	NA	NA	NA	NA	NA	NA	NA	NA	NA	NA	NA	NA	NA	NA	NA	NA	NA	NA	NA	NA	NA	NA	NA	NA	NA
sp|O75173|ATS4_HUMAN	FVETLVVADDK	219	229	2	NA	NA	L	ADAMTS1_V2_WT	1	tims_23dec2204_Slot1-32_1_6898	NA	NA	NA	NA	NA	NA	NA	NA	NA	NA	NA	NA	NA	NA	NA	NA	NA	NA	NA	NA	NA	NA	NA	NA	NA	NA
sp|O75173|ATS4_HUMAN	FVETLVVADDK	219	229	2	NA	NA	L	ADAMTS1_V2_EQ	1	tims_23dec2205_Slot1-33_1_6899	NA	NA	NA	NA	NA	NA	NA	NA	NA	NA	NA	NA	NA	NA	NA	NA	NA	NA	NA	NA	NA	NA	NA	NA	NA	NA
sp|O75173|ATS4_HUMAN	FVETLVVADDK	219	229	2	NA	NA	L	ADAMTS9_V1_WT	1	tims_23dec2206_Slot1-34_1_6900	NA	NA	NA	NA	NA	NA	NA	NA	NA	NA	NA	NA	NA	NA	NA	NA	NA	NA	NA	NA	NA	NA	NA	NA	NA	NA
sp|O75173|ATS4_HUMAN	FVETLVVADDK	219	229	2	NA	NA	L	ADAMTS9_V1_EQ	1	tims_23dec2207_Slot1-35_1_6901	NA	NA	NA	NA	NA	NA	NA	NA	NA	NA	NA	NA	NA	NA	NA	NA	NA	NA	NA	NA	NA	NA	NA	NA	NA	NA
sp|O75173|ATS4_HUMAN	FVETLVVADDK	219	229	2	NA	NA	L	ADAMTS5_V2_WT	1	tims_23dec2208_Slot1-36_1_6902	NA	NA	NA	NA	NA	NA	NA	NA	NA	NA	NA	NA	NA	NA	NA	NA	NA	NA	NA	NA	NA	NA	NA	NA	NA	NA
sp|O75173|ATS4_HUMAN	FVETLVVADDK	219	229	2	NA	NA	L	ADAMTS5_V2_EQ	1	tims_23dec2209_Slot1-37_1_6903	NA	NA	NA	NA	NA	NA	NA	NA	NA	NA	NA	NA	NA	NA	NA	NA	NA	NA	NA	NA	NA	NA	NA	NA	NA	NA
sp|O75173|ATS4_HUMAN	FVETLVVADDK	219	229	2	NA	NA	L	ADAMTS9_V2_WT	1	tims_23dec2210_Slot1-38_1_6904	NA	NA	NA	NA	NA	NA	NA	NA	NA	NA	NA	NA	NA	NA	NA	NA	NA	NA	NA	NA	NA	NA	NA	NA	NA	NA
sp|O75173|ATS4_HUMAN	FVETLVVADDK	219	229	2	NA	NA	L	ADAMTS9_V2_EQ	1	tims_23dec2211_Slot1-39_1_6905	NA	NA	NA	NA	NA	NA	NA	NA	NA	NA	NA	NA	NA	NA	NA	NA	NA	NA	NA	NA	NA	NA	NA	NA	NA	NA
sp|O75173|ATS4_HUMAN	FVETLVVADDK	219	229	2	NA	NA	L	ADAMTS4_V2_WT	1	tims_24oct0902_Slot1-19_1_9357	191382	NA	NA	NA	NA	NA	NA	NA	NA	NA	NA	NA	NA	NA	NA	NA	NA	NA	NA	NA	NA	NA	NA	NA	NA	NA
sp|O75173|ATS4_HUMAN	FVETLVVADDK	219	229	2	NA	NA	L	ADAMTS4_V2_EQ	1	tims_24oct0903_Slot1-20_1_9358	NA	NA	NA	NA	NA	NA	NA	NA	NA	NA	NA	NA	NA	NA	NA	NA	NA	NA	NA	NA	NA	NA	NA	NA	NA	NA
sp|O75173|ATS4_HUMAN	KSP[15.9949]ASGQGPMC[57.0215]NVK	184	197	3	NA	NA	L	ADAMTS9_BGN_WT	1	tims_23dec2202_Slot1-30_1_6896	NA	NA	NA	NA	NA	NA	NA	NA	NA	NA	NA	NA	NA	NA	NA	NA	NA	NA	NA	NA	NA	NA	NA	NA	NA	NA
sp|O75173|ATS4_HUMAN	KSP[15.9949]ASGQGPMC[57.0215]NVK	184	197	3	NA	NA	L	ADAMTS9_BGN_EQ	1	tims_23dec2203_Slot1-31_1_6897	NA	NA	NA	NA	NA	NA	NA	NA	NA	NA	NA	NA	NA	NA	NA	NA	NA	NA	NA	NA	NA	NA	NA	NA	NA	NA
sp|O75173|ATS4_HUMAN	KSP[15.9949]ASGQGPMC[57.0215]NVK	184	197	3	NA	NA	L	ADAMTS1_V2_WT	1	tims_23dec2204_Slot1-32_1_6898	NA	NA	NA	NA	NA	NA	NA	NA	NA	NA	NA	NA	NA	NA	NA	NA	NA	NA	NA	NA	NA	NA	NA	NA	NA	NA
sp|O75173|ATS4_HUMAN	KSP[15.9949]ASGQGPMC[57.0215]NVK	184	197	3	NA	NA	L	ADAMTS1_V2_EQ	1	tims_23dec2205_Slot1-33_1_6899	NA	NA	NA	NA	NA	NA	NA	NA	NA	NA	NA	NA	NA	NA	NA	NA	NA	NA	NA	NA	NA	NA	NA	NA	NA	NA
sp|O75173|ATS4_HUMAN	KSP[15.9949]ASGQGPMC[57.0215]NVK	184	197	3	NA	NA	L	ADAMTS9_V1_WT	1	tims_23dec2206_Slot1-34_1_6900	NA	NA	NA	NA	NA	NA	NA	NA	NA	NA	NA	NA	NA	NA	NA	NA	NA	NA	NA	NA	NA	NA	NA	NA	NA	NA
sp|O75173|ATS4_HUMAN	KSP[15.9949]ASGQGPMC[57.0215]NVK	184	197	3	NA	NA	L	ADAMTS9_V1_EQ	1	tims_23dec2207_Slot1-35_1_6901	NA	NA	NA	NA	NA	NA	NA	NA	NA	NA	NA	NA	NA	NA	NA	NA	NA	NA	NA	NA	NA	NA	NA	NA	NA	NA
sp|O75173|ATS4_HUMAN	KSP[15.9949]ASGQGPMC[57.0215]NVK	184	197	3	NA	NA	L	ADAMTS5_V2_WT	1	tims_23dec2208_Slot1-36_1_6902	NA	NA	NA	NA	NA	NA	NA	NA	NA	NA	NA	NA	NA	NA	NA	NA	NA	NA	NA	NA	NA	NA	NA	NA	NA	NA
sp|O75173|ATS4_HUMAN	KSP[15.9949]ASGQGPMC[57.0215]NVK	184	197	3	NA	NA	L	ADAMTS5_V2_EQ	1	tims_23dec2209_Slot1-37_1_6903	468284	KSPASGQGPMC(1)NVK	KSP(1)ASGQGPMCNVK	NA	NA	NA	NA	NA	NA	NA	NA	NA	NA	NA	NA	NA	NA	NA	NA	NA	NA	NA	NA	NA	NA	NA
sp|O75173|ATS4_HUMAN	KSP[15.9949]ASGQGPMC[57.0215]NVK	184	197	3	NA	NA	L	ADAMTS9_V2_WT	1	tims_23dec2210_Slot1-38_1_6904	NA	NA	NA	NA	NA	NA	NA	NA	NA	NA	NA	NA	NA	NA	NA	NA	NA	NA	NA	NA	NA	NA	NA	NA	NA	NA
sp|O75173|ATS4_HUMAN	KSP[15.9949]ASGQGPMC[57.0215]NVK	184	197	3	NA	NA	L	ADAMTS9_V2_EQ	1	tims_23dec2211_Slot1-39_1_6905	NA	NA	NA	NA	NA	NA	NA	NA	NA	NA	NA	NA	NA	NA	NA	NA	NA	NA	NA	NA	NA	NA	NA	NA	NA	NA
sp|O75173|ATS4_HUMAN	KSP[15.9949]ASGQGPMC[57.0215]NVK	184	197	3	NA	NA	L	ADAMTS4_V2_WT	1	tims_24oct0902_Slot1-19_1_9357	NA	NA	NA	NA	NA	NA	NA	NA	NA	NA	NA	NA	NA	NA	NA	NA	NA	NA	NA	NA	NA	NA	NA	NA	NA	NA
sp|O75173|ATS4_HUMAN	KSP[15.9949]ASGQGPMC[57.0215]NVK	184	197	3	NA	NA	L	ADAMTS4_V2_EQ	1	tims_24oct0903_Slot1-20_1_9358	NA	NA	NA	NA	NA	NA	NA	NA	NA	NA	NA	NA	NA	NA	NA	NA	NA	NA	NA	NA	NA	NA	NA	NA	NA	NA
sp|O75173|ATS4_HUMAN	TC[57.0215]GGGVQFSSR	535	545	2	NA	NA	L	ADAMTS9_BGN_WT	1	tims_23dec2202_Slot1-30_1_6896	NA	NA	NA	NA	NA	NA	NA	NA	NA	NA	NA	NA	NA	NA	NA	NA	NA	NA	NA	NA	NA	NA	NA	NA	NA	NA
sp|O75173|ATS4_HUMAN	TC[57.0215]GGGVQFSSR	535	545	2	NA	NA	L	ADAMTS9_BGN_EQ	1	tims_23dec2203_Slot1-31_1_6897	4035.88	TC(1)GGGVQFSSR	NA	NA	NA	NA	NA	NA	NA	NA	NA	NA	NA	NA	NA	NA	NA	NA	NA	NA	NA	NA	NA	NA	NA	NA
sp|O75173|ATS4_HUMAN	TC[57.0215]GGGVQFSSR	535	545	2	NA	NA	L	ADAMTS1_V2_WT	1	tims_23dec2204_Slot1-32_1_6898	NA	NA	NA	NA	NA	NA	NA	NA	NA	NA	NA	NA	NA	NA	NA	NA	NA	NA	NA	NA	NA	NA	NA	NA	NA	NA
sp|O75173|ATS4_HUMAN	TC[57.0215]GGGVQFSSR	535	545	2	NA	NA	L	ADAMTS1_V2_EQ	1	tims_23dec2205_Slot1-33_1_6899	NA	NA	NA	NA	NA	NA	NA	NA	NA	NA	NA	NA	NA	NA	NA	NA	NA	NA	NA	NA	NA	NA	NA	NA	NA	NA
sp|O75173|ATS4_HUMAN	TC[57.0215]GGGVQFSSR	535	545	2	NA	NA	L	ADAMTS9_V1_WT	1	tims_23dec2206_Slot1-34_1_6900	NA	NA	NA	NA	NA	NA	NA	NA	NA	NA	NA	NA	NA	NA	NA	NA	NA	NA	NA	NA	NA	NA	NA	NA	NA	NA
sp|O75173|ATS4_HUMAN	TC[57.0215]GGGVQFSSR	535	545	2	NA	NA	L	ADAMTS9_V1_EQ	1	tims_23dec2207_Slot1-35_1_6901	NA	NA	NA	NA	NA	NA	NA	NA	NA	NA	NA	NA	NA	NA	NA	NA	NA	NA	NA	NA	NA	NA	NA	NA	NA	NA
sp|O75173|ATS4_HUMAN	TC[57.0215]GGGVQFSSR	535	545	2	NA	NA	L	ADAMTS5_V2_WT	1	tims_23dec2208_Slot1-36_1_6902	NA	NA	NA	NA	NA	NA	NA	NA	NA	NA	NA	NA	NA	NA	NA	NA	NA	NA	NA	NA	NA	NA	NA	NA	NA	NA
sp|O75173|ATS4_HUMAN	TC[57.0215]GGGVQFSSR	535	545	2	NA	NA	L	ADAMTS5_V2_EQ	1	tims_23dec2209_Slot1-37_1_6903	NA	NA	NA	NA	NA	NA	NA	NA	NA	NA	NA	NA	NA	NA	NA	NA	NA	NA	NA	NA	NA	NA	NA	NA	NA	NA
sp|O75173|ATS4_HUMAN	TC[57.0215]GGGVQFSSR	535	545	2	NA	NA	L	ADAMTS9_V2_WT	1	tims_23dec2210_Slot1-38_1_6904	NA	NA	NA	NA	NA	NA	NA	NA	NA	NA	NA	NA	NA	NA	NA	NA	NA	NA	NA	NA	NA	NA	NA	NA	NA	NA
sp|O75173|ATS4_HUMAN	TC[57.0215]GGGVQFSSR	535	545	2	NA	NA	L	ADAMTS9_V2_EQ	1	tims_23dec2211_Slot1-39_1_6905	NA	NA	NA	NA	NA	NA	NA	NA	NA	NA	NA	NA	NA	NA	NA	NA	NA	NA	NA	NA	NA	NA	NA	NA	NA	NA
sp|O75173|ATS4_HUMAN	TC[57.0215]GGGVQFSSR	535	545	2	NA	NA	L	ADAMTS4_V2_WT	1	tims_24oct0902_Slot1-19_1_9357	NA	NA	NA	NA	NA	NA	NA	NA	NA	NA	NA	NA	NA	NA	NA	NA	NA	NA	NA	NA	NA	NA	NA	NA	NA	NA
sp|O75173|ATS4_HUMAN	TC[57.0215]GGGVQFSSR	535	545	2	NA	NA	L	ADAMTS4_V2_EQ	1	tims_24oct0903_Slot1-20_1_9358	NA	NA	NA	NA	NA	NA	NA	NA	NA	NA	NA	NA	NA	NA	NA	NA	NA	NA	NA	NA	NA	NA	NA	NA	NA	NA
sp|O75173|ATS4_HUMAN	FVETLVVADDKMAA	219	232	2	NA	NA	L	ADAMTS9_BGN_WT	1	tims_23dec2202_Slot1-30_1_6896	NA	NA	NA	NA	NA	NA	NA	NA	NA	NA	NA	NA	NA	NA	NA	NA	NA	NA	NA	NA	NA	NA	NA	NA	NA	NA
sp|O75173|ATS4_HUMAN	FVETLVVADDKMAA	219	232	2	NA	NA	L	ADAMTS9_BGN_EQ	1	tims_23dec2203_Slot1-31_1_6897	NA	NA	NA	NA	NA	NA	NA	NA	NA	NA	NA	NA	NA	NA	NA	NA	NA	NA	NA	NA	NA	NA	NA	NA	NA	NA
sp|O75173|ATS4_HUMAN	FVETLVVADDKMAA	219	232	2	NA	NA	L	ADAMTS1_V2_WT	1	tims_23dec2204_Slot1-32_1_6898	NA	NA	NA	NA	NA	NA	NA	NA	NA	NA	NA	NA	NA	NA	NA	NA	NA	NA	NA	NA	NA	NA	NA	NA	NA	NA
sp|O75173|ATS4_HUMAN	FVETLVVADDKMAA	219	232	2	NA	NA	L	ADAMTS1_V2_EQ	1	tims_23dec2205_Slot1-33_1_6899	NA	NA	NA	NA	NA	NA	NA	NA	NA	NA	NA	NA	NA	NA	NA	NA	NA	NA	NA	NA	NA	NA	NA	NA	NA	NA
sp|O75173|ATS4_HUMAN	FVETLVVADDKMAA	219	232	2	NA	NA	L	ADAMTS9_V1_WT	1	tims_23dec2206_Slot1-34_1_6900	NA	NA	NA	NA	NA	NA	NA	NA	NA	NA	NA	NA	NA	NA	NA	NA	NA	NA	NA	NA	NA	NA	NA	NA	NA	NA
sp|O75173|ATS4_HUMAN	FVETLVVADDKMAA	219	232	2	NA	NA	L	ADAMTS9_V1_EQ	1	tims_23dec2207_Slot1-35_1_6901	NA	NA	NA	NA	NA	NA	NA	NA	NA	NA	NA	NA	NA	NA	NA	NA	NA	NA	NA	NA	NA	NA	NA	NA	NA	NA
sp|O75173|ATS4_HUMAN	FVETLVVADDKMAA	219	232	2	NA	NA	L	ADAMTS5_V2_WT	1	tims_23dec2208_Slot1-36_1_6902	NA	NA	NA	NA	NA	NA	NA	NA	NA	NA	NA	NA	NA	NA	NA	NA	NA	NA	NA	NA	NA	NA	NA	NA	NA	NA
sp|O75173|ATS4_HUMAN	FVETLVVADDKMAA	219	232	2	NA	NA	L	ADAMTS5_V2_EQ	1	tims_23dec2209_Slot1-37_1_6903	NA	NA	NA	NA	NA	NA	NA	NA	NA	NA	NA	NA	NA	NA	NA	NA	NA	NA	NA	NA	NA	NA	NA	NA	NA	NA
sp|O75173|ATS4_HUMAN	FVETLVVADDKMAA	219	232	2	NA	NA	L	ADAMTS9_V2_WT	1	tims_23dec2210_Slot1-38_1_6904	NA	NA	NA	NA	NA	NA	NA	NA	NA	NA	NA	NA	NA	NA	NA	NA	NA	NA	NA	NA	NA	NA	NA	NA	NA	NA
sp|O75173|ATS4_HUMAN	FVETLVVADDKMAA	219	232	2	NA	NA	L	ADAMTS9_V2_EQ	1	tims_23dec2211_Slot1-39_1_6905	NA	NA	NA	NA	NA	NA	NA	NA	NA	NA	NA	NA	NA	NA	NA	NA	NA	NA	NA	NA	NA	NA	NA	NA	NA	NA
sp|O75173|ATS4_HUMAN	FVETLVVADDKMAA	219	232	2	NA	NA	L	ADAMTS4_V2_WT	1	tims_24oct0902_Slot1-19_1_9357	49353.5	NA	NA	NA	NA	NA	NA	NA	NA	NA	NA	NA	NA	NA	NA	NA	NA	NA	NA	NA	NA	NA	NA	NA	NA	NA
sp|O75173|ATS4_HUMAN	FVETLVVADDKMAA	219	232	2	NA	NA	L	ADAMTS4_V2_EQ	1	tims_24oct0903_Slot1-20_1_9358	NA	NA	NA	NA	NA	NA	NA	NA	NA	NA	NA	NA	NA	NA	NA	NA	NA	NA	NA	NA	NA	NA	NA	NA	NA	NA
sp|O75173|ATS4_HUMAN	FVETLVVADDKMAAFHGAGLKR	219	240	3	NA	NA	L	ADAMTS9_BGN_WT	1	tims_23dec2202_Slot1-30_1_6896	NA	NA	NA	NA	NA	NA	NA	NA	NA	NA	NA	NA	NA	NA	NA	NA	NA	NA	NA	NA	NA	NA	NA	NA	NA	NA
sp|O75173|ATS4_HUMAN	FVETLVVADDKMAAFHGAGLKR	219	240	3	NA	NA	L	ADAMTS9_BGN_EQ	1	tims_23dec2203_Slot1-31_1_6897	NA	NA	NA	NA	NA	NA	NA	NA	NA	NA	NA	NA	NA	NA	NA	NA	NA	NA	NA	NA	NA	NA	NA	NA	NA	NA
sp|O75173|ATS4_HUMAN	FVETLVVADDKMAAFHGAGLKR	219	240	3	NA	NA	L	ADAMTS1_V2_WT	1	tims_23dec2204_Slot1-32_1_6898	NA	NA	NA	NA	NA	NA	NA	NA	NA	NA	NA	NA	NA	NA	NA	NA	NA	NA	NA	NA	NA	NA	NA	NA	NA	NA
sp|O75173|ATS4_HUMAN	FVETLVVADDKMAAFHGAGLKR	219	240	3	NA	NA	L	ADAMTS1_V2_EQ	1	tims_23dec2205_Slot1-33_1_6899	NA	NA	NA	NA	NA	NA	NA	NA	NA	NA	NA	NA	NA	NA	NA	NA	NA	NA	NA	NA	NA	NA	NA	NA	NA	NA
sp|O75173|ATS4_HUMAN	FVETLVVADDKMAAFHGAGLKR	219	240	3	NA	NA	L	ADAMTS9_V1_WT	1	tims_23dec2206_Slot1-34_1_6900	NA	NA	NA	NA	NA	NA	NA	NA	NA	NA	NA	NA	NA	NA	NA	NA	NA	NA	NA	NA	NA	NA	NA	NA	NA	NA
sp|O75173|ATS4_HUMAN	FVETLVVADDKMAAFHGAGLKR	219	240	3	NA	NA	L	ADAMTS9_V1_EQ	1	tims_23dec2207_Slot1-35_1_6901	NA	NA	NA	NA	NA	NA	NA	NA	NA	NA	NA	NA	NA	NA	NA	NA	NA	NA	NA	NA	NA	NA	NA	NA	NA	NA
sp|O75173|ATS4_HUMAN	FVETLVVADDKMAAFHGAGLKR	219	240	3	NA	NA	L	ADAMTS5_V2_WT	1	tims_23dec2208_Slot1-36_1_6902	NA	NA	NA	NA	NA	NA	NA	NA	NA	NA	NA	NA	NA	NA	NA	NA	NA	NA	NA	NA	NA	NA	NA	NA	NA	NA
sp|O75173|ATS4_HUMAN	FVETLVVADDKMAAFHGAGLKR	219	240	3	NA	NA	L	ADAMTS5_V2_EQ	1	tims_23dec2209_Slot1-37_1_6903	NA	NA	NA	NA	NA	NA	NA	NA	NA	NA	NA	NA	NA	NA	NA	NA	NA	NA	NA	NA	NA	NA	NA	NA	NA	NA
sp|O75173|ATS4_HUMAN	FVETLVVADDKMAAFHGAGLKR	219	240	3	NA	NA	L	ADAMTS9_V2_WT	1	tims_23dec2210_Slot1-38_1_6904	NA	NA	NA	NA	NA	NA	NA	NA	NA	NA	NA	NA	NA	NA	NA	NA	NA	NA	NA	NA	NA	NA	NA	NA	NA	NA
sp|O75173|ATS4_HUMAN	FVETLVVADDKMAAFHGAGLKR	219	240	3	NA	NA	L	ADAMTS9_V2_EQ	1	tims_23dec2211_Slot1-39_1_6905	NA	NA	NA	NA	NA	NA	NA	NA	NA	NA	NA	NA	NA	NA	NA	NA	NA	NA	NA	NA	NA	NA	NA	NA	NA	NA
sp|O75173|ATS4_HUMAN	FVETLVVADDKMAAFHGAGLKR	219	240	3	NA	NA	L	ADAMTS4_V2_WT	1	tims_24oct0902_Slot1-19_1_9357	117894	NA	NA	NA	NA	NA	NA	NA	NA	NA	NA	NA	NA	NA	NA	NA	NA	NA	NA	NA	NA	NA	NA	NA	NA	NA
sp|O75173|ATS4_HUMAN	FVETLVVADDKMAAFHGAGLKR	219	240	3	NA	NA	L	ADAMTS4_V2_EQ	1	tims_24oct0903_Slot1-20_1_9358	NA	NA	NA	NA	NA	NA	NA	NA	NA	NA	NA	NA	NA	NA	NA	NA	NA	NA	NA	NA	NA	NA	NA	NA	NA	NA
sp|O75173|ATS4_HUMAN	FVETLVVADDKMAAFHGAGLKR	219	240	4	NA	NA	L	ADAMTS9_BGN_WT	1	tims_23dec2202_Slot1-30_1_6896	NA	NA	NA	NA	NA	NA	NA	NA	NA	NA	NA	NA	NA	NA	NA	NA	NA	NA	NA	NA	NA	NA	NA	NA	NA	NA
sp|O75173|ATS4_HUMAN	FVETLVVADDKMAAFHGAGLKR	219	240	4	NA	NA	L	ADAMTS9_BGN_EQ	1	tims_23dec2203_Slot1-31_1_6897	NA	NA	NA	NA	NA	NA	NA	NA	NA	NA	NA	NA	NA	NA	NA	NA	NA	NA	NA	NA	NA	NA	NA	NA	NA	NA
sp|O75173|ATS4_HUMAN	FVETLVVADDKMAAFHGAGLKR	219	240	4	NA	NA	L	ADAMTS1_V2_WT	1	tims_23dec2204_Slot1-32_1_6898	NA	NA	NA	NA	NA	NA	NA	NA	NA	NA	NA	NA	NA	NA	NA	NA	NA	NA	NA	NA	NA	NA	NA	NA	NA	NA
sp|O75173|ATS4_HUMAN	FVETLVVADDKMAAFHGAGLKR	219	240	4	NA	NA	L	ADAMTS1_V2_EQ	1	tims_23dec2205_Slot1-33_1_6899	NA	NA	NA	NA	NA	NA	NA	NA	NA	NA	NA	NA	NA	NA	NA	NA	NA	NA	NA	NA	NA	NA	NA	NA	NA	NA
sp|O75173|ATS4_HUMAN	FVETLVVADDKMAAFHGAGLKR	219	240	4	NA	NA	L	ADAMTS9_V1_WT	1	tims_23dec2206_Slot1-34_1_6900	NA	NA	NA	NA	NA	NA	NA	NA	NA	NA	NA	NA	NA	NA	NA	NA	NA	NA	NA	NA	NA	NA	NA	NA	NA	NA
sp|O75173|ATS4_HUMAN	FVETLVVADDKMAAFHGAGLKR	219	240	4	NA	NA	L	ADAMTS9_V1_EQ	1	tims_23dec2207_Slot1-35_1_6901	NA	NA	NA	NA	NA	NA	NA	NA	NA	NA	NA	NA	NA	NA	NA	NA	NA	NA	NA	NA	NA	NA	NA	NA	NA	NA
sp|O75173|ATS4_HUMAN	FVETLVVADDKMAAFHGAGLKR	219	240	4	NA	NA	L	ADAMTS5_V2_WT	1	tims_23dec2208_Slot1-36_1_6902	NA	NA	NA	NA	NA	NA	NA	NA	NA	NA	NA	NA	NA	NA	NA	NA	NA	NA	NA	NA	NA	NA	NA	NA	NA	NA
sp|O75173|ATS4_HUMAN	FVETLVVADDKMAAFHGAGLKR	219	240	4	NA	NA	L	ADAMTS5_V2_EQ	1	tims_23dec2209_Slot1-37_1_6903	NA	NA	NA	NA	NA	NA	NA	NA	NA	NA	NA	NA	NA	NA	NA	NA	NA	NA	NA	NA	NA	NA	NA	NA	NA	NA
sp|O75173|ATS4_HUMAN	FVETLVVADDKMAAFHGAGLKR	219	240	4	NA	NA	L	ADAMTS9_V2_WT	1	tims_23dec2210_Slot1-38_1_6904	NA	NA	NA	NA	NA	NA	NA	NA	NA	NA	NA	NA	NA	NA	NA	NA	NA	NA	NA	NA	NA	NA	NA	NA	NA	NA
sp|O75173|ATS4_HUMAN	FVETLVVADDKMAAFHGAGLKR	219	240	4	NA	NA	L	ADAMTS9_V2_EQ	1	tims_23dec2211_Slot1-39_1_6905	NA	NA	NA	NA	NA	NA	NA	NA	NA	NA	NA	NA	NA	NA	NA	NA	NA	NA	NA	NA	NA	NA	NA	NA	NA	NA
sp|O75173|ATS4_HUMAN	FVETLVVADDKMAAFHGAGLKR	219	240	4	NA	NA	L	ADAMTS4_V2_WT	1	tims_24oct0902_Slot1-19_1_9357	297643	NA	NA	NA	NA	NA	NA	NA	NA	NA	NA	NA	NA	NA	NA	NA	NA	NA	NA	NA	NA	NA	NA	NA	NA	NA
sp|O75173|ATS4_HUMAN	FVETLVVADDKMAAFHGAGLKR	219	240	4	NA	NA	L	ADAMTS4_V2_EQ	1	tims_24oct0903_Slot1-20_1_9358	NA	NA	NA	NA	NA	NA	NA	NA	NA	NA	NA	NA	NA	NA	NA	NA	NA	NA	NA	NA	NA	NA	NA	NA	NA	NA
sp|O75173|ATS4_HUMAN	FVETLVVADDKM[15.9949]AAFHGAGLKR	219	240	3	NA	NA	L	ADAMTS9_BGN_WT	1	tims_23dec2202_Slot1-30_1_6896	NA	NA	NA	NA	NA	NA	NA	NA	NA	NA	NA	NA	NA	NA	NA	NA	NA	NA	NA	NA	NA	NA	NA	NA	NA	NA
sp|O75173|ATS4_HUMAN	FVETLVVADDKM[15.9949]AAFHGAGLKR	219	240	3	NA	NA	L	ADAMTS9_BGN_EQ	1	tims_23dec2203_Slot1-31_1_6897	NA	NA	NA	NA	NA	NA	NA	NA	NA	NA	NA	NA	NA	NA	NA	NA	NA	NA	NA	NA	NA	NA	NA	NA	NA	NA
sp|O75173|ATS4_HUMAN	FVETLVVADDKM[15.9949]AAFHGAGLKR	219	240	3	NA	NA	L	ADAMTS1_V2_WT	1	tims_23dec2204_Slot1-32_1_6898	NA	NA	NA	NA	NA	NA	NA	NA	NA	NA	NA	NA	NA	NA	NA	NA	NA	NA	NA	NA	NA	NA	NA	NA	NA	NA
sp|O75173|ATS4_HUMAN	FVETLVVADDKM[15.9949]AAFHGAGLKR	219	240	3	NA	NA	L	ADAMTS1_V2_EQ	1	tims_23dec2205_Slot1-33_1_6899	NA	NA	NA	NA	NA	NA	NA	NA	NA	NA	NA	NA	NA	NA	NA	NA	NA	NA	NA	NA	NA	NA	NA	NA	NA	NA
sp|O75173|ATS4_HUMAN	FVETLVVADDKM[15.9949]AAFHGAGLKR	219	240	3	NA	NA	L	ADAMTS9_V1_WT	1	tims_23dec2206_Slot1-34_1_6900	NA	NA	NA	NA	NA	NA	NA	NA	NA	NA	NA	NA	NA	NA	NA	NA	NA	NA	NA	NA	NA	NA	NA	NA	NA	NA
sp|O75173|ATS4_HUMAN	FVETLVVADDKM[15.9949]AAFHGAGLKR	219	240	3	NA	NA	L	ADAMTS9_V1_EQ	1	tims_23dec2207_Slot1-35_1_6901	NA	NA	NA	NA	NA	NA	NA	NA	NA	NA	NA	NA	NA	NA	NA	NA	NA	NA	NA	NA	NA	NA	NA	NA	NA	NA
sp|O75173|ATS4_HUMAN	FVETLVVADDKM[15.9949]AAFHGAGLKR	219	240	3	NA	NA	L	ADAMTS5_V2_WT	1	tims_23dec2208_Slot1-36_1_6902	NA	NA	NA	NA	NA	NA	NA	NA	NA	NA	NA	NA	NA	NA	NA	NA	NA	NA	NA	NA	NA	NA	NA	NA	NA	NA
sp|O75173|ATS4_HUMAN	FVETLVVADDKM[15.9949]AAFHGAGLKR	219	240	3	NA	NA	L	ADAMTS5_V2_EQ	1	tims_23dec2209_Slot1-37_1_6903	NA	NA	NA	NA	NA	NA	NA	NA	NA	NA	NA	NA	NA	NA	NA	NA	NA	NA	NA	NA	NA	NA	NA	NA	NA	NA
sp|O75173|ATS4_HUMAN	FVETLVVADDKM[15.9949]AAFHGAGLKR	219	240	3	NA	NA	L	ADAMTS9_V2_WT	1	tims_23dec2210_Slot1-38_1_6904	NA	NA	NA	NA	NA	NA	NA	NA	NA	NA	NA	NA	NA	NA	NA	NA	NA	NA	NA	NA	NA	NA	NA	NA	NA	NA
sp|O75173|ATS4_HUMAN	FVETLVVADDKM[15.9949]AAFHGAGLKR	219	240	3	NA	NA	L	ADAMTS9_V2_EQ	1	tims_23dec2211_Slot1-39_1_6905	NA	NA	NA	NA	NA	NA	NA	NA	NA	NA	NA	NA	NA	NA	NA	NA	NA	NA	NA	NA	NA	NA	NA	NA	NA	NA
sp|O75173|ATS4_HUMAN	FVETLVVADDKM[15.9949]AAFHGAGLKR	219	240	3	NA	NA	L	ADAMTS4_V2_WT	1	tims_24oct0902_Slot1-19_1_9357	35433.2	NA	NA	NA	NA	FVETLVVADDKM(1)AAFHGAGLKR	NA	NA	NA	NA	NA	NA	NA	NA	NA	NA	NA	NA	NA	NA	NA	NA	NA	NA	NA	NA
sp|O75173|ATS4_HUMAN	FVETLVVADDKM[15.9949]AAFHGAGLKR	219	240	3	NA	NA	L	ADAMTS4_V2_EQ	1	tims_24oct0903_Slot1-20_1_9358	NA	NA	NA	NA	NA	NA	NA	NA	NA	NA	NA	NA	NA	NA	NA	NA	NA	NA	NA	NA	NA	NA	NA	NA	NA	NA
sp|O75173|ATS4_HUMAN	FVETLVVADDKM[15.9949]AAFHGAGLKR	219	240	4	NA	NA	L	ADAMTS9_BGN_WT	1	tims_23dec2202_Slot1-30_1_6896	NA	NA	NA	NA	NA	NA	NA	NA	NA	NA	NA	NA	NA	NA	NA	NA	NA	NA	NA	NA	NA	NA	NA	NA	NA	NA
sp|O75173|ATS4_HUMAN	FVETLVVADDKM[15.9949]AAFHGAGLKR	219	240	4	NA	NA	L	ADAMTS9_BGN_EQ	1	tims_23dec2203_Slot1-31_1_6897	NA	NA	NA	NA	NA	NA	NA	NA	NA	NA	NA	NA	NA	NA	NA	NA	NA	NA	NA	NA	NA	NA	NA	NA	NA	NA
sp|O75173|ATS4_HUMAN	FVETLVVADDKM[15.9949]AAFHGAGLKR	219	240	4	NA	NA	L	ADAMTS1_V2_WT	1	tims_23dec2204_Slot1-32_1_6898	NA	NA	NA	NA	NA	NA	NA	NA	NA	NA	NA	NA	NA	NA	NA	NA	NA	NA	NA	NA	NA	NA	NA	NA	NA	NA
sp|O75173|ATS4_HUMAN	FVETLVVADDKM[15.9949]AAFHGAGLKR	219	240	4	NA	NA	L	ADAMTS1_V2_EQ	1	tims_23dec2205_Slot1-33_1_6899	NA	NA	NA	NA	NA	NA	NA	NA	NA	NA	NA	NA	NA	NA	NA	NA	NA	NA	NA	NA	NA	NA	NA	NA	NA	NA
sp|O75173|ATS4_HUMAN	FVETLVVADDKM[15.9949]AAFHGAGLKR	219	240	4	NA	NA	L	ADAMTS9_V1_WT	1	tims_23dec2206_Slot1-34_1_6900	NA	NA	NA	NA	NA	NA	NA	NA	NA	NA	NA	NA	NA	NA	NA	NA	NA	NA	NA	NA	NA	NA	NA	NA	NA	NA
sp|O75173|ATS4_HUMAN	FVETLVVADDKM[15.9949]AAFHGAGLKR	219	240	4	NA	NA	L	ADAMTS9_V1_EQ	1	tims_23dec2207_Slot1-35_1_6901	NA	NA	NA	NA	NA	NA	NA	NA	NA	NA	NA	NA	NA	NA	NA	NA	NA	NA	NA	NA	NA	NA	NA	NA	NA	NA
sp|O75173|ATS4_HUMAN	FVETLVVADDKM[15.9949]AAFHGAGLKR	219	240	4	NA	NA	L	ADAMTS5_V2_WT	1	tims_23dec2208_Slot1-36_1_6902	NA	NA	NA	NA	NA	NA	NA	NA	NA	NA	NA	NA	NA	NA	NA	NA	NA	NA	NA	NA	NA	NA	NA	NA	NA	NA
sp|O75173|ATS4_HUMAN	FVETLVVADDKM[15.9949]AAFHGAGLKR	219	240	4	NA	NA	L	ADAMTS5_V2_EQ	1	tims_23dec2209_Slot1-37_1_6903	NA	NA	NA	NA	NA	NA	NA	NA	NA	NA	NA	NA	NA	NA	NA	NA	NA	NA	NA	NA	NA	NA	NA	NA	NA	NA
sp|O75173|ATS4_HUMAN	FVETLVVADDKM[15.9949]AAFHGAGLKR	219	240	4	NA	NA	L	ADAMTS9_V2_WT	1	tims_23dec2210_Slot1-38_1_6904	NA	NA	NA	NA	NA	NA	NA	NA	NA	NA	NA	NA	NA	NA	NA	NA	NA	NA	NA	NA	NA	NA	NA	NA	NA	NA
sp|O75173|ATS4_HUMAN	FVETLVVADDKM[15.9949]AAFHGAGLKR	219	240	4	NA	NA	L	ADAMTS9_V2_EQ	1	tims_23dec2211_Slot1-39_1_6905	NA	NA	NA	NA	NA	NA	NA	NA	NA	NA	NA	NA	NA	NA	NA	NA	NA	NA	NA	NA	NA	NA	NA	NA	NA	NA
sp|O75173|ATS4_HUMAN	FVETLVVADDKM[15.9949]AAFHGAGLKR	219	240	4	NA	NA	L	ADAMTS4_V2_WT	1	tims_24oct0902_Slot1-19_1_9357	116526	NA	NA	NA	NA	FVETLVVADDKM(1)AAFHGAGLKR	NA	NA	NA	NA	NA	NA	NA	NA	NA	NA	NA	NA	NA	NA	NA	NA	NA	NA	NA	NA
sp|O75173|ATS4_HUMAN	FVETLVVADDKM[15.9949]AAFHGAGLKR	219	240	4	NA	NA	L	ADAMTS4_V2_EQ	1	tims_24oct0903_Slot1-20_1_9358	NA	NA	NA	NA	NA	NA	NA	NA	NA	NA	NA	NA	NA	NA	NA	NA	NA	NA	NA	NA	NA	NA	NA	NA	NA	NA
sp|O75173|ATS4_HUMAN	PVPRNGGK	550	557	2	NA	NA	L	ADAMTS9_BGN_WT	1	tims_23dec2202_Slot1-30_1_6896	NA	NA	NA	NA	NA	NA	NA	NA	NA	NA	NA	NA	NA	NA	NA	NA	NA	NA	NA	NA	NA	NA	NA	NA	NA	NA
sp|O75173|ATS4_HUMAN	PVPRNGGK	550	557	2	NA	NA	L	ADAMTS9_BGN_EQ	1	tims_23dec2203_Slot1-31_1_6897	NA	NA	NA	NA	NA	NA	NA	NA	NA	NA	NA	NA	NA	NA	NA	NA	NA	NA	NA	NA	NA	NA	NA	NA	NA	NA
sp|O75173|ATS4_HUMAN	PVPRNGGK	550	557	2	NA	NA	L	ADAMTS1_V2_WT	1	tims_23dec2204_Slot1-32_1_6898	2917.96	NA	NA	NA	NA	NA	NA	NA	NA	NA	NA	NA	NA	NA	NA	NA	NA	NA	NA	NA	NA	NA	NA	NA	NA	NA
sp|O75173|ATS4_HUMAN	PVPRNGGK	550	557	2	NA	NA	L	ADAMTS1_V2_EQ	1	tims_23dec2205_Slot1-33_1_6899	NA	NA	NA	NA	NA	NA	NA	NA	NA	NA	NA	NA	NA	NA	NA	NA	NA	NA	NA	NA	NA	NA	NA	NA	NA	NA
sp|O75173|ATS4_HUMAN	PVPRNGGK	550	557	2	NA	NA	L	ADAMTS9_V1_WT	1	tims_23dec2206_Slot1-34_1_6900	NA	NA	NA	NA	NA	NA	NA	NA	NA	NA	NA	NA	NA	NA	NA	NA	NA	NA	NA	NA	NA	NA	NA	NA	NA	NA
sp|O75173|ATS4_HUMAN	PVPRNGGK	550	557	2	NA	NA	L	ADAMTS9_V1_EQ	1	tims_23dec2207_Slot1-35_1_6901	NA	NA	NA	NA	NA	NA	NA	NA	NA	NA	NA	NA	NA	NA	NA	NA	NA	NA	NA	NA	NA	NA	NA	NA	NA	NA
sp|O75173|ATS4_HUMAN	PVPRNGGK	550	557	2	NA	NA	L	ADAMTS5_V2_WT	1	tims_23dec2208_Slot1-36_1_6902	NA	NA	NA	NA	NA	NA	NA	NA	NA	NA	NA	NA	NA	NA	NA	NA	NA	NA	NA	NA	NA	NA	NA	NA	NA	NA
sp|O75173|ATS4_HUMAN	PVPRNGGK	550	557	2	NA	NA	L	ADAMTS5_V2_EQ	1	tims_23dec2209_Slot1-37_1_6903	NA	NA	NA	NA	NA	NA	NA	NA	NA	NA	NA	NA	NA	NA	NA	NA	NA	NA	NA	NA	NA	NA	NA	NA	NA	NA
sp|O75173|ATS4_HUMAN	PVPRNGGK	550	557	2	NA	NA	L	ADAMTS9_V2_WT	1	tims_23dec2210_Slot1-38_1_6904	NA	NA	NA	NA	NA	NA	NA	NA	NA	NA	NA	NA	NA	NA	NA	NA	NA	NA	NA	NA	NA	NA	NA	NA	NA	NA
sp|O75173|ATS4_HUMAN	PVPRNGGK	550	557	2	NA	NA	L	ADAMTS9_V2_EQ	1	tims_23dec2211_Slot1-39_1_6905	NA	NA	NA	NA	NA	NA	NA	NA	NA	NA	NA	NA	NA	NA	NA	NA	NA	NA	NA	NA	NA	NA	NA	NA	NA	NA
sp|O75173|ATS4_HUMAN	PVPRNGGK	550	557	2	NA	NA	L	ADAMTS4_V2_WT	1	tims_24oct0902_Slot1-19_1_9357	NA	NA	NA	NA	NA	NA	NA	NA	NA	NA	NA	NA	NA	NA	NA	NA	NA	NA	NA	NA	NA	NA	NA	NA	NA	NA
sp|O75173|ATS4_HUMAN	PVPRNGGK	550	557	2	NA	NA	L	ADAMTS4_V2_EQ	1	tims_24oct0903_Slot1-20_1_9358	NA	NA	NA	NA	NA	NA	NA	NA	NA	NA	NA	NA	NA	NA	NA	NA	NA	NA	NA	NA	NA	NA	NA	NA	NA	NA
sp|O75173|ATS4_HUMAN	TDLFKSFPGPMDWVPR	594	609	3	NA	NA	L	ADAMTS9_BGN_WT	1	tims_23dec2202_Slot1-30_1_6896	NA	NA	NA	NA	NA	NA	NA	NA	NA	NA	NA	NA	NA	NA	NA	NA	NA	NA	NA	NA	NA	NA	NA	NA	NA	NA
sp|O75173|ATS4_HUMAN	TDLFKSFPGPMDWVPR	594	609	3	NA	NA	L	ADAMTS9_BGN_EQ	1	tims_23dec2203_Slot1-31_1_6897	NA	NA	NA	NA	NA	NA	NA	NA	NA	NA	NA	NA	NA	NA	NA	NA	NA	NA	NA	NA	NA	NA	NA	NA	NA	NA
sp|O75173|ATS4_HUMAN	TDLFKSFPGPMDWVPR	594	609	3	NA	NA	L	ADAMTS1_V2_WT	1	tims_23dec2204_Slot1-32_1_6898	NA	NA	NA	NA	NA	NA	NA	NA	NA	NA	NA	NA	NA	NA	NA	NA	NA	NA	NA	NA	NA	NA	NA	NA	NA	NA
sp|O75173|ATS4_HUMAN	TDLFKSFPGPMDWVPR	594	609	3	NA	NA	L	ADAMTS1_V2_EQ	1	tims_23dec2205_Slot1-33_1_6899	NA	NA	NA	NA	NA	NA	NA	NA	NA	NA	NA	NA	NA	NA	NA	NA	NA	NA	NA	NA	NA	NA	NA	NA	NA	NA
sp|O75173|ATS4_HUMAN	TDLFKSFPGPMDWVPR	594	609	3	NA	NA	L	ADAMTS9_V1_WT	1	tims_23dec2206_Slot1-34_1_6900	NA	NA	NA	NA	NA	NA	NA	NA	NA	NA	NA	NA	NA	NA	NA	NA	NA	NA	NA	NA	NA	NA	NA	NA	NA	NA
sp|O75173|ATS4_HUMAN	TDLFKSFPGPMDWVPR	594	609	3	NA	NA	L	ADAMTS9_V1_EQ	1	tims_23dec2207_Slot1-35_1_6901	NA	NA	NA	NA	NA	NA	NA	NA	NA	NA	NA	NA	NA	NA	NA	NA	NA	NA	NA	NA	NA	NA	NA	NA	NA	NA
sp|O75173|ATS4_HUMAN	TDLFKSFPGPMDWVPR	594	609	3	NA	NA	L	ADAMTS5_V2_WT	1	tims_23dec2208_Slot1-36_1_6902	NA	NA	NA	NA	NA	NA	NA	NA	NA	NA	NA	NA	NA	NA	NA	NA	NA	NA	NA	NA	NA	NA	NA	NA	NA	NA
sp|O75173|ATS4_HUMAN	TDLFKSFPGPMDWVPR	594	609	3	NA	NA	L	ADAMTS5_V2_EQ	1	tims_23dec2209_Slot1-37_1_6903	NA	NA	NA	NA	NA	NA	NA	NA	NA	NA	NA	NA	NA	NA	NA	NA	NA	NA	NA	NA	NA	NA	NA	NA	NA	NA
sp|O75173|ATS4_HUMAN	TDLFKSFPGPMDWVPR	594	609	3	NA	NA	L	ADAMTS9_V2_WT	1	tims_23dec2210_Slot1-38_1_6904	NA	NA	NA	NA	NA	NA	NA	NA	NA	NA	NA	NA	NA	NA	NA	NA	NA	NA	NA	NA	NA	NA	NA	NA	NA	NA
sp|O75173|ATS4_HUMAN	TDLFKSFPGPMDWVPR	594	609	3	NA	NA	L	ADAMTS9_V2_EQ	1	tims_23dec2211_Slot1-39_1_6905	NA	NA	NA	NA	NA	NA	NA	NA	NA	NA	NA	NA	NA	NA	NA	NA	NA	NA	NA	NA	NA	NA	NA	NA	NA	NA
sp|O75173|ATS4_HUMAN	TDLFKSFPGPMDWVPR	594	609	3	NA	NA	L	ADAMTS4_V2_WT	1	tims_24oct0902_Slot1-19_1_9357	89000.1	NA	NA	NA	NA	NA	NA	NA	NA	NA	NA	NA	NA	NA	NA	NA	NA	NA	NA	NA	NA	NA	NA	NA	NA	NA
sp|O75173|ATS4_HUMAN	TDLFKSFPGPMDWVPR	594	609	3	NA	NA	L	ADAMTS4_V2_EQ	1	tims_24oct0903_Slot1-20_1_9358	NA	NA	NA	NA	NA	NA	NA	NA	NA	NA	NA	NA	NA	NA	NA	NA	NA	NA	NA	NA	NA	NA	NA	NA	NA	NA
sp|O75173|ATS4_HUMAN	P[42.0106]C[57.0215]ISLNGPLSTSRHVMAPVMAHVDPE	376	401	3	NA	NA	L	ADAMTS9_BGN_WT	1	tims_23dec2202_Slot1-30_1_6896	59360.4	PC(1)ISLNGPLSTSRHVMAPVMAHVDPE	NA	NA	NA	NA	NA	NA	NA	NA	NA	NA	NA	NA	NA	NA	P(1)CISLNGPLSTSRHVMAPVMAHVDPE	NA	NA	NA	NA	NA	NA	NA	NA	NA
sp|O75173|ATS4_HUMAN	P[42.0106]C[57.0215]ISLNGPLSTSRHVMAPVMAHVDPE	376	401	3	NA	NA	L	ADAMTS9_BGN_EQ	1	tims_23dec2203_Slot1-31_1_6897	NA	NA	NA	NA	NA	NA	NA	NA	NA	NA	NA	NA	NA	NA	NA	NA	NA	NA	NA	NA	NA	NA	NA	NA	NA	NA
sp|O75173|ATS4_HUMAN	P[42.0106]C[57.0215]ISLNGPLSTSRHVMAPVMAHVDPE	376	401	3	NA	NA	L	ADAMTS1_V2_WT	1	tims_23dec2204_Slot1-32_1_6898	NA	NA	NA	NA	NA	NA	NA	NA	NA	NA	NA	NA	NA	NA	NA	NA	NA	NA	NA	NA	NA	NA	NA	NA	NA	NA
sp|O75173|ATS4_HUMAN	P[42.0106]C[57.0215]ISLNGPLSTSRHVMAPVMAHVDPE	376	401	3	NA	NA	L	ADAMTS1_V2_EQ	1	tims_23dec2205_Slot1-33_1_6899	NA	NA	NA	NA	NA	NA	NA	NA	NA	NA	NA	NA	NA	NA	NA	NA	NA	NA	NA	NA	NA	NA	NA	NA	NA	NA
sp|O75173|ATS4_HUMAN	P[42.0106]C[57.0215]ISLNGPLSTSRHVMAPVMAHVDPE	376	401	3	NA	NA	L	ADAMTS9_V1_WT	1	tims_23dec2206_Slot1-34_1_6900	NA	NA	NA	NA	NA	NA	NA	NA	NA	NA	NA	NA	NA	NA	NA	NA	NA	NA	NA	NA	NA	NA	NA	NA	NA	NA
sp|O75173|ATS4_HUMAN	P[42.0106]C[57.0215]ISLNGPLSTSRHVMAPVMAHVDPE	376	401	3	NA	NA	L	ADAMTS9_V1_EQ	1	tims_23dec2207_Slot1-35_1_6901	NA	NA	NA	NA	NA	NA	NA	NA	NA	NA	NA	NA	NA	NA	NA	NA	NA	NA	NA	NA	NA	NA	NA	NA	NA	NA
sp|O75173|ATS4_HUMAN	P[42.0106]C[57.0215]ISLNGPLSTSRHVMAPVMAHVDPE	376	401	3	NA	NA	L	ADAMTS5_V2_WT	1	tims_23dec2208_Slot1-36_1_6902	NA	NA	NA	NA	NA	NA	NA	NA	NA	NA	NA	NA	NA	NA	NA	NA	NA	NA	NA	NA	NA	NA	NA	NA	NA	NA
sp|O75173|ATS4_HUMAN	P[42.0106]C[57.0215]ISLNGPLSTSRHVMAPVMAHVDPE	376	401	3	NA	NA	L	ADAMTS5_V2_EQ	1	tims_23dec2209_Slot1-37_1_6903	NA	NA	NA	NA	NA	NA	NA	NA	NA	NA	NA	NA	NA	NA	NA	NA	NA	NA	NA	NA	NA	NA	NA	NA	NA	NA
sp|O75173|ATS4_HUMAN	P[42.0106]C[57.0215]ISLNGPLSTSRHVMAPVMAHVDPE	376	401	3	NA	NA	L	ADAMTS9_V2_WT	1	tims_23dec2210_Slot1-38_1_6904	NA	NA	NA	NA	NA	NA	NA	NA	NA	NA	NA	NA	NA	NA	NA	NA	NA	NA	NA	NA	NA	NA	NA	NA	NA	NA
sp|O75173|ATS4_HUMAN	P[42.0106]C[57.0215]ISLNGPLSTSRHVMAPVMAHVDPE	376	401	3	NA	NA	L	ADAMTS9_V2_EQ	1	tims_23dec2211_Slot1-39_1_6905	NA	NA	NA	NA	NA	NA	NA	NA	NA	NA	NA	NA	NA	NA	NA	NA	NA	NA	NA	NA	NA	NA	NA	NA	NA	NA
sp|O75173|ATS4_HUMAN	P[42.0106]C[57.0215]ISLNGPLSTSRHVMAPVMAHVDPE	376	401	3	NA	NA	L	ADAMTS4_V2_WT	1	tims_24oct0902_Slot1-19_1_9357	NA	NA	NA	NA	NA	NA	NA	NA	NA	NA	NA	NA	NA	NA	NA	NA	NA	NA	NA	NA	NA	NA	NA	NA	NA	NA
sp|O75173|ATS4_HUMAN	P[42.0106]C[57.0215]ISLNGPLSTSRHVMAPVMAHVDPE	376	401	3	NA	NA	L	ADAMTS4_V2_EQ	1	tims_24oct0903_Slot1-20_1_9358	NA	NA	NA	NA	NA	NA	NA	NA	NA	NA	NA	NA	NA	NA	NA	NA	NA	NA	NA	NA	NA	NA	NA	NA	NA	NA
sp|O75173|ATS4_HUMAN	SC[57.0215]NTEDC[57.0215]PTGSALTFR	568	583	2	NA	NA	L	ADAMTS9_BGN_WT	1	tims_23dec2202_Slot1-30_1_6896	NA	NA	NA	NA	NA	NA	NA	NA	NA	NA	NA	NA	NA	NA	NA	NA	NA	NA	NA	NA	NA	NA	NA	NA	NA	NA
sp|O75173|ATS4_HUMAN	SC[57.0215]NTEDC[57.0215]PTGSALTFR	568	583	2	NA	NA	L	ADAMTS9_BGN_EQ	1	tims_23dec2203_Slot1-31_1_6897	NA	NA	NA	NA	NA	NA	NA	NA	NA	NA	NA	NA	NA	NA	NA	NA	NA	NA	NA	NA	NA	NA	NA	NA	NA	NA
sp|O75173|ATS4_HUMAN	SC[57.0215]NTEDC[57.0215]PTGSALTFR	568	583	2	NA	NA	L	ADAMTS1_V2_WT	1	tims_23dec2204_Slot1-32_1_6898	NA	NA	NA	NA	NA	NA	NA	NA	NA	NA	NA	NA	NA	NA	NA	NA	NA	NA	NA	NA	NA	NA	NA	NA	NA	NA
sp|O75173|ATS4_HUMAN	SC[57.0215]NTEDC[57.0215]PTGSALTFR	568	583	2	NA	NA	L	ADAMTS1_V2_EQ	1	tims_23dec2205_Slot1-33_1_6899	NA	NA	NA	NA	NA	NA	NA	NA	NA	NA	NA	NA	NA	NA	NA	NA	NA	NA	NA	NA	NA	NA	NA	NA	NA	NA
sp|O75173|ATS4_HUMAN	SC[57.0215]NTEDC[57.0215]PTGSALTFR	568	583	2	NA	NA	L	ADAMTS9_V1_WT	1	tims_23dec2206_Slot1-34_1_6900	NA	NA	NA	NA	NA	NA	NA	NA	NA	NA	NA	NA	NA	NA	NA	NA	NA	NA	NA	NA	NA	NA	NA	NA	NA	NA
sp|O75173|ATS4_HUMAN	SC[57.0215]NTEDC[57.0215]PTGSALTFR	568	583	2	NA	NA	L	ADAMTS9_V1_EQ	1	tims_23dec2207_Slot1-35_1_6901	NA	NA	NA	NA	NA	NA	NA	NA	NA	NA	NA	NA	NA	NA	NA	NA	NA	NA	NA	NA	NA	NA	NA	NA	NA	NA
sp|O75173|ATS4_HUMAN	SC[57.0215]NTEDC[57.0215]PTGSALTFR	568	583	2	NA	NA	L	ADAMTS5_V2_WT	1	tims_23dec2208_Slot1-36_1_6902	NA	NA	NA	NA	NA	NA	NA	NA	NA	NA	NA	NA	NA	NA	NA	NA	NA	NA	NA	NA	NA	NA	NA	NA	NA	NA
sp|O75173|ATS4_HUMAN	SC[57.0215]NTEDC[57.0215]PTGSALTFR	568	583	2	NA	NA	L	ADAMTS5_V2_EQ	1	tims_23dec2209_Slot1-37_1_6903	NA	NA	NA	NA	NA	NA	NA	NA	NA	NA	NA	NA	NA	NA	NA	NA	NA	NA	NA	NA	NA	NA	NA	NA	NA	NA
sp|O75173|ATS4_HUMAN	SC[57.0215]NTEDC[57.0215]PTGSALTFR	568	583	2	NA	NA	L	ADAMTS9_V2_WT	1	tims_23dec2210_Slot1-38_1_6904	NA	NA	NA	NA	NA	NA	NA	NA	NA	NA	NA	NA	NA	NA	NA	NA	NA	NA	NA	NA	NA	NA	NA	NA	NA	NA
sp|O75173|ATS4_HUMAN	SC[57.0215]NTEDC[57.0215]PTGSALTFR	568	583	2	NA	NA	L	ADAMTS9_V2_EQ	1	tims_23dec2211_Slot1-39_1_6905	NA	NA	NA	NA	NA	NA	NA	NA	NA	NA	NA	NA	NA	NA	NA	NA	NA	NA	NA	NA	NA	NA	NA	NA	NA	NA
sp|O75173|ATS4_HUMAN	SC[57.0215]NTEDC[57.0215]PTGSALTFR	568	583	2	NA	NA	L	ADAMTS4_V2_WT	1	tims_24oct0902_Slot1-19_1_9357	54090.7	SC(1)NTEDC(1)PTGSALTFR	NA	NA	NA	NA	NA	NA	NA	NA	NA	NA	NA	NA	NA	NA	NA	NA	NA	NA	NA	NA	NA	NA	NA	NA
sp|O75173|ATS4_HUMAN	SC[57.0215]NTEDC[57.0215]PTGSALTFR	568	583	2	NA	NA	L	ADAMTS4_V2_EQ	1	tims_24oct0903_Slot1-20_1_9358	NA	NA	NA	NA	NA	NA	NA	NA	NA	NA	NA	NA	NA	NA	NA	NA	NA	NA	NA	NA	NA	NA	NA	NA	NA	NA
sp|O75173|ATS4_HUMAN	P[42.0106]DHFDTAILFTRQDLC[57.0215]GVSTC[57.0215]DTLGMADVGTVC[57.0215]DP[15.9949]AR	307	343	3	NA	NA	L	ADAMTS9_BGN_WT	1	tims_23dec2202_Slot1-30_1_6896	NA	NA	NA	NA	NA	NA	NA	NA	NA	NA	NA	NA	NA	NA	NA	NA	NA	NA	NA	NA	NA	NA	NA	NA	NA	NA
sp|O75173|ATS4_HUMAN	P[42.0106]DHFDTAILFTRQDLC[57.0215]GVSTC[57.0215]DTLGMADVGTVC[57.0215]DP[15.9949]AR	307	343	3	NA	NA	L	ADAMTS9_BGN_EQ	1	tims_23dec2203_Slot1-31_1_6897	NA	NA	NA	NA	NA	NA	NA	NA	NA	NA	NA	NA	NA	NA	NA	NA	NA	NA	NA	NA	NA	NA	NA	NA	NA	NA
sp|O75173|ATS4_HUMAN	P[42.0106]DHFDTAILFTRQDLC[57.0215]GVSTC[57.0215]DTLGMADVGTVC[57.0215]DP[15.9949]AR	307	343	3	NA	NA	L	ADAMTS1_V2_WT	1	tims_23dec2204_Slot1-32_1_6898	951.784	PDHFDTAILFTRQDLC(1)GVSTC(1)DTLGMADVGTVC(1)DPAR	PDHFDTAILFTRQDLCGVSTCDTLGMADVGTVCDP(1)AR	NA	NA	NA	NA	NA	NA	NA	NA	NA	NA	NA	NA	NA	P(1)DHFDTAILFTRQDLCGVSTCDTLGMADVGTVCDPAR	NA	NA	NA	NA	NA	NA	NA	NA	NA
sp|O75173|ATS4_HUMAN	P[42.0106]DHFDTAILFTRQDLC[57.0215]GVSTC[57.0215]DTLGMADVGTVC[57.0215]DP[15.9949]AR	307	343	3	NA	NA	L	ADAMTS1_V2_EQ	1	tims_23dec2205_Slot1-33_1_6899	NA	NA	NA	NA	NA	NA	NA	NA	NA	NA	NA	NA	NA	NA	NA	NA	NA	NA	NA	NA	NA	NA	NA	NA	NA	NA
sp|O75173|ATS4_HUMAN	P[42.0106]DHFDTAILFTRQDLC[57.0215]GVSTC[57.0215]DTLGMADVGTVC[57.0215]DP[15.9949]AR	307	343	3	NA	NA	L	ADAMTS9_V1_WT	1	tims_23dec2206_Slot1-34_1_6900	NA	NA	NA	NA	NA	NA	NA	NA	NA	NA	NA	NA	NA	NA	NA	NA	NA	NA	NA	NA	NA	NA	NA	NA	NA	NA
sp|O75173|ATS4_HUMAN	P[42.0106]DHFDTAILFTRQDLC[57.0215]GVSTC[57.0215]DTLGMADVGTVC[57.0215]DP[15.9949]AR	307	343	3	NA	NA	L	ADAMTS9_V1_EQ	1	tims_23dec2207_Slot1-35_1_6901	NA	NA	NA	NA	NA	NA	NA	NA	NA	NA	NA	NA	NA	NA	NA	NA	NA	NA	NA	NA	NA	NA	NA	NA	NA	NA
sp|O75173|ATS4_HUMAN	P[42.0106]DHFDTAILFTRQDLC[57.0215]GVSTC[57.0215]DTLGMADVGTVC[57.0215]DP[15.9949]AR	307	343	3	NA	NA	L	ADAMTS5_V2_WT	1	tims_23dec2208_Slot1-36_1_6902	NA	NA	NA	NA	NA	NA	NA	NA	NA	NA	NA	NA	NA	NA	NA	NA	NA	NA	NA	NA	NA	NA	NA	NA	NA	NA
sp|O75173|ATS4_HUMAN	P[42.0106]DHFDTAILFTRQDLC[57.0215]GVSTC[57.0215]DTLGMADVGTVC[57.0215]DP[15.9949]AR	307	343	3	NA	NA	L	ADAMTS5_V2_EQ	1	tims_23dec2209_Slot1-37_1_6903	NA	NA	NA	NA	NA	NA	NA	NA	NA	NA	NA	NA	NA	NA	NA	NA	NA	NA	NA	NA	NA	NA	NA	NA	NA	NA
sp|O75173|ATS4_HUMAN	P[42.0106]DHFDTAILFTRQDLC[57.0215]GVSTC[57.0215]DTLGMADVGTVC[57.0215]DP[15.9949]AR	307	343	3	NA	NA	L	ADAMTS9_V2_WT	1	tims_23dec2210_Slot1-38_1_6904	NA	NA	NA	NA	NA	NA	NA	NA	NA	NA	NA	NA	NA	NA	NA	NA	NA	NA	NA	NA	NA	NA	NA	NA	NA	NA
sp|O75173|ATS4_HUMAN	P[42.0106]DHFDTAILFTRQDLC[57.0215]GVSTC[57.0215]DTLGMADVGTVC[57.0215]DP[15.9949]AR	307	343	3	NA	NA	L	ADAMTS9_V2_EQ	1	tims_23dec2211_Slot1-39_1_6905	NA	NA	NA	NA	NA	NA	NA	NA	NA	NA	NA	NA	NA	NA	NA	NA	NA	NA	NA	NA	NA	NA	NA	NA	NA	NA
sp|O75173|ATS4_HUMAN	P[42.0106]DHFDTAILFTRQDLC[57.0215]GVSTC[57.0215]DTLGMADVGTVC[57.0215]DP[15.9949]AR	307	343	3	NA	NA	L	ADAMTS4_V2_WT	1	tims_24oct0902_Slot1-19_1_9357	NA	NA	NA	NA	NA	NA	NA	NA	NA	NA	NA	NA	NA	NA	NA	NA	NA	NA	NA	NA	NA	NA	NA	NA	NA	NA
sp|O75173|ATS4_HUMAN	P[42.0106]DHFDTAILFTRQDLC[57.0215]GVSTC[57.0215]DTLGMADVGTVC[57.0215]DP[15.9949]AR	307	343	3	NA	NA	L	ADAMTS4_V2_EQ	1	tims_24oct0903_Slot1-20_1_9358	NA	NA	NA	NA	NA	NA	NA	NA	NA	NA	NA	NA	NA	NA	NA	NA	NA	NA	NA	NA	NA	NA	NA	NA	NA	NA
sp|O75173|ATS4_HUMAN	SC[57.0215]NTEDC[57.0215]PTGSALTFREEQC[57.0215]AAYNHR	568	593	3	NA	NA	L	ADAMTS9_BGN_WT	1	tims_23dec2202_Slot1-30_1_6896	NA	NA	NA	NA	NA	NA	NA	NA	NA	NA	NA	NA	NA	NA	NA	NA	NA	NA	NA	NA	NA	NA	NA	NA	NA	NA
sp|O75173|ATS4_HUMAN	SC[57.0215]NTEDC[57.0215]PTGSALTFREEQC[57.0215]AAYNHR	568	593	3	NA	NA	L	ADAMTS9_BGN_EQ	1	tims_23dec2203_Slot1-31_1_6897	NA	NA	NA	NA	NA	NA	NA	NA	NA	NA	NA	NA	NA	NA	NA	NA	NA	NA	NA	NA	NA	NA	NA	NA	NA	NA
sp|O75173|ATS4_HUMAN	SC[57.0215]NTEDC[57.0215]PTGSALTFREEQC[57.0215]AAYNHR	568	593	3	NA	NA	L	ADAMTS1_V2_WT	1	tims_23dec2204_Slot1-32_1_6898	NA	NA	NA	NA	NA	NA	NA	NA	NA	NA	NA	NA	NA	NA	NA	NA	NA	NA	NA	NA	NA	NA	NA	NA	NA	NA
sp|O75173|ATS4_HUMAN	SC[57.0215]NTEDC[57.0215]PTGSALTFREEQC[57.0215]AAYNHR	568	593	3	NA	NA	L	ADAMTS1_V2_EQ	1	tims_23dec2205_Slot1-33_1_6899	NA	NA	NA	NA	NA	NA	NA	NA	NA	NA	NA	NA	NA	NA	NA	NA	NA	NA	NA	NA	NA	NA	NA	NA	NA	NA
sp|O75173|ATS4_HUMAN	SC[57.0215]NTEDC[57.0215]PTGSALTFREEQC[57.0215]AAYNHR	568	593	3	NA	NA	L	ADAMTS9_V1_WT	1	tims_23dec2206_Slot1-34_1_6900	NA	NA	NA	NA	NA	NA	NA	NA	NA	NA	NA	NA	NA	NA	NA	NA	NA	NA	NA	NA	NA	NA	NA	NA	NA	NA
sp|O75173|ATS4_HUMAN	SC[57.0215]NTEDC[57.0215]PTGSALTFREEQC[57.0215]AAYNHR	568	593	3	NA	NA	L	ADAMTS9_V1_EQ	1	tims_23dec2207_Slot1-35_1_6901	NA	NA	NA	NA	NA	NA	NA	NA	NA	NA	NA	NA	NA	NA	NA	NA	NA	NA	NA	NA	NA	NA	NA	NA	NA	NA
sp|O75173|ATS4_HUMAN	SC[57.0215]NTEDC[57.0215]PTGSALTFREEQC[57.0215]AAYNHR	568	593	3	NA	NA	L	ADAMTS5_V2_WT	1	tims_23dec2208_Slot1-36_1_6902	NA	NA	NA	NA	NA	NA	NA	NA	NA	NA	NA	NA	NA	NA	NA	NA	NA	NA	NA	NA	NA	NA	NA	NA	NA	NA
sp|O75173|ATS4_HUMAN	SC[57.0215]NTEDC[57.0215]PTGSALTFREEQC[57.0215]AAYNHR	568	593	3	NA	NA	L	ADAMTS5_V2_EQ	1	tims_23dec2209_Slot1-37_1_6903	NA	NA	NA	NA	NA	NA	NA	NA	NA	NA	NA	NA	NA	NA	NA	NA	NA	NA	NA	NA	NA	NA	NA	NA	NA	NA
sp|O75173|ATS4_HUMAN	SC[57.0215]NTEDC[57.0215]PTGSALTFREEQC[57.0215]AAYNHR	568	593	3	NA	NA	L	ADAMTS9_V2_WT	1	tims_23dec2210_Slot1-38_1_6904	NA	NA	NA	NA	NA	NA	NA	NA	NA	NA	NA	NA	NA	NA	NA	NA	NA	NA	NA	NA	NA	NA	NA	NA	NA	NA
sp|O75173|ATS4_HUMAN	SC[57.0215]NTEDC[57.0215]PTGSALTFREEQC[57.0215]AAYNHR	568	593	3	NA	NA	L	ADAMTS9_V2_EQ	1	tims_23dec2211_Slot1-39_1_6905	NA	NA	NA	NA	NA	NA	NA	NA	NA	NA	NA	NA	NA	NA	NA	NA	NA	NA	NA	NA	NA	NA	NA	NA	NA	NA
sp|O75173|ATS4_HUMAN	SC[57.0215]NTEDC[57.0215]PTGSALTFREEQC[57.0215]AAYNHR	568	593	3	NA	NA	L	ADAMTS4_V2_WT	1	tims_24oct0902_Slot1-19_1_9357	147047	SC(1)NTEDC(1)PTGSALTFREEQC(1)AAYNHR	NA	NA	NA	NA	NA	NA	NA	NA	NA	NA	NA	NA	NA	NA	NA	NA	NA	NA	NA	NA	NA	NA	NA	NA
sp|O75173|ATS4_HUMAN	SC[57.0215]NTEDC[57.0215]PTGSALTFREEQC[57.0215]AAYNHR	568	593	3	NA	NA	L	ADAMTS4_V2_EQ	1	tims_24oct0903_Slot1-20_1_9358	NA	NA	NA	NA	NA	NA	NA	NA	NA	NA	NA	NA	NA	NA	NA	NA	NA	NA	NA	NA	NA	NA	NA	NA	NA	NA
sp|O75173|ATS4_HUMAN	K[42.0106]C[57.0215]MVC[57.0215]GGDGSGC[57.0215]SK	674	687	3	NA	NA	L	ADAMTS9_BGN_WT	1	tims_23dec2202_Slot1-30_1_6896	NA	NA	NA	NA	NA	NA	NA	NA	NA	NA	NA	NA	NA	NA	NA	NA	NA	NA	NA	NA	NA	NA	NA	NA	NA	NA
sp|O75173|ATS4_HUMAN	K[42.0106]C[57.0215]MVC[57.0215]GGDGSGC[57.0215]SK	674	687	3	NA	NA	L	ADAMTS9_BGN_EQ	1	tims_23dec2203_Slot1-31_1_6897	NA	NA	NA	NA	NA	NA	NA	NA	NA	NA	NA	NA	NA	NA	NA	NA	NA	NA	NA	NA	NA	NA	NA	NA	NA	NA
sp|O75173|ATS4_HUMAN	K[42.0106]C[57.0215]MVC[57.0215]GGDGSGC[57.0215]SK	674	687	3	NA	NA	L	ADAMTS1_V2_WT	1	tims_23dec2204_Slot1-32_1_6898	NA	NA	NA	NA	NA	NA	NA	NA	NA	NA	NA	NA	NA	NA	NA	NA	NA	NA	NA	NA	NA	NA	NA	NA	NA	NA
sp|O75173|ATS4_HUMAN	K[42.0106]C[57.0215]MVC[57.0215]GGDGSGC[57.0215]SK	674	687	3	NA	NA	L	ADAMTS1_V2_EQ	1	tims_23dec2205_Slot1-33_1_6899	NA	NA	NA	NA	NA	NA	NA	NA	NA	NA	NA	NA	NA	NA	NA	NA	NA	NA	NA	NA	NA	NA	NA	NA	NA	NA
sp|O75173|ATS4_HUMAN	K[42.0106]C[57.0215]MVC[57.0215]GGDGSGC[57.0215]SK	674	687	3	NA	NA	L	ADAMTS9_V1_WT	1	tims_23dec2206_Slot1-34_1_6900	NA	NA	NA	NA	NA	NA	NA	NA	NA	NA	NA	NA	NA	NA	NA	NA	NA	NA	NA	NA	NA	NA	NA	NA	NA	NA
sp|O75173|ATS4_HUMAN	K[42.0106]C[57.0215]MVC[57.0215]GGDGSGC[57.0215]SK	674	687	3	NA	NA	L	ADAMTS9_V1_EQ	1	tims_23dec2207_Slot1-35_1_6901	NA	NA	NA	NA	NA	NA	NA	NA	NA	NA	NA	NA	NA	NA	NA	NA	NA	NA	NA	NA	NA	NA	NA	NA	NA	NA
sp|O75173|ATS4_HUMAN	K[42.0106]C[57.0215]MVC[57.0215]GGDGSGC[57.0215]SK	674	687	3	NA	NA	L	ADAMTS5_V2_WT	1	tims_23dec2208_Slot1-36_1_6902	NA	NA	NA	NA	NA	NA	NA	NA	NA	NA	NA	NA	NA	NA	NA	NA	NA	NA	NA	NA	NA	NA	NA	NA	NA	NA
sp|O75173|ATS4_HUMAN	K[42.0106]C[57.0215]MVC[57.0215]GGDGSGC[57.0215]SK	674	687	3	NA	NA	L	ADAMTS5_V2_EQ	1	tims_23dec2209_Slot1-37_1_6903	NA	NA	NA	NA	NA	NA	NA	NA	NA	NA	NA	NA	NA	NA	NA	NA	NA	NA	NA	NA	NA	NA	NA	NA	NA	NA
sp|O75173|ATS4_HUMAN	K[42.0106]C[57.0215]MVC[57.0215]GGDGSGC[57.0215]SK	674	687	3	NA	NA	L	ADAMTS9_V2_WT	1	tims_23dec2210_Slot1-38_1_6904	104211	KC(1)MVC(1)GGDGSGC(1)SK	NA	NA	NA	NA	NA	NA	NA	NA	NA	NA	K(1)CMVCGGDGSGCSK	NA	NA	NA	NA	NA	NA	NA	NA	NA	NA	NA	NA	NA
sp|O75173|ATS4_HUMAN	K[42.0106]C[57.0215]MVC[57.0215]GGDGSGC[57.0215]SK	674	687	3	NA	NA	L	ADAMTS9_V2_EQ	1	tims_23dec2211_Slot1-39_1_6905	135488	KC(1)MVC(1)GGDGSGC(1)SK	NA	NA	NA	NA	NA	NA	NA	NA	NA	NA	K(1)CMVCGGDGSGCSK	NA	NA	NA	NA	NA	NA	NA	NA	NA	NA	NA	NA	NA
sp|O75173|ATS4_HUMAN	K[42.0106]C[57.0215]MVC[57.0215]GGDGSGC[57.0215]SK	674	687	3	NA	NA	L	ADAMTS4_V2_WT	1	tims_24oct0902_Slot1-19_1_9357	NA	NA	NA	NA	NA	NA	NA	NA	NA	NA	NA	NA	NA	NA	NA	NA	NA	NA	NA	NA	NA	NA	NA	NA	NA	NA
sp|O75173|ATS4_HUMAN	K[42.0106]C[57.0215]MVC[57.0215]GGDGSGC[57.0215]SK	674	687	3	NA	NA	L	ADAMTS4_V2_EQ	1	tims_24oct0903_Slot1-20_1_9358	NA	NA	NA	NA	NA	NA	NA	NA	NA	NA	NA	NA	NA	NA	NA	NA	NA	NA	NA	NA	NA	NA	NA	NA	NA	NA
sp|O75173|ATS4_HUMAN	SC[57.0215]NTEDC[57.0215]PTGSALTFREEQC[57.0215]AAYNHR	568	593	4	NA	NA	L	ADAMTS9_BGN_WT	1	tims_23dec2202_Slot1-30_1_6896	NA	NA	NA	NA	NA	NA	NA	NA	NA	NA	NA	NA	NA	NA	NA	NA	NA	NA	NA	NA	NA	NA	NA	NA	NA	NA
sp|O75173|ATS4_HUMAN	SC[57.0215]NTEDC[57.0215]PTGSALTFREEQC[57.0215]AAYNHR	568	593	4	NA	NA	L	ADAMTS9_BGN_EQ	1	tims_23dec2203_Slot1-31_1_6897	NA	NA	NA	NA	NA	NA	NA	NA	NA	NA	NA	NA	NA	NA	NA	NA	NA	NA	NA	NA	NA	NA	NA	NA	NA	NA
sp|O75173|ATS4_HUMAN	SC[57.0215]NTEDC[57.0215]PTGSALTFREEQC[57.0215]AAYNHR	568	593	4	NA	NA	L	ADAMTS1_V2_WT	1	tims_23dec2204_Slot1-32_1_6898	NA	NA	NA	NA	NA	NA	NA	NA	NA	NA	NA	NA	NA	NA	NA	NA	NA	NA	NA	NA	NA	NA	NA	NA	NA	NA
sp|O75173|ATS4_HUMAN	SC[57.0215]NTEDC[57.0215]PTGSALTFREEQC[57.0215]AAYNHR	568	593	4	NA	NA	L	ADAMTS1_V2_EQ	1	tims_23dec2205_Slot1-33_1_6899	NA	NA	NA	NA	NA	NA	NA	NA	NA	NA	NA	NA	NA	NA	NA	NA	NA	NA	NA	NA	NA	NA	NA	NA	NA	NA
sp|O75173|ATS4_HUMAN	SC[57.0215]NTEDC[57.0215]PTGSALTFREEQC[57.0215]AAYNHR	568	593	4	NA	NA	L	ADAMTS9_V1_WT	1	tims_23dec2206_Slot1-34_1_6900	NA	NA	NA	NA	NA	NA	NA	NA	NA	NA	NA	NA	NA	NA	NA	NA	NA	NA	NA	NA	NA	NA	NA	NA	NA	NA
sp|O75173|ATS4_HUMAN	SC[57.0215]NTEDC[57.0215]PTGSALTFREEQC[57.0215]AAYNHR	568	593	4	NA	NA	L	ADAMTS9_V1_EQ	1	tims_23dec2207_Slot1-35_1_6901	NA	NA	NA	NA	NA	NA	NA	NA	NA	NA	NA	NA	NA	NA	NA	NA	NA	NA	NA	NA	NA	NA	NA	NA	NA	NA
sp|O75173|ATS4_HUMAN	SC[57.0215]NTEDC[57.0215]PTGSALTFREEQC[57.0215]AAYNHR	568	593	4	NA	NA	L	ADAMTS5_V2_WT	1	tims_23dec2208_Slot1-36_1_6902	NA	NA	NA	NA	NA	NA	NA	NA	NA	NA	NA	NA	NA	NA	NA	NA	NA	NA	NA	NA	NA	NA	NA	NA	NA	NA
sp|O75173|ATS4_HUMAN	SC[57.0215]NTEDC[57.0215]PTGSALTFREEQC[57.0215]AAYNHR	568	593	4	NA	NA	L	ADAMTS5_V2_EQ	1	tims_23dec2209_Slot1-37_1_6903	NA	NA	NA	NA	NA	NA	NA	NA	NA	NA	NA	NA	NA	NA	NA	NA	NA	NA	NA	NA	NA	NA	NA	NA	NA	NA
sp|O75173|ATS4_HUMAN	SC[57.0215]NTEDC[57.0215]PTGSALTFREEQC[57.0215]AAYNHR	568	593	4	NA	NA	L	ADAMTS9_V2_WT	1	tims_23dec2210_Slot1-38_1_6904	NA	NA	NA	NA	NA	NA	NA	NA	NA	NA	NA	NA	NA	NA	NA	NA	NA	NA	NA	NA	NA	NA	NA	NA	NA	NA
sp|O75173|ATS4_HUMAN	SC[57.0215]NTEDC[57.0215]PTGSALTFREEQC[57.0215]AAYNHR	568	593	4	NA	NA	L	ADAMTS9_V2_EQ	1	tims_23dec2211_Slot1-39_1_6905	NA	NA	NA	NA	NA	NA	NA	NA	NA	NA	NA	NA	NA	NA	NA	NA	NA	NA	NA	NA	NA	NA	NA	NA	NA	NA
sp|O75173|ATS4_HUMAN	SC[57.0215]NTEDC[57.0215]PTGSALTFREEQC[57.0215]AAYNHR	568	593	4	NA	NA	L	ADAMTS4_V2_WT	1	tims_24oct0902_Slot1-19_1_9357	1307284	SC(1)NTEDC(1)PTGSALTFREEQC(1)AAYNHR	NA	NA	NA	NA	NA	NA	NA	NA	NA	NA	NA	NA	NA	NA	NA	NA	NA	NA	NA	NA	NA	NA	NA	NA
sp|O75173|ATS4_HUMAN	SC[57.0215]NTEDC[57.0215]PTGSALTFREEQC[57.0215]AAYNHR	568	593	4	NA	NA	L	ADAMTS4_V2_EQ	1	tims_24oct0903_Slot1-20_1_9358	NA	NA	NA	NA	NA	NA	NA	NA	NA	NA	NA	NA	NA	NA	NA	NA	NA	NA	NA	NA	NA	NA	NA	NA	NA	NA
sp|O75173|ATS4_HUMAN	P[42.0106]EAPLHLPVTFPGK	428	441	3	NA	NA	L	ADAMTS9_BGN_WT	1	tims_23dec2202_Slot1-30_1_6896	NA	NA	NA	NA	NA	NA	NA	NA	NA	NA	NA	NA	NA	NA	NA	NA	NA	NA	NA	NA	NA	NA	NA	NA	NA	NA
sp|O75173|ATS4_HUMAN	P[42.0106]EAPLHLPVTFPGK	428	441	3	NA	NA	L	ADAMTS9_BGN_EQ	1	tims_23dec2203_Slot1-31_1_6897	703.912	NA	NA	NA	NA	NA	NA	NA	NA	NA	NA	NA	NA	NA	NA	NA	P(1)EAPLHLPVTFPGK	NA	NA	NA	NA	NA	NA	NA	NA	NA
sp|O75173|ATS4_HUMAN	P[42.0106]EAPLHLPVTFPGK	428	441	3	NA	NA	L	ADAMTS1_V2_WT	1	tims_23dec2204_Slot1-32_1_6898	NA	NA	NA	NA	NA	NA	NA	NA	NA	NA	NA	NA	NA	NA	NA	NA	NA	NA	NA	NA	NA	NA	NA	NA	NA	NA
sp|O75173|ATS4_HUMAN	P[42.0106]EAPLHLPVTFPGK	428	441	3	NA	NA	L	ADAMTS1_V2_EQ	1	tims_23dec2205_Slot1-33_1_6899	NA	NA	NA	NA	NA	NA	NA	NA	NA	NA	NA	NA	NA	NA	NA	NA	NA	NA	NA	NA	NA	NA	NA	NA	NA	NA
sp|O75173|ATS4_HUMAN	P[42.0106]EAPLHLPVTFPGK	428	441	3	NA	NA	L	ADAMTS9_V1_WT	1	tims_23dec2206_Slot1-34_1_6900	NA	NA	NA	NA	NA	NA	NA	NA	NA	NA	NA	NA	NA	NA	NA	NA	NA	NA	NA	NA	NA	NA	NA	NA	NA	NA
sp|O75173|ATS4_HUMAN	P[42.0106]EAPLHLPVTFPGK	428	441	3	NA	NA	L	ADAMTS9_V1_EQ	1	tims_23dec2207_Slot1-35_1_6901	NA	NA	NA	NA	NA	NA	NA	NA	NA	NA	NA	NA	NA	NA	NA	NA	NA	NA	NA	NA	NA	NA	NA	NA	NA	NA
sp|O75173|ATS4_HUMAN	P[42.0106]EAPLHLPVTFPGK	428	441	3	NA	NA	L	ADAMTS5_V2_WT	1	tims_23dec2208_Slot1-36_1_6902	NA	NA	NA	NA	NA	NA	NA	NA	NA	NA	NA	NA	NA	NA	NA	NA	NA	NA	NA	NA	NA	NA	NA	NA	NA	NA
sp|O75173|ATS4_HUMAN	P[42.0106]EAPLHLPVTFPGK	428	441	3	NA	NA	L	ADAMTS5_V2_EQ	1	tims_23dec2209_Slot1-37_1_6903	NA	NA	NA	NA	NA	NA	NA	NA	NA	NA	NA	NA	NA	NA	NA	NA	NA	NA	NA	NA	NA	NA	NA	NA	NA	NA
sp|O75173|ATS4_HUMAN	P[42.0106]EAPLHLPVTFPGK	428	441	3	NA	NA	L	ADAMTS9_V2_WT	1	tims_23dec2210_Slot1-38_1_6904	NA	NA	NA	NA	NA	NA	NA	NA	NA	NA	NA	NA	NA	NA	NA	NA	NA	NA	NA	NA	NA	NA	NA	NA	NA	NA
sp|O75173|ATS4_HUMAN	P[42.0106]EAPLHLPVTFPGK	428	441	3	NA	NA	L	ADAMTS9_V2_EQ	1	tims_23dec2211_Slot1-39_1_6905	NA	NA	NA	NA	NA	NA	NA	NA	NA	NA	NA	NA	NA	NA	NA	NA	NA	NA	NA	NA	NA	NA	NA	NA	NA	NA
sp|O75173|ATS4_HUMAN	P[42.0106]EAPLHLPVTFPGK	428	441	3	NA	NA	L	ADAMTS4_V2_WT	1	tims_24oct0902_Slot1-19_1_9357	NA	NA	NA	NA	NA	NA	NA	NA	NA	NA	NA	NA	NA	NA	NA	NA	NA	NA	NA	NA	NA	NA	NA	NA	NA	NA
sp|O75173|ATS4_HUMAN	P[42.0106]EAPLHLPVTFPGK	428	441	3	NA	NA	L	ADAMTS4_V2_EQ	1	tims_24oct0903_Slot1-20_1_9358	NA	NA	NA	NA	NA	NA	NA	NA	NA	NA	NA	NA	NA	NA	NA	NA	NA	NA	NA	NA	NA	NA	NA	NA	NA	NA
sp|O75173|ATS4_HUMAN	SC[57.0215]NTEDC[57.0215]PTGSALTFREEQC[57.0215]AAYNHRTDLF	568	597	4	NA	NA	L	ADAMTS9_BGN_WT	1	tims_23dec2202_Slot1-30_1_6896	NA	NA	NA	NA	NA	NA	NA	NA	NA	NA	NA	NA	NA	NA	NA	NA	NA	NA	NA	NA	NA	NA	NA	NA	NA	NA
sp|O75173|ATS4_HUMAN	SC[57.0215]NTEDC[57.0215]PTGSALTFREEQC[57.0215]AAYNHRTDLF	568	597	4	NA	NA	L	ADAMTS9_BGN_EQ	1	tims_23dec2203_Slot1-31_1_6897	NA	NA	NA	NA	NA	NA	NA	NA	NA	NA	NA	NA	NA	NA	NA	NA	NA	NA	NA	NA	NA	NA	NA	NA	NA	NA
sp|O75173|ATS4_HUMAN	SC[57.0215]NTEDC[57.0215]PTGSALTFREEQC[57.0215]AAYNHRTDLF	568	597	4	NA	NA	L	ADAMTS1_V2_WT	1	tims_23dec2204_Slot1-32_1_6898	NA	NA	NA	NA	NA	NA	NA	NA	NA	NA	NA	NA	NA	NA	NA	NA	NA	NA	NA	NA	NA	NA	NA	NA	NA	NA
sp|O75173|ATS4_HUMAN	SC[57.0215]NTEDC[57.0215]PTGSALTFREEQC[57.0215]AAYNHRTDLF	568	597	4	NA	NA	L	ADAMTS1_V2_EQ	1	tims_23dec2205_Slot1-33_1_6899	NA	NA	NA	NA	NA	NA	NA	NA	NA	NA	NA	NA	NA	NA	NA	NA	NA	NA	NA	NA	NA	NA	NA	NA	NA	NA
sp|O75173|ATS4_HUMAN	SC[57.0215]NTEDC[57.0215]PTGSALTFREEQC[57.0215]AAYNHRTDLF	568	597	4	NA	NA	L	ADAMTS9_V1_WT	1	tims_23dec2206_Slot1-34_1_6900	NA	NA	NA	NA	NA	NA	NA	NA	NA	NA	NA	NA	NA	NA	NA	NA	NA	NA	NA	NA	NA	NA	NA	NA	NA	NA
sp|O75173|ATS4_HUMAN	SC[57.0215]NTEDC[57.0215]PTGSALTFREEQC[57.0215]AAYNHRTDLF	568	597	4	NA	NA	L	ADAMTS9_V1_EQ	1	tims_23dec2207_Slot1-35_1_6901	NA	NA	NA	NA	NA	NA	NA	NA	NA	NA	NA	NA	NA	NA	NA	NA	NA	NA	NA	NA	NA	NA	NA	NA	NA	NA
sp|O75173|ATS4_HUMAN	SC[57.0215]NTEDC[57.0215]PTGSALTFREEQC[57.0215]AAYNHRTDLF	568	597	4	NA	NA	L	ADAMTS5_V2_WT	1	tims_23dec2208_Slot1-36_1_6902	NA	NA	NA	NA	NA	NA	NA	NA	NA	NA	NA	NA	NA	NA	NA	NA	NA	NA	NA	NA	NA	NA	NA	NA	NA	NA
sp|O75173|ATS4_HUMAN	SC[57.0215]NTEDC[57.0215]PTGSALTFREEQC[57.0215]AAYNHRTDLF	568	597	4	NA	NA	L	ADAMTS5_V2_EQ	1	tims_23dec2209_Slot1-37_1_6903	NA	NA	NA	NA	NA	NA	NA	NA	NA	NA	NA	NA	NA	NA	NA	NA	NA	NA	NA	NA	NA	NA	NA	NA	NA	NA
sp|O75173|ATS4_HUMAN	SC[57.0215]NTEDC[57.0215]PTGSALTFREEQC[57.0215]AAYNHRTDLF	568	597	4	NA	NA	L	ADAMTS9_V2_WT	1	tims_23dec2210_Slot1-38_1_6904	NA	NA	NA	NA	NA	NA	NA	NA	NA	NA	NA	NA	NA	NA	NA	NA	NA	NA	NA	NA	NA	NA	NA	NA	NA	NA
sp|O75173|ATS4_HUMAN	SC[57.0215]NTEDC[57.0215]PTGSALTFREEQC[57.0215]AAYNHRTDLF	568	597	4	NA	NA	L	ADAMTS9_V2_EQ	1	tims_23dec2211_Slot1-39_1_6905	NA	NA	NA	NA	NA	NA	NA	NA	NA	NA	NA	NA	NA	NA	NA	NA	NA	NA	NA	NA	NA	NA	NA	NA	NA	NA
sp|O75173|ATS4_HUMAN	SC[57.0215]NTEDC[57.0215]PTGSALTFREEQC[57.0215]AAYNHRTDLF	568	597	4	NA	NA	L	ADAMTS4_V2_WT	1	tims_24oct0902_Slot1-19_1_9357	248243	SC(1)NTEDC(1)PTGSALTFREEQC(1)AAYNHRTDLF	NA	NA	NA	NA	NA	NA	NA	NA	NA	NA	NA	NA	NA	NA	NA	NA	NA	NA	NA	NA	NA	NA	NA	NA
sp|O75173|ATS4_HUMAN	SC[57.0215]NTEDC[57.0215]PTGSALTFREEQC[57.0215]AAYNHRTDLF	568	597	4	NA	NA	L	ADAMTS4_V2_EQ	1	tims_24oct0903_Slot1-20_1_9358	NA	NA	NA	NA	NA	NA	NA	NA	NA	NA	NA	NA	NA	NA	NA	NA	NA	NA	NA	NA	NA	NA	NA	NA	NA	NA
sp|O75173|ATS4_HUMAN	SC[57.0215]NTEDC[57.0215]PTGSALTFREEQC[57.0215]AAYNHRTDLFK	568	598	4	NA	NA	L	ADAMTS9_BGN_WT	1	tims_23dec2202_Slot1-30_1_6896	NA	NA	NA	NA	NA	NA	NA	NA	NA	NA	NA	NA	NA	NA	NA	NA	NA	NA	NA	NA	NA	NA	NA	NA	NA	NA
sp|O75173|ATS4_HUMAN	SC[57.0215]NTEDC[57.0215]PTGSALTFREEQC[57.0215]AAYNHRTDLFK	568	598	4	NA	NA	L	ADAMTS9_BGN_EQ	1	tims_23dec2203_Slot1-31_1_6897	NA	NA	NA	NA	NA	NA	NA	NA	NA	NA	NA	NA	NA	NA	NA	NA	NA	NA	NA	NA	NA	NA	NA	NA	NA	NA
sp|O75173|ATS4_HUMAN	SC[57.0215]NTEDC[57.0215]PTGSALTFREEQC[57.0215]AAYNHRTDLFK	568	598	4	NA	NA	L	ADAMTS1_V2_WT	1	tims_23dec2204_Slot1-32_1_6898	NA	NA	NA	NA	NA	NA	NA	NA	NA	NA	NA	NA	NA	NA	NA	NA	NA	NA	NA	NA	NA	NA	NA	NA	NA	NA
sp|O75173|ATS4_HUMAN	SC[57.0215]NTEDC[57.0215]PTGSALTFREEQC[57.0215]AAYNHRTDLFK	568	598	4	NA	NA	L	ADAMTS1_V2_EQ	1	tims_23dec2205_Slot1-33_1_6899	NA	NA	NA	NA	NA	NA	NA	NA	NA	NA	NA	NA	NA	NA	NA	NA	NA	NA	NA	NA	NA	NA	NA	NA	NA	NA
sp|O75173|ATS4_HUMAN	SC[57.0215]NTEDC[57.0215]PTGSALTFREEQC[57.0215]AAYNHRTDLFK	568	598	4	NA	NA	L	ADAMTS9_V1_WT	1	tims_23dec2206_Slot1-34_1_6900	NA	NA	NA	NA	NA	NA	NA	NA	NA	NA	NA	NA	NA	NA	NA	NA	NA	NA	NA	NA	NA	NA	NA	NA	NA	NA
sp|O75173|ATS4_HUMAN	SC[57.0215]NTEDC[57.0215]PTGSALTFREEQC[57.0215]AAYNHRTDLFK	568	598	4	NA	NA	L	ADAMTS9_V1_EQ	1	tims_23dec2207_Slot1-35_1_6901	NA	NA	NA	NA	NA	NA	NA	NA	NA	NA	NA	NA	NA	NA	NA	NA	NA	NA	NA	NA	NA	NA	NA	NA	NA	NA
sp|O75173|ATS4_HUMAN	SC[57.0215]NTEDC[57.0215]PTGSALTFREEQC[57.0215]AAYNHRTDLFK	568	598	4	NA	NA	L	ADAMTS5_V2_WT	1	tims_23dec2208_Slot1-36_1_6902	NA	NA	NA	NA	NA	NA	NA	NA	NA	NA	NA	NA	NA	NA	NA	NA	NA	NA	NA	NA	NA	NA	NA	NA	NA	NA
sp|O75173|ATS4_HUMAN	SC[57.0215]NTEDC[57.0215]PTGSALTFREEQC[57.0215]AAYNHRTDLFK	568	598	4	NA	NA	L	ADAMTS5_V2_EQ	1	tims_23dec2209_Slot1-37_1_6903	NA	NA	NA	NA	NA	NA	NA	NA	NA	NA	NA	NA	NA	NA	NA	NA	NA	NA	NA	NA	NA	NA	NA	NA	NA	NA
sp|O75173|ATS4_HUMAN	SC[57.0215]NTEDC[57.0215]PTGSALTFREEQC[57.0215]AAYNHRTDLFK	568	598	4	NA	NA	L	ADAMTS9_V2_WT	1	tims_23dec2210_Slot1-38_1_6904	NA	NA	NA	NA	NA	NA	NA	NA	NA	NA	NA	NA	NA	NA	NA	NA	NA	NA	NA	NA	NA	NA	NA	NA	NA	NA
sp|O75173|ATS4_HUMAN	SC[57.0215]NTEDC[57.0215]PTGSALTFREEQC[57.0215]AAYNHRTDLFK	568	598	4	NA	NA	L	ADAMTS9_V2_EQ	1	tims_23dec2211_Slot1-39_1_6905	NA	NA	NA	NA	NA	NA	NA	NA	NA	NA	NA	NA	NA	NA	NA	NA	NA	NA	NA	NA	NA	NA	NA	NA	NA	NA
sp|O75173|ATS4_HUMAN	SC[57.0215]NTEDC[57.0215]PTGSALTFREEQC[57.0215]AAYNHRTDLFK	568	598	4	NA	NA	L	ADAMTS4_V2_WT	1	tims_24oct0902_Slot1-19_1_9357	1.13252e+06	SC(1)NTEDC(1)PTGSALTFREEQC(1)AAYNHRTDLFK	NA	NA	NA	NA	NA	NA	NA	NA	NA	NA	NA	NA	NA	NA	NA	NA	NA	NA	NA	NA	NA	NA	NA	NA
sp|O75173|ATS4_HUMAN	SC[57.0215]NTEDC[57.0215]PTGSALTFREEQC[57.0215]AAYNHRTDLFK	568	598	4	NA	NA	L	ADAMTS4_V2_EQ	1	tims_24oct0903_Slot1-20_1_9358	NA	NA	NA	NA	NA	NA	NA	NA	NA	NA	NA	NA	NA	NA	NA	NA	NA	NA	NA	NA	NA	NA	NA	NA	NA	NA
sp|O75173|ATS4_HUMAN	SC[57.0215]NTEDC[57.0215]PTGSALTFREEQC[57.0215]AAYNHRTDLFK	568	598	5	NA	NA	L	ADAMTS9_BGN_WT	1	tims_23dec2202_Slot1-30_1_6896	NA	NA	NA	NA	NA	NA	NA	NA	NA	NA	NA	NA	NA	NA	NA	NA	NA	NA	NA	NA	NA	NA	NA	NA	NA	NA
sp|O75173|ATS4_HUMAN	SC[57.0215]NTEDC[57.0215]PTGSALTFREEQC[57.0215]AAYNHRTDLFK	568	598	5	NA	NA	L	ADAMTS9_BGN_EQ	1	tims_23dec2203_Slot1-31_1_6897	NA	NA	NA	NA	NA	NA	NA	NA	NA	NA	NA	NA	NA	NA	NA	NA	NA	NA	NA	NA	NA	NA	NA	NA	NA	NA
sp|O75173|ATS4_HUMAN	SC[57.0215]NTEDC[57.0215]PTGSALTFREEQC[57.0215]AAYNHRTDLFK	568	598	5	NA	NA	L	ADAMTS1_V2_WT	1	tims_23dec2204_Slot1-32_1_6898	NA	NA	NA	NA	NA	NA	NA	NA	NA	NA	NA	NA	NA	NA	NA	NA	NA	NA	NA	NA	NA	NA	NA	NA	NA	NA
sp|O75173|ATS4_HUMAN	SC[57.0215]NTEDC[57.0215]PTGSALTFREEQC[57.0215]AAYNHRTDLFK	568	598	5	NA	NA	L	ADAMTS1_V2_EQ	1	tims_23dec2205_Slot1-33_1_6899	NA	NA	NA	NA	NA	NA	NA	NA	NA	NA	NA	NA	NA	NA	NA	NA	NA	NA	NA	NA	NA	NA	NA	NA	NA	NA
sp|O75173|ATS4_HUMAN	SC[57.0215]NTEDC[57.0215]PTGSALTFREEQC[57.0215]AAYNHRTDLFK	568	598	5	NA	NA	L	ADAMTS9_V1_WT	1	tims_23dec2206_Slot1-34_1_6900	NA	NA	NA	NA	NA	NA	NA	NA	NA	NA	NA	NA	NA	NA	NA	NA	NA	NA	NA	NA	NA	NA	NA	NA	NA	NA
sp|O75173|ATS4_HUMAN	SC[57.0215]NTEDC[57.0215]PTGSALTFREEQC[57.0215]AAYNHRTDLFK	568	598	5	NA	NA	L	ADAMTS9_V1_EQ	1	tims_23dec2207_Slot1-35_1_6901	NA	NA	NA	NA	NA	NA	NA	NA	NA	NA	NA	NA	NA	NA	NA	NA	NA	NA	NA	NA	NA	NA	NA	NA	NA	NA
sp|O75173|ATS4_HUMAN	SC[57.0215]NTEDC[57.0215]PTGSALTFREEQC[57.0215]AAYNHRTDLFK	568	598	5	NA	NA	L	ADAMTS5_V2_WT	1	tims_23dec2208_Slot1-36_1_6902	NA	NA	NA	NA	NA	NA	NA	NA	NA	NA	NA	NA	NA	NA	NA	NA	NA	NA	NA	NA	NA	NA	NA	NA	NA	NA
sp|O75173|ATS4_HUMAN	SC[57.0215]NTEDC[57.0215]PTGSALTFREEQC[57.0215]AAYNHRTDLFK	568	598	5	NA	NA	L	ADAMTS5_V2_EQ	1	tims_23dec2209_Slot1-37_1_6903	NA	NA	NA	NA	NA	NA	NA	NA	NA	NA	NA	NA	NA	NA	NA	NA	NA	NA	NA	NA	NA	NA	NA	NA	NA	NA
sp|O75173|ATS4_HUMAN	SC[57.0215]NTEDC[57.0215]PTGSALTFREEQC[57.0215]AAYNHRTDLFK	568	598	5	NA	NA	L	ADAMTS9_V2_WT	1	tims_23dec2210_Slot1-38_1_6904	NA	NA	NA	NA	NA	NA	NA	NA	NA	NA	NA	NA	NA	NA	NA	NA	NA	NA	NA	NA	NA	NA	NA	NA	NA	NA
sp|O75173|ATS4_HUMAN	SC[57.0215]NTEDC[57.0215]PTGSALTFREEQC[57.0215]AAYNHRTDLFK	568	598	5	NA	NA	L	ADAMTS9_V2_EQ	1	tims_23dec2211_Slot1-39_1_6905	NA	NA	NA	NA	NA	NA	NA	NA	NA	NA	NA	NA	NA	NA	NA	NA	NA	NA	NA	NA	NA	NA	NA	NA	NA	NA
sp|O75173|ATS4_HUMAN	SC[57.0215]NTEDC[57.0215]PTGSALTFREEQC[57.0215]AAYNHRTDLFK	568	598	5	NA	NA	L	ADAMTS4_V2_WT	1	tims_24oct0902_Slot1-19_1_9357	1.98601e+06	SC(1)NTEDC(1)PTGSALTFREEQC(1)AAYNHRTDLFK	NA	NA	NA	NA	NA	NA	NA	NA	NA	NA	NA	NA	NA	NA	NA	NA	NA	NA	NA	NA	NA	NA	NA	NA
sp|O75173|ATS4_HUMAN	SC[57.0215]NTEDC[57.0215]PTGSALTFREEQC[57.0215]AAYNHRTDLFK	568	598	5	NA	NA	L	ADAMTS4_V2_EQ	1	tims_24oct0903_Slot1-20_1_9358	NA	NA	NA	NA	NA	NA	NA	NA	NA	NA	NA	NA	NA	NA	NA	NA	NA	NA	NA	NA	NA	NA	NA	NA	NA	NA
sp|O75173|ATS4_HUMAN	HPSIRNPVSLVVTR	255	268	2	NA	NA	L	ADAMTS9_BGN_WT	1	tims_23dec2202_Slot1-30_1_6896	NA	NA	NA	NA	NA	NA	NA	NA	NA	NA	NA	NA	NA	NA	NA	NA	NA	NA	NA	NA	NA	NA	NA	NA	NA	NA
sp|O75173|ATS4_HUMAN	HPSIRNPVSLVVTR	255	268	2	NA	NA	L	ADAMTS9_BGN_EQ	1	tims_23dec2203_Slot1-31_1_6897	NA	NA	NA	NA	NA	NA	NA	NA	NA	NA	NA	NA	NA	NA	NA	NA	NA	NA	NA	NA	NA	NA	NA	NA	NA	NA
sp|O75173|ATS4_HUMAN	HPSIRNPVSLVVTR	255	268	2	NA	NA	L	ADAMTS1_V2_WT	1	tims_23dec2204_Slot1-32_1_6898	NA	NA	NA	NA	NA	NA	NA	NA	NA	NA	NA	NA	NA	NA	NA	NA	NA	NA	NA	NA	NA	NA	NA	NA	NA	NA
sp|O75173|ATS4_HUMAN	HPSIRNPVSLVVTR	255	268	2	NA	NA	L	ADAMTS1_V2_EQ	1	tims_23dec2205_Slot1-33_1_6899	NA	NA	NA	NA	NA	NA	NA	NA	NA	NA	NA	NA	NA	NA	NA	NA	NA	NA	NA	NA	NA	NA	NA	NA	NA	NA
sp|O75173|ATS4_HUMAN	HPSIRNPVSLVVTR	255	268	2	NA	NA	L	ADAMTS9_V1_WT	1	tims_23dec2206_Slot1-34_1_6900	NA	NA	NA	NA	NA	NA	NA	NA	NA	NA	NA	NA	NA	NA	NA	NA	NA	NA	NA	NA	NA	NA	NA	NA	NA	NA
sp|O75173|ATS4_HUMAN	HPSIRNPVSLVVTR	255	268	2	NA	NA	L	ADAMTS9_V1_EQ	1	tims_23dec2207_Slot1-35_1_6901	NA	NA	NA	NA	NA	NA	NA	NA	NA	NA	NA	NA	NA	NA	NA	NA	NA	NA	NA	NA	NA	NA	NA	NA	NA	NA
sp|O75173|ATS4_HUMAN	HPSIRNPVSLVVTR	255	268	2	NA	NA	L	ADAMTS5_V2_WT	1	tims_23dec2208_Slot1-36_1_6902	NA	NA	NA	NA	NA	NA	NA	NA	NA	NA	NA	NA	NA	NA	NA	NA	NA	NA	NA	NA	NA	NA	NA	NA	NA	NA
sp|O75173|ATS4_HUMAN	HPSIRNPVSLVVTR	255	268	2	NA	NA	L	ADAMTS5_V2_EQ	1	tims_23dec2209_Slot1-37_1_6903	NA	NA	NA	NA	NA	NA	NA	NA	NA	NA	NA	NA	NA	NA	NA	NA	NA	NA	NA	NA	NA	NA	NA	NA	NA	NA
sp|O75173|ATS4_HUMAN	HPSIRNPVSLVVTR	255	268	2	NA	NA	L	ADAMTS9_V2_WT	1	tims_23dec2210_Slot1-38_1_6904	NA	NA	NA	NA	NA	NA	NA	NA	NA	NA	NA	NA	NA	NA	NA	NA	NA	NA	NA	NA	NA	NA	NA	NA	NA	NA
sp|O75173|ATS4_HUMAN	HPSIRNPVSLVVTR	255	268	2	NA	NA	L	ADAMTS9_V2_EQ	1	tims_23dec2211_Slot1-39_1_6905	NA	NA	NA	NA	NA	NA	NA	NA	NA	NA	NA	NA	NA	NA	NA	NA	NA	NA	NA	NA	NA	NA	NA	NA	NA	NA
sp|O75173|ATS4_HUMAN	HPSIRNPVSLVVTR	255	268	2	NA	NA	L	ADAMTS4_V2_WT	1	tims_24oct0902_Slot1-19_1_9357	255218	NA	NA	NA	NA	NA	NA	NA	NA	NA	NA	NA	NA	NA	NA	NA	NA	NA	NA	NA	NA	NA	NA	NA	NA	NA
sp|O75173|ATS4_HUMAN	HPSIRNPVSLVVTR	255	268	2	NA	NA	L	ADAMTS4_V2_EQ	1	tims_24oct0903_Slot1-20_1_9358	NA	NA	NA	NA	NA	NA	NA	NA	NA	NA	NA	NA	NA	NA	NA	NA	NA	NA	NA	NA	NA	NA	NA	NA	NA	NA
sp|O75173|ATS4_HUMAN	HPSIRNPVSLVVTR	255	268	3	NA	NA	L	ADAMTS9_BGN_WT	1	tims_23dec2202_Slot1-30_1_6896	NA	NA	NA	NA	NA	NA	NA	NA	NA	NA	NA	NA	NA	NA	NA	NA	NA	NA	NA	NA	NA	NA	NA	NA	NA	NA
sp|O75173|ATS4_HUMAN	HPSIRNPVSLVVTR	255	268	3	NA	NA	L	ADAMTS9_BGN_EQ	1	tims_23dec2203_Slot1-31_1_6897	NA	NA	NA	NA	NA	NA	NA	NA	NA	NA	NA	NA	NA	NA	NA	NA	NA	NA	NA	NA	NA	NA	NA	NA	NA	NA
sp|O75173|ATS4_HUMAN	HPSIRNPVSLVVTR	255	268	3	NA	NA	L	ADAMTS1_V2_WT	1	tims_23dec2204_Slot1-32_1_6898	NA	NA	NA	NA	NA	NA	NA	NA	NA	NA	NA	NA	NA	NA	NA	NA	NA	NA	NA	NA	NA	NA	NA	NA	NA	NA
sp|O75173|ATS4_HUMAN	HPSIRNPVSLVVTR	255	268	3	NA	NA	L	ADAMTS1_V2_EQ	1	tims_23dec2205_Slot1-33_1_6899	NA	NA	NA	NA	NA	NA	NA	NA	NA	NA	NA	NA	NA	NA	NA	NA	NA	NA	NA	NA	NA	NA	NA	NA	NA	NA
sp|O75173|ATS4_HUMAN	HPSIRNPVSLVVTR	255	268	3	NA	NA	L	ADAMTS9_V1_WT	1	tims_23dec2206_Slot1-34_1_6900	NA	NA	NA	NA	NA	NA	NA	NA	NA	NA	NA	NA	NA	NA	NA	NA	NA	NA	NA	NA	NA	NA	NA	NA	NA	NA
sp|O75173|ATS4_HUMAN	HPSIRNPVSLVVTR	255	268	3	NA	NA	L	ADAMTS9_V1_EQ	1	tims_23dec2207_Slot1-35_1_6901	NA	NA	NA	NA	NA	NA	NA	NA	NA	NA	NA	NA	NA	NA	NA	NA	NA	NA	NA	NA	NA	NA	NA	NA	NA	NA
sp|O75173|ATS4_HUMAN	HPSIRNPVSLVVTR	255	268	3	NA	NA	L	ADAMTS5_V2_WT	1	tims_23dec2208_Slot1-36_1_6902	NA	NA	NA	NA	NA	NA	NA	NA	NA	NA	NA	NA	NA	NA	NA	NA	NA	NA	NA	NA	NA	NA	NA	NA	NA	NA
sp|O75173|ATS4_HUMAN	HPSIRNPVSLVVTR	255	268	3	NA	NA	L	ADAMTS5_V2_EQ	1	tims_23dec2209_Slot1-37_1_6903	NA	NA	NA	NA	NA	NA	NA	NA	NA	NA	NA	NA	NA	NA	NA	NA	NA	NA	NA	NA	NA	NA	NA	NA	NA	NA
sp|O75173|ATS4_HUMAN	HPSIRNPVSLVVTR	255	268	3	NA	NA	L	ADAMTS9_V2_WT	1	tims_23dec2210_Slot1-38_1_6904	NA	NA	NA	NA	NA	NA	NA	NA	NA	NA	NA	NA	NA	NA	NA	NA	NA	NA	NA	NA	NA	NA	NA	NA	NA	NA
sp|O75173|ATS4_HUMAN	HPSIRNPVSLVVTR	255	268	3	NA	NA	L	ADAMTS9_V2_EQ	1	tims_23dec2211_Slot1-39_1_6905	NA	NA	NA	NA	NA	NA	NA	NA	NA	NA	NA	NA	NA	NA	NA	NA	NA	NA	NA	NA	NA	NA	NA	NA	NA	NA
sp|O75173|ATS4_HUMAN	HPSIRNPVSLVVTR	255	268	3	NA	NA	L	ADAMTS4_V2_WT	1	tims_24oct0902_Slot1-19_1_9357	1.19127e+06	NA	NA	NA	NA	NA	NA	NA	NA	NA	NA	NA	NA	NA	NA	NA	NA	NA	NA	NA	NA	NA	NA	NA	NA	NA
sp|O75173|ATS4_HUMAN	HPSIRNPVSLVVTR	255	268	3	NA	NA	L	ADAMTS4_V2_EQ	1	tims_24oct0903_Slot1-20_1_9358	NA	NA	NA	NA	NA	NA	NA	NA	NA	NA	NA	NA	NA	NA	NA	NA	NA	NA	NA	NA	NA	NA	NA	NA	NA	NA
sp|O75173|ATS4_HUMAN	L[42.0106]NGSVLPGSGAPAR	67	80	2	NA	NA	L	ADAMTS9_BGN_WT	1	tims_23dec2202_Slot1-30_1_6896	NA	NA	NA	NA	NA	NA	NA	NA	NA	NA	NA	NA	NA	NA	NA	NA	NA	NA	NA	NA	NA	NA	NA	NA	NA	NA
sp|O75173|ATS4_HUMAN	L[42.0106]NGSVLPGSGAPAR	67	80	2	NA	NA	L	ADAMTS9_BGN_EQ	1	tims_23dec2203_Slot1-31_1_6897	NA	NA	NA	NA	NA	NA	NA	NA	NA	NA	NA	NA	NA	NA	NA	NA	NA	NA	NA	NA	NA	NA	NA	NA	NA	NA
sp|O75173|ATS4_HUMAN	L[42.0106]NGSVLPGSGAPAR	67	80	2	NA	NA	L	ADAMTS1_V2_WT	1	tims_23dec2204_Slot1-32_1_6898	NA	NA	NA	NA	NA	NA	NA	NA	NA	NA	NA	NA	NA	NA	NA	NA	NA	NA	NA	NA	NA	NA	NA	NA	NA	NA
sp|O75173|ATS4_HUMAN	L[42.0106]NGSVLPGSGAPAR	67	80	2	NA	NA	L	ADAMTS1_V2_EQ	1	tims_23dec2205_Slot1-33_1_6899	NA	NA	NA	NA	NA	NA	NA	NA	NA	NA	NA	NA	NA	NA	NA	NA	NA	NA	NA	NA	NA	NA	NA	NA	NA	NA
sp|O75173|ATS4_HUMAN	L[42.0106]NGSVLPGSGAPAR	67	80	2	NA	NA	L	ADAMTS9_V1_WT	1	tims_23dec2206_Slot1-34_1_6900	NA	NA	NA	NA	NA	NA	NA	NA	NA	NA	NA	NA	NA	NA	NA	NA	NA	NA	NA	NA	NA	NA	NA	NA	NA	NA
sp|O75173|ATS4_HUMAN	L[42.0106]NGSVLPGSGAPAR	67	80	2	NA	NA	L	ADAMTS9_V1_EQ	1	tims_23dec2207_Slot1-35_1_6901	NA	NA	NA	NA	NA	NA	NA	NA	NA	NA	NA	NA	NA	NA	NA	NA	NA	NA	NA	NA	NA	NA	NA	NA	NA	NA
sp|O75173|ATS4_HUMAN	L[42.0106]NGSVLPGSGAPAR	67	80	2	NA	NA	L	ADAMTS5_V2_WT	1	tims_23dec2208_Slot1-36_1_6902	NA	NA	NA	NA	NA	NA	NA	NA	NA	NA	NA	NA	NA	NA	NA	NA	NA	NA	NA	NA	NA	NA	NA	NA	NA	NA
sp|O75173|ATS4_HUMAN	L[42.0106]NGSVLPGSGAPAR	67	80	2	NA	NA	L	ADAMTS5_V2_EQ	1	tims_23dec2209_Slot1-37_1_6903	NA	NA	NA	NA	NA	NA	NA	NA	NA	NA	NA	NA	NA	NA	NA	NA	NA	NA	NA	NA	NA	NA	NA	NA	NA	NA
sp|O75173|ATS4_HUMAN	L[42.0106]NGSVLPGSGAPAR	67	80	2	NA	NA	L	ADAMTS9_V2_WT	1	tims_23dec2210_Slot1-38_1_6904	NA	NA	NA	NA	NA	NA	NA	NA	NA	NA	NA	NA	NA	NA	NA	NA	NA	NA	NA	NA	NA	NA	NA	NA	NA	NA
sp|O75173|ATS4_HUMAN	L[42.0106]NGSVLPGSGAPAR	67	80	2	NA	NA	L	ADAMTS9_V2_EQ	1	tims_23dec2211_Slot1-39_1_6905	NA	NA	NA	NA	NA	NA	NA	NA	NA	NA	NA	NA	NA	NA	NA	NA	NA	NA	NA	NA	NA	NA	NA	NA	NA	NA
sp|O75173|ATS4_HUMAN	L[42.0106]NGSVLPGSGAPAR	67	80	2	NA	NA	L	ADAMTS4_V2_WT	1	tims_24oct0902_Slot1-19_1_9357	NA	NA	NA	NA	NA	NA	NA	NA	NA	NA	NA	NA	NA	NA	NA	NA	NA	NA	NA	NA	NA	NA	NA	NA	NA	NA
sp|O75173|ATS4_HUMAN	L[42.0106]NGSVLPGSGAPAR	67	80	2	NA	NA	L	ADAMTS4_V2_EQ	1	tims_24oct0903_Slot1-20_1_9358	360712	NA	NA	NA	NA	NA	NA	NA	NA	NA	NA	NA	NA	L(1)NGSVLPGSGAPAR	NA	NA	NA	NA	NA	NA	NA	NA	NA	NA	NA	NA
sp|O75173|ATS4_HUMAN	L[42.0106]NGSVLPGSGAPARLL	67	82	2	NA	NA	L	ADAMTS9_BGN_WT	1	tims_23dec2202_Slot1-30_1_6896	61286.3	NA	NA	NA	NA	NA	NA	NA	NA	NA	NA	NA	NA	L(1)NGSVLPGSGAPARLL	NA	NA	NA	NA	NA	NA	NA	NA	NA	NA	NA	NA
sp|O75173|ATS4_HUMAN	L[42.0106]NGSVLPGSGAPARLL	67	82	2	NA	NA	L	ADAMTS9_BGN_EQ	1	tims_23dec2203_Slot1-31_1_6897	NA	NA	NA	NA	NA	NA	NA	NA	NA	NA	NA	NA	NA	NA	NA	NA	NA	NA	NA	NA	NA	NA	NA	NA	NA	NA
sp|O75173|ATS4_HUMAN	L[42.0106]NGSVLPGSGAPARLL	67	82	2	NA	NA	L	ADAMTS1_V2_WT	1	tims_23dec2204_Slot1-32_1_6898	NA	NA	NA	NA	NA	NA	NA	NA	NA	NA	NA	NA	NA	NA	NA	NA	NA	NA	NA	NA	NA	NA	NA	NA	NA	NA
sp|O75173|ATS4_HUMAN	L[42.0106]NGSVLPGSGAPARLL	67	82	2	NA	NA	L	ADAMTS1_V2_EQ	1	tims_23dec2205_Slot1-33_1_6899	NA	NA	NA	NA	NA	NA	NA	NA	NA	NA	NA	NA	NA	NA	NA	NA	NA	NA	NA	NA	NA	NA	NA	NA	NA	NA
sp|O75173|ATS4_HUMAN	L[42.0106]NGSVLPGSGAPARLL	67	82	2	NA	NA	L	ADAMTS9_V1_WT	1	tims_23dec2206_Slot1-34_1_6900	NA	NA	NA	NA	NA	NA	NA	NA	NA	NA	NA	NA	NA	NA	NA	NA	NA	NA	NA	NA	NA	NA	NA	NA	NA	NA
sp|O75173|ATS4_HUMAN	L[42.0106]NGSVLPGSGAPARLL	67	82	2	NA	NA	L	ADAMTS9_V1_EQ	1	tims_23dec2207_Slot1-35_1_6901	NA	NA	NA	NA	NA	NA	NA	NA	NA	NA	NA	NA	NA	NA	NA	NA	NA	NA	NA	NA	NA	NA	NA	NA	NA	NA
sp|O75173|ATS4_HUMAN	L[42.0106]NGSVLPGSGAPARLL	67	82	2	NA	NA	L	ADAMTS5_V2_WT	1	tims_23dec2208_Slot1-36_1_6902	NA	NA	NA	NA	NA	NA	NA	NA	NA	NA	NA	NA	NA	NA	NA	NA	NA	NA	NA	NA	NA	NA	NA	NA	NA	NA
sp|O75173|ATS4_HUMAN	L[42.0106]NGSVLPGSGAPARLL	67	82	2	NA	NA	L	ADAMTS5_V2_EQ	1	tims_23dec2209_Slot1-37_1_6903	NA	NA	NA	NA	NA	NA	NA	NA	NA	NA	NA	NA	NA	NA	NA	NA	NA	NA	NA	NA	NA	NA	NA	NA	NA	NA
sp|O75173|ATS4_HUMAN	L[42.0106]NGSVLPGSGAPARLL	67	82	2	NA	NA	L	ADAMTS9_V2_WT	1	tims_23dec2210_Slot1-38_1_6904	NA	NA	NA	NA	NA	NA	NA	NA	NA	NA	NA	NA	NA	NA	NA	NA	NA	NA	NA	NA	NA	NA	NA	NA	NA	NA
sp|O75173|ATS4_HUMAN	L[42.0106]NGSVLPGSGAPARLL	67	82	2	NA	NA	L	ADAMTS9_V2_EQ	1	tims_23dec2211_Slot1-39_1_6905	NA	NA	NA	NA	NA	NA	NA	NA	NA	NA	NA	NA	NA	NA	NA	NA	NA	NA	NA	NA	NA	NA	NA	NA	NA	NA
sp|O75173|ATS4_HUMAN	L[42.0106]NGSVLPGSGAPARLL	67	82	2	NA	NA	L	ADAMTS4_V2_WT	1	tims_24oct0902_Slot1-19_1_9357	NA	NA	NA	NA	NA	NA	NA	NA	NA	NA	NA	NA	NA	NA	NA	NA	NA	NA	NA	NA	NA	NA	NA	NA	NA	NA
sp|O75173|ATS4_HUMAN	L[42.0106]NGSVLPGSGAPARLL	67	82	2	NA	NA	L	ADAMTS4_V2_EQ	1	tims_24oct0903_Slot1-20_1_9358	NA	NA	NA	NA	NA	NA	NA	NA	NA	NA	NA	NA	NA	NA	NA	NA	NA	NA	NA	NA	NA	NA	NA	NA	NA	NA
sp|O75173|ATS4_HUMAN	F[42.0106]RSC[57.0215]NTEDC[57.0215]PTGSALTFREEQ	566	586	2	NA	NA	L	ADAMTS9_BGN_WT	1	tims_23dec2202_Slot1-30_1_6896	25571	FRSC(1)NTEDC(1)PTGSALTFREEQ	NA	NA	NA	NA	NA	NA	F(1)RSCNTEDCPTGSALTFREEQ	NA	NA	NA	NA	NA	NA	NA	NA	NA	NA	NA	NA	NA	NA	NA	NA	NA
sp|O75173|ATS4_HUMAN	F[42.0106]RSC[57.0215]NTEDC[57.0215]PTGSALTFREEQ	566	586	2	NA	NA	L	ADAMTS9_BGN_EQ	1	tims_23dec2203_Slot1-31_1_6897	NA	NA	NA	NA	NA	NA	NA	NA	NA	NA	NA	NA	NA	NA	NA	NA	NA	NA	NA	NA	NA	NA	NA	NA	NA	NA
sp|O75173|ATS4_HUMAN	F[42.0106]RSC[57.0215]NTEDC[57.0215]PTGSALTFREEQ	566	586	2	NA	NA	L	ADAMTS1_V2_WT	1	tims_23dec2204_Slot1-32_1_6898	NA	NA	NA	NA	NA	NA	NA	NA	NA	NA	NA	NA	NA	NA	NA	NA	NA	NA	NA	NA	NA	NA	NA	NA	NA	NA
sp|O75173|ATS4_HUMAN	F[42.0106]RSC[57.0215]NTEDC[57.0215]PTGSALTFREEQ	566	586	2	NA	NA	L	ADAMTS1_V2_EQ	1	tims_23dec2205_Slot1-33_1_6899	NA	NA	NA	NA	NA	NA	NA	NA	NA	NA	NA	NA	NA	NA	NA	NA	NA	NA	NA	NA	NA	NA	NA	NA	NA	NA
sp|O75173|ATS4_HUMAN	F[42.0106]RSC[57.0215]NTEDC[57.0215]PTGSALTFREEQ	566	586	2	NA	NA	L	ADAMTS9_V1_WT	1	tims_23dec2206_Slot1-34_1_6900	NA	NA	NA	NA	NA	NA	NA	NA	NA	NA	NA	NA	NA	NA	NA	NA	NA	NA	NA	NA	NA	NA	NA	NA	NA	NA
sp|O75173|ATS4_HUMAN	F[42.0106]RSC[57.0215]NTEDC[57.0215]PTGSALTFREEQ	566	586	2	NA	NA	L	ADAMTS9_V1_EQ	1	tims_23dec2207_Slot1-35_1_6901	NA	NA	NA	NA	NA	NA	NA	NA	NA	NA	NA	NA	NA	NA	NA	NA	NA	NA	NA	NA	NA	NA	NA	NA	NA	NA
sp|O75173|ATS4_HUMAN	F[42.0106]RSC[57.0215]NTEDC[57.0215]PTGSALTFREEQ	566	586	2	NA	NA	L	ADAMTS5_V2_WT	1	tims_23dec2208_Slot1-36_1_6902	NA	NA	NA	NA	NA	NA	NA	NA	NA	NA	NA	NA	NA	NA	NA	NA	NA	NA	NA	NA	NA	NA	NA	NA	NA	NA
sp|O75173|ATS4_HUMAN	F[42.0106]RSC[57.0215]NTEDC[57.0215]PTGSALTFREEQ	566	586	2	NA	NA	L	ADAMTS5_V2_EQ	1	tims_23dec2209_Slot1-37_1_6903	NA	NA	NA	NA	NA	NA	NA	NA	NA	NA	NA	NA	NA	NA	NA	NA	NA	NA	NA	NA	NA	NA	NA	NA	NA	NA
sp|O75173|ATS4_HUMAN	F[42.0106]RSC[57.0215]NTEDC[57.0215]PTGSALTFREEQ	566	586	2	NA	NA	L	ADAMTS9_V2_WT	1	tims_23dec2210_Slot1-38_1_6904	NA	NA	NA	NA	NA	NA	NA	NA	NA	NA	NA	NA	NA	NA	NA	NA	NA	NA	NA	NA	NA	NA	NA	NA	NA	NA
sp|O75173|ATS4_HUMAN	F[42.0106]RSC[57.0215]NTEDC[57.0215]PTGSALTFREEQ	566	586	2	NA	NA	L	ADAMTS9_V2_EQ	1	tims_23dec2211_Slot1-39_1_6905	NA	NA	NA	NA	NA	NA	NA	NA	NA	NA	NA	NA	NA	NA	NA	NA	NA	NA	NA	NA	NA	NA	NA	NA	NA	NA
sp|O75173|ATS4_HUMAN	F[42.0106]RSC[57.0215]NTEDC[57.0215]PTGSALTFREEQ	566	586	2	NA	NA	L	ADAMTS4_V2_WT	1	tims_24oct0902_Slot1-19_1_9357	NA	NA	NA	NA	NA	NA	NA	NA	NA	NA	NA	NA	NA	NA	NA	NA	NA	NA	NA	NA	NA	NA	NA	NA	NA	NA
sp|O75173|ATS4_HUMAN	F[42.0106]RSC[57.0215]NTEDC[57.0215]PTGSALTFREEQ	566	586	2	NA	NA	L	ADAMTS4_V2_EQ	1	tims_24oct0903_Slot1-20_1_9358	NA	NA	NA	NA	NA	NA	NA	NA	NA	NA	NA	NA	NA	NA	NA	NA	NA	NA	NA	NA	NA	NA	NA	NA	NA	NA
sp|O75173|ATS4_HUMAN	L[42.0106]QYRGAELHLQP[15.9949]LEGGTP[15.9949]NSAGGPGAHILR	153	182	3	NA	NA	L	ADAMTS9_BGN_WT	1	tims_23dec2202_Slot1-30_1_6896	NA	NA	NA	NA	NA	NA	NA	NA	NA	NA	NA	NA	NA	NA	NA	NA	NA	NA	NA	NA	NA	NA	NA	NA	NA	NA
sp|O75173|ATS4_HUMAN	L[42.0106]QYRGAELHLQP[15.9949]LEGGTP[15.9949]NSAGGPGAHILR	153	182	3	NA	NA	L	ADAMTS9_BGN_EQ	1	tims_23dec2203_Slot1-31_1_6897	NA	NA	NA	NA	NA	NA	NA	NA	NA	NA	NA	NA	NA	NA	NA	NA	NA	NA	NA	NA	NA	NA	NA	NA	NA	NA
sp|O75173|ATS4_HUMAN	L[42.0106]QYRGAELHLQP[15.9949]LEGGTP[15.9949]NSAGGPGAHILR	153	182	3	NA	NA	L	ADAMTS1_V2_WT	1	tims_23dec2204_Slot1-32_1_6898	NA	NA	NA	NA	NA	NA	NA	NA	NA	NA	NA	NA	NA	NA	NA	NA	NA	NA	NA	NA	NA	NA	NA	NA	NA	NA
sp|O75173|ATS4_HUMAN	L[42.0106]QYRGAELHLQP[15.9949]LEGGTP[15.9949]NSAGGPGAHILR	153	182	3	NA	NA	L	ADAMTS1_V2_EQ	1	tims_23dec2205_Slot1-33_1_6899	NA	NA	NA	NA	NA	NA	NA	NA	NA	NA	NA	NA	NA	NA	NA	NA	NA	NA	NA	NA	NA	NA	NA	NA	NA	NA
sp|O75173|ATS4_HUMAN	L[42.0106]QYRGAELHLQP[15.9949]LEGGTP[15.9949]NSAGGPGAHILR	153	182	3	NA	NA	L	ADAMTS9_V1_WT	1	tims_23dec2206_Slot1-34_1_6900	498860	NA	LQYRGAELHLQP(1)LEGGTP(1)NSAGGPGAHILR	NA	NA	NA	NA	NA	NA	NA	NA	NA	NA	L(1)QYRGAELHLQPLEGGTPNSAGGPGAHILR	NA	NA	NA	NA	NA	NA	NA	NA	NA	NA	NA	NA
sp|O75173|ATS4_HUMAN	L[42.0106]QYRGAELHLQP[15.9949]LEGGTP[15.9949]NSAGGPGAHILR	153	182	3	NA	NA	L	ADAMTS9_V1_EQ	1	tims_23dec2207_Slot1-35_1_6901	NA	NA	NA	NA	NA	NA	NA	NA	NA	NA	NA	NA	NA	NA	NA	NA	NA	NA	NA	NA	NA	NA	NA	NA	NA	NA
sp|O75173|ATS4_HUMAN	L[42.0106]QYRGAELHLQP[15.9949]LEGGTP[15.9949]NSAGGPGAHILR	153	182	3	NA	NA	L	ADAMTS5_V2_WT	1	tims_23dec2208_Slot1-36_1_6902	NA	NA	NA	NA	NA	NA	NA	NA	NA	NA	NA	NA	NA	NA	NA	NA	NA	NA	NA	NA	NA	NA	NA	NA	NA	NA
sp|O75173|ATS4_HUMAN	L[42.0106]QYRGAELHLQP[15.9949]LEGGTP[15.9949]NSAGGPGAHILR	153	182	3	NA	NA	L	ADAMTS5_V2_EQ	1	tims_23dec2209_Slot1-37_1_6903	NA	NA	NA	NA	NA	NA	NA	NA	NA	NA	NA	NA	NA	NA	NA	NA	NA	NA	NA	NA	NA	NA	NA	NA	NA	NA
sp|O75173|ATS4_HUMAN	L[42.0106]QYRGAELHLQP[15.9949]LEGGTP[15.9949]NSAGGPGAHILR	153	182	3	NA	NA	L	ADAMTS9_V2_WT	1	tims_23dec2210_Slot1-38_1_6904	NA	NA	NA	NA	NA	NA	NA	NA	NA	NA	NA	NA	NA	NA	NA	NA	NA	NA	NA	NA	NA	NA	NA	NA	NA	NA
sp|O75173|ATS4_HUMAN	L[42.0106]QYRGAELHLQP[15.9949]LEGGTP[15.9949]NSAGGPGAHILR	153	182	3	NA	NA	L	ADAMTS9_V2_EQ	1	tims_23dec2211_Slot1-39_1_6905	NA	NA	NA	NA	NA	NA	NA	NA	NA	NA	NA	NA	NA	NA	NA	NA	NA	NA	NA	NA	NA	NA	NA	NA	NA	NA
sp|O75173|ATS4_HUMAN	L[42.0106]QYRGAELHLQP[15.9949]LEGGTP[15.9949]NSAGGPGAHILR	153	182	3	NA	NA	L	ADAMTS4_V2_WT	1	tims_24oct0902_Slot1-19_1_9357	NA	NA	NA	NA	NA	NA	NA	NA	NA	NA	NA	NA	NA	NA	NA	NA	NA	NA	NA	NA	NA	NA	NA	NA	NA	NA
sp|O75173|ATS4_HUMAN	L[42.0106]QYRGAELHLQP[15.9949]LEGGTP[15.9949]NSAGGPGAHILR	153	182	3	NA	NA	L	ADAMTS4_V2_EQ	1	tims_24oct0903_Slot1-20_1_9358	NA	NA	NA	NA	NA	NA	NA	NA	NA	NA	NA	NA	NA	NA	NA	NA	NA	NA	NA	NA	NA	NA	NA	NA	NA	NA
sp|O75173|ATS4_HUMAN	HSPWADGTPC[57.0215]GPAQAC[57.0215]MGGR	486	505	2	NA	NA	L	ADAMTS9_BGN_WT	1	tims_23dec2202_Slot1-30_1_6896	NA	NA	NA	NA	NA	NA	NA	NA	NA	NA	NA	NA	NA	NA	NA	NA	NA	NA	NA	NA	NA	NA	NA	NA	NA	NA
sp|O75173|ATS4_HUMAN	HSPWADGTPC[57.0215]GPAQAC[57.0215]MGGR	486	505	2	NA	NA	L	ADAMTS9_BGN_EQ	1	tims_23dec2203_Slot1-31_1_6897	NA	NA	NA	NA	NA	NA	NA	NA	NA	NA	NA	NA	NA	NA	NA	NA	NA	NA	NA	NA	NA	NA	NA	NA	NA	NA
sp|O75173|ATS4_HUMAN	HSPWADGTPC[57.0215]GPAQAC[57.0215]MGGR	486	505	2	NA	NA	L	ADAMTS1_V2_WT	1	tims_23dec2204_Slot1-32_1_6898	NA	NA	NA	NA	NA	NA	NA	NA	NA	NA	NA	NA	NA	NA	NA	NA	NA	NA	NA	NA	NA	NA	NA	NA	NA	NA
sp|O75173|ATS4_HUMAN	HSPWADGTPC[57.0215]GPAQAC[57.0215]MGGR	486	505	2	NA	NA	L	ADAMTS1_V2_EQ	1	tims_23dec2205_Slot1-33_1_6899	NA	NA	NA	NA	NA	NA	NA	NA	NA	NA	NA	NA	NA	NA	NA	NA	NA	NA	NA	NA	NA	NA	NA	NA	NA	NA
sp|O75173|ATS4_HUMAN	HSPWADGTPC[57.0215]GPAQAC[57.0215]MGGR	486	505	2	NA	NA	L	ADAMTS9_V1_WT	1	tims_23dec2206_Slot1-34_1_6900	NA	NA	NA	NA	NA	NA	NA	NA	NA	NA	NA	NA	NA	NA	NA	NA	NA	NA	NA	NA	NA	NA	NA	NA	NA	NA
sp|O75173|ATS4_HUMAN	HSPWADGTPC[57.0215]GPAQAC[57.0215]MGGR	486	505	2	NA	NA	L	ADAMTS9_V1_EQ	1	tims_23dec2207_Slot1-35_1_6901	NA	NA	NA	NA	NA	NA	NA	NA	NA	NA	NA	NA	NA	NA	NA	NA	NA	NA	NA	NA	NA	NA	NA	NA	NA	NA
sp|O75173|ATS4_HUMAN	HSPWADGTPC[57.0215]GPAQAC[57.0215]MGGR	486	505	2	NA	NA	L	ADAMTS5_V2_WT	1	tims_23dec2208_Slot1-36_1_6902	NA	NA	NA	NA	NA	NA	NA	NA	NA	NA	NA	NA	NA	NA	NA	NA	NA	NA	NA	NA	NA	NA	NA	NA	NA	NA
sp|O75173|ATS4_HUMAN	HSPWADGTPC[57.0215]GPAQAC[57.0215]MGGR	486	505	2	NA	NA	L	ADAMTS5_V2_EQ	1	tims_23dec2209_Slot1-37_1_6903	NA	NA	NA	NA	NA	NA	NA	NA	NA	NA	NA	NA	NA	NA	NA	NA	NA	NA	NA	NA	NA	NA	NA	NA	NA	NA
sp|O75173|ATS4_HUMAN	HSPWADGTPC[57.0215]GPAQAC[57.0215]MGGR	486	505	2	NA	NA	L	ADAMTS9_V2_WT	1	tims_23dec2210_Slot1-38_1_6904	NA	NA	NA	NA	NA	NA	NA	NA	NA	NA	NA	NA	NA	NA	NA	NA	NA	NA	NA	NA	NA	NA	NA	NA	NA	NA
sp|O75173|ATS4_HUMAN	HSPWADGTPC[57.0215]GPAQAC[57.0215]MGGR	486	505	2	NA	NA	L	ADAMTS9_V2_EQ	1	tims_23dec2211_Slot1-39_1_6905	NA	NA	NA	NA	NA	NA	NA	NA	NA	NA	NA	NA	NA	NA	NA	NA	NA	NA	NA	NA	NA	NA	NA	NA	NA	NA
sp|O75173|ATS4_HUMAN	HSPWADGTPC[57.0215]GPAQAC[57.0215]MGGR	486	505	2	NA	NA	L	ADAMTS4_V2_WT	1	tims_24oct0902_Slot1-19_1_9357	2.41725e+06	HSPWADGTPC(1)GPAQAC(1)MGGR	NA	NA	NA	NA	NA	NA	NA	NA	NA	NA	NA	NA	NA	NA	NA	NA	NA	NA	NA	NA	NA	NA	NA	NA
sp|O75173|ATS4_HUMAN	HSPWADGTPC[57.0215]GPAQAC[57.0215]MGGR	486	505	2	NA	NA	L	ADAMTS4_V2_EQ	1	tims_24oct0903_Slot1-20_1_9358	NA	NA	NA	NA	NA	NA	NA	NA	NA	NA	NA	NA	NA	NA	NA	NA	NA	NA	NA	NA	NA	NA	NA	NA	NA	NA
sp|O75173|ATS4_HUMAN	HSPWADGTPC[57.0215]GPAQAC[57.0215]MGGR	486	505	3	NA	NA	L	ADAMTS9_BGN_WT	1	tims_23dec2202_Slot1-30_1_6896	NA	NA	NA	NA	NA	NA	NA	NA	NA	NA	NA	NA	NA	NA	NA	NA	NA	NA	NA	NA	NA	NA	NA	NA	NA	NA
sp|O75173|ATS4_HUMAN	HSPWADGTPC[57.0215]GPAQAC[57.0215]MGGR	486	505	3	NA	NA	L	ADAMTS9_BGN_EQ	1	tims_23dec2203_Slot1-31_1_6897	NA	NA	NA	NA	NA	NA	NA	NA	NA	NA	NA	NA	NA	NA	NA	NA	NA	NA	NA	NA	NA	NA	NA	NA	NA	NA
sp|O75173|ATS4_HUMAN	HSPWADGTPC[57.0215]GPAQAC[57.0215]MGGR	486	505	3	NA	NA	L	ADAMTS1_V2_WT	1	tims_23dec2204_Slot1-32_1_6898	NA	NA	NA	NA	NA	NA	NA	NA	NA	NA	NA	NA	NA	NA	NA	NA	NA	NA	NA	NA	NA	NA	NA	NA	NA	NA
sp|O75173|ATS4_HUMAN	HSPWADGTPC[57.0215]GPAQAC[57.0215]MGGR	486	505	3	NA	NA	L	ADAMTS1_V2_EQ	1	tims_23dec2205_Slot1-33_1_6899	NA	NA	NA	NA	NA	NA	NA	NA	NA	NA	NA	NA	NA	NA	NA	NA	NA	NA	NA	NA	NA	NA	NA	NA	NA	NA
sp|O75173|ATS4_HUMAN	HSPWADGTPC[57.0215]GPAQAC[57.0215]MGGR	486	505	3	NA	NA	L	ADAMTS9_V1_WT	1	tims_23dec2206_Slot1-34_1_6900	NA	NA	NA	NA	NA	NA	NA	NA	NA	NA	NA	NA	NA	NA	NA	NA	NA	NA	NA	NA	NA	NA	NA	NA	NA	NA
sp|O75173|ATS4_HUMAN	HSPWADGTPC[57.0215]GPAQAC[57.0215]MGGR	486	505	3	NA	NA	L	ADAMTS9_V1_EQ	1	tims_23dec2207_Slot1-35_1_6901	NA	NA	NA	NA	NA	NA	NA	NA	NA	NA	NA	NA	NA	NA	NA	NA	NA	NA	NA	NA	NA	NA	NA	NA	NA	NA
sp|O75173|ATS4_HUMAN	HSPWADGTPC[57.0215]GPAQAC[57.0215]MGGR	486	505	3	NA	NA	L	ADAMTS5_V2_WT	1	tims_23dec2208_Slot1-36_1_6902	NA	NA	NA	NA	NA	NA	NA	NA	NA	NA	NA	NA	NA	NA	NA	NA	NA	NA	NA	NA	NA	NA	NA	NA	NA	NA
sp|O75173|ATS4_HUMAN	HSPWADGTPC[57.0215]GPAQAC[57.0215]MGGR	486	505	3	NA	NA	L	ADAMTS5_V2_EQ	1	tims_23dec2209_Slot1-37_1_6903	NA	NA	NA	NA	NA	NA	NA	NA	NA	NA	NA	NA	NA	NA	NA	NA	NA	NA	NA	NA	NA	NA	NA	NA	NA	NA
sp|O75173|ATS4_HUMAN	HSPWADGTPC[57.0215]GPAQAC[57.0215]MGGR	486	505	3	NA	NA	L	ADAMTS9_V2_WT	1	tims_23dec2210_Slot1-38_1_6904	NA	NA	NA	NA	NA	NA	NA	NA	NA	NA	NA	NA	NA	NA	NA	NA	NA	NA	NA	NA	NA	NA	NA	NA	NA	NA
sp|O75173|ATS4_HUMAN	HSPWADGTPC[57.0215]GPAQAC[57.0215]MGGR	486	505	3	NA	NA	L	ADAMTS9_V2_EQ	1	tims_23dec2211_Slot1-39_1_6905	NA	NA	NA	NA	NA	NA	NA	NA	NA	NA	NA	NA	NA	NA	NA	NA	NA	NA	NA	NA	NA	NA	NA	NA	NA	NA
sp|O75173|ATS4_HUMAN	HSPWADGTPC[57.0215]GPAQAC[57.0215]MGGR	486	505	3	NA	NA	L	ADAMTS4_V2_WT	1	tims_24oct0902_Slot1-19_1_9357	1.14101e+06	HSPWADGTPC(1)GPAQAC(1)MGGR	NA	NA	NA	NA	NA	NA	NA	NA	NA	NA	NA	NA	NA	NA	NA	NA	NA	NA	NA	NA	NA	NA	NA	NA
sp|O75173|ATS4_HUMAN	HSPWADGTPC[57.0215]GPAQAC[57.0215]MGGR	486	505	3	NA	NA	L	ADAMTS4_V2_EQ	1	tims_24oct0903_Slot1-20_1_9358	487653	HSPWADGTPC(1)GPAQAC(1)MGGR	NA	NA	NA	NA	NA	NA	NA	NA	NA	NA	NA	NA	NA	NA	NA	NA	NA	NA	NA	NA	NA	NA	NA	NA
sp|O75173|ATS4_HUMAN	HSPWADGTPC[57.0215]GPAQAC[57.0215]M[15.9949]GGR	486	505	3	NA	NA	L	ADAMTS9_BGN_WT	1	tims_23dec2202_Slot1-30_1_6896	NA	NA	NA	NA	NA	NA	NA	NA	NA	NA	NA	NA	NA	NA	NA	NA	NA	NA	NA	NA	NA	NA	NA	NA	NA	NA
sp|O75173|ATS4_HUMAN	HSPWADGTPC[57.0215]GPAQAC[57.0215]M[15.9949]GGR	486	505	3	NA	NA	L	ADAMTS9_BGN_EQ	1	tims_23dec2203_Slot1-31_1_6897	NA	NA	NA	NA	NA	NA	NA	NA	NA	NA	NA	NA	NA	NA	NA	NA	NA	NA	NA	NA	NA	NA	NA	NA	NA	NA
sp|O75173|ATS4_HUMAN	HSPWADGTPC[57.0215]GPAQAC[57.0215]M[15.9949]GGR	486	505	3	NA	NA	L	ADAMTS1_V2_WT	1	tims_23dec2204_Slot1-32_1_6898	NA	NA	NA	NA	NA	NA	NA	NA	NA	NA	NA	NA	NA	NA	NA	NA	NA	NA	NA	NA	NA	NA	NA	NA	NA	NA
sp|O75173|ATS4_HUMAN	HSPWADGTPC[57.0215]GPAQAC[57.0215]M[15.9949]GGR	486	505	3	NA	NA	L	ADAMTS1_V2_EQ	1	tims_23dec2205_Slot1-33_1_6899	NA	NA	NA	NA	NA	NA	NA	NA	NA	NA	NA	NA	NA	NA	NA	NA	NA	NA	NA	NA	NA	NA	NA	NA	NA	NA
sp|O75173|ATS4_HUMAN	HSPWADGTPC[57.0215]GPAQAC[57.0215]M[15.9949]GGR	486	505	3	NA	NA	L	ADAMTS9_V1_WT	1	tims_23dec2206_Slot1-34_1_6900	NA	NA	NA	NA	NA	NA	NA	NA	NA	NA	NA	NA	NA	NA	NA	NA	NA	NA	NA	NA	NA	NA	NA	NA	NA	NA
sp|O75173|ATS4_HUMAN	HSPWADGTPC[57.0215]GPAQAC[57.0215]M[15.9949]GGR	486	505	3	NA	NA	L	ADAMTS9_V1_EQ	1	tims_23dec2207_Slot1-35_1_6901	NA	NA	NA	NA	NA	NA	NA	NA	NA	NA	NA	NA	NA	NA	NA	NA	NA	NA	NA	NA	NA	NA	NA	NA	NA	NA
sp|O75173|ATS4_HUMAN	HSPWADGTPC[57.0215]GPAQAC[57.0215]M[15.9949]GGR	486	505	3	NA	NA	L	ADAMTS5_V2_WT	1	tims_23dec2208_Slot1-36_1_6902	NA	NA	NA	NA	NA	NA	NA	NA	NA	NA	NA	NA	NA	NA	NA	NA	NA	NA	NA	NA	NA	NA	NA	NA	NA	NA
sp|O75173|ATS4_HUMAN	HSPWADGTPC[57.0215]GPAQAC[57.0215]M[15.9949]GGR	486	505	3	NA	NA	L	ADAMTS5_V2_EQ	1	tims_23dec2209_Slot1-37_1_6903	NA	NA	NA	NA	NA	NA	NA	NA	NA	NA	NA	NA	NA	NA	NA	NA	NA	NA	NA	NA	NA	NA	NA	NA	NA	NA
sp|O75173|ATS4_HUMAN	HSPWADGTPC[57.0215]GPAQAC[57.0215]M[15.9949]GGR	486	505	3	NA	NA	L	ADAMTS9_V2_WT	1	tims_23dec2210_Slot1-38_1_6904	NA	NA	NA	NA	NA	NA	NA	NA	NA	NA	NA	NA	NA	NA	NA	NA	NA	NA	NA	NA	NA	NA	NA	NA	NA	NA
sp|O75173|ATS4_HUMAN	HSPWADGTPC[57.0215]GPAQAC[57.0215]M[15.9949]GGR	486	505	3	NA	NA	L	ADAMTS9_V2_EQ	1	tims_23dec2211_Slot1-39_1_6905	NA	NA	NA	NA	NA	NA	NA	NA	NA	NA	NA	NA	NA	NA	NA	NA	NA	NA	NA	NA	NA	NA	NA	NA	NA	NA
sp|O75173|ATS4_HUMAN	HSPWADGTPC[57.0215]GPAQAC[57.0215]M[15.9949]GGR	486	505	3	NA	NA	L	ADAMTS4_V2_WT	1	tims_24oct0902_Slot1-19_1_9357	249121	HSPWADGTPC(1)GPAQAC(1)MGGR	NA	NA	NA	HSPWADGTPCGPAQACM(1)GGR	NA	NA	NA	NA	NA	NA	NA	NA	NA	NA	NA	NA	NA	NA	NA	NA	NA	NA	NA	NA
sp|O75173|ATS4_HUMAN	HSPWADGTPC[57.0215]GPAQAC[57.0215]M[15.9949]GGR	486	505	3	NA	NA	L	ADAMTS4_V2_EQ	1	tims_24oct0903_Slot1-20_1_9358	NA	NA	NA	NA	NA	NA	NA	NA	NA	NA	NA	NA	NA	NA	NA	NA	NA	NA	NA	NA	NA	NA	NA	NA	NA	NA
sp|O75173|ATS4_HUMAN	L[42.0106]TC[57.0215]QAQALGYYYVLEP[15.9949]RVVDGTPC[57.0215]SP[15.9949]DSSSVC[57.0215]VQGR	621	656	5	NA	NA	L	ADAMTS9_BGN_WT	1	tims_23dec2202_Slot1-30_1_6896	NA	NA	NA	NA	NA	NA	NA	NA	NA	NA	NA	NA	NA	NA	NA	NA	NA	NA	NA	NA	NA	NA	NA	NA	NA	NA
sp|O75173|ATS4_HUMAN	L[42.0106]TC[57.0215]QAQALGYYYVLEP[15.9949]RVVDGTPC[57.0215]SP[15.9949]DSSSVC[57.0215]VQGR	621	656	5	NA	NA	L	ADAMTS9_BGN_EQ	1	tims_23dec2203_Slot1-31_1_6897	NA	NA	NA	NA	NA	NA	NA	NA	NA	NA	NA	NA	NA	NA	NA	NA	NA	NA	NA	NA	NA	NA	NA	NA	NA	NA
sp|O75173|ATS4_HUMAN	L[42.0106]TC[57.0215]QAQALGYYYVLEP[15.9949]RVVDGTPC[57.0215]SP[15.9949]DSSSVC[57.0215]VQGR	621	656	5	NA	NA	L	ADAMTS1_V2_WT	1	tims_23dec2204_Slot1-32_1_6898	NA	NA	NA	NA	NA	NA	NA	NA	NA	NA	NA	NA	NA	NA	NA	NA	NA	NA	NA	NA	NA	NA	NA	NA	NA	NA
sp|O75173|ATS4_HUMAN	L[42.0106]TC[57.0215]QAQALGYYYVLEP[15.9949]RVVDGTPC[57.0215]SP[15.9949]DSSSVC[57.0215]VQGR	621	656	5	NA	NA	L	ADAMTS1_V2_EQ	1	tims_23dec2205_Slot1-33_1_6899	NA	NA	NA	NA	NA	NA	NA	NA	NA	NA	NA	NA	NA	NA	NA	NA	NA	NA	NA	NA	NA	NA	NA	NA	NA	NA
sp|O75173|ATS4_HUMAN	L[42.0106]TC[57.0215]QAQALGYYYVLEP[15.9949]RVVDGTPC[57.0215]SP[15.9949]DSSSVC[57.0215]VQGR	621	656	5	NA	NA	L	ADAMTS9_V1_WT	1	tims_23dec2206_Slot1-34_1_6900	NA	NA	NA	NA	NA	NA	NA	NA	NA	NA	NA	NA	NA	NA	NA	NA	NA	NA	NA	NA	NA	NA	NA	NA	NA	NA
sp|O75173|ATS4_HUMAN	L[42.0106]TC[57.0215]QAQALGYYYVLEP[15.9949]RVVDGTPC[57.0215]SP[15.9949]DSSSVC[57.0215]VQGR	621	656	5	NA	NA	L	ADAMTS9_V1_EQ	1	tims_23dec2207_Slot1-35_1_6901	2333.54	LTC(1)QAQALGYYYVLEPRVVDGTPC(1)SPDSSSVC(1)VQGR	LTCQAQALGYYYVLEP(1)RVVDGTPCSP(1)DSSSVCVQGR	NA	NA	NA	NA	NA	NA	NA	NA	NA	NA	L(1)TCQAQALGYYYVLEPRVVDGTPCSPDSSSVCVQGR	NA	NA	NA	NA	NA	NA	NA	NA	NA	NA	NA	NA
sp|O75173|ATS4_HUMAN	L[42.0106]TC[57.0215]QAQALGYYYVLEP[15.9949]RVVDGTPC[57.0215]SP[15.9949]DSSSVC[57.0215]VQGR	621	656	5	NA	NA	L	ADAMTS5_V2_WT	1	tims_23dec2208_Slot1-36_1_6902	NA	NA	NA	NA	NA	NA	NA	NA	NA	NA	NA	NA	NA	NA	NA	NA	NA	NA	NA	NA	NA	NA	NA	NA	NA	NA
sp|O75173|ATS4_HUMAN	L[42.0106]TC[57.0215]QAQALGYYYVLEP[15.9949]RVVDGTPC[57.0215]SP[15.9949]DSSSVC[57.0215]VQGR	621	656	5	NA	NA	L	ADAMTS5_V2_EQ	1	tims_23dec2209_Slot1-37_1_6903	NA	NA	NA	NA	NA	NA	NA	NA	NA	NA	NA	NA	NA	NA	NA	NA	NA	NA	NA	NA	NA	NA	NA	NA	NA	NA
sp|O75173|ATS4_HUMAN	L[42.0106]TC[57.0215]QAQALGYYYVLEP[15.9949]RVVDGTPC[57.0215]SP[15.9949]DSSSVC[57.0215]VQGR	621	656	5	NA	NA	L	ADAMTS9_V2_WT	1	tims_23dec2210_Slot1-38_1_6904	NA	NA	NA	NA	NA	NA	NA	NA	NA	NA	NA	NA	NA	NA	NA	NA	NA	NA	NA	NA	NA	NA	NA	NA	NA	NA
sp|O75173|ATS4_HUMAN	L[42.0106]TC[57.0215]QAQALGYYYVLEP[15.9949]RVVDGTPC[57.0215]SP[15.9949]DSSSVC[57.0215]VQGR	621	656	5	NA	NA	L	ADAMTS9_V2_EQ	1	tims_23dec2211_Slot1-39_1_6905	NA	NA	NA	NA	NA	NA	NA	NA	NA	NA	NA	NA	NA	NA	NA	NA	NA	NA	NA	NA	NA	NA	NA	NA	NA	NA
sp|O75173|ATS4_HUMAN	L[42.0106]TC[57.0215]QAQALGYYYVLEP[15.9949]RVVDGTPC[57.0215]SP[15.9949]DSSSVC[57.0215]VQGR	621	656	5	NA	NA	L	ADAMTS4_V2_WT	1	tims_24oct0902_Slot1-19_1_9357	NA	NA	NA	NA	NA	NA	NA	NA	NA	NA	NA	NA	NA	NA	NA	NA	NA	NA	NA	NA	NA	NA	NA	NA	NA	NA
sp|O75173|ATS4_HUMAN	L[42.0106]TC[57.0215]QAQALGYYYVLEP[15.9949]RVVDGTPC[57.0215]SP[15.9949]DSSSVC[57.0215]VQGR	621	656	5	NA	NA	L	ADAMTS4_V2_EQ	1	tims_24oct0903_Slot1-20_1_9358	NA	NA	NA	NA	NA	NA	NA	NA	NA	NA	NA	NA	NA	NA	NA	NA	NA	NA	NA	NA	NA	NA	NA	NA	NA	NA
sp|O75173|ATS4_HUMAN	HVMAPVMAHVDPEEPWSPC[57.0215]SAR	389	410	3	NA	NA	L	ADAMTS9_BGN_WT	1	tims_23dec2202_Slot1-30_1_6896	NA	NA	NA	NA	NA	NA	NA	NA	NA	NA	NA	NA	NA	NA	NA	NA	NA	NA	NA	NA	NA	NA	NA	NA	NA	NA
sp|O75173|ATS4_HUMAN	HVMAPVMAHVDPEEPWSPC[57.0215]SAR	389	410	3	NA	NA	L	ADAMTS9_BGN_EQ	1	tims_23dec2203_Slot1-31_1_6897	NA	NA	NA	NA	NA	NA	NA	NA	NA	NA	NA	NA	NA	NA	NA	NA	NA	NA	NA	NA	NA	NA	NA	NA	NA	NA
sp|O75173|ATS4_HUMAN	HVMAPVMAHVDPEEPWSPC[57.0215]SAR	389	410	3	NA	NA	L	ADAMTS1_V2_WT	1	tims_23dec2204_Slot1-32_1_6898	NA	NA	NA	NA	NA	NA	NA	NA	NA	NA	NA	NA	NA	NA	NA	NA	NA	NA	NA	NA	NA	NA	NA	NA	NA	NA
sp|O75173|ATS4_HUMAN	HVMAPVMAHVDPEEPWSPC[57.0215]SAR	389	410	3	NA	NA	L	ADAMTS1_V2_EQ	1	tims_23dec2205_Slot1-33_1_6899	NA	NA	NA	NA	NA	NA	NA	NA	NA	NA	NA	NA	NA	NA	NA	NA	NA	NA	NA	NA	NA	NA	NA	NA	NA	NA
sp|O75173|ATS4_HUMAN	HVMAPVMAHVDPEEPWSPC[57.0215]SAR	389	410	3	NA	NA	L	ADAMTS9_V1_WT	1	tims_23dec2206_Slot1-34_1_6900	NA	NA	NA	NA	NA	NA	NA	NA	NA	NA	NA	NA	NA	NA	NA	NA	NA	NA	NA	NA	NA	NA	NA	NA	NA	NA
sp|O75173|ATS4_HUMAN	HVMAPVMAHVDPEEPWSPC[57.0215]SAR	389	410	3	NA	NA	L	ADAMTS9_V1_EQ	1	tims_23dec2207_Slot1-35_1_6901	NA	NA	NA	NA	NA	NA	NA	NA	NA	NA	NA	NA	NA	NA	NA	NA	NA	NA	NA	NA	NA	NA	NA	NA	NA	NA
sp|O75173|ATS4_HUMAN	HVMAPVMAHVDPEEPWSPC[57.0215]SAR	389	410	3	NA	NA	L	ADAMTS5_V2_WT	1	tims_23dec2208_Slot1-36_1_6902	NA	NA	NA	NA	NA	NA	NA	NA	NA	NA	NA	NA	NA	NA	NA	NA	NA	NA	NA	NA	NA	NA	NA	NA	NA	NA
sp|O75173|ATS4_HUMAN	HVMAPVMAHVDPEEPWSPC[57.0215]SAR	389	410	3	NA	NA	L	ADAMTS5_V2_EQ	1	tims_23dec2209_Slot1-37_1_6903	NA	NA	NA	NA	NA	NA	NA	NA	NA	NA	NA	NA	NA	NA	NA	NA	NA	NA	NA	NA	NA	NA	NA	NA	NA	NA
sp|O75173|ATS4_HUMAN	HVMAPVMAHVDPEEPWSPC[57.0215]SAR	389	410	3	NA	NA	L	ADAMTS9_V2_WT	1	tims_23dec2210_Slot1-38_1_6904	NA	NA	NA	NA	NA	NA	NA	NA	NA	NA	NA	NA	NA	NA	NA	NA	NA	NA	NA	NA	NA	NA	NA	NA	NA	NA
sp|O75173|ATS4_HUMAN	HVMAPVMAHVDPEEPWSPC[57.0215]SAR	389	410	3	NA	NA	L	ADAMTS9_V2_EQ	1	tims_23dec2211_Slot1-39_1_6905	NA	NA	NA	NA	NA	NA	NA	NA	NA	NA	NA	NA	NA	NA	NA	NA	NA	NA	NA	NA	NA	NA	NA	NA	NA	NA
sp|O75173|ATS4_HUMAN	HVMAPVMAHVDPEEPWSPC[57.0215]SAR	389	410	3	NA	NA	L	ADAMTS4_V2_WT	1	tims_24oct0902_Slot1-19_1_9357	1.43011e+06	HVMAPVMAHVDPEEPWSPC(1)SAR	NA	NA	NA	NA	NA	NA	NA	NA	NA	NA	NA	NA	NA	NA	NA	NA	NA	NA	NA	NA	NA	NA	NA	NA
sp|O75173|ATS4_HUMAN	HVMAPVMAHVDPEEPWSPC[57.0215]SAR	389	410	3	NA	NA	L	ADAMTS4_V2_EQ	1	tims_24oct0903_Slot1-20_1_9358	1.13821e+06	HVMAPVMAHVDPEEPWSPC(1)SAR	NA	NA	NA	NA	NA	NA	NA	NA	NA	NA	NA	NA	NA	NA	NA	NA	NA	NA	NA	NA	NA	NA	NA	NA
sp|O75173|ATS4_HUMAN	HVMAPVMAHVDPEEPWSPC[57.0215]SAR	389	410	4	NA	NA	L	ADAMTS9_BGN_WT	1	tims_23dec2202_Slot1-30_1_6896	NA	NA	NA	NA	NA	NA	NA	NA	NA	NA	NA	NA	NA	NA	NA	NA	NA	NA	NA	NA	NA	NA	NA	NA	NA	NA
sp|O75173|ATS4_HUMAN	HVMAPVMAHVDPEEPWSPC[57.0215]SAR	389	410	4	NA	NA	L	ADAMTS9_BGN_EQ	1	tims_23dec2203_Slot1-31_1_6897	NA	NA	NA	NA	NA	NA	NA	NA	NA	NA	NA	NA	NA	NA	NA	NA	NA	NA	NA	NA	NA	NA	NA	NA	NA	NA
sp|O75173|ATS4_HUMAN	HVMAPVMAHVDPEEPWSPC[57.0215]SAR	389	410	4	NA	NA	L	ADAMTS1_V2_WT	1	tims_23dec2204_Slot1-32_1_6898	NA	NA	NA	NA	NA	NA	NA	NA	NA	NA	NA	NA	NA	NA	NA	NA	NA	NA	NA	NA	NA	NA	NA	NA	NA	NA
sp|O75173|ATS4_HUMAN	HVMAPVMAHVDPEEPWSPC[57.0215]SAR	389	410	4	NA	NA	L	ADAMTS1_V2_EQ	1	tims_23dec2205_Slot1-33_1_6899	NA	NA	NA	NA	NA	NA	NA	NA	NA	NA	NA	NA	NA	NA	NA	NA	NA	NA	NA	NA	NA	NA	NA	NA	NA	NA
sp|O75173|ATS4_HUMAN	HVMAPVMAHVDPEEPWSPC[57.0215]SAR	389	410	4	NA	NA	L	ADAMTS9_V1_WT	1	tims_23dec2206_Slot1-34_1_6900	NA	NA	NA	NA	NA	NA	NA	NA	NA	NA	NA	NA	NA	NA	NA	NA	NA	NA	NA	NA	NA	NA	NA	NA	NA	NA
sp|O75173|ATS4_HUMAN	HVMAPVMAHVDPEEPWSPC[57.0215]SAR	389	410	4	NA	NA	L	ADAMTS9_V1_EQ	1	tims_23dec2207_Slot1-35_1_6901	NA	NA	NA	NA	NA	NA	NA	NA	NA	NA	NA	NA	NA	NA	NA	NA	NA	NA	NA	NA	NA	NA	NA	NA	NA	NA
sp|O75173|ATS4_HUMAN	HVMAPVMAHVDPEEPWSPC[57.0215]SAR	389	410	4	NA	NA	L	ADAMTS5_V2_WT	1	tims_23dec2208_Slot1-36_1_6902	NA	NA	NA	NA	NA	NA	NA	NA	NA	NA	NA	NA	NA	NA	NA	NA	NA	NA	NA	NA	NA	NA	NA	NA	NA	NA
sp|O75173|ATS4_HUMAN	HVMAPVMAHVDPEEPWSPC[57.0215]SAR	389	410	4	NA	NA	L	ADAMTS5_V2_EQ	1	tims_23dec2209_Slot1-37_1_6903	NA	NA	NA	NA	NA	NA	NA	NA	NA	NA	NA	NA	NA	NA	NA	NA	NA	NA	NA	NA	NA	NA	NA	NA	NA	NA
sp|O75173|ATS4_HUMAN	HVMAPVMAHVDPEEPWSPC[57.0215]SAR	389	410	4	NA	NA	L	ADAMTS9_V2_WT	1	tims_23dec2210_Slot1-38_1_6904	NA	NA	NA	NA	NA	NA	NA	NA	NA	NA	NA	NA	NA	NA	NA	NA	NA	NA	NA	NA	NA	NA	NA	NA	NA	NA
sp|O75173|ATS4_HUMAN	HVMAPVMAHVDPEEPWSPC[57.0215]SAR	389	410	4	NA	NA	L	ADAMTS9_V2_EQ	1	tims_23dec2211_Slot1-39_1_6905	NA	NA	NA	NA	NA	NA	NA	NA	NA	NA	NA	NA	NA	NA	NA	NA	NA	NA	NA	NA	NA	NA	NA	NA	NA	NA
sp|O75173|ATS4_HUMAN	HVMAPVMAHVDPEEPWSPC[57.0215]SAR	389	410	4	NA	NA	L	ADAMTS4_V2_WT	1	tims_24oct0902_Slot1-19_1_9357	1.22925e+06	HVMAPVMAHVDPEEPWSPC(1)SAR	NA	NA	NA	NA	NA	NA	NA	NA	NA	NA	NA	NA	NA	NA	NA	NA	NA	NA	NA	NA	NA	NA	NA	NA
sp|O75173|ATS4_HUMAN	HVMAPVMAHVDPEEPWSPC[57.0215]SAR	389	410	4	NA	NA	L	ADAMTS4_V2_EQ	1	tims_24oct0903_Slot1-20_1_9358	163420	HVMAPVMAHVDPEEPWSPC(1)SAR	NA	NA	NA	NA	NA	NA	NA	NA	NA	NA	NA	NA	NA	NA	NA	NA	NA	NA	NA	NA	NA	NA	NA	NA
sp|O75173|ATS4_HUMAN	HVMAPVM[15.9949]AHVDPEEPWSPC[57.0215]SAR	389	410	4	NA	NA	L	ADAMTS9_BGN_WT	1	tims_23dec2202_Slot1-30_1_6896	NA	NA	NA	NA	NA	NA	NA	NA	NA	NA	NA	NA	NA	NA	NA	NA	NA	NA	NA	NA	NA	NA	NA	NA	NA	NA
sp|O75173|ATS4_HUMAN	HVMAPVM[15.9949]AHVDPEEPWSPC[57.0215]SAR	389	410	4	NA	NA	L	ADAMTS9_BGN_EQ	1	tims_23dec2203_Slot1-31_1_6897	NA	NA	NA	NA	NA	NA	NA	NA	NA	NA	NA	NA	NA	NA	NA	NA	NA	NA	NA	NA	NA	NA	NA	NA	NA	NA
sp|O75173|ATS4_HUMAN	HVMAPVM[15.9949]AHVDPEEPWSPC[57.0215]SAR	389	410	4	NA	NA	L	ADAMTS1_V2_WT	1	tims_23dec2204_Slot1-32_1_6898	NA	NA	NA	NA	NA	NA	NA	NA	NA	NA	NA	NA	NA	NA	NA	NA	NA	NA	NA	NA	NA	NA	NA	NA	NA	NA
sp|O75173|ATS4_HUMAN	HVMAPVM[15.9949]AHVDPEEPWSPC[57.0215]SAR	389	410	4	NA	NA	L	ADAMTS1_V2_EQ	1	tims_23dec2205_Slot1-33_1_6899	NA	NA	NA	NA	NA	NA	NA	NA	NA	NA	NA	NA	NA	NA	NA	NA	NA	NA	NA	NA	NA	NA	NA	NA	NA	NA
sp|O75173|ATS4_HUMAN	HVMAPVM[15.9949]AHVDPEEPWSPC[57.0215]SAR	389	410	4	NA	NA	L	ADAMTS9_V1_WT	1	tims_23dec2206_Slot1-34_1_6900	NA	NA	NA	NA	NA	NA	NA	NA	NA	NA	NA	NA	NA	NA	NA	NA	NA	NA	NA	NA	NA	NA	NA	NA	NA	NA
sp|O75173|ATS4_HUMAN	HVMAPVM[15.9949]AHVDPEEPWSPC[57.0215]SAR	389	410	4	NA	NA	L	ADAMTS9_V1_EQ	1	tims_23dec2207_Slot1-35_1_6901	NA	NA	NA	NA	NA	NA	NA	NA	NA	NA	NA	NA	NA	NA	NA	NA	NA	NA	NA	NA	NA	NA	NA	NA	NA	NA
sp|O75173|ATS4_HUMAN	HVMAPVM[15.9949]AHVDPEEPWSPC[57.0215]SAR	389	410	4	NA	NA	L	ADAMTS5_V2_WT	1	tims_23dec2208_Slot1-36_1_6902	NA	NA	NA	NA	NA	NA	NA	NA	NA	NA	NA	NA	NA	NA	NA	NA	NA	NA	NA	NA	NA	NA	NA	NA	NA	NA
sp|O75173|ATS4_HUMAN	HVMAPVM[15.9949]AHVDPEEPWSPC[57.0215]SAR	389	410	4	NA	NA	L	ADAMTS5_V2_EQ	1	tims_23dec2209_Slot1-37_1_6903	NA	NA	NA	NA	NA	NA	NA	NA	NA	NA	NA	NA	NA	NA	NA	NA	NA	NA	NA	NA	NA	NA	NA	NA	NA	NA
sp|O75173|ATS4_HUMAN	HVMAPVM[15.9949]AHVDPEEPWSPC[57.0215]SAR	389	410	4	NA	NA	L	ADAMTS9_V2_WT	1	tims_23dec2210_Slot1-38_1_6904	NA	NA	NA	NA	NA	NA	NA	NA	NA	NA	NA	NA	NA	NA	NA	NA	NA	NA	NA	NA	NA	NA	NA	NA	NA	NA
sp|O75173|ATS4_HUMAN	HVMAPVM[15.9949]AHVDPEEPWSPC[57.0215]SAR	389	410	4	NA	NA	L	ADAMTS9_V2_EQ	1	tims_23dec2211_Slot1-39_1_6905	NA	NA	NA	NA	NA	NA	NA	NA	NA	NA	NA	NA	NA	NA	NA	NA	NA	NA	NA	NA	NA	NA	NA	NA	NA	NA
sp|O75173|ATS4_HUMAN	HVMAPVM[15.9949]AHVDPEEPWSPC[57.0215]SAR	389	410	4	NA	NA	L	ADAMTS4_V2_WT	1	tims_24oct0902_Slot1-19_1_9357	308737	HVMAPVMAHVDPEEPWSPC(1)SAR	NA	NA	NA	HVMAPVM(1)AHVDPEEPWSPCSAR	NA	NA	NA	NA	NA	NA	NA	NA	NA	NA	NA	NA	NA	NA	NA	NA	NA	NA	NA	NA
sp|O75173|ATS4_HUMAN	HVMAPVM[15.9949]AHVDPEEPWSPC[57.0215]SAR	389	410	4	NA	NA	L	ADAMTS4_V2_EQ	1	tims_24oct0903_Slot1-20_1_9358	NA	NA	NA	NA	NA	NA	NA	NA	NA	NA	NA	NA	NA	NA	NA	NA	NA	NA	NA	NA	NA	NA	NA	NA	NA	NA
sp|O75173|ATS4_HUMAN	HVMAP[15.9949]VMAHVDPEEPWSPC[57.0215]SAR	389	410	3	NA	NA	L	ADAMTS9_BGN_WT	1	tims_23dec2202_Slot1-30_1_6896	NA	NA	NA	NA	NA	NA	NA	NA	NA	NA	NA	NA	NA	NA	NA	NA	NA	NA	NA	NA	NA	NA	NA	NA	NA	NA
sp|O75173|ATS4_HUMAN	HVMAP[15.9949]VMAHVDPEEPWSPC[57.0215]SAR	389	410	3	NA	NA	L	ADAMTS9_BGN_EQ	1	tims_23dec2203_Slot1-31_1_6897	NA	NA	NA	NA	NA	NA	NA	NA	NA	NA	NA	NA	NA	NA	NA	NA	NA	NA	NA	NA	NA	NA	NA	NA	NA	NA
sp|O75173|ATS4_HUMAN	HVMAP[15.9949]VMAHVDPEEPWSPC[57.0215]SAR	389	410	3	NA	NA	L	ADAMTS1_V2_WT	1	tims_23dec2204_Slot1-32_1_6898	NA	NA	NA	NA	NA	NA	NA	NA	NA	NA	NA	NA	NA	NA	NA	NA	NA	NA	NA	NA	NA	NA	NA	NA	NA	NA
sp|O75173|ATS4_HUMAN	HVMAP[15.9949]VMAHVDPEEPWSPC[57.0215]SAR	389	410	3	NA	NA	L	ADAMTS1_V2_EQ	1	tims_23dec2205_Slot1-33_1_6899	NA	NA	NA	NA	NA	NA	NA	NA	NA	NA	NA	NA	NA	NA	NA	NA	NA	NA	NA	NA	NA	NA	NA	NA	NA	NA
sp|O75173|ATS4_HUMAN	HVMAP[15.9949]VMAHVDPEEPWSPC[57.0215]SAR	389	410	3	NA	NA	L	ADAMTS9_V1_WT	1	tims_23dec2206_Slot1-34_1_6900	NA	NA	NA	NA	NA	NA	NA	NA	NA	NA	NA	NA	NA	NA	NA	NA	NA	NA	NA	NA	NA	NA	NA	NA	NA	NA
sp|O75173|ATS4_HUMAN	HVMAP[15.9949]VMAHVDPEEPWSPC[57.0215]SAR	389	410	3	NA	NA	L	ADAMTS9_V1_EQ	1	tims_23dec2207_Slot1-35_1_6901	NA	NA	NA	NA	NA	NA	NA	NA	NA	NA	NA	NA	NA	NA	NA	NA	NA	NA	NA	NA	NA	NA	NA	NA	NA	NA
sp|O75173|ATS4_HUMAN	HVMAP[15.9949]VMAHVDPEEPWSPC[57.0215]SAR	389	410	3	NA	NA	L	ADAMTS5_V2_WT	1	tims_23dec2208_Slot1-36_1_6902	NA	NA	NA	NA	NA	NA	NA	NA	NA	NA	NA	NA	NA	NA	NA	NA	NA	NA	NA	NA	NA	NA	NA	NA	NA	NA
sp|O75173|ATS4_HUMAN	HVMAP[15.9949]VMAHVDPEEPWSPC[57.0215]SAR	389	410	3	NA	NA	L	ADAMTS5_V2_EQ	1	tims_23dec2209_Slot1-37_1_6903	NA	NA	NA	NA	NA	NA	NA	NA	NA	NA	NA	NA	NA	NA	NA	NA	NA	NA	NA	NA	NA	NA	NA	NA	NA	NA
sp|O75173|ATS4_HUMAN	HVMAP[15.9949]VMAHVDPEEPWSPC[57.0215]SAR	389	410	3	NA	NA	L	ADAMTS9_V2_WT	1	tims_23dec2210_Slot1-38_1_6904	NA	NA	NA	NA	NA	NA	NA	NA	NA	NA	NA	NA	NA	NA	NA	NA	NA	NA	NA	NA	NA	NA	NA	NA	NA	NA
sp|O75173|ATS4_HUMAN	HVMAP[15.9949]VMAHVDPEEPWSPC[57.0215]SAR	389	410	3	NA	NA	L	ADAMTS9_V2_EQ	1	tims_23dec2211_Slot1-39_1_6905	NA	NA	NA	NA	NA	NA	NA	NA	NA	NA	NA	NA	NA	NA	NA	NA	NA	NA	NA	NA	NA	NA	NA	NA	NA	NA
sp|O75173|ATS4_HUMAN	HVMAP[15.9949]VMAHVDPEEPWSPC[57.0215]SAR	389	410	3	NA	NA	L	ADAMTS4_V2_WT	1	tims_24oct0902_Slot1-19_1_9357	694119	HVMAPVMAHVDPEEPWSPC(1)SAR	HVMAP(1)VMAHVDPEEPWSPCSAR	NA	NA	NA	NA	NA	NA	NA	NA	NA	NA	NA	NA	NA	NA	NA	NA	NA	NA	NA	NA	NA	NA	NA
sp|O75173|ATS4_HUMAN	HVMAP[15.9949]VMAHVDPEEPWSPC[57.0215]SAR	389	410	3	NA	NA	L	ADAMTS4_V2_EQ	1	tims_24oct0903_Slot1-20_1_9358	NA	NA	NA	NA	NA	NA	NA	NA	NA	NA	NA	NA	NA	NA	NA	NA	NA	NA	NA	NA	NA	NA	NA	NA	NA	NA
sp|O75173|ATS4_HUMAN	HVMAP[15.9949]VMAHVDPEEPWSPC[57.0215]SAR	389	410	4	NA	NA	L	ADAMTS9_BGN_WT	1	tims_23dec2202_Slot1-30_1_6896	NA	NA	NA	NA	NA	NA	NA	NA	NA	NA	NA	NA	NA	NA	NA	NA	NA	NA	NA	NA	NA	NA	NA	NA	NA	NA
sp|O75173|ATS4_HUMAN	HVMAP[15.9949]VMAHVDPEEPWSPC[57.0215]SAR	389	410	4	NA	NA	L	ADAMTS9_BGN_EQ	1	tims_23dec2203_Slot1-31_1_6897	NA	NA	NA	NA	NA	NA	NA	NA	NA	NA	NA	NA	NA	NA	NA	NA	NA	NA	NA	NA	NA	NA	NA	NA	NA	NA
sp|O75173|ATS4_HUMAN	HVMAP[15.9949]VMAHVDPEEPWSPC[57.0215]SAR	389	410	4	NA	NA	L	ADAMTS1_V2_WT	1	tims_23dec2204_Slot1-32_1_6898	NA	NA	NA	NA	NA	NA	NA	NA	NA	NA	NA	NA	NA	NA	NA	NA	NA	NA	NA	NA	NA	NA	NA	NA	NA	NA
sp|O75173|ATS4_HUMAN	HVMAP[15.9949]VMAHVDPEEPWSPC[57.0215]SAR	389	410	4	NA	NA	L	ADAMTS1_V2_EQ	1	tims_23dec2205_Slot1-33_1_6899	NA	NA	NA	NA	NA	NA	NA	NA	NA	NA	NA	NA	NA	NA	NA	NA	NA	NA	NA	NA	NA	NA	NA	NA	NA	NA
sp|O75173|ATS4_HUMAN	HVMAP[15.9949]VMAHVDPEEPWSPC[57.0215]SAR	389	410	4	NA	NA	L	ADAMTS9_V1_WT	1	tims_23dec2206_Slot1-34_1_6900	NA	NA	NA	NA	NA	NA	NA	NA	NA	NA	NA	NA	NA	NA	NA	NA	NA	NA	NA	NA	NA	NA	NA	NA	NA	NA
sp|O75173|ATS4_HUMAN	HVMAP[15.9949]VMAHVDPEEPWSPC[57.0215]SAR	389	410	4	NA	NA	L	ADAMTS9_V1_EQ	1	tims_23dec2207_Slot1-35_1_6901	NA	NA	NA	NA	NA	NA	NA	NA	NA	NA	NA	NA	NA	NA	NA	NA	NA	NA	NA	NA	NA	NA	NA	NA	NA	NA
sp|O75173|ATS4_HUMAN	HVMAP[15.9949]VMAHVDPEEPWSPC[57.0215]SAR	389	410	4	NA	NA	L	ADAMTS5_V2_WT	1	tims_23dec2208_Slot1-36_1_6902	NA	NA	NA	NA	NA	NA	NA	NA	NA	NA	NA	NA	NA	NA	NA	NA	NA	NA	NA	NA	NA	NA	NA	NA	NA	NA
sp|O75173|ATS4_HUMAN	HVMAP[15.9949]VMAHVDPEEPWSPC[57.0215]SAR	389	410	4	NA	NA	L	ADAMTS5_V2_EQ	1	tims_23dec2209_Slot1-37_1_6903	NA	NA	NA	NA	NA	NA	NA	NA	NA	NA	NA	NA	NA	NA	NA	NA	NA	NA	NA	NA	NA	NA	NA	NA	NA	NA
sp|O75173|ATS4_HUMAN	HVMAP[15.9949]VMAHVDPEEPWSPC[57.0215]SAR	389	410	4	NA	NA	L	ADAMTS9_V2_WT	1	tims_23dec2210_Slot1-38_1_6904	NA	NA	NA	NA	NA	NA	NA	NA	NA	NA	NA	NA	NA	NA	NA	NA	NA	NA	NA	NA	NA	NA	NA	NA	NA	NA
sp|O75173|ATS4_HUMAN	HVMAP[15.9949]VMAHVDPEEPWSPC[57.0215]SAR	389	410	4	NA	NA	L	ADAMTS9_V2_EQ	1	tims_23dec2211_Slot1-39_1_6905	NA	NA	NA	NA	NA	NA	NA	NA	NA	NA	NA	NA	NA	NA	NA	NA	NA	NA	NA	NA	NA	NA	NA	NA	NA	NA
sp|O75173|ATS4_HUMAN	HVMAP[15.9949]VMAHVDPEEPWSPC[57.0215]SAR	389	410	4	NA	NA	L	ADAMTS4_V2_WT	1	tims_24oct0902_Slot1-19_1_9357	317298	HVMAPVMAHVDPEEPWSPC(1)SAR	HVMAP(1)VMAHVDPEEPWSPCSAR	NA	NA	NA	NA	NA	NA	NA	NA	NA	NA	NA	NA	NA	NA	NA	NA	NA	NA	NA	NA	NA	NA	NA
sp|O75173|ATS4_HUMAN	HVMAP[15.9949]VMAHVDPEEPWSPC[57.0215]SAR	389	410	4	NA	NA	L	ADAMTS4_V2_EQ	1	tims_24oct0903_Slot1-20_1_9358	NA	NA	NA	NA	NA	NA	NA	NA	NA	NA	NA	NA	NA	NA	NA	NA	NA	NA	NA	NA	NA	NA	NA	NA	NA	NA
sp|O75173|ATS4_HUMAN	GAELHLQPLEGGTPNSA	157	173	2	NA	NA	L	ADAMTS9_BGN_WT	1	tims_23dec2202_Slot1-30_1_6896	NA	NA	NA	NA	NA	NA	NA	NA	NA	NA	NA	NA	NA	NA	NA	NA	NA	NA	NA	NA	NA	NA	NA	NA	NA	NA
sp|O75173|ATS4_HUMAN	GAELHLQPLEGGTPNSA	157	173	2	NA	NA	L	ADAMTS9_BGN_EQ	1	tims_23dec2203_Slot1-31_1_6897	NA	NA	NA	NA	NA	NA	NA	NA	NA	NA	NA	NA	NA	NA	NA	NA	NA	NA	NA	NA	NA	NA	NA	NA	NA	NA
sp|O75173|ATS4_HUMAN	GAELHLQPLEGGTPNSA	157	173	2	NA	NA	L	ADAMTS1_V2_WT	1	tims_23dec2204_Slot1-32_1_6898	3.46783e+06	NA	NA	NA	NA	NA	NA	NA	NA	NA	NA	NA	NA	NA	NA	NA	NA	NA	NA	NA	NA	NA	NA	NA	NA	NA
sp|O75173|ATS4_HUMAN	GAELHLQPLEGGTPNSA	157	173	2	NA	NA	L	ADAMTS1_V2_EQ	1	tims_23dec2205_Slot1-33_1_6899	NA	NA	NA	NA	NA	NA	NA	NA	NA	NA	NA	NA	NA	NA	NA	NA	NA	NA	NA	NA	NA	NA	NA	NA	NA	NA
sp|O75173|ATS4_HUMAN	GAELHLQPLEGGTPNSA	157	173	2	NA	NA	L	ADAMTS9_V1_WT	1	tims_23dec2206_Slot1-34_1_6900	1.2243e+06	NA	NA	NA	NA	NA	NA	NA	NA	NA	NA	NA	NA	NA	NA	NA	NA	NA	NA	NA	NA	NA	NA	NA	NA	NA
sp|O75173|ATS4_HUMAN	GAELHLQPLEGGTPNSA	157	173	2	NA	NA	L	ADAMTS9_V1_EQ	1	tims_23dec2207_Slot1-35_1_6901	902416	NA	NA	NA	NA	NA	NA	NA	NA	NA	NA	NA	NA	NA	NA	NA	NA	NA	NA	NA	NA	NA	NA	NA	NA	NA
sp|O75173|ATS4_HUMAN	GAELHLQPLEGGTPNSA	157	173	2	NA	NA	L	ADAMTS5_V2_WT	1	tims_23dec2208_Slot1-36_1_6902	3.40083e+06	NA	NA	NA	NA	NA	NA	NA	NA	NA	NA	NA	NA	NA	NA	NA	NA	NA	NA	NA	NA	NA	NA	NA	NA	NA
sp|O75173|ATS4_HUMAN	GAELHLQPLEGGTPNSA	157	173	2	NA	NA	L	ADAMTS5_V2_EQ	1	tims_23dec2209_Slot1-37_1_6903	1.88233e+06	NA	NA	NA	NA	NA	NA	NA	NA	NA	NA	NA	NA	NA	NA	NA	NA	NA	NA	NA	NA	NA	NA	NA	NA	NA
sp|O75173|ATS4_HUMAN	GAELHLQPLEGGTPNSA	157	173	2	NA	NA	L	ADAMTS9_V2_WT	1	tims_23dec2210_Slot1-38_1_6904	2703012	NA	NA	NA	NA	NA	NA	NA	NA	NA	NA	NA	NA	NA	NA	NA	NA	NA	NA	NA	NA	NA	NA	NA	NA	NA
sp|O75173|ATS4_HUMAN	GAELHLQPLEGGTPNSA	157	173	2	NA	NA	L	ADAMTS9_V2_EQ	1	tims_23dec2211_Slot1-39_1_6905	NA	NA	NA	NA	NA	NA	NA	NA	NA	NA	NA	NA	NA	NA	NA	NA	NA	NA	NA	NA	NA	NA	NA	NA	NA	NA
sp|O75173|ATS4_HUMAN	GAELHLQPLEGGTPNSA	157	173	2	NA	NA	L	ADAMTS4_V2_WT	1	tims_24oct0902_Slot1-19_1_9357	NA	NA	NA	NA	NA	NA	NA	NA	NA	NA	NA	NA	NA	NA	NA	NA	NA	NA	NA	NA	NA	NA	NA	NA	NA	NA
sp|O75173|ATS4_HUMAN	GAELHLQPLEGGTPNSA	157	173	2	NA	NA	L	ADAMTS4_V2_EQ	1	tims_24oct0903_Slot1-20_1_9358	NA	NA	NA	NA	NA	NA	NA	NA	NA	NA	NA	NA	NA	NA	NA	NA	NA	NA	NA	NA	NA	NA	NA	NA	NA	NA
sp|O75173|ATS4_HUMAN	A[42.0106]FKHPSIRNPVSL	252	264	3	NA	NA	L	ADAMTS9_BGN_WT	1	tims_23dec2202_Slot1-30_1_6896	3375.42	NA	NA	A(1)FKHPSIRNPVSL	NA	NA	NA	NA	NA	NA	NA	NA	NA	NA	NA	NA	NA	NA	NA	NA	NA	NA	NA	NA	NA	NA
sp|O75173|ATS4_HUMAN	A[42.0106]FKHPSIRNPVSL	252	264	3	NA	NA	L	ADAMTS9_BGN_EQ	1	tims_23dec2203_Slot1-31_1_6897	NA	NA	NA	NA	NA	NA	NA	NA	NA	NA	NA	NA	NA	NA	NA	NA	NA	NA	NA	NA	NA	NA	NA	NA	NA	NA
sp|O75173|ATS4_HUMAN	A[42.0106]FKHPSIRNPVSL	252	264	3	NA	NA	L	ADAMTS1_V2_WT	1	tims_23dec2204_Slot1-32_1_6898	NA	NA	NA	NA	NA	NA	NA	NA	NA	NA	NA	NA	NA	NA	NA	NA	NA	NA	NA	NA	NA	NA	NA	NA	NA	NA
sp|O75173|ATS4_HUMAN	A[42.0106]FKHPSIRNPVSL	252	264	3	NA	NA	L	ADAMTS1_V2_EQ	1	tims_23dec2205_Slot1-33_1_6899	NA	NA	NA	NA	NA	NA	NA	NA	NA	NA	NA	NA	NA	NA	NA	NA	NA	NA	NA	NA	NA	NA	NA	NA	NA	NA
sp|O75173|ATS4_HUMAN	A[42.0106]FKHPSIRNPVSL	252	264	3	NA	NA	L	ADAMTS9_V1_WT	1	tims_23dec2206_Slot1-34_1_6900	NA	NA	NA	NA	NA	NA	NA	NA	NA	NA	NA	NA	NA	NA	NA	NA	NA	NA	NA	NA	NA	NA	NA	NA	NA	NA
sp|O75173|ATS4_HUMAN	A[42.0106]FKHPSIRNPVSL	252	264	3	NA	NA	L	ADAMTS9_V1_EQ	1	tims_23dec2207_Slot1-35_1_6901	NA	NA	NA	NA	NA	NA	NA	NA	NA	NA	NA	NA	NA	NA	NA	NA	NA	NA	NA	NA	NA	NA	NA	NA	NA	NA
sp|O75173|ATS4_HUMAN	A[42.0106]FKHPSIRNPVSL	252	264	3	NA	NA	L	ADAMTS5_V2_WT	1	tims_23dec2208_Slot1-36_1_6902	NA	NA	NA	NA	NA	NA	NA	NA	NA	NA	NA	NA	NA	NA	NA	NA	NA	NA	NA	NA	NA	NA	NA	NA	NA	NA
sp|O75173|ATS4_HUMAN	A[42.0106]FKHPSIRNPVSL	252	264	3	NA	NA	L	ADAMTS5_V2_EQ	1	tims_23dec2209_Slot1-37_1_6903	NA	NA	NA	NA	NA	NA	NA	NA	NA	NA	NA	NA	NA	NA	NA	NA	NA	NA	NA	NA	NA	NA	NA	NA	NA	NA
sp|O75173|ATS4_HUMAN	A[42.0106]FKHPSIRNPVSL	252	264	3	NA	NA	L	ADAMTS9_V2_WT	1	tims_23dec2210_Slot1-38_1_6904	NA	NA	NA	NA	NA	NA	NA	NA	NA	NA	NA	NA	NA	NA	NA	NA	NA	NA	NA	NA	NA	NA	NA	NA	NA	NA
sp|O75173|ATS4_HUMAN	A[42.0106]FKHPSIRNPVSL	252	264	3	NA	NA	L	ADAMTS9_V2_EQ	1	tims_23dec2211_Slot1-39_1_6905	NA	NA	NA	NA	NA	NA	NA	NA	NA	NA	NA	NA	NA	NA	NA	NA	NA	NA	NA	NA	NA	NA	NA	NA	NA	NA
sp|O75173|ATS4_HUMAN	A[42.0106]FKHPSIRNPVSL	252	264	3	NA	NA	L	ADAMTS4_V2_WT	1	tims_24oct0902_Slot1-19_1_9357	NA	NA	NA	NA	NA	NA	NA	NA	NA	NA	NA	NA	NA	NA	NA	NA	NA	NA	NA	NA	NA	NA	NA	NA	NA	NA
sp|O75173|ATS4_HUMAN	A[42.0106]FKHPSIRNPVSL	252	264	3	NA	NA	L	ADAMTS4_V2_EQ	1	tims_24oct0903_Slot1-20_1_9358	NA	NA	NA	NA	NA	NA	NA	NA	NA	NA	NA	NA	NA	NA	NA	NA	NA	NA	NA	NA	NA	NA	NA	NA	NA	NA
sp|O75173|ATS4_HUMAN	HVM[15.9949]APVMAHVDPEEPWSPC[57.0215]SAR	389	410	3	NA	NA	L	ADAMTS9_BGN_WT	1	tims_23dec2202_Slot1-30_1_6896	NA	NA	NA	NA	NA	NA	NA	NA	NA	NA	NA	NA	NA	NA	NA	NA	NA	NA	NA	NA	NA	NA	NA	NA	NA	NA
sp|O75173|ATS4_HUMAN	HVM[15.9949]APVMAHVDPEEPWSPC[57.0215]SAR	389	410	3	NA	NA	L	ADAMTS9_BGN_EQ	1	tims_23dec2203_Slot1-31_1_6897	NA	NA	NA	NA	NA	NA	NA	NA	NA	NA	NA	NA	NA	NA	NA	NA	NA	NA	NA	NA	NA	NA	NA	NA	NA	NA
sp|O75173|ATS4_HUMAN	HVM[15.9949]APVMAHVDPEEPWSPC[57.0215]SAR	389	410	3	NA	NA	L	ADAMTS1_V2_WT	1	tims_23dec2204_Slot1-32_1_6898	NA	NA	NA	NA	NA	NA	NA	NA	NA	NA	NA	NA	NA	NA	NA	NA	NA	NA	NA	NA	NA	NA	NA	NA	NA	NA
sp|O75173|ATS4_HUMAN	HVM[15.9949]APVMAHVDPEEPWSPC[57.0215]SAR	389	410	3	NA	NA	L	ADAMTS1_V2_EQ	1	tims_23dec2205_Slot1-33_1_6899	NA	NA	NA	NA	NA	NA	NA	NA	NA	NA	NA	NA	NA	NA	NA	NA	NA	NA	NA	NA	NA	NA	NA	NA	NA	NA
sp|O75173|ATS4_HUMAN	HVM[15.9949]APVMAHVDPEEPWSPC[57.0215]SAR	389	410	3	NA	NA	L	ADAMTS9_V1_WT	1	tims_23dec2206_Slot1-34_1_6900	NA	NA	NA	NA	NA	NA	NA	NA	NA	NA	NA	NA	NA	NA	NA	NA	NA	NA	NA	NA	NA	NA	NA	NA	NA	NA
sp|O75173|ATS4_HUMAN	HVM[15.9949]APVMAHVDPEEPWSPC[57.0215]SAR	389	410	3	NA	NA	L	ADAMTS9_V1_EQ	1	tims_23dec2207_Slot1-35_1_6901	NA	NA	NA	NA	NA	NA	NA	NA	NA	NA	NA	NA	NA	NA	NA	NA	NA	NA	NA	NA	NA	NA	NA	NA	NA	NA
sp|O75173|ATS4_HUMAN	HVM[15.9949]APVMAHVDPEEPWSPC[57.0215]SAR	389	410	3	NA	NA	L	ADAMTS5_V2_WT	1	tims_23dec2208_Slot1-36_1_6902	NA	NA	NA	NA	NA	NA	NA	NA	NA	NA	NA	NA	NA	NA	NA	NA	NA	NA	NA	NA	NA	NA	NA	NA	NA	NA
sp|O75173|ATS4_HUMAN	HVM[15.9949]APVMAHVDPEEPWSPC[57.0215]SAR	389	410	3	NA	NA	L	ADAMTS5_V2_EQ	1	tims_23dec2209_Slot1-37_1_6903	NA	NA	NA	NA	NA	NA	NA	NA	NA	NA	NA	NA	NA	NA	NA	NA	NA	NA	NA	NA	NA	NA	NA	NA	NA	NA
sp|O75173|ATS4_HUMAN	HVM[15.9949]APVMAHVDPEEPWSPC[57.0215]SAR	389	410	3	NA	NA	L	ADAMTS9_V2_WT	1	tims_23dec2210_Slot1-38_1_6904	NA	NA	NA	NA	NA	NA	NA	NA	NA	NA	NA	NA	NA	NA	NA	NA	NA	NA	NA	NA	NA	NA	NA	NA	NA	NA
sp|O75173|ATS4_HUMAN	HVM[15.9949]APVMAHVDPEEPWSPC[57.0215]SAR	389	410	3	NA	NA	L	ADAMTS9_V2_EQ	1	tims_23dec2211_Slot1-39_1_6905	NA	NA	NA	NA	NA	NA	NA	NA	NA	NA	NA	NA	NA	NA	NA	NA	NA	NA	NA	NA	NA	NA	NA	NA	NA	NA
sp|O75173|ATS4_HUMAN	HVM[15.9949]APVMAHVDPEEPWSPC[57.0215]SAR	389	410	3	NA	NA	L	ADAMTS4_V2_WT	1	tims_24oct0902_Slot1-19_1_9357	673531	HVMAPVMAHVDPEEPWSPC(1)SAR	NA	NA	NA	HVM(1)APVMAHVDPEEPWSPCSAR	NA	NA	NA	NA	NA	NA	NA	NA	NA	NA	NA	NA	NA	NA	NA	NA	NA	NA	NA	NA
sp|O75173|ATS4_HUMAN	HVM[15.9949]APVMAHVDPEEPWSPC[57.0215]SAR	389	410	3	NA	NA	L	ADAMTS4_V2_EQ	1	tims_24oct0903_Slot1-20_1_9358	NA	NA	NA	NA	NA	NA	NA	NA	NA	NA	NA	NA	NA	NA	NA	NA	NA	NA	NA	NA	NA	NA	NA	NA	NA	NA
sp|O75173|ATS4_HUMAN	VVDGTPC[57.0215]SPDSSSVC[57.0215]VQ	638	654	2	NA	NA	L	ADAMTS9_BGN_WT	1	tims_23dec2202_Slot1-30_1_6896	NA	NA	NA	NA	NA	NA	NA	NA	NA	NA	NA	NA	NA	NA	NA	NA	NA	NA	NA	NA	NA	NA	NA	NA	NA	NA
sp|O75173|ATS4_HUMAN	VVDGTPC[57.0215]SPDSSSVC[57.0215]VQ	638	654	2	NA	NA	L	ADAMTS9_BGN_EQ	1	tims_23dec2203_Slot1-31_1_6897	NA	NA	NA	NA	NA	NA	NA	NA	NA	NA	NA	NA	NA	NA	NA	NA	NA	NA	NA	NA	NA	NA	NA	NA	NA	NA
sp|O75173|ATS4_HUMAN	VVDGTPC[57.0215]SPDSSSVC[57.0215]VQ	638	654	2	NA	NA	L	ADAMTS1_V2_WT	1	tims_23dec2204_Slot1-32_1_6898	NA	NA	NA	NA	NA	NA	NA	NA	NA	NA	NA	NA	NA	NA	NA	NA	NA	NA	NA	NA	NA	NA	NA	NA	NA	NA
sp|O75173|ATS4_HUMAN	VVDGTPC[57.0215]SPDSSSVC[57.0215]VQ	638	654	2	NA	NA	L	ADAMTS1_V2_EQ	1	tims_23dec2205_Slot1-33_1_6899	NA	NA	NA	NA	NA	NA	NA	NA	NA	NA	NA	NA	NA	NA	NA	NA	NA	NA	NA	NA	NA	NA	NA	NA	NA	NA
sp|O75173|ATS4_HUMAN	VVDGTPC[57.0215]SPDSSSVC[57.0215]VQ	638	654	2	NA	NA	L	ADAMTS9_V1_WT	1	tims_23dec2206_Slot1-34_1_6900	NA	NA	NA	NA	NA	NA	NA	NA	NA	NA	NA	NA	NA	NA	NA	NA	NA	NA	NA	NA	NA	NA	NA	NA	NA	NA
sp|O75173|ATS4_HUMAN	VVDGTPC[57.0215]SPDSSSVC[57.0215]VQ	638	654	2	NA	NA	L	ADAMTS9_V1_EQ	1	tims_23dec2207_Slot1-35_1_6901	NA	NA	NA	NA	NA	NA	NA	NA	NA	NA	NA	NA	NA	NA	NA	NA	NA	NA	NA	NA	NA	NA	NA	NA	NA	NA
sp|O75173|ATS4_HUMAN	VVDGTPC[57.0215]SPDSSSVC[57.0215]VQ	638	654	2	NA	NA	L	ADAMTS5_V2_WT	1	tims_23dec2208_Slot1-36_1_6902	NA	NA	NA	NA	NA	NA	NA	NA	NA	NA	NA	NA	NA	NA	NA	NA	NA	NA	NA	NA	NA	NA	NA	NA	NA	NA
sp|O75173|ATS4_HUMAN	VVDGTPC[57.0215]SPDSSSVC[57.0215]VQ	638	654	2	NA	NA	L	ADAMTS5_V2_EQ	1	tims_23dec2209_Slot1-37_1_6903	NA	NA	NA	NA	NA	NA	NA	NA	NA	NA	NA	NA	NA	NA	NA	NA	NA	NA	NA	NA	NA	NA	NA	NA	NA	NA
sp|O75173|ATS4_HUMAN	VVDGTPC[57.0215]SPDSSSVC[57.0215]VQ	638	654	2	NA	NA	L	ADAMTS9_V2_WT	1	tims_23dec2210_Slot1-38_1_6904	NA	NA	NA	NA	NA	NA	NA	NA	NA	NA	NA	NA	NA	NA	NA	NA	NA	NA	NA	NA	NA	NA	NA	NA	NA	NA
sp|O75173|ATS4_HUMAN	VVDGTPC[57.0215]SPDSSSVC[57.0215]VQ	638	654	2	NA	NA	L	ADAMTS9_V2_EQ	1	tims_23dec2211_Slot1-39_1_6905	NA	NA	NA	NA	NA	NA	NA	NA	NA	NA	NA	NA	NA	NA	NA	NA	NA	NA	NA	NA	NA	NA	NA	NA	NA	NA
sp|O75173|ATS4_HUMAN	VVDGTPC[57.0215]SPDSSSVC[57.0215]VQ	638	654	2	NA	NA	L	ADAMTS4_V2_WT	1	tims_24oct0902_Slot1-19_1_9357	47384	VVDGTPC(1)SPDSSSVC(1)VQ	NA	NA	NA	NA	NA	NA	NA	NA	NA	NA	NA	NA	NA	NA	NA	NA	NA	NA	NA	NA	NA	NA	NA	NA
sp|O75173|ATS4_HUMAN	VVDGTPC[57.0215]SPDSSSVC[57.0215]VQ	638	654	2	NA	NA	L	ADAMTS4_V2_EQ	1	tims_24oct0903_Slot1-20_1_9358	NA	NA	NA	NA	NA	NA	NA	NA	NA	NA	NA	NA	NA	NA	NA	NA	NA	NA	NA	NA	NA	NA	NA	NA	NA	NA
sp|O75173|ATS4_HUMAN	GAELHLQPLEGGTPNSAGGPGAHI	157	180	3	NA	NA	L	ADAMTS9_BGN_WT	1	tims_23dec2202_Slot1-30_1_6896	22979.3	NA	NA	NA	NA	NA	NA	NA	NA	NA	NA	NA	NA	NA	NA	NA	NA	NA	NA	NA	NA	NA	NA	NA	NA	NA
sp|O75173|ATS4_HUMAN	GAELHLQPLEGGTPNSAGGPGAHI	157	180	3	NA	NA	L	ADAMTS9_BGN_EQ	1	tims_23dec2203_Slot1-31_1_6897	NA	NA	NA	NA	NA	NA	NA	NA	NA	NA	NA	NA	NA	NA	NA	NA	NA	NA	NA	NA	NA	NA	NA	NA	NA	NA
sp|O75173|ATS4_HUMAN	GAELHLQPLEGGTPNSAGGPGAHI	157	180	3	NA	NA	L	ADAMTS1_V2_WT	1	tims_23dec2204_Slot1-32_1_6898	NA	NA	NA	NA	NA	NA	NA	NA	NA	NA	NA	NA	NA	NA	NA	NA	NA	NA	NA	NA	NA	NA	NA	NA	NA	NA
sp|O75173|ATS4_HUMAN	GAELHLQPLEGGTPNSAGGPGAHI	157	180	3	NA	NA	L	ADAMTS1_V2_EQ	1	tims_23dec2205_Slot1-33_1_6899	NA	NA	NA	NA	NA	NA	NA	NA	NA	NA	NA	NA	NA	NA	NA	NA	NA	NA	NA	NA	NA	NA	NA	NA	NA	NA
sp|O75173|ATS4_HUMAN	GAELHLQPLEGGTPNSAGGPGAHI	157	180	3	NA	NA	L	ADAMTS9_V1_WT	1	tims_23dec2206_Slot1-34_1_6900	NA	NA	NA	NA	NA	NA	NA	NA	NA	NA	NA	NA	NA	NA	NA	NA	NA	NA	NA	NA	NA	NA	NA	NA	NA	NA
sp|O75173|ATS4_HUMAN	GAELHLQPLEGGTPNSAGGPGAHI	157	180	3	NA	NA	L	ADAMTS9_V1_EQ	1	tims_23dec2207_Slot1-35_1_6901	NA	NA	NA	NA	NA	NA	NA	NA	NA	NA	NA	NA	NA	NA	NA	NA	NA	NA	NA	NA	NA	NA	NA	NA	NA	NA
sp|O75173|ATS4_HUMAN	GAELHLQPLEGGTPNSAGGPGAHI	157	180	3	NA	NA	L	ADAMTS5_V2_WT	1	tims_23dec2208_Slot1-36_1_6902	NA	NA	NA	NA	NA	NA	NA	NA	NA	NA	NA	NA	NA	NA	NA	NA	NA	NA	NA	NA	NA	NA	NA	NA	NA	NA
sp|O75173|ATS4_HUMAN	GAELHLQPLEGGTPNSAGGPGAHI	157	180	3	NA	NA	L	ADAMTS5_V2_EQ	1	tims_23dec2209_Slot1-37_1_6903	NA	NA	NA	NA	NA	NA	NA	NA	NA	NA	NA	NA	NA	NA	NA	NA	NA	NA	NA	NA	NA	NA	NA	NA	NA	NA
sp|O75173|ATS4_HUMAN	GAELHLQPLEGGTPNSAGGPGAHI	157	180	3	NA	NA	L	ADAMTS9_V2_WT	1	tims_23dec2210_Slot1-38_1_6904	NA	NA	NA	NA	NA	NA	NA	NA	NA	NA	NA	NA	NA	NA	NA	NA	NA	NA	NA	NA	NA	NA	NA	NA	NA	NA
sp|O75173|ATS4_HUMAN	GAELHLQPLEGGTPNSAGGPGAHI	157	180	3	NA	NA	L	ADAMTS9_V2_EQ	1	tims_23dec2211_Slot1-39_1_6905	NA	NA	NA	NA	NA	NA	NA	NA	NA	NA	NA	NA	NA	NA	NA	NA	NA	NA	NA	NA	NA	NA	NA	NA	NA	NA
sp|O75173|ATS4_HUMAN	GAELHLQPLEGGTPNSAGGPGAHI	157	180	3	NA	NA	L	ADAMTS4_V2_WT	1	tims_24oct0902_Slot1-19_1_9357	NA	NA	NA	NA	NA	NA	NA	NA	NA	NA	NA	NA	NA	NA	NA	NA	NA	NA	NA	NA	NA	NA	NA	NA	NA	NA
sp|O75173|ATS4_HUMAN	GAELHLQPLEGGTPNSAGGPGAHI	157	180	3	NA	NA	L	ADAMTS4_V2_EQ	1	tims_24oct0903_Slot1-20_1_9358	NA	NA	NA	NA	NA	NA	NA	NA	NA	NA	NA	NA	NA	NA	NA	NA	NA	NA	NA	NA	NA	NA	NA	NA	NA	NA
sp|O75173|ATS4_HUMAN	GAELHLQPLEGGTPNSAGGPGAHILR	157	182	3	NA	NA	L	ADAMTS9_BGN_WT	1	tims_23dec2202_Slot1-30_1_6896	NA	NA	NA	NA	NA	NA	NA	NA	NA	NA	NA	NA	NA	NA	NA	NA	NA	NA	NA	NA	NA	NA	NA	NA	NA	NA
sp|O75173|ATS4_HUMAN	GAELHLQPLEGGTPNSAGGPGAHILR	157	182	3	NA	NA	L	ADAMTS9_BGN_EQ	1	tims_23dec2203_Slot1-31_1_6897	39773.6	NA	NA	NA	NA	NA	NA	NA	NA	NA	NA	NA	NA	NA	NA	NA	NA	NA	NA	NA	NA	NA	NA	NA	NA	NA
sp|O75173|ATS4_HUMAN	GAELHLQPLEGGTPNSAGGPGAHILR	157	182	3	NA	NA	L	ADAMTS1_V2_WT	1	tims_23dec2204_Slot1-32_1_6898	72246.2	NA	NA	NA	NA	NA	NA	NA	NA	NA	NA	NA	NA	NA	NA	NA	NA	NA	NA	NA	NA	NA	NA	NA	NA	NA
sp|O75173|ATS4_HUMAN	GAELHLQPLEGGTPNSAGGPGAHILR	157	182	3	NA	NA	L	ADAMTS1_V2_EQ	1	tims_23dec2205_Slot1-33_1_6899	NA	NA	NA	NA	NA	NA	NA	NA	NA	NA	NA	NA	NA	NA	NA	NA	NA	NA	NA	NA	NA	NA	NA	NA	NA	NA
sp|O75173|ATS4_HUMAN	GAELHLQPLEGGTPNSAGGPGAHILR	157	182	3	NA	NA	L	ADAMTS9_V1_WT	1	tims_23dec2206_Slot1-34_1_6900	NA	NA	NA	NA	NA	NA	NA	NA	NA	NA	NA	NA	NA	NA	NA	NA	NA	NA	NA	NA	NA	NA	NA	NA	NA	NA
sp|O75173|ATS4_HUMAN	GAELHLQPLEGGTPNSAGGPGAHILR	157	182	3	NA	NA	L	ADAMTS9_V1_EQ	1	tims_23dec2207_Slot1-35_1_6901	NA	NA	NA	NA	NA	NA	NA	NA	NA	NA	NA	NA	NA	NA	NA	NA	NA	NA	NA	NA	NA	NA	NA	NA	NA	NA
sp|O75173|ATS4_HUMAN	GAELHLQPLEGGTPNSAGGPGAHILR	157	182	3	NA	NA	L	ADAMTS5_V2_WT	1	tims_23dec2208_Slot1-36_1_6902	NA	NA	NA	NA	NA	NA	NA	NA	NA	NA	NA	NA	NA	NA	NA	NA	NA	NA	NA	NA	NA	NA	NA	NA	NA	NA
sp|O75173|ATS4_HUMAN	GAELHLQPLEGGTPNSAGGPGAHILR	157	182	3	NA	NA	L	ADAMTS5_V2_EQ	1	tims_23dec2209_Slot1-37_1_6903	NA	NA	NA	NA	NA	NA	NA	NA	NA	NA	NA	NA	NA	NA	NA	NA	NA	NA	NA	NA	NA	NA	NA	NA	NA	NA
sp|O75173|ATS4_HUMAN	GAELHLQPLEGGTPNSAGGPGAHILR	157	182	3	NA	NA	L	ADAMTS9_V2_WT	1	tims_23dec2210_Slot1-38_1_6904	NA	NA	NA	NA	NA	NA	NA	NA	NA	NA	NA	NA	NA	NA	NA	NA	NA	NA	NA	NA	NA	NA	NA	NA	NA	NA
sp|O75173|ATS4_HUMAN	GAELHLQPLEGGTPNSAGGPGAHILR	157	182	3	NA	NA	L	ADAMTS9_V2_EQ	1	tims_23dec2211_Slot1-39_1_6905	NA	NA	NA	NA	NA	NA	NA	NA	NA	NA	NA	NA	NA	NA	NA	NA	NA	NA	NA	NA	NA	NA	NA	NA	NA	NA
sp|O75173|ATS4_HUMAN	GAELHLQPLEGGTPNSAGGPGAHILR	157	182	3	NA	NA	L	ADAMTS4_V2_WT	1	tims_24oct0902_Slot1-19_1_9357	1.15326e+06	NA	NA	NA	NA	NA	NA	NA	NA	NA	NA	NA	NA	NA	NA	NA	NA	NA	NA	NA	NA	NA	NA	NA	NA	NA
sp|O75173|ATS4_HUMAN	GAELHLQPLEGGTPNSAGGPGAHILR	157	182	3	NA	NA	L	ADAMTS4_V2_EQ	1	tims_24oct0903_Slot1-20_1_9358	183783	NA	NA	NA	NA	NA	NA	NA	NA	NA	NA	NA	NA	NA	NA	NA	NA	NA	NA	NA	NA	NA	NA	NA	NA	NA
sp|O75173|ATS4_HUMAN	HVM[15.9949]APVMAHVDPEEPWSPC[57.0215]SAR	389	410	4	NA	NA	L	ADAMTS9_BGN_WT	1	tims_23dec2202_Slot1-30_1_6896	NA	NA	NA	NA	NA	NA	NA	NA	NA	NA	NA	NA	NA	NA	NA	NA	NA	NA	NA	NA	NA	NA	NA	NA	NA	NA
sp|O75173|ATS4_HUMAN	HVM[15.9949]APVMAHVDPEEPWSPC[57.0215]SAR	389	410	4	NA	NA	L	ADAMTS9_BGN_EQ	1	tims_23dec2203_Slot1-31_1_6897	NA	NA	NA	NA	NA	NA	NA	NA	NA	NA	NA	NA	NA	NA	NA	NA	NA	NA	NA	NA	NA	NA	NA	NA	NA	NA
sp|O75173|ATS4_HUMAN	HVM[15.9949]APVMAHVDPEEPWSPC[57.0215]SAR	389	410	4	NA	NA	L	ADAMTS1_V2_WT	1	tims_23dec2204_Slot1-32_1_6898	NA	NA	NA	NA	NA	NA	NA	NA	NA	NA	NA	NA	NA	NA	NA	NA	NA	NA	NA	NA	NA	NA	NA	NA	NA	NA
sp|O75173|ATS4_HUMAN	HVM[15.9949]APVMAHVDPEEPWSPC[57.0215]SAR	389	410	4	NA	NA	L	ADAMTS1_V2_EQ	1	tims_23dec2205_Slot1-33_1_6899	NA	NA	NA	NA	NA	NA	NA	NA	NA	NA	NA	NA	NA	NA	NA	NA	NA	NA	NA	NA	NA	NA	NA	NA	NA	NA
sp|O75173|ATS4_HUMAN	HVM[15.9949]APVMAHVDPEEPWSPC[57.0215]SAR	389	410	4	NA	NA	L	ADAMTS9_V1_WT	1	tims_23dec2206_Slot1-34_1_6900	NA	NA	NA	NA	NA	NA	NA	NA	NA	NA	NA	NA	NA	NA	NA	NA	NA	NA	NA	NA	NA	NA	NA	NA	NA	NA
sp|O75173|ATS4_HUMAN	HVM[15.9949]APVMAHVDPEEPWSPC[57.0215]SAR	389	410	4	NA	NA	L	ADAMTS9_V1_EQ	1	tims_23dec2207_Slot1-35_1_6901	NA	NA	NA	NA	NA	NA	NA	NA	NA	NA	NA	NA	NA	NA	NA	NA	NA	NA	NA	NA	NA	NA	NA	NA	NA	NA
sp|O75173|ATS4_HUMAN	HVM[15.9949]APVMAHVDPEEPWSPC[57.0215]SAR	389	410	4	NA	NA	L	ADAMTS5_V2_WT	1	tims_23dec2208_Slot1-36_1_6902	NA	NA	NA	NA	NA	NA	NA	NA	NA	NA	NA	NA	NA	NA	NA	NA	NA	NA	NA	NA	NA	NA	NA	NA	NA	NA
sp|O75173|ATS4_HUMAN	HVM[15.9949]APVMAHVDPEEPWSPC[57.0215]SAR	389	410	4	NA	NA	L	ADAMTS5_V2_EQ	1	tims_23dec2209_Slot1-37_1_6903	NA	NA	NA	NA	NA	NA	NA	NA	NA	NA	NA	NA	NA	NA	NA	NA	NA	NA	NA	NA	NA	NA	NA	NA	NA	NA
sp|O75173|ATS4_HUMAN	HVM[15.9949]APVMAHVDPEEPWSPC[57.0215]SAR	389	410	4	NA	NA	L	ADAMTS9_V2_WT	1	tims_23dec2210_Slot1-38_1_6904	NA	NA	NA	NA	NA	NA	NA	NA	NA	NA	NA	NA	NA	NA	NA	NA	NA	NA	NA	NA	NA	NA	NA	NA	NA	NA
sp|O75173|ATS4_HUMAN	HVM[15.9949]APVMAHVDPEEPWSPC[57.0215]SAR	389	410	4	NA	NA	L	ADAMTS9_V2_EQ	1	tims_23dec2211_Slot1-39_1_6905	NA	NA	NA	NA	NA	NA	NA	NA	NA	NA	NA	NA	NA	NA	NA	NA	NA	NA	NA	NA	NA	NA	NA	NA	NA	NA
sp|O75173|ATS4_HUMAN	HVM[15.9949]APVMAHVDPEEPWSPC[57.0215]SAR	389	410	4	NA	NA	L	ADAMTS4_V2_WT	1	tims_24oct0902_Slot1-19_1_9357	157239	HVMAPVMAHVDPEEPWSPC(1)SAR	NA	NA	NA	HVM(1)APVMAHVDPEEPWSPCSAR	NA	NA	NA	NA	NA	NA	NA	NA	NA	NA	NA	NA	NA	NA	NA	NA	NA	NA	NA	NA
sp|O75173|ATS4_HUMAN	HVM[15.9949]APVMAHVDPEEPWSPC[57.0215]SAR	389	410	4	NA	NA	L	ADAMTS4_V2_EQ	1	tims_24oct0903_Slot1-20_1_9358	NA	NA	NA	NA	NA	NA	NA	NA	NA	NA	NA	NA	NA	NA	NA	NA	NA	NA	NA	NA	NA	NA	NA	NA	NA	NA
sp|O75173|ATS4_HUMAN	VVDGTPC[57.0215]SPDSSSVC[57.0215]VQGR	638	656	2	NA	NA	L	ADAMTS9_BGN_WT	1	tims_23dec2202_Slot1-30_1_6896	NA	NA	NA	NA	NA	NA	NA	NA	NA	NA	NA	NA	NA	NA	NA	NA	NA	NA	NA	NA	NA	NA	NA	NA	NA	NA
sp|O75173|ATS4_HUMAN	VVDGTPC[57.0215]SPDSSSVC[57.0215]VQGR	638	656	2	NA	NA	L	ADAMTS9_BGN_EQ	1	tims_23dec2203_Slot1-31_1_6897	NA	NA	NA	NA	NA	NA	NA	NA	NA	NA	NA	NA	NA	NA	NA	NA	NA	NA	NA	NA	NA	NA	NA	NA	NA	NA
sp|O75173|ATS4_HUMAN	VVDGTPC[57.0215]SPDSSSVC[57.0215]VQGR	638	656	2	NA	NA	L	ADAMTS1_V2_WT	1	tims_23dec2204_Slot1-32_1_6898	NA	NA	NA	NA	NA	NA	NA	NA	NA	NA	NA	NA	NA	NA	NA	NA	NA	NA	NA	NA	NA	NA	NA	NA	NA	NA
sp|O75173|ATS4_HUMAN	VVDGTPC[57.0215]SPDSSSVC[57.0215]VQGR	638	656	2	NA	NA	L	ADAMTS1_V2_EQ	1	tims_23dec2205_Slot1-33_1_6899	NA	NA	NA	NA	NA	NA	NA	NA	NA	NA	NA	NA	NA	NA	NA	NA	NA	NA	NA	NA	NA	NA	NA	NA	NA	NA
sp|O75173|ATS4_HUMAN	VVDGTPC[57.0215]SPDSSSVC[57.0215]VQGR	638	656	2	NA	NA	L	ADAMTS9_V1_WT	1	tims_23dec2206_Slot1-34_1_6900	NA	NA	NA	NA	NA	NA	NA	NA	NA	NA	NA	NA	NA	NA	NA	NA	NA	NA	NA	NA	NA	NA	NA	NA	NA	NA
sp|O75173|ATS4_HUMAN	VVDGTPC[57.0215]SPDSSSVC[57.0215]VQGR	638	656	2	NA	NA	L	ADAMTS9_V1_EQ	1	tims_23dec2207_Slot1-35_1_6901	NA	NA	NA	NA	NA	NA	NA	NA	NA	NA	NA	NA	NA	NA	NA	NA	NA	NA	NA	NA	NA	NA	NA	NA	NA	NA
sp|O75173|ATS4_HUMAN	VVDGTPC[57.0215]SPDSSSVC[57.0215]VQGR	638	656	2	NA	NA	L	ADAMTS5_V2_WT	1	tims_23dec2208_Slot1-36_1_6902	NA	NA	NA	NA	NA	NA	NA	NA	NA	NA	NA	NA	NA	NA	NA	NA	NA	NA	NA	NA	NA	NA	NA	NA	NA	NA
sp|O75173|ATS4_HUMAN	VVDGTPC[57.0215]SPDSSSVC[57.0215]VQGR	638	656	2	NA	NA	L	ADAMTS5_V2_EQ	1	tims_23dec2209_Slot1-37_1_6903	NA	NA	NA	NA	NA	NA	NA	NA	NA	NA	NA	NA	NA	NA	NA	NA	NA	NA	NA	NA	NA	NA	NA	NA	NA	NA
sp|O75173|ATS4_HUMAN	VVDGTPC[57.0215]SPDSSSVC[57.0215]VQGR	638	656	2	NA	NA	L	ADAMTS9_V2_WT	1	tims_23dec2210_Slot1-38_1_6904	13867.1	VVDGTPC(1)SPDSSSVC(1)VQGR	NA	NA	NA	NA	NA	NA	NA	NA	NA	NA	NA	NA	NA	NA	NA	NA	NA	NA	NA	NA	NA	NA	NA	NA
sp|O75173|ATS4_HUMAN	VVDGTPC[57.0215]SPDSSSVC[57.0215]VQGR	638	656	2	NA	NA	L	ADAMTS9_V2_EQ	1	tims_23dec2211_Slot1-39_1_6905	NA	NA	NA	NA	NA	NA	NA	NA	NA	NA	NA	NA	NA	NA	NA	NA	NA	NA	NA	NA	NA	NA	NA	NA	NA	NA
sp|O75173|ATS4_HUMAN	VVDGTPC[57.0215]SPDSSSVC[57.0215]VQGR	638	656	2	NA	NA	L	ADAMTS4_V2_WT	1	tims_24oct0902_Slot1-19_1_9357	3.63284e+06	VVDGTPC(1)SPDSSSVC(1)VQGR	NA	NA	NA	NA	NA	NA	NA	NA	NA	NA	NA	NA	NA	NA	NA	NA	NA	NA	NA	NA	NA	NA	NA	NA
sp|O75173|ATS4_HUMAN	VVDGTPC[57.0215]SPDSSSVC[57.0215]VQGR	638	656	2	NA	NA	L	ADAMTS4_V2_EQ	1	tims_24oct0903_Slot1-20_1_9358	1.19579e+06	VVDGTPC(1)SPDSSSVC(1)VQGR	NA	NA	NA	NA	NA	NA	NA	NA	NA	NA	NA	NA	NA	NA	NA	NA	NA	NA	NA	NA	NA	NA	NA	NA
sp|O75173|ATS4_HUMAN	GAELHLQPLEGGTPNSAGGPGAHILR	157	182	4	NA	NA	L	ADAMTS9_BGN_WT	1	tims_23dec2202_Slot1-30_1_6896	NA	NA	NA	NA	NA	NA	NA	NA	NA	NA	NA	NA	NA	NA	NA	NA	NA	NA	NA	NA	NA	NA	NA	NA	NA	NA
sp|O75173|ATS4_HUMAN	GAELHLQPLEGGTPNSAGGPGAHILR	157	182	4	NA	NA	L	ADAMTS9_BGN_EQ	1	tims_23dec2203_Slot1-31_1_6897	NA	NA	NA	NA	NA	NA	NA	NA	NA	NA	NA	NA	NA	NA	NA	NA	NA	NA	NA	NA	NA	NA	NA	NA	NA	NA
sp|O75173|ATS4_HUMAN	GAELHLQPLEGGTPNSAGGPGAHILR	157	182	4	NA	NA	L	ADAMTS1_V2_WT	1	tims_23dec2204_Slot1-32_1_6898	NA	NA	NA	NA	NA	NA	NA	NA	NA	NA	NA	NA	NA	NA	NA	NA	NA	NA	NA	NA	NA	NA	NA	NA	NA	NA
sp|O75173|ATS4_HUMAN	GAELHLQPLEGGTPNSAGGPGAHILR	157	182	4	NA	NA	L	ADAMTS1_V2_EQ	1	tims_23dec2205_Slot1-33_1_6899	NA	NA	NA	NA	NA	NA	NA	NA	NA	NA	NA	NA	NA	NA	NA	NA	NA	NA	NA	NA	NA	NA	NA	NA	NA	NA
sp|O75173|ATS4_HUMAN	GAELHLQPLEGGTPNSAGGPGAHILR	157	182	4	NA	NA	L	ADAMTS9_V1_WT	1	tims_23dec2206_Slot1-34_1_6900	NA	NA	NA	NA	NA	NA	NA	NA	NA	NA	NA	NA	NA	NA	NA	NA	NA	NA	NA	NA	NA	NA	NA	NA	NA	NA
sp|O75173|ATS4_HUMAN	GAELHLQPLEGGTPNSAGGPGAHILR	157	182	4	NA	NA	L	ADAMTS9_V1_EQ	1	tims_23dec2207_Slot1-35_1_6901	NA	NA	NA	NA	NA	NA	NA	NA	NA	NA	NA	NA	NA	NA	NA	NA	NA	NA	NA	NA	NA	NA	NA	NA	NA	NA
sp|O75173|ATS4_HUMAN	GAELHLQPLEGGTPNSAGGPGAHILR	157	182	4	NA	NA	L	ADAMTS5_V2_WT	1	tims_23dec2208_Slot1-36_1_6902	NA	NA	NA	NA	NA	NA	NA	NA	NA	NA	NA	NA	NA	NA	NA	NA	NA	NA	NA	NA	NA	NA	NA	NA	NA	NA
sp|O75173|ATS4_HUMAN	GAELHLQPLEGGTPNSAGGPGAHILR	157	182	4	NA	NA	L	ADAMTS5_V2_EQ	1	tims_23dec2209_Slot1-37_1_6903	NA	NA	NA	NA	NA	NA	NA	NA	NA	NA	NA	NA	NA	NA	NA	NA	NA	NA	NA	NA	NA	NA	NA	NA	NA	NA
sp|O75173|ATS4_HUMAN	GAELHLQPLEGGTPNSAGGPGAHILR	157	182	4	NA	NA	L	ADAMTS9_V2_WT	1	tims_23dec2210_Slot1-38_1_6904	NA	NA	NA	NA	NA	NA	NA	NA	NA	NA	NA	NA	NA	NA	NA	NA	NA	NA	NA	NA	NA	NA	NA	NA	NA	NA
sp|O75173|ATS4_HUMAN	GAELHLQPLEGGTPNSAGGPGAHILR	157	182	4	NA	NA	L	ADAMTS9_V2_EQ	1	tims_23dec2211_Slot1-39_1_6905	NA	NA	NA	NA	NA	NA	NA	NA	NA	NA	NA	NA	NA	NA	NA	NA	NA	NA	NA	NA	NA	NA	NA	NA	NA	NA
sp|O75173|ATS4_HUMAN	GAELHLQPLEGGTPNSAGGPGAHILR	157	182	4	NA	NA	L	ADAMTS4_V2_WT	1	tims_24oct0902_Slot1-19_1_9357	912686	NA	NA	NA	NA	NA	NA	NA	NA	NA	NA	NA	NA	NA	NA	NA	NA	NA	NA	NA	NA	NA	NA	NA	NA	NA
sp|O75173|ATS4_HUMAN	GAELHLQPLEGGTPNSAGGPGAHILR	157	182	4	NA	NA	L	ADAMTS4_V2_EQ	1	tims_24oct0903_Slot1-20_1_9358	NA	NA	NA	NA	NA	NA	NA	NA	NA	NA	NA	NA	NA	NA	NA	NA	NA	NA	NA	NA	NA	NA	NA	NA	NA	NA
sp|O75173|ATS4_HUMAN	HVM[15.9949]APVM[15.9949]AHVDPEEPWSPC[57.0215]SAR	389	410	3	NA	NA	L	ADAMTS9_BGN_WT	1	tims_23dec2202_Slot1-30_1_6896	NA	NA	NA	NA	NA	NA	NA	NA	NA	NA	NA	NA	NA	NA	NA	NA	NA	NA	NA	NA	NA	NA	NA	NA	NA	NA
sp|O75173|ATS4_HUMAN	HVM[15.9949]APVM[15.9949]AHVDPEEPWSPC[57.0215]SAR	389	410	3	NA	NA	L	ADAMTS9_BGN_EQ	1	tims_23dec2203_Slot1-31_1_6897	NA	NA	NA	NA	NA	NA	NA	NA	NA	NA	NA	NA	NA	NA	NA	NA	NA	NA	NA	NA	NA	NA	NA	NA	NA	NA
sp|O75173|ATS4_HUMAN	HVM[15.9949]APVM[15.9949]AHVDPEEPWSPC[57.0215]SAR	389	410	3	NA	NA	L	ADAMTS1_V2_WT	1	tims_23dec2204_Slot1-32_1_6898	NA	NA	NA	NA	NA	NA	NA	NA	NA	NA	NA	NA	NA	NA	NA	NA	NA	NA	NA	NA	NA	NA	NA	NA	NA	NA
sp|O75173|ATS4_HUMAN	HVM[15.9949]APVM[15.9949]AHVDPEEPWSPC[57.0215]SAR	389	410	3	NA	NA	L	ADAMTS1_V2_EQ	1	tims_23dec2205_Slot1-33_1_6899	NA	NA	NA	NA	NA	NA	NA	NA	NA	NA	NA	NA	NA	NA	NA	NA	NA	NA	NA	NA	NA	NA	NA	NA	NA	NA
sp|O75173|ATS4_HUMAN	HVM[15.9949]APVM[15.9949]AHVDPEEPWSPC[57.0215]SAR	389	410	3	NA	NA	L	ADAMTS9_V1_WT	1	tims_23dec2206_Slot1-34_1_6900	NA	NA	NA	NA	NA	NA	NA	NA	NA	NA	NA	NA	NA	NA	NA	NA	NA	NA	NA	NA	NA	NA	NA	NA	NA	NA
sp|O75173|ATS4_HUMAN	HVM[15.9949]APVM[15.9949]AHVDPEEPWSPC[57.0215]SAR	389	410	3	NA	NA	L	ADAMTS9_V1_EQ	1	tims_23dec2207_Slot1-35_1_6901	NA	NA	NA	NA	NA	NA	NA	NA	NA	NA	NA	NA	NA	NA	NA	NA	NA	NA	NA	NA	NA	NA	NA	NA	NA	NA
sp|O75173|ATS4_HUMAN	HVM[15.9949]APVM[15.9949]AHVDPEEPWSPC[57.0215]SAR	389	410	3	NA	NA	L	ADAMTS5_V2_WT	1	tims_23dec2208_Slot1-36_1_6902	NA	NA	NA	NA	NA	NA	NA	NA	NA	NA	NA	NA	NA	NA	NA	NA	NA	NA	NA	NA	NA	NA	NA	NA	NA	NA
sp|O75173|ATS4_HUMAN	HVM[15.9949]APVM[15.9949]AHVDPEEPWSPC[57.0215]SAR	389	410	3	NA	NA	L	ADAMTS5_V2_EQ	1	tims_23dec2209_Slot1-37_1_6903	NA	NA	NA	NA	NA	NA	NA	NA	NA	NA	NA	NA	NA	NA	NA	NA	NA	NA	NA	NA	NA	NA	NA	NA	NA	NA
sp|O75173|ATS4_HUMAN	HVM[15.9949]APVM[15.9949]AHVDPEEPWSPC[57.0215]SAR	389	410	3	NA	NA	L	ADAMTS9_V2_WT	1	tims_23dec2210_Slot1-38_1_6904	NA	NA	NA	NA	NA	NA	NA	NA	NA	NA	NA	NA	NA	NA	NA	NA	NA	NA	NA	NA	NA	NA	NA	NA	NA	NA
sp|O75173|ATS4_HUMAN	HVM[15.9949]APVM[15.9949]AHVDPEEPWSPC[57.0215]SAR	389	410	3	NA	NA	L	ADAMTS9_V2_EQ	1	tims_23dec2211_Slot1-39_1_6905	NA	NA	NA	NA	NA	NA	NA	NA	NA	NA	NA	NA	NA	NA	NA	NA	NA	NA	NA	NA	NA	NA	NA	NA	NA	NA
sp|O75173|ATS4_HUMAN	HVM[15.9949]APVM[15.9949]AHVDPEEPWSPC[57.0215]SAR	389	410	3	NA	NA	L	ADAMTS4_V2_WT	1	tims_24oct0902_Slot1-19_1_9357	166641	HVMAPVMAHVDPEEPWSPC(1)SAR	NA	NA	NA	HVM(1)APVM(1)AHVDPEEPWSPCSAR	NA	NA	NA	NA	NA	NA	NA	NA	NA	NA	NA	NA	NA	NA	NA	NA	NA	NA	NA	NA
sp|O75173|ATS4_HUMAN	HVM[15.9949]APVM[15.9949]AHVDPEEPWSPC[57.0215]SAR	389	410	3	NA	NA	L	ADAMTS4_V2_EQ	1	tims_24oct0903_Slot1-20_1_9358	NA	NA	NA	NA	NA	NA	NA	NA	NA	NA	NA	NA	NA	NA	NA	NA	NA	NA	NA	NA	NA	NA	NA	NA	NA	NA
sp|O75173|ATS4_HUMAN	VVDGTPC[57.0215]SPDSSSVC[57.0215]VQGR	638	656	3	NA	NA	L	ADAMTS9_BGN_WT	1	tims_23dec2202_Slot1-30_1_6896	NA	NA	NA	NA	NA	NA	NA	NA	NA	NA	NA	NA	NA	NA	NA	NA	NA	NA	NA	NA	NA	NA	NA	NA	NA	NA
sp|O75173|ATS4_HUMAN	VVDGTPC[57.0215]SPDSSSVC[57.0215]VQGR	638	656	3	NA	NA	L	ADAMTS9_BGN_EQ	1	tims_23dec2203_Slot1-31_1_6897	NA	NA	NA	NA	NA	NA	NA	NA	NA	NA	NA	NA	NA	NA	NA	NA	NA	NA	NA	NA	NA	NA	NA	NA	NA	NA
sp|O75173|ATS4_HUMAN	VVDGTPC[57.0215]SPDSSSVC[57.0215]VQGR	638	656	3	NA	NA	L	ADAMTS1_V2_WT	1	tims_23dec2204_Slot1-32_1_6898	NA	NA	NA	NA	NA	NA	NA	NA	NA	NA	NA	NA	NA	NA	NA	NA	NA	NA	NA	NA	NA	NA	NA	NA	NA	NA
sp|O75173|ATS4_HUMAN	VVDGTPC[57.0215]SPDSSSVC[57.0215]VQGR	638	656	3	NA	NA	L	ADAMTS1_V2_EQ	1	tims_23dec2205_Slot1-33_1_6899	NA	NA	NA	NA	NA	NA	NA	NA	NA	NA	NA	NA	NA	NA	NA	NA	NA	NA	NA	NA	NA	NA	NA	NA	NA	NA
sp|O75173|ATS4_HUMAN	VVDGTPC[57.0215]SPDSSSVC[57.0215]VQGR	638	656	3	NA	NA	L	ADAMTS9_V1_WT	1	tims_23dec2206_Slot1-34_1_6900	NA	NA	NA	NA	NA	NA	NA	NA	NA	NA	NA	NA	NA	NA	NA	NA	NA	NA	NA	NA	NA	NA	NA	NA	NA	NA
sp|O75173|ATS4_HUMAN	VVDGTPC[57.0215]SPDSSSVC[57.0215]VQGR	638	656	3	NA	NA	L	ADAMTS9_V1_EQ	1	tims_23dec2207_Slot1-35_1_6901	NA	NA	NA	NA	NA	NA	NA	NA	NA	NA	NA	NA	NA	NA	NA	NA	NA	NA	NA	NA	NA	NA	NA	NA	NA	NA
sp|O75173|ATS4_HUMAN	VVDGTPC[57.0215]SPDSSSVC[57.0215]VQGR	638	656	3	NA	NA	L	ADAMTS5_V2_WT	1	tims_23dec2208_Slot1-36_1_6902	NA	NA	NA	NA	NA	NA	NA	NA	NA	NA	NA	NA	NA	NA	NA	NA	NA	NA	NA	NA	NA	NA	NA	NA	NA	NA
sp|O75173|ATS4_HUMAN	VVDGTPC[57.0215]SPDSSSVC[57.0215]VQGR	638	656	3	NA	NA	L	ADAMTS5_V2_EQ	1	tims_23dec2209_Slot1-37_1_6903	NA	NA	NA	NA	NA	NA	NA	NA	NA	NA	NA	NA	NA	NA	NA	NA	NA	NA	NA	NA	NA	NA	NA	NA	NA	NA
sp|O75173|ATS4_HUMAN	VVDGTPC[57.0215]SPDSSSVC[57.0215]VQGR	638	656	3	NA	NA	L	ADAMTS9_V2_WT	1	tims_23dec2210_Slot1-38_1_6904	NA	NA	NA	NA	NA	NA	NA	NA	NA	NA	NA	NA	NA	NA	NA	NA	NA	NA	NA	NA	NA	NA	NA	NA	NA	NA
sp|O75173|ATS4_HUMAN	VVDGTPC[57.0215]SPDSSSVC[57.0215]VQGR	638	656	3	NA	NA	L	ADAMTS9_V2_EQ	1	tims_23dec2211_Slot1-39_1_6905	NA	NA	NA	NA	NA	NA	NA	NA	NA	NA	NA	NA	NA	NA	NA	NA	NA	NA	NA	NA	NA	NA	NA	NA	NA	NA
sp|O75173|ATS4_HUMAN	VVDGTPC[57.0215]SPDSSSVC[57.0215]VQGR	638	656	3	NA	NA	L	ADAMTS4_V2_WT	1	tims_24oct0902_Slot1-19_1_9357	110871	VVDGTPC(1)SPDSSSVC(1)VQGR	NA	NA	NA	NA	NA	NA	NA	NA	NA	NA	NA	NA	NA	NA	NA	NA	NA	NA	NA	NA	NA	NA	NA	NA
sp|O75173|ATS4_HUMAN	VVDGTPC[57.0215]SPDSSSVC[57.0215]VQGR	638	656	3	NA	NA	L	ADAMTS4_V2_EQ	1	tims_24oct0903_Slot1-20_1_9358	NA	NA	NA	NA	NA	NA	NA	NA	NA	NA	NA	NA	NA	NA	NA	NA	NA	NA	NA	NA	NA	NA	NA	NA	NA	NA
sp|O75173|ATS4_HUMAN	A[42.0106]GGPGAHILR	173	182	2	NA	NA	L	ADAMTS9_BGN_WT	1	tims_23dec2202_Slot1-30_1_6896	NA	NA	NA	NA	NA	NA	NA	NA	NA	NA	NA	NA	NA	NA	NA	NA	NA	NA	NA	NA	NA	NA	NA	NA	NA	NA
sp|O75173|ATS4_HUMAN	A[42.0106]GGPGAHILR	173	182	2	NA	NA	L	ADAMTS9_BGN_EQ	1	tims_23dec2203_Slot1-31_1_6897	146097	NA	NA	A(1)GGPGAHILR	NA	NA	NA	NA	NA	NA	NA	NA	NA	NA	NA	NA	NA	NA	NA	NA	NA	NA	NA	NA	NA	NA
sp|O75173|ATS4_HUMAN	A[42.0106]GGPGAHILR	173	182	2	NA	NA	L	ADAMTS1_V2_WT	1	tims_23dec2204_Slot1-32_1_6898	NA	NA	NA	NA	NA	NA	NA	NA	NA	NA	NA	NA	NA	NA	NA	NA	NA	NA	NA	NA	NA	NA	NA	NA	NA	NA
sp|O75173|ATS4_HUMAN	A[42.0106]GGPGAHILR	173	182	2	NA	NA	L	ADAMTS1_V2_EQ	1	tims_23dec2205_Slot1-33_1_6899	NA	NA	NA	NA	NA	NA	NA	NA	NA	NA	NA	NA	NA	NA	NA	NA	NA	NA	NA	NA	NA	NA	NA	NA	NA	NA
sp|O75173|ATS4_HUMAN	A[42.0106]GGPGAHILR	173	182	2	NA	NA	L	ADAMTS9_V1_WT	1	tims_23dec2206_Slot1-34_1_6900	NA	NA	NA	NA	NA	NA	NA	NA	NA	NA	NA	NA	NA	NA	NA	NA	NA	NA	NA	NA	NA	NA	NA	NA	NA	NA
sp|O75173|ATS4_HUMAN	A[42.0106]GGPGAHILR	173	182	2	NA	NA	L	ADAMTS9_V1_EQ	1	tims_23dec2207_Slot1-35_1_6901	NA	NA	NA	NA	NA	NA	NA	NA	NA	NA	NA	NA	NA	NA	NA	NA	NA	NA	NA	NA	NA	NA	NA	NA	NA	NA
sp|O75173|ATS4_HUMAN	A[42.0106]GGPGAHILR	173	182	2	NA	NA	L	ADAMTS5_V2_WT	1	tims_23dec2208_Slot1-36_1_6902	NA	NA	NA	NA	NA	NA	NA	NA	NA	NA	NA	NA	NA	NA	NA	NA	NA	NA	NA	NA	NA	NA	NA	NA	NA	NA
sp|O75173|ATS4_HUMAN	A[42.0106]GGPGAHILR	173	182	2	NA	NA	L	ADAMTS5_V2_EQ	1	tims_23dec2209_Slot1-37_1_6903	NA	NA	NA	NA	NA	NA	NA	NA	NA	NA	NA	NA	NA	NA	NA	NA	NA	NA	NA	NA	NA	NA	NA	NA	NA	NA
sp|O75173|ATS4_HUMAN	A[42.0106]GGPGAHILR	173	182	2	NA	NA	L	ADAMTS9_V2_WT	1	tims_23dec2210_Slot1-38_1_6904	NA	NA	NA	NA	NA	NA	NA	NA	NA	NA	NA	NA	NA	NA	NA	NA	NA	NA	NA	NA	NA	NA	NA	NA	NA	NA
sp|O75173|ATS4_HUMAN	A[42.0106]GGPGAHILR	173	182	2	NA	NA	L	ADAMTS9_V2_EQ	1	tims_23dec2211_Slot1-39_1_6905	NA	NA	NA	NA	NA	NA	NA	NA	NA	NA	NA	NA	NA	NA	NA	NA	NA	NA	NA	NA	NA	NA	NA	NA	NA	NA
sp|O75173|ATS4_HUMAN	A[42.0106]GGPGAHILR	173	182	2	NA	NA	L	ADAMTS4_V2_WT	1	tims_24oct0902_Slot1-19_1_9357	NA	NA	NA	NA	NA	NA	NA	NA	NA	NA	NA	NA	NA	NA	NA	NA	NA	NA	NA	NA	NA	NA	NA	NA	NA	NA
sp|O75173|ATS4_HUMAN	A[42.0106]GGPGAHILR	173	182	2	NA	NA	L	ADAMTS4_V2_EQ	1	tims_24oct0903_Slot1-20_1_9358	NA	NA	NA	NA	NA	NA	NA	NA	NA	NA	NA	NA	NA	NA	NA	NA	NA	NA	NA	NA	NA	NA	NA	NA	NA	NA
sp|O75173|ATS4_HUMAN	GAELHLQPLEGGTPNSAGGPGAHILRR	157	183	3	NA	NA	L	ADAMTS9_BGN_WT	1	tims_23dec2202_Slot1-30_1_6896	NA	NA	NA	NA	NA	NA	NA	NA	NA	NA	NA	NA	NA	NA	NA	NA	NA	NA	NA	NA	NA	NA	NA	NA	NA	NA
sp|O75173|ATS4_HUMAN	GAELHLQPLEGGTPNSAGGPGAHILRR	157	183	3	NA	NA	L	ADAMTS9_BGN_EQ	1	tims_23dec2203_Slot1-31_1_6897	NA	NA	NA	NA	NA	NA	NA	NA	NA	NA	NA	NA	NA	NA	NA	NA	NA	NA	NA	NA	NA	NA	NA	NA	NA	NA
sp|O75173|ATS4_HUMAN	GAELHLQPLEGGTPNSAGGPGAHILRR	157	183	3	NA	NA	L	ADAMTS1_V2_WT	1	tims_23dec2204_Slot1-32_1_6898	NA	NA	NA	NA	NA	NA	NA	NA	NA	NA	NA	NA	NA	NA	NA	NA	NA	NA	NA	NA	NA	NA	NA	NA	NA	NA
sp|O75173|ATS4_HUMAN	GAELHLQPLEGGTPNSAGGPGAHILRR	157	183	3	NA	NA	L	ADAMTS1_V2_EQ	1	tims_23dec2205_Slot1-33_1_6899	NA	NA	NA	NA	NA	NA	NA	NA	NA	NA	NA	NA	NA	NA	NA	NA	NA	NA	NA	NA	NA	NA	NA	NA	NA	NA
sp|O75173|ATS4_HUMAN	GAELHLQPLEGGTPNSAGGPGAHILRR	157	183	3	NA	NA	L	ADAMTS9_V1_WT	1	tims_23dec2206_Slot1-34_1_6900	NA	NA	NA	NA	NA	NA	NA	NA	NA	NA	NA	NA	NA	NA	NA	NA	NA	NA	NA	NA	NA	NA	NA	NA	NA	NA
sp|O75173|ATS4_HUMAN	GAELHLQPLEGGTPNSAGGPGAHILRR	157	183	3	NA	NA	L	ADAMTS9_V1_EQ	1	tims_23dec2207_Slot1-35_1_6901	NA	NA	NA	NA	NA	NA	NA	NA	NA	NA	NA	NA	NA	NA	NA	NA	NA	NA	NA	NA	NA	NA	NA	NA	NA	NA
sp|O75173|ATS4_HUMAN	GAELHLQPLEGGTPNSAGGPGAHILRR	157	183	3	NA	NA	L	ADAMTS5_V2_WT	1	tims_23dec2208_Slot1-36_1_6902	NA	NA	NA	NA	NA	NA	NA	NA	NA	NA	NA	NA	NA	NA	NA	NA	NA	NA	NA	NA	NA	NA	NA	NA	NA	NA
sp|O75173|ATS4_HUMAN	GAELHLQPLEGGTPNSAGGPGAHILRR	157	183	3	NA	NA	L	ADAMTS5_V2_EQ	1	tims_23dec2209_Slot1-37_1_6903	NA	NA	NA	NA	NA	NA	NA	NA	NA	NA	NA	NA	NA	NA	NA	NA	NA	NA	NA	NA	NA	NA	NA	NA	NA	NA
sp|O75173|ATS4_HUMAN	GAELHLQPLEGGTPNSAGGPGAHILRR	157	183	3	NA	NA	L	ADAMTS9_V2_WT	1	tims_23dec2210_Slot1-38_1_6904	NA	NA	NA	NA	NA	NA	NA	NA	NA	NA	NA	NA	NA	NA	NA	NA	NA	NA	NA	NA	NA	NA	NA	NA	NA	NA
sp|O75173|ATS4_HUMAN	GAELHLQPLEGGTPNSAGGPGAHILRR	157	183	3	NA	NA	L	ADAMTS9_V2_EQ	1	tims_23dec2211_Slot1-39_1_6905	NA	NA	NA	NA	NA	NA	NA	NA	NA	NA	NA	NA	NA	NA	NA	NA	NA	NA	NA	NA	NA	NA	NA	NA	NA	NA
sp|O75173|ATS4_HUMAN	GAELHLQPLEGGTPNSAGGPGAHILRR	157	183	3	NA	NA	L	ADAMTS4_V2_WT	1	tims_24oct0902_Slot1-19_1_9357	159216	NA	NA	NA	NA	NA	NA	NA	NA	NA	NA	NA	NA	NA	NA	NA	NA	NA	NA	NA	NA	NA	NA	NA	NA	NA
sp|O75173|ATS4_HUMAN	GAELHLQPLEGGTPNSAGGPGAHILRR	157	183	3	NA	NA	L	ADAMTS4_V2_EQ	1	tims_24oct0903_Slot1-20_1_9358	NA	NA	NA	NA	NA	NA	NA	NA	NA	NA	NA	NA	NA	NA	NA	NA	NA	NA	NA	NA	NA	NA	NA	NA	NA	NA
sp|O75173|ATS4_HUMAN	HVM[15.9949]AP[15.9949]VMAHVDPEEPWSPC[57.0215]SAR	389	410	4	NA	NA	L	ADAMTS9_BGN_WT	1	tims_23dec2202_Slot1-30_1_6896	NA	NA	NA	NA	NA	NA	NA	NA	NA	NA	NA	NA	NA	NA	NA	NA	NA	NA	NA	NA	NA	NA	NA	NA	NA	NA
sp|O75173|ATS4_HUMAN	HVM[15.9949]AP[15.9949]VMAHVDPEEPWSPC[57.0215]SAR	389	410	4	NA	NA	L	ADAMTS9_BGN_EQ	1	tims_23dec2203_Slot1-31_1_6897	NA	NA	NA	NA	NA	NA	NA	NA	NA	NA	NA	NA	NA	NA	NA	NA	NA	NA	NA	NA	NA	NA	NA	NA	NA	NA
sp|O75173|ATS4_HUMAN	HVM[15.9949]AP[15.9949]VMAHVDPEEPWSPC[57.0215]SAR	389	410	4	NA	NA	L	ADAMTS1_V2_WT	1	tims_23dec2204_Slot1-32_1_6898	NA	NA	NA	NA	NA	NA	NA	NA	NA	NA	NA	NA	NA	NA	NA	NA	NA	NA	NA	NA	NA	NA	NA	NA	NA	NA
sp|O75173|ATS4_HUMAN	HVM[15.9949]AP[15.9949]VMAHVDPEEPWSPC[57.0215]SAR	389	410	4	NA	NA	L	ADAMTS1_V2_EQ	1	tims_23dec2205_Slot1-33_1_6899	NA	NA	NA	NA	NA	NA	NA	NA	NA	NA	NA	NA	NA	NA	NA	NA	NA	NA	NA	NA	NA	NA	NA	NA	NA	NA
sp|O75173|ATS4_HUMAN	HVM[15.9949]AP[15.9949]VMAHVDPEEPWSPC[57.0215]SAR	389	410	4	NA	NA	L	ADAMTS9_V1_WT	1	tims_23dec2206_Slot1-34_1_6900	NA	NA	NA	NA	NA	NA	NA	NA	NA	NA	NA	NA	NA	NA	NA	NA	NA	NA	NA	NA	NA	NA	NA	NA	NA	NA
sp|O75173|ATS4_HUMAN	HVM[15.9949]AP[15.9949]VMAHVDPEEPWSPC[57.0215]SAR	389	410	4	NA	NA	L	ADAMTS9_V1_EQ	1	tims_23dec2207_Slot1-35_1_6901	NA	NA	NA	NA	NA	NA	NA	NA	NA	NA	NA	NA	NA	NA	NA	NA	NA	NA	NA	NA	NA	NA	NA	NA	NA	NA
sp|O75173|ATS4_HUMAN	HVM[15.9949]AP[15.9949]VMAHVDPEEPWSPC[57.0215]SAR	389	410	4	NA	NA	L	ADAMTS5_V2_WT	1	tims_23dec2208_Slot1-36_1_6902	NA	NA	NA	NA	NA	NA	NA	NA	NA	NA	NA	NA	NA	NA	NA	NA	NA	NA	NA	NA	NA	NA	NA	NA	NA	NA
sp|O75173|ATS4_HUMAN	HVM[15.9949]AP[15.9949]VMAHVDPEEPWSPC[57.0215]SAR	389	410	4	NA	NA	L	ADAMTS5_V2_EQ	1	tims_23dec2209_Slot1-37_1_6903	NA	NA	NA	NA	NA	NA	NA	NA	NA	NA	NA	NA	NA	NA	NA	NA	NA	NA	NA	NA	NA	NA	NA	NA	NA	NA
sp|O75173|ATS4_HUMAN	HVM[15.9949]AP[15.9949]VMAHVDPEEPWSPC[57.0215]SAR	389	410	4	NA	NA	L	ADAMTS9_V2_WT	1	tims_23dec2210_Slot1-38_1_6904	NA	NA	NA	NA	NA	NA	NA	NA	NA	NA	NA	NA	NA	NA	NA	NA	NA	NA	NA	NA	NA	NA	NA	NA	NA	NA
sp|O75173|ATS4_HUMAN	HVM[15.9949]AP[15.9949]VMAHVDPEEPWSPC[57.0215]SAR	389	410	4	NA	NA	L	ADAMTS9_V2_EQ	1	tims_23dec2211_Slot1-39_1_6905	NA	NA	NA	NA	NA	NA	NA	NA	NA	NA	NA	NA	NA	NA	NA	NA	NA	NA	NA	NA	NA	NA	NA	NA	NA	NA
sp|O75173|ATS4_HUMAN	HVM[15.9949]AP[15.9949]VMAHVDPEEPWSPC[57.0215]SAR	389	410	4	NA	NA	L	ADAMTS4_V2_WT	1	tims_24oct0902_Slot1-19_1_9357	54121.4	HVMAPVMAHVDPEEPWSPC(1)SAR	HVMAP(1)VMAHVDPEEPWSPCSAR	NA	NA	HVM(1)APVMAHVDPEEPWSPCSAR	NA	NA	NA	NA	NA	NA	NA	NA	NA	NA	NA	NA	NA	NA	NA	NA	NA	NA	NA	NA
sp|O75173|ATS4_HUMAN	HVM[15.9949]AP[15.9949]VMAHVDPEEPWSPC[57.0215]SAR	389	410	4	NA	NA	L	ADAMTS4_V2_EQ	1	tims_24oct0903_Slot1-20_1_9358	NA	NA	NA	NA	NA	NA	NA	NA	NA	NA	NA	NA	NA	NA	NA	NA	NA	NA	NA	NA	NA	NA	NA	NA	NA	NA
sp|O75173|ATS4_HUMAN	GAELHLQPLEGGTPNSAGGPGAHILRR	157	183	4	NA	NA	L	ADAMTS9_BGN_WT	1	tims_23dec2202_Slot1-30_1_6896	NA	NA	NA	NA	NA	NA	NA	NA	NA	NA	NA	NA	NA	NA	NA	NA	NA	NA	NA	NA	NA	NA	NA	NA	NA	NA
sp|O75173|ATS4_HUMAN	GAELHLQPLEGGTPNSAGGPGAHILRR	157	183	4	NA	NA	L	ADAMTS9_BGN_EQ	1	tims_23dec2203_Slot1-31_1_6897	NA	NA	NA	NA	NA	NA	NA	NA	NA	NA	NA	NA	NA	NA	NA	NA	NA	NA	NA	NA	NA	NA	NA	NA	NA	NA
sp|O75173|ATS4_HUMAN	GAELHLQPLEGGTPNSAGGPGAHILRR	157	183	4	NA	NA	L	ADAMTS1_V2_WT	1	tims_23dec2204_Slot1-32_1_6898	NA	NA	NA	NA	NA	NA	NA	NA	NA	NA	NA	NA	NA	NA	NA	NA	NA	NA	NA	NA	NA	NA	NA	NA	NA	NA
sp|O75173|ATS4_HUMAN	GAELHLQPLEGGTPNSAGGPGAHILRR	157	183	4	NA	NA	L	ADAMTS1_V2_EQ	1	tims_23dec2205_Slot1-33_1_6899	NA	NA	NA	NA	NA	NA	NA	NA	NA	NA	NA	NA	NA	NA	NA	NA	NA	NA	NA	NA	NA	NA	NA	NA	NA	NA
sp|O75173|ATS4_HUMAN	GAELHLQPLEGGTPNSAGGPGAHILRR	157	183	4	NA	NA	L	ADAMTS9_V1_WT	1	tims_23dec2206_Slot1-34_1_6900	NA	NA	NA	NA	NA	NA	NA	NA	NA	NA	NA	NA	NA	NA	NA	NA	NA	NA	NA	NA	NA	NA	NA	NA	NA	NA
sp|O75173|ATS4_HUMAN	GAELHLQPLEGGTPNSAGGPGAHILRR	157	183	4	NA	NA	L	ADAMTS9_V1_EQ	1	tims_23dec2207_Slot1-35_1_6901	NA	NA	NA	NA	NA	NA	NA	NA	NA	NA	NA	NA	NA	NA	NA	NA	NA	NA	NA	NA	NA	NA	NA	NA	NA	NA
sp|O75173|ATS4_HUMAN	GAELHLQPLEGGTPNSAGGPGAHILRR	157	183	4	NA	NA	L	ADAMTS5_V2_WT	1	tims_23dec2208_Slot1-36_1_6902	NA	NA	NA	NA	NA	NA	NA	NA	NA	NA	NA	NA	NA	NA	NA	NA	NA	NA	NA	NA	NA	NA	NA	NA	NA	NA
sp|O75173|ATS4_HUMAN	GAELHLQPLEGGTPNSAGGPGAHILRR	157	183	4	NA	NA	L	ADAMTS5_V2_EQ	1	tims_23dec2209_Slot1-37_1_6903	NA	NA	NA	NA	NA	NA	NA	NA	NA	NA	NA	NA	NA	NA	NA	NA	NA	NA	NA	NA	NA	NA	NA	NA	NA	NA
sp|O75173|ATS4_HUMAN	GAELHLQPLEGGTPNSAGGPGAHILRR	157	183	4	NA	NA	L	ADAMTS9_V2_WT	1	tims_23dec2210_Slot1-38_1_6904	NA	NA	NA	NA	NA	NA	NA	NA	NA	NA	NA	NA	NA	NA	NA	NA	NA	NA	NA	NA	NA	NA	NA	NA	NA	NA
sp|O75173|ATS4_HUMAN	GAELHLQPLEGGTPNSAGGPGAHILRR	157	183	4	NA	NA	L	ADAMTS9_V2_EQ	1	tims_23dec2211_Slot1-39_1_6905	NA	NA	NA	NA	NA	NA	NA	NA	NA	NA	NA	NA	NA	NA	NA	NA	NA	NA	NA	NA	NA	NA	NA	NA	NA	NA
sp|O75173|ATS4_HUMAN	GAELHLQPLEGGTPNSAGGPGAHILRR	157	183	4	NA	NA	L	ADAMTS4_V2_WT	1	tims_24oct0902_Slot1-19_1_9357	954383	NA	NA	NA	NA	NA	NA	NA	NA	NA	NA	NA	NA	NA	NA	NA	NA	NA	NA	NA	NA	NA	NA	NA	NA	NA
sp|O75173|ATS4_HUMAN	GAELHLQPLEGGTPNSAGGPGAHILRR	157	183	4	NA	NA	L	ADAMTS4_V2_EQ	1	tims_24oct0903_Slot1-20_1_9358	231498	NA	NA	NA	NA	NA	NA	NA	NA	NA	NA	NA	NA	NA	NA	NA	NA	NA	NA	NA	NA	NA	NA	NA	NA	NA
sp|O75173|ATS4_HUMAN	GAELHLQPLEGGTPNSAGGPGAHILRR	157	183	5	NA	NA	L	ADAMTS9_BGN_WT	1	tims_23dec2202_Slot1-30_1_6896	NA	NA	NA	NA	NA	NA	NA	NA	NA	NA	NA	NA	NA	NA	NA	NA	NA	NA	NA	NA	NA	NA	NA	NA	NA	NA
sp|O75173|ATS4_HUMAN	GAELHLQPLEGGTPNSAGGPGAHILRR	157	183	5	NA	NA	L	ADAMTS9_BGN_EQ	1	tims_23dec2203_Slot1-31_1_6897	NA	NA	NA	NA	NA	NA	NA	NA	NA	NA	NA	NA	NA	NA	NA	NA	NA	NA	NA	NA	NA	NA	NA	NA	NA	NA
sp|O75173|ATS4_HUMAN	GAELHLQPLEGGTPNSAGGPGAHILRR	157	183	5	NA	NA	L	ADAMTS1_V2_WT	1	tims_23dec2204_Slot1-32_1_6898	NA	NA	NA	NA	NA	NA	NA	NA	NA	NA	NA	NA	NA	NA	NA	NA	NA	NA	NA	NA	NA	NA	NA	NA	NA	NA
sp|O75173|ATS4_HUMAN	GAELHLQPLEGGTPNSAGGPGAHILRR	157	183	5	NA	NA	L	ADAMTS1_V2_EQ	1	tims_23dec2205_Slot1-33_1_6899	NA	NA	NA	NA	NA	NA	NA	NA	NA	NA	NA	NA	NA	NA	NA	NA	NA	NA	NA	NA	NA	NA	NA	NA	NA	NA
sp|O75173|ATS4_HUMAN	GAELHLQPLEGGTPNSAGGPGAHILRR	157	183	5	NA	NA	L	ADAMTS9_V1_WT	1	tims_23dec2206_Slot1-34_1_6900	NA	NA	NA	NA	NA	NA	NA	NA	NA	NA	NA	NA	NA	NA	NA	NA	NA	NA	NA	NA	NA	NA	NA	NA	NA	NA
sp|O75173|ATS4_HUMAN	GAELHLQPLEGGTPNSAGGPGAHILRR	157	183	5	NA	NA	L	ADAMTS9_V1_EQ	1	tims_23dec2207_Slot1-35_1_6901	NA	NA	NA	NA	NA	NA	NA	NA	NA	NA	NA	NA	NA	NA	NA	NA	NA	NA	NA	NA	NA	NA	NA	NA	NA	NA
sp|O75173|ATS4_HUMAN	GAELHLQPLEGGTPNSAGGPGAHILRR	157	183	5	NA	NA	L	ADAMTS5_V2_WT	1	tims_23dec2208_Slot1-36_1_6902	NA	NA	NA	NA	NA	NA	NA	NA	NA	NA	NA	NA	NA	NA	NA	NA	NA	NA	NA	NA	NA	NA	NA	NA	NA	NA
sp|O75173|ATS4_HUMAN	GAELHLQPLEGGTPNSAGGPGAHILRR	157	183	5	NA	NA	L	ADAMTS5_V2_EQ	1	tims_23dec2209_Slot1-37_1_6903	NA	NA	NA	NA	NA	NA	NA	NA	NA	NA	NA	NA	NA	NA	NA	NA	NA	NA	NA	NA	NA	NA	NA	NA	NA	NA
sp|O75173|ATS4_HUMAN	GAELHLQPLEGGTPNSAGGPGAHILRR	157	183	5	NA	NA	L	ADAMTS9_V2_WT	1	tims_23dec2210_Slot1-38_1_6904	NA	NA	NA	NA	NA	NA	NA	NA	NA	NA	NA	NA	NA	NA	NA	NA	NA	NA	NA	NA	NA	NA	NA	NA	NA	NA
sp|O75173|ATS4_HUMAN	GAELHLQPLEGGTPNSAGGPGAHILRR	157	183	5	NA	NA	L	ADAMTS9_V2_EQ	1	tims_23dec2211_Slot1-39_1_6905	NA	NA	NA	NA	NA	NA	NA	NA	NA	NA	NA	NA	NA	NA	NA	NA	NA	NA	NA	NA	NA	NA	NA	NA	NA	NA
sp|O75173|ATS4_HUMAN	GAELHLQPLEGGTPNSAGGPGAHILRR	157	183	5	NA	NA	L	ADAMTS4_V2_WT	1	tims_24oct0902_Slot1-19_1_9357	110725	NA	NA	NA	NA	NA	NA	NA	NA	NA	NA	NA	NA	NA	NA	NA	NA	NA	NA	NA	NA	NA	NA	NA	NA	NA
sp|O75173|ATS4_HUMAN	GAELHLQPLEGGTPNSAGGPGAHILRR	157	183	5	NA	NA	L	ADAMTS4_V2_EQ	1	tims_24oct0903_Slot1-20_1_9358	NA	NA	NA	NA	NA	NA	NA	NA	NA	NA	NA	NA	NA	NA	NA	NA	NA	NA	NA	NA	NA	NA	NA	NA	NA	NA
sp|O75173|ATS4_HUMAN	K[42.0106]SPASGQGPMC[57.0215]NVKAPLGSPSPR	184	206	3	NA	NA	L	ADAMTS9_BGN_WT	1	tims_23dec2202_Slot1-30_1_6896	NA	NA	NA	NA	NA	NA	NA	NA	NA	NA	NA	NA	NA	NA	NA	NA	NA	NA	NA	NA	NA	NA	NA	NA	NA	NA
sp|O75173|ATS4_HUMAN	K[42.0106]SPASGQGPMC[57.0215]NVKAPLGSPSPR	184	206	3	NA	NA	L	ADAMTS9_BGN_EQ	1	tims_23dec2203_Slot1-31_1_6897	NA	NA	NA	NA	NA	NA	NA	NA	NA	NA	NA	NA	NA	NA	NA	NA	NA	NA	NA	NA	NA	NA	NA	NA	NA	NA
sp|O75173|ATS4_HUMAN	K[42.0106]SPASGQGPMC[57.0215]NVKAPLGSPSPR	184	206	3	NA	NA	L	ADAMTS1_V2_WT	1	tims_23dec2204_Slot1-32_1_6898	172.499	KSPASGQGPMC(1)NVKAPLGSPSPR	NA	NA	NA	NA	NA	NA	NA	NA	NA	NA	K(1)SPASGQGPMCNVKAPLGSPSPR	NA	NA	NA	NA	NA	NA	NA	NA	NA	NA	NA	NA	NA
sp|O75173|ATS4_HUMAN	K[42.0106]SPASGQGPMC[57.0215]NVKAPLGSPSPR	184	206	3	NA	NA	L	ADAMTS1_V2_EQ	1	tims_23dec2205_Slot1-33_1_6899	NA	NA	NA	NA	NA	NA	NA	NA	NA	NA	NA	NA	NA	NA	NA	NA	NA	NA	NA	NA	NA	NA	NA	NA	NA	NA
sp|O75173|ATS4_HUMAN	K[42.0106]SPASGQGPMC[57.0215]NVKAPLGSPSPR	184	206	3	NA	NA	L	ADAMTS9_V1_WT	1	tims_23dec2206_Slot1-34_1_6900	NA	NA	NA	NA	NA	NA	NA	NA	NA	NA	NA	NA	NA	NA	NA	NA	NA	NA	NA	NA	NA	NA	NA	NA	NA	NA
sp|O75173|ATS4_HUMAN	K[42.0106]SPASGQGPMC[57.0215]NVKAPLGSPSPR	184	206	3	NA	NA	L	ADAMTS9_V1_EQ	1	tims_23dec2207_Slot1-35_1_6901	NA	NA	NA	NA	NA	NA	NA	NA	NA	NA	NA	NA	NA	NA	NA	NA	NA	NA	NA	NA	NA	NA	NA	NA	NA	NA
sp|O75173|ATS4_HUMAN	K[42.0106]SPASGQGPMC[57.0215]NVKAPLGSPSPR	184	206	3	NA	NA	L	ADAMTS5_V2_WT	1	tims_23dec2208_Slot1-36_1_6902	NA	NA	NA	NA	NA	NA	NA	NA	NA	NA	NA	NA	NA	NA	NA	NA	NA	NA	NA	NA	NA	NA	NA	NA	NA	NA
sp|O75173|ATS4_HUMAN	K[42.0106]SPASGQGPMC[57.0215]NVKAPLGSPSPR	184	206	3	NA	NA	L	ADAMTS5_V2_EQ	1	tims_23dec2209_Slot1-37_1_6903	NA	NA	NA	NA	NA	NA	NA	NA	NA	NA	NA	NA	NA	NA	NA	NA	NA	NA	NA	NA	NA	NA	NA	NA	NA	NA
sp|O75173|ATS4_HUMAN	K[42.0106]SPASGQGPMC[57.0215]NVKAPLGSPSPR	184	206	3	NA	NA	L	ADAMTS9_V2_WT	1	tims_23dec2210_Slot1-38_1_6904	NA	NA	NA	NA	NA	NA	NA	NA	NA	NA	NA	NA	NA	NA	NA	NA	NA	NA	NA	NA	NA	NA	NA	NA	NA	NA
sp|O75173|ATS4_HUMAN	K[42.0106]SPASGQGPMC[57.0215]NVKAPLGSPSPR	184	206	3	NA	NA	L	ADAMTS9_V2_EQ	1	tims_23dec2211_Slot1-39_1_6905	NA	NA	NA	NA	NA	NA	NA	NA	NA	NA	NA	NA	NA	NA	NA	NA	NA	NA	NA	NA	NA	NA	NA	NA	NA	NA
sp|O75173|ATS4_HUMAN	K[42.0106]SPASGQGPMC[57.0215]NVKAPLGSPSPR	184	206	3	NA	NA	L	ADAMTS4_V2_WT	1	tims_24oct0902_Slot1-19_1_9357	NA	NA	NA	NA	NA	NA	NA	NA	NA	NA	NA	NA	NA	NA	NA	NA	NA	NA	NA	NA	NA	NA	NA	NA	NA	NA
sp|O75173|ATS4_HUMAN	K[42.0106]SPASGQGPMC[57.0215]NVKAPLGSPSPR	184	206	3	NA	NA	L	ADAMTS4_V2_EQ	1	tims_24oct0903_Slot1-20_1_9358	NA	NA	NA	NA	NA	NA	NA	NA	NA	NA	NA	NA	NA	NA	NA	NA	NA	NA	NA	NA	NA	NA	NA	NA	NA	NA
sp|O75173|ATS4_HUMAN	A[42.0106]PLGSPSPRP	198	207	2	NA	NA	L	ADAMTS9_BGN_WT	1	tims_23dec2202_Slot1-30_1_6896	19381.1	NA	NA	A(1)PLGSPSPRP	NA	NA	NA	NA	NA	NA	NA	NA	NA	NA	NA	NA	NA	NA	NA	NA	NA	NA	NA	NA	NA	NA
sp|O75173|ATS4_HUMAN	A[42.0106]PLGSPSPRP	198	207	2	NA	NA	L	ADAMTS9_BGN_EQ	1	tims_23dec2203_Slot1-31_1_6897	NA	NA	NA	NA	NA	NA	NA	NA	NA	NA	NA	NA	NA	NA	NA	NA	NA	NA	NA	NA	NA	NA	NA	NA	NA	NA
sp|O75173|ATS4_HUMAN	A[42.0106]PLGSPSPRP	198	207	2	NA	NA	L	ADAMTS1_V2_WT	1	tims_23dec2204_Slot1-32_1_6898	NA	NA	NA	NA	NA	NA	NA	NA	NA	NA	NA	NA	NA	NA	NA	NA	NA	NA	NA	NA	NA	NA	NA	NA	NA	NA
sp|O75173|ATS4_HUMAN	A[42.0106]PLGSPSPRP	198	207	2	NA	NA	L	ADAMTS1_V2_EQ	1	tims_23dec2205_Slot1-33_1_6899	NA	NA	NA	NA	NA	NA	NA	NA	NA	NA	NA	NA	NA	NA	NA	NA	NA	NA	NA	NA	NA	NA	NA	NA	NA	NA
sp|O75173|ATS4_HUMAN	A[42.0106]PLGSPSPRP	198	207	2	NA	NA	L	ADAMTS9_V1_WT	1	tims_23dec2206_Slot1-34_1_6900	NA	NA	NA	NA	NA	NA	NA	NA	NA	NA	NA	NA	NA	NA	NA	NA	NA	NA	NA	NA	NA	NA	NA	NA	NA	NA
sp|O75173|ATS4_HUMAN	A[42.0106]PLGSPSPRP	198	207	2	NA	NA	L	ADAMTS9_V1_EQ	1	tims_23dec2207_Slot1-35_1_6901	NA	NA	NA	NA	NA	NA	NA	NA	NA	NA	NA	NA	NA	NA	NA	NA	NA	NA	NA	NA	NA	NA	NA	NA	NA	NA
sp|O75173|ATS4_HUMAN	A[42.0106]PLGSPSPRP	198	207	2	NA	NA	L	ADAMTS5_V2_WT	1	tims_23dec2208_Slot1-36_1_6902	NA	NA	NA	NA	NA	NA	NA	NA	NA	NA	NA	NA	NA	NA	NA	NA	NA	NA	NA	NA	NA	NA	NA	NA	NA	NA
sp|O75173|ATS4_HUMAN	A[42.0106]PLGSPSPRP	198	207	2	NA	NA	L	ADAMTS5_V2_EQ	1	tims_23dec2209_Slot1-37_1_6903	NA	NA	NA	NA	NA	NA	NA	NA	NA	NA	NA	NA	NA	NA	NA	NA	NA	NA	NA	NA	NA	NA	NA	NA	NA	NA
sp|O75173|ATS4_HUMAN	A[42.0106]PLGSPSPRP	198	207	2	NA	NA	L	ADAMTS9_V2_WT	1	tims_23dec2210_Slot1-38_1_6904	NA	NA	NA	NA	NA	NA	NA	NA	NA	NA	NA	NA	NA	NA	NA	NA	NA	NA	NA	NA	NA	NA	NA	NA	NA	NA
sp|O75173|ATS4_HUMAN	A[42.0106]PLGSPSPRP	198	207	2	NA	NA	L	ADAMTS9_V2_EQ	1	tims_23dec2211_Slot1-39_1_6905	NA	NA	NA	NA	NA	NA	NA	NA	NA	NA	NA	NA	NA	NA	NA	NA	NA	NA	NA	NA	NA	NA	NA	NA	NA	NA
sp|O75173|ATS4_HUMAN	A[42.0106]PLGSPSPRP	198	207	2	NA	NA	L	ADAMTS4_V2_WT	1	tims_24oct0902_Slot1-19_1_9357	NA	NA	NA	NA	NA	NA	NA	NA	NA	NA	NA	NA	NA	NA	NA	NA	NA	NA	NA	NA	NA	NA	NA	NA	NA	NA
sp|O75173|ATS4_HUMAN	A[42.0106]PLGSPSPRP	198	207	2	NA	NA	L	ADAMTS4_V2_EQ	1	tims_24oct0903_Slot1-20_1_9358	NA	NA	NA	NA	NA	NA	NA	NA	NA	NA	NA	NA	NA	NA	NA	NA	NA	NA	NA	NA	NA	NA	NA	NA	NA	NA
sp|O75173|ATS4_HUMAN	MADVGTVC[57.0215]DP[15.9949]AR	332	343	2	NA	NA	L	ADAMTS9_BGN_WT	1	tims_23dec2202_Slot1-30_1_6896	NA	NA	NA	NA	NA	NA	NA	NA	NA	NA	NA	NA	NA	NA	NA	NA	NA	NA	NA	NA	NA	NA	NA	NA	NA	NA
sp|O75173|ATS4_HUMAN	MADVGTVC[57.0215]DP[15.9949]AR	332	343	2	NA	NA	L	ADAMTS9_BGN_EQ	1	tims_23dec2203_Slot1-31_1_6897	NA	NA	NA	NA	NA	NA	NA	NA	NA	NA	NA	NA	NA	NA	NA	NA	NA	NA	NA	NA	NA	NA	NA	NA	NA	NA
sp|O75173|ATS4_HUMAN	MADVGTVC[57.0215]DP[15.9949]AR	332	343	2	NA	NA	L	ADAMTS1_V2_WT	1	tims_23dec2204_Slot1-32_1_6898	554331	MADVGTVC(1)DPAR	MADVGTVCDP(1)AR	NA	NA	NA	NA	NA	NA	NA	NA	NA	NA	NA	NA	NA	NA	NA	NA	NA	NA	NA	NA	NA	NA	NA
sp|O75173|ATS4_HUMAN	MADVGTVC[57.0215]DP[15.9949]AR	332	343	2	NA	NA	L	ADAMTS1_V2_EQ	1	tims_23dec2205_Slot1-33_1_6899	NA	NA	NA	NA	NA	NA	NA	NA	NA	NA	NA	NA	NA	NA	NA	NA	NA	NA	NA	NA	NA	NA	NA	NA	NA	NA
sp|O75173|ATS4_HUMAN	MADVGTVC[57.0215]DP[15.9949]AR	332	343	2	NA	NA	L	ADAMTS9_V1_WT	1	tims_23dec2206_Slot1-34_1_6900	NA	NA	NA	NA	NA	NA	NA	NA	NA	NA	NA	NA	NA	NA	NA	NA	NA	NA	NA	NA	NA	NA	NA	NA	NA	NA
sp|O75173|ATS4_HUMAN	MADVGTVC[57.0215]DP[15.9949]AR	332	343	2	NA	NA	L	ADAMTS9_V1_EQ	1	tims_23dec2207_Slot1-35_1_6901	NA	NA	NA	NA	NA	NA	NA	NA	NA	NA	NA	NA	NA	NA	NA	NA	NA	NA	NA	NA	NA	NA	NA	NA	NA	NA
sp|O75173|ATS4_HUMAN	MADVGTVC[57.0215]DP[15.9949]AR	332	343	2	NA	NA	L	ADAMTS5_V2_WT	1	tims_23dec2208_Slot1-36_1_6902	NA	NA	NA	NA	NA	NA	NA	NA	NA	NA	NA	NA	NA	NA	NA	NA	NA	NA	NA	NA	NA	NA	NA	NA	NA	NA
sp|O75173|ATS4_HUMAN	MADVGTVC[57.0215]DP[15.9949]AR	332	343	2	NA	NA	L	ADAMTS5_V2_EQ	1	tims_23dec2209_Slot1-37_1_6903	NA	NA	NA	NA	NA	NA	NA	NA	NA	NA	NA	NA	NA	NA	NA	NA	NA	NA	NA	NA	NA	NA	NA	NA	NA	NA
sp|O75173|ATS4_HUMAN	MADVGTVC[57.0215]DP[15.9949]AR	332	343	2	NA	NA	L	ADAMTS9_V2_WT	1	tims_23dec2210_Slot1-38_1_6904	NA	NA	NA	NA	NA	NA	NA	NA	NA	NA	NA	NA	NA	NA	NA	NA	NA	NA	NA	NA	NA	NA	NA	NA	NA	NA
sp|O75173|ATS4_HUMAN	MADVGTVC[57.0215]DP[15.9949]AR	332	343	2	NA	NA	L	ADAMTS9_V2_EQ	1	tims_23dec2211_Slot1-39_1_6905	NA	NA	NA	NA	NA	NA	NA	NA	NA	NA	NA	NA	NA	NA	NA	NA	NA	NA	NA	NA	NA	NA	NA	NA	NA	NA
sp|O75173|ATS4_HUMAN	MADVGTVC[57.0215]DP[15.9949]AR	332	343	2	NA	NA	L	ADAMTS4_V2_WT	1	tims_24oct0902_Slot1-19_1_9357	NA	NA	NA	NA	NA	NA	NA	NA	NA	NA	NA	NA	NA	NA	NA	NA	NA	NA	NA	NA	NA	NA	NA	NA	NA	NA
sp|O75173|ATS4_HUMAN	MADVGTVC[57.0215]DP[15.9949]AR	332	343	2	NA	NA	L	ADAMTS4_V2_EQ	1	tims_24oct0903_Slot1-20_1_9358	NA	NA	NA	NA	NA	NA	NA	NA	NA	NA	NA	NA	NA	NA	NA	NA	NA	NA	NA	NA	NA	NA	NA	NA	NA	NA
sp|O75173|ATS4_HUMAN	A[42.0106]PLGSPSPRPR	198	208	3	NA	NA	L	ADAMTS9_BGN_WT	1	tims_23dec2202_Slot1-30_1_6896	29601.9	NA	NA	A(1)PLGSPSPRPR	NA	NA	NA	NA	NA	NA	NA	NA	NA	NA	NA	NA	NA	NA	NA	NA	NA	NA	NA	NA	NA	NA
sp|O75173|ATS4_HUMAN	A[42.0106]PLGSPSPRPR	198	208	3	NA	NA	L	ADAMTS9_BGN_EQ	1	tims_23dec2203_Slot1-31_1_6897	NA	NA	NA	NA	NA	NA	NA	NA	NA	NA	NA	NA	NA	NA	NA	NA	NA	NA	NA	NA	NA	NA	NA	NA	NA	NA
sp|O75173|ATS4_HUMAN	A[42.0106]PLGSPSPRPR	198	208	3	NA	NA	L	ADAMTS1_V2_WT	1	tims_23dec2204_Slot1-32_1_6898	NA	NA	NA	NA	NA	NA	NA	NA	NA	NA	NA	NA	NA	NA	NA	NA	NA	NA	NA	NA	NA	NA	NA	NA	NA	NA
sp|O75173|ATS4_HUMAN	A[42.0106]PLGSPSPRPR	198	208	3	NA	NA	L	ADAMTS1_V2_EQ	1	tims_23dec2205_Slot1-33_1_6899	NA	NA	NA	NA	NA	NA	NA	NA	NA	NA	NA	NA	NA	NA	NA	NA	NA	NA	NA	NA	NA	NA	NA	NA	NA	NA
sp|O75173|ATS4_HUMAN	A[42.0106]PLGSPSPRPR	198	208	3	NA	NA	L	ADAMTS9_V1_WT	1	tims_23dec2206_Slot1-34_1_6900	NA	NA	NA	NA	NA	NA	NA	NA	NA	NA	NA	NA	NA	NA	NA	NA	NA	NA	NA	NA	NA	NA	NA	NA	NA	NA
sp|O75173|ATS4_HUMAN	A[42.0106]PLGSPSPRPR	198	208	3	NA	NA	L	ADAMTS9_V1_EQ	1	tims_23dec2207_Slot1-35_1_6901	NA	NA	NA	NA	NA	NA	NA	NA	NA	NA	NA	NA	NA	NA	NA	NA	NA	NA	NA	NA	NA	NA	NA	NA	NA	NA
sp|O75173|ATS4_HUMAN	A[42.0106]PLGSPSPRPR	198	208	3	NA	NA	L	ADAMTS5_V2_WT	1	tims_23dec2208_Slot1-36_1_6902	NA	NA	NA	NA	NA	NA	NA	NA	NA	NA	NA	NA	NA	NA	NA	NA	NA	NA	NA	NA	NA	NA	NA	NA	NA	NA
sp|O75173|ATS4_HUMAN	A[42.0106]PLGSPSPRPR	198	208	3	NA	NA	L	ADAMTS5_V2_EQ	1	tims_23dec2209_Slot1-37_1_6903	NA	NA	NA	NA	NA	NA	NA	NA	NA	NA	NA	NA	NA	NA	NA	NA	NA	NA	NA	NA	NA	NA	NA	NA	NA	NA
sp|O75173|ATS4_HUMAN	A[42.0106]PLGSPSPRPR	198	208	3	NA	NA	L	ADAMTS9_V2_WT	1	tims_23dec2210_Slot1-38_1_6904	NA	NA	NA	NA	NA	NA	NA	NA	NA	NA	NA	NA	NA	NA	NA	NA	NA	NA	NA	NA	NA	NA	NA	NA	NA	NA
sp|O75173|ATS4_HUMAN	A[42.0106]PLGSPSPRPR	198	208	3	NA	NA	L	ADAMTS9_V2_EQ	1	tims_23dec2211_Slot1-39_1_6905	NA	NA	NA	NA	NA	NA	NA	NA	NA	NA	NA	NA	NA	NA	NA	NA	NA	NA	NA	NA	NA	NA	NA	NA	NA	NA
sp|O75173|ATS4_HUMAN	A[42.0106]PLGSPSPRPR	198	208	3	NA	NA	L	ADAMTS4_V2_WT	1	tims_24oct0902_Slot1-19_1_9357	NA	NA	NA	NA	NA	NA	NA	NA	NA	NA	NA	NA	NA	NA	NA	NA	NA	NA	NA	NA	NA	NA	NA	NA	NA	NA
sp|O75173|ATS4_HUMAN	A[42.0106]PLGSPSPRPR	198	208	3	NA	NA	L	ADAMTS4_V2_EQ	1	tims_24oct0903_Slot1-20_1_9358	NA	NA	NA	NA	NA	NA	NA	NA	NA	NA	NA	NA	NA	NA	NA	NA	NA	NA	NA	NA	NA	NA	NA	NA	NA	NA
sp|O75173|ATS4_HUMAN	DYDADRQC[57.0215]QLTFGPDSRHC[57.0215]PQLPPPC[57.0215]AALWC[57.0215]SGHLNGHAMC[57.0215]QTK	442	485	5	NA	NA	L	ADAMTS9_BGN_WT	1	tims_23dec2202_Slot1-30_1_6896	NA	NA	NA	NA	NA	NA	NA	NA	NA	NA	NA	NA	NA	NA	NA	NA	NA	NA	NA	NA	NA	NA	NA	NA	NA	NA
sp|O75173|ATS4_HUMAN	DYDADRQC[57.0215]QLTFGPDSRHC[57.0215]PQLPPPC[57.0215]AALWC[57.0215]SGHLNGHAMC[57.0215]QTK	442	485	5	NA	NA	L	ADAMTS9_BGN_EQ	1	tims_23dec2203_Slot1-31_1_6897	NA	NA	NA	NA	NA	NA	NA	NA	NA	NA	NA	NA	NA	NA	NA	NA	NA	NA	NA	NA	NA	NA	NA	NA	NA	NA
sp|O75173|ATS4_HUMAN	DYDADRQC[57.0215]QLTFGPDSRHC[57.0215]PQLPPPC[57.0215]AALWC[57.0215]SGHLNGHAMC[57.0215]QTK	442	485	5	NA	NA	L	ADAMTS1_V2_WT	1	tims_23dec2204_Slot1-32_1_6898	24245	DYDADRQC(1)QLTFGPDSRHC(1)PQLPPPC(1)AALWC(1)SGHLNGHAMC(1)QTK	NA	NA	NA	NA	NA	NA	NA	NA	NA	NA	NA	NA	NA	NA	NA	NA	NA	NA	NA	NA	NA	NA	NA	NA
sp|O75173|ATS4_HUMAN	DYDADRQC[57.0215]QLTFGPDSRHC[57.0215]PQLPPPC[57.0215]AALWC[57.0215]SGHLNGHAMC[57.0215]QTK	442	485	5	NA	NA	L	ADAMTS1_V2_EQ	1	tims_23dec2205_Slot1-33_1_6899	NA	NA	NA	NA	NA	NA	NA	NA	NA	NA	NA	NA	NA	NA	NA	NA	NA	NA	NA	NA	NA	NA	NA	NA	NA	NA
sp|O75173|ATS4_HUMAN	DYDADRQC[57.0215]QLTFGPDSRHC[57.0215]PQLPPPC[57.0215]AALWC[57.0215]SGHLNGHAMC[57.0215]QTK	442	485	5	NA	NA	L	ADAMTS9_V1_WT	1	tims_23dec2206_Slot1-34_1_6900	NA	NA	NA	NA	NA	NA	NA	NA	NA	NA	NA	NA	NA	NA	NA	NA	NA	NA	NA	NA	NA	NA	NA	NA	NA	NA
sp|O75173|ATS4_HUMAN	DYDADRQC[57.0215]QLTFGPDSRHC[57.0215]PQLPPPC[57.0215]AALWC[57.0215]SGHLNGHAMC[57.0215]QTK	442	485	5	NA	NA	L	ADAMTS9_V1_EQ	1	tims_23dec2207_Slot1-35_1_6901	NA	NA	NA	NA	NA	NA	NA	NA	NA	NA	NA	NA	NA	NA	NA	NA	NA	NA	NA	NA	NA	NA	NA	NA	NA	NA
sp|O75173|ATS4_HUMAN	DYDADRQC[57.0215]QLTFGPDSRHC[57.0215]PQLPPPC[57.0215]AALWC[57.0215]SGHLNGHAMC[57.0215]QTK	442	485	5	NA	NA	L	ADAMTS5_V2_WT	1	tims_23dec2208_Slot1-36_1_6902	NA	NA	NA	NA	NA	NA	NA	NA	NA	NA	NA	NA	NA	NA	NA	NA	NA	NA	NA	NA	NA	NA	NA	NA	NA	NA
sp|O75173|ATS4_HUMAN	DYDADRQC[57.0215]QLTFGPDSRHC[57.0215]PQLPPPC[57.0215]AALWC[57.0215]SGHLNGHAMC[57.0215]QTK	442	485	5	NA	NA	L	ADAMTS5_V2_EQ	1	tims_23dec2209_Slot1-37_1_6903	NA	NA	NA	NA	NA	NA	NA	NA	NA	NA	NA	NA	NA	NA	NA	NA	NA	NA	NA	NA	NA	NA	NA	NA	NA	NA
sp|O75173|ATS4_HUMAN	DYDADRQC[57.0215]QLTFGPDSRHC[57.0215]PQLPPPC[57.0215]AALWC[57.0215]SGHLNGHAMC[57.0215]QTK	442	485	5	NA	NA	L	ADAMTS9_V2_WT	1	tims_23dec2210_Slot1-38_1_6904	NA	NA	NA	NA	NA	NA	NA	NA	NA	NA	NA	NA	NA	NA	NA	NA	NA	NA	NA	NA	NA	NA	NA	NA	NA	NA
sp|O75173|ATS4_HUMAN	DYDADRQC[57.0215]QLTFGPDSRHC[57.0215]PQLPPPC[57.0215]AALWC[57.0215]SGHLNGHAMC[57.0215]QTK	442	485	5	NA	NA	L	ADAMTS9_V2_EQ	1	tims_23dec2211_Slot1-39_1_6905	NA	NA	NA	NA	NA	NA	NA	NA	NA	NA	NA	NA	NA	NA	NA	NA	NA	NA	NA	NA	NA	NA	NA	NA	NA	NA
sp|O75173|ATS4_HUMAN	DYDADRQC[57.0215]QLTFGPDSRHC[57.0215]PQLPPPC[57.0215]AALWC[57.0215]SGHLNGHAMC[57.0215]QTK	442	485	5	NA	NA	L	ADAMTS4_V2_WT	1	tims_24oct0902_Slot1-19_1_9357	NA	NA	NA	NA	NA	NA	NA	NA	NA	NA	NA	NA	NA	NA	NA	NA	NA	NA	NA	NA	NA	NA	NA	NA	NA	NA
sp|O75173|ATS4_HUMAN	DYDADRQC[57.0215]QLTFGPDSRHC[57.0215]PQLPPPC[57.0215]AALWC[57.0215]SGHLNGHAMC[57.0215]QTK	442	485	5	NA	NA	L	ADAMTS4_V2_EQ	1	tims_24oct0903_Slot1-20_1_9358	NA	NA	NA	NA	NA	NA	NA	NA	NA	NA	NA	NA	NA	NA	NA	NA	NA	NA	NA	NA	NA	NA	NA	NA	NA	NA
sp|O75173|ATS4_HUMAN	A[42.0106]QILEILRR	822	830	2	NA	NA	L	ADAMTS9_BGN_WT	1	tims_23dec2202_Slot1-30_1_6896	NA	NA	NA	NA	NA	NA	NA	NA	NA	NA	NA	NA	NA	NA	NA	NA	NA	NA	NA	NA	NA	NA	NA	NA	NA	NA
sp|O75173|ATS4_HUMAN	A[42.0106]QILEILRR	822	830	2	NA	NA	L	ADAMTS9_BGN_EQ	1	tims_23dec2203_Slot1-31_1_6897	NA	NA	NA	NA	NA	NA	NA	NA	NA	NA	NA	NA	NA	NA	NA	NA	NA	NA	NA	NA	NA	NA	NA	NA	NA	NA
sp|O75173|ATS4_HUMAN	A[42.0106]QILEILRR	822	830	2	NA	NA	L	ADAMTS1_V2_WT	1	tims_23dec2204_Slot1-32_1_6898	3525.1	NA	NA	A(1)QILEILRR	NA	NA	NA	NA	NA	NA	NA	NA	NA	NA	NA	NA	NA	NA	NA	NA	NA	NA	NA	NA	NA	NA
sp|O75173|ATS4_HUMAN	A[42.0106]QILEILRR	822	830	2	NA	NA	L	ADAMTS1_V2_EQ	1	tims_23dec2205_Slot1-33_1_6899	NA	NA	NA	NA	NA	NA	NA	NA	NA	NA	NA	NA	NA	NA	NA	NA	NA	NA	NA	NA	NA	NA	NA	NA	NA	NA
sp|O75173|ATS4_HUMAN	A[42.0106]QILEILRR	822	830	2	NA	NA	L	ADAMTS9_V1_WT	1	tims_23dec2206_Slot1-34_1_6900	NA	NA	NA	NA	NA	NA	NA	NA	NA	NA	NA	NA	NA	NA	NA	NA	NA	NA	NA	NA	NA	NA	NA	NA	NA	NA
sp|O75173|ATS4_HUMAN	A[42.0106]QILEILRR	822	830	2	NA	NA	L	ADAMTS9_V1_EQ	1	tims_23dec2207_Slot1-35_1_6901	NA	NA	NA	NA	NA	NA	NA	NA	NA	NA	NA	NA	NA	NA	NA	NA	NA	NA	NA	NA	NA	NA	NA	NA	NA	NA
sp|O75173|ATS4_HUMAN	A[42.0106]QILEILRR	822	830	2	NA	NA	L	ADAMTS5_V2_WT	1	tims_23dec2208_Slot1-36_1_6902	NA	NA	NA	NA	NA	NA	NA	NA	NA	NA	NA	NA	NA	NA	NA	NA	NA	NA	NA	NA	NA	NA	NA	NA	NA	NA
sp|O75173|ATS4_HUMAN	A[42.0106]QILEILRR	822	830	2	NA	NA	L	ADAMTS5_V2_EQ	1	tims_23dec2209_Slot1-37_1_6903	NA	NA	NA	NA	NA	NA	NA	NA	NA	NA	NA	NA	NA	NA	NA	NA	NA	NA	NA	NA	NA	NA	NA	NA	NA	NA
sp|O75173|ATS4_HUMAN	A[42.0106]QILEILRR	822	830	2	NA	NA	L	ADAMTS9_V2_WT	1	tims_23dec2210_Slot1-38_1_6904	NA	NA	NA	NA	NA	NA	NA	NA	NA	NA	NA	NA	NA	NA	NA	NA	NA	NA	NA	NA	NA	NA	NA	NA	NA	NA
sp|O75173|ATS4_HUMAN	A[42.0106]QILEILRR	822	830	2	NA	NA	L	ADAMTS9_V2_EQ	1	tims_23dec2211_Slot1-39_1_6905	NA	NA	NA	NA	NA	NA	NA	NA	NA	NA	NA	NA	NA	NA	NA	NA	NA	NA	NA	NA	NA	NA	NA	NA	NA	NA
sp|O75173|ATS4_HUMAN	A[42.0106]QILEILRR	822	830	2	NA	NA	L	ADAMTS4_V2_WT	1	tims_24oct0902_Slot1-19_1_9357	NA	NA	NA	NA	NA	NA	NA	NA	NA	NA	NA	NA	NA	NA	NA	NA	NA	NA	NA	NA	NA	NA	NA	NA	NA	NA
sp|O75173|ATS4_HUMAN	A[42.0106]QILEILRR	822	830	2	NA	NA	L	ADAMTS4_V2_EQ	1	tims_24oct0903_Slot1-20_1_9358	NA	NA	NA	NA	NA	NA	NA	NA	NA	NA	NA	NA	NA	NA	NA	NA	NA	NA	NA	NA	NA	NA	NA	NA	NA	NA
sp|O75173|ATS4_HUMAN	H[42.0106]MDQLQDFNIPQAGGWGPWGPWGDC[57.0215]SRTC[57.0215]GGGVQFSSRDC[57.0215]TR	508	549	5	NA	NA	L	ADAMTS9_BGN_WT	1	tims_23dec2202_Slot1-30_1_6896	NA	NA	NA	NA	NA	NA	NA	NA	NA	NA	NA	NA	NA	NA	NA	NA	NA	NA	NA	NA	NA	NA	NA	NA	NA	NA
sp|O75173|ATS4_HUMAN	H[42.0106]MDQLQDFNIPQAGGWGPWGPWGDC[57.0215]SRTC[57.0215]GGGVQFSSRDC[57.0215]TR	508	549	5	NA	NA	L	ADAMTS9_BGN_EQ	1	tims_23dec2203_Slot1-31_1_6897	NA	NA	NA	NA	NA	NA	NA	NA	NA	NA	NA	NA	NA	NA	NA	NA	NA	NA	NA	NA	NA	NA	NA	NA	NA	NA
sp|O75173|ATS4_HUMAN	H[42.0106]MDQLQDFNIPQAGGWGPWGPWGDC[57.0215]SRTC[57.0215]GGGVQFSSRDC[57.0215]TR	508	549	5	NA	NA	L	ADAMTS1_V2_WT	1	tims_23dec2204_Slot1-32_1_6898	NA	NA	NA	NA	NA	NA	NA	NA	NA	NA	NA	NA	NA	NA	NA	NA	NA	NA	NA	NA	NA	NA	NA	NA	NA	NA
sp|O75173|ATS4_HUMAN	H[42.0106]MDQLQDFNIPQAGGWGPWGPWGDC[57.0215]SRTC[57.0215]GGGVQFSSRDC[57.0215]TR	508	549	5	NA	NA	L	ADAMTS1_V2_EQ	1	tims_23dec2205_Slot1-33_1_6899	NA	NA	NA	NA	NA	NA	NA	NA	NA	NA	NA	NA	NA	NA	NA	NA	NA	NA	NA	NA	NA	NA	NA	NA	NA	NA
sp|O75173|ATS4_HUMAN	H[42.0106]MDQLQDFNIPQAGGWGPWGPWGDC[57.0215]SRTC[57.0215]GGGVQFSSRDC[57.0215]TR	508	549	5	NA	NA	L	ADAMTS9_V1_WT	1	tims_23dec2206_Slot1-34_1_6900	NA	NA	NA	NA	NA	NA	NA	NA	NA	NA	NA	NA	NA	NA	NA	NA	NA	NA	NA	NA	NA	NA	NA	NA	NA	NA
sp|O75173|ATS4_HUMAN	H[42.0106]MDQLQDFNIPQAGGWGPWGPWGDC[57.0215]SRTC[57.0215]GGGVQFSSRDC[57.0215]TR	508	549	5	NA	NA	L	ADAMTS9_V1_EQ	1	tims_23dec2207_Slot1-35_1_6901	NA	NA	NA	NA	NA	NA	NA	NA	NA	NA	NA	NA	NA	NA	NA	NA	NA	NA	NA	NA	NA	NA	NA	NA	NA	NA
sp|O75173|ATS4_HUMAN	H[42.0106]MDQLQDFNIPQAGGWGPWGPWGDC[57.0215]SRTC[57.0215]GGGVQFSSRDC[57.0215]TR	508	549	5	NA	NA	L	ADAMTS5_V2_WT	1	tims_23dec2208_Slot1-36_1_6902	NA	NA	NA	NA	NA	NA	NA	NA	NA	NA	NA	NA	NA	NA	NA	NA	NA	NA	NA	NA	NA	NA	NA	NA	NA	NA
sp|O75173|ATS4_HUMAN	H[42.0106]MDQLQDFNIPQAGGWGPWGPWGDC[57.0215]SRTC[57.0215]GGGVQFSSRDC[57.0215]TR	508	549	5	NA	NA	L	ADAMTS5_V2_EQ	1	tims_23dec2209_Slot1-37_1_6903	NA	NA	NA	NA	NA	NA	NA	NA	NA	NA	NA	NA	NA	NA	NA	NA	NA	NA	NA	NA	NA	NA	NA	NA	NA	NA
sp|O75173|ATS4_HUMAN	H[42.0106]MDQLQDFNIPQAGGWGPWGPWGDC[57.0215]SRTC[57.0215]GGGVQFSSRDC[57.0215]TR	508	549	5	NA	NA	L	ADAMTS9_V2_WT	1	tims_23dec2210_Slot1-38_1_6904	NA	NA	NA	NA	NA	NA	NA	NA	NA	NA	NA	NA	NA	NA	NA	NA	NA	NA	NA	NA	NA	NA	NA	NA	NA	NA
sp|O75173|ATS4_HUMAN	H[42.0106]MDQLQDFNIPQAGGWGPWGPWGDC[57.0215]SRTC[57.0215]GGGVQFSSRDC[57.0215]TR	508	549	5	NA	NA	L	ADAMTS9_V2_EQ	1	tims_23dec2211_Slot1-39_1_6905	NA	NA	NA	NA	NA	NA	NA	NA	NA	NA	NA	NA	NA	NA	NA	NA	NA	NA	NA	NA	NA	NA	NA	NA	NA	NA
sp|O75173|ATS4_HUMAN	H[42.0106]MDQLQDFNIPQAGGWGPWGPWGDC[57.0215]SRTC[57.0215]GGGVQFSSRDC[57.0215]TR	508	549	5	NA	NA	L	ADAMTS4_V2_WT	1	tims_24oct0902_Slot1-19_1_9357	NA	NA	NA	NA	NA	NA	NA	NA	NA	NA	NA	NA	NA	NA	NA	NA	NA	NA	NA	NA	NA	NA	NA	NA	NA	NA
sp|O75173|ATS4_HUMAN	H[42.0106]MDQLQDFNIPQAGGWGPWGPWGDC[57.0215]SRTC[57.0215]GGGVQFSSRDC[57.0215]TR	508	549	5	NA	NA	L	ADAMTS4_V2_EQ	1	tims_24oct0903_Slot1-20_1_9358	79312.4	HMDQLQDFNIPQAGGWGPWGPWGDC(1)SRTC(1)GGGVQFSSRDC(1)TR	NA	NA	NA	NA	NA	NA	NA	NA	H(1)MDQLQDFNIPQAGGWGPWGPWGDCSRTCGGGVQFSSRDCTR	NA	NA	NA	NA	NA	NA	NA	NA	NA	NA	NA	NA	NA	NA	NA
sp|O75173|ATS4_HUMAN	D[42.0106]C[57.0215]TRPVPRNGGK	546	557	2	NA	NA	L	ADAMTS9_BGN_WT	1	tims_23dec2202_Slot1-30_1_6896	NA	NA	NA	NA	NA	NA	NA	NA	NA	NA	NA	NA	NA	NA	NA	NA	NA	NA	NA	NA	NA	NA	NA	NA	NA	NA
sp|O75173|ATS4_HUMAN	D[42.0106]C[57.0215]TRPVPRNGGK	546	557	2	NA	NA	L	ADAMTS9_BGN_EQ	1	tims_23dec2203_Slot1-31_1_6897	NA	NA	NA	NA	NA	NA	NA	NA	NA	NA	NA	NA	NA	NA	NA	NA	NA	NA	NA	NA	NA	NA	NA	NA	NA	NA
sp|O75173|ATS4_HUMAN	D[42.0106]C[57.0215]TRPVPRNGGK	546	557	2	NA	NA	L	ADAMTS1_V2_WT	1	tims_23dec2204_Slot1-32_1_6898	NA	NA	NA	NA	NA	NA	NA	NA	NA	NA	NA	NA	NA	NA	NA	NA	NA	NA	NA	NA	NA	NA	NA	NA	NA	NA
sp|O75173|ATS4_HUMAN	D[42.0106]C[57.0215]TRPVPRNGGK	546	557	2	NA	NA	L	ADAMTS1_V2_EQ	1	tims_23dec2205_Slot1-33_1_6899	NA	NA	NA	NA	NA	NA	NA	NA	NA	NA	NA	NA	NA	NA	NA	NA	NA	NA	NA	NA	NA	NA	NA	NA	NA	NA
sp|O75173|ATS4_HUMAN	D[42.0106]C[57.0215]TRPVPRNGGK	546	557	2	NA	NA	L	ADAMTS9_V1_WT	1	tims_23dec2206_Slot1-34_1_6900	188.287	DC(1)TRPVPRNGGK	NA	NA	NA	NA	NA	D(1)CTRPVPRNGGK	NA	NA	NA	NA	NA	NA	NA	NA	NA	NA	NA	NA	NA	NA	NA	NA	NA	NA
sp|O75173|ATS4_HUMAN	D[42.0106]C[57.0215]TRPVPRNGGK	546	557	2	NA	NA	L	ADAMTS9_V1_EQ	1	tims_23dec2207_Slot1-35_1_6901	NA	NA	NA	NA	NA	NA	NA	NA	NA	NA	NA	NA	NA	NA	NA	NA	NA	NA	NA	NA	NA	NA	NA	NA	NA	NA
sp|O75173|ATS4_HUMAN	D[42.0106]C[57.0215]TRPVPRNGGK	546	557	2	NA	NA	L	ADAMTS5_V2_WT	1	tims_23dec2208_Slot1-36_1_6902	NA	NA	NA	NA	NA	NA	NA	NA	NA	NA	NA	NA	NA	NA	NA	NA	NA	NA	NA	NA	NA	NA	NA	NA	NA	NA
sp|O75173|ATS4_HUMAN	D[42.0106]C[57.0215]TRPVPRNGGK	546	557	2	NA	NA	L	ADAMTS5_V2_EQ	1	tims_23dec2209_Slot1-37_1_6903	NA	NA	NA	NA	NA	NA	NA	NA	NA	NA	NA	NA	NA	NA	NA	NA	NA	NA	NA	NA	NA	NA	NA	NA	NA	NA
sp|O75173|ATS4_HUMAN	D[42.0106]C[57.0215]TRPVPRNGGK	546	557	2	NA	NA	L	ADAMTS9_V2_WT	1	tims_23dec2210_Slot1-38_1_6904	NA	NA	NA	NA	NA	NA	NA	NA	NA	NA	NA	NA	NA	NA	NA	NA	NA	NA	NA	NA	NA	NA	NA	NA	NA	NA
sp|O75173|ATS4_HUMAN	D[42.0106]C[57.0215]TRPVPRNGGK	546	557	2	NA	NA	L	ADAMTS9_V2_EQ	1	tims_23dec2211_Slot1-39_1_6905	NA	NA	NA	NA	NA	NA	NA	NA	NA	NA	NA	NA	NA	NA	NA	NA	NA	NA	NA	NA	NA	NA	NA	NA	NA	NA
sp|O75173|ATS4_HUMAN	D[42.0106]C[57.0215]TRPVPRNGGK	546	557	2	NA	NA	L	ADAMTS4_V2_WT	1	tims_24oct0902_Slot1-19_1_9357	NA	NA	NA	NA	NA	NA	NA	NA	NA	NA	NA	NA	NA	NA	NA	NA	NA	NA	NA	NA	NA	NA	NA	NA	NA	NA
sp|O75173|ATS4_HUMAN	D[42.0106]C[57.0215]TRPVPRNGGK	546	557	2	NA	NA	L	ADAMTS4_V2_EQ	1	tims_24oct0903_Slot1-20_1_9358	NA	NA	NA	NA	NA	NA	NA	NA	NA	NA	NA	NA	NA	NA	NA	NA	NA	NA	NA	NA	NA	NA	NA	NA	NA	NA
sp|O75173|ATS4_HUMAN	VVTIPAGATHILVR	702	715	3	NA	NA	L	ADAMTS9_BGN_WT	1	tims_23dec2202_Slot1-30_1_6896	NA	NA	NA	NA	NA	NA	NA	NA	NA	NA	NA	NA	NA	NA	NA	NA	NA	NA	NA	NA	NA	NA	NA	NA	NA	NA
sp|O75173|ATS4_HUMAN	VVTIPAGATHILVR	702	715	3	NA	NA	L	ADAMTS9_BGN_EQ	1	tims_23dec2203_Slot1-31_1_6897	NA	NA	NA	NA	NA	NA	NA	NA	NA	NA	NA	NA	NA	NA	NA	NA	NA	NA	NA	NA	NA	NA	NA	NA	NA	NA
sp|O75173|ATS4_HUMAN	VVTIPAGATHILVR	702	715	3	NA	NA	L	ADAMTS1_V2_WT	1	tims_23dec2204_Slot1-32_1_6898	NA	NA	NA	NA	NA	NA	NA	NA	NA	NA	NA	NA	NA	NA	NA	NA	NA	NA	NA	NA	NA	NA	NA	NA	NA	NA
sp|O75173|ATS4_HUMAN	VVTIPAGATHILVR	702	715	3	NA	NA	L	ADAMTS1_V2_EQ	1	tims_23dec2205_Slot1-33_1_6899	NA	NA	NA	NA	NA	NA	NA	NA	NA	NA	NA	NA	NA	NA	NA	NA	NA	NA	NA	NA	NA	NA	NA	NA	NA	NA
sp|O75173|ATS4_HUMAN	VVTIPAGATHILVR	702	715	3	NA	NA	L	ADAMTS9_V1_WT	1	tims_23dec2206_Slot1-34_1_6900	NA	NA	NA	NA	NA	NA	NA	NA	NA	NA	NA	NA	NA	NA	NA	NA	NA	NA	NA	NA	NA	NA	NA	NA	NA	NA
sp|O75173|ATS4_HUMAN	VVTIPAGATHILVR	702	715	3	NA	NA	L	ADAMTS9_V1_EQ	1	tims_23dec2207_Slot1-35_1_6901	NA	NA	NA	NA	NA	NA	NA	NA	NA	NA	NA	NA	NA	NA	NA	NA	NA	NA	NA	NA	NA	NA	NA	NA	NA	NA
sp|O75173|ATS4_HUMAN	VVTIPAGATHILVR	702	715	3	NA	NA	L	ADAMTS5_V2_WT	1	tims_23dec2208_Slot1-36_1_6902	NA	NA	NA	NA	NA	NA	NA	NA	NA	NA	NA	NA	NA	NA	NA	NA	NA	NA	NA	NA	NA	NA	NA	NA	NA	NA
sp|O75173|ATS4_HUMAN	VVTIPAGATHILVR	702	715	3	NA	NA	L	ADAMTS5_V2_EQ	1	tims_23dec2209_Slot1-37_1_6903	NA	NA	NA	NA	NA	NA	NA	NA	NA	NA	NA	NA	NA	NA	NA	NA	NA	NA	NA	NA	NA	NA	NA	NA	NA	NA
sp|O75173|ATS4_HUMAN	VVTIPAGATHILVR	702	715	3	NA	NA	L	ADAMTS9_V2_WT	1	tims_23dec2210_Slot1-38_1_6904	NA	NA	NA	NA	NA	NA	NA	NA	NA	NA	NA	NA	NA	NA	NA	NA	NA	NA	NA	NA	NA	NA	NA	NA	NA	NA
sp|O75173|ATS4_HUMAN	VVTIPAGATHILVR	702	715	3	NA	NA	L	ADAMTS9_V2_EQ	1	tims_23dec2211_Slot1-39_1_6905	NA	NA	NA	NA	NA	NA	NA	NA	NA	NA	NA	NA	NA	NA	NA	NA	NA	NA	NA	NA	NA	NA	NA	NA	NA	NA
sp|O75173|ATS4_HUMAN	VVTIPAGATHILVR	702	715	3	NA	NA	L	ADAMTS4_V2_WT	1	tims_24oct0902_Slot1-19_1_9357	52909.6	NA	NA	NA	NA	NA	NA	NA	NA	NA	NA	NA	NA	NA	NA	NA	NA	NA	NA	NA	NA	NA	NA	NA	NA	NA
sp|O75173|ATS4_HUMAN	VVTIPAGATHILVR	702	715	3	NA	NA	L	ADAMTS4_V2_EQ	1	tims_24oct0903_Slot1-20_1_9358	NA	NA	NA	NA	NA	NA	NA	NA	NA	NA	NA	NA	NA	NA	NA	NA	NA	NA	NA	NA	NA	NA	NA	NA	NA	NA
sp|O75173|ATS4_HUMAN	TINGDPESVASLHWDGGALLGVLQYR	131	156	3	NA	NA	L	ADAMTS9_BGN_WT	1	tims_23dec2202_Slot1-30_1_6896	1645.17	NA	NA	NA	NA	NA	NA	NA	NA	NA	NA	NA	NA	NA	NA	NA	NA	NA	NA	NA	NA	NA	NA	NA	NA	NA
sp|O75173|ATS4_HUMAN	TINGDPESVASLHWDGGALLGVLQYR	131	156	3	NA	NA	L	ADAMTS9_BGN_EQ	1	tims_23dec2203_Slot1-31_1_6897	NA	NA	NA	NA	NA	NA	NA	NA	NA	NA	NA	NA	NA	NA	NA	NA	NA	NA	NA	NA	NA	NA	NA	NA	NA	NA
sp|O75173|ATS4_HUMAN	TINGDPESVASLHWDGGALLGVLQYR	131	156	3	NA	NA	L	ADAMTS1_V2_WT	1	tims_23dec2204_Slot1-32_1_6898	NA	NA	NA	NA	NA	NA	NA	NA	NA	NA	NA	NA	NA	NA	NA	NA	NA	NA	NA	NA	NA	NA	NA	NA	NA	NA
sp|O75173|ATS4_HUMAN	TINGDPESVASLHWDGGALLGVLQYR	131	156	3	NA	NA	L	ADAMTS1_V2_EQ	1	tims_23dec2205_Slot1-33_1_6899	NA	NA	NA	NA	NA	NA	NA	NA	NA	NA	NA	NA	NA	NA	NA	NA	NA	NA	NA	NA	NA	NA	NA	NA	NA	NA
sp|O75173|ATS4_HUMAN	TINGDPESVASLHWDGGALLGVLQYR	131	156	3	NA	NA	L	ADAMTS9_V1_WT	1	tims_23dec2206_Slot1-34_1_6900	NA	NA	NA	NA	NA	NA	NA	NA	NA	NA	NA	NA	NA	NA	NA	NA	NA	NA	NA	NA	NA	NA	NA	NA	NA	NA
sp|O75173|ATS4_HUMAN	TINGDPESVASLHWDGGALLGVLQYR	131	156	3	NA	NA	L	ADAMTS9_V1_EQ	1	tims_23dec2207_Slot1-35_1_6901	NA	NA	NA	NA	NA	NA	NA	NA	NA	NA	NA	NA	NA	NA	NA	NA	NA	NA	NA	NA	NA	NA	NA	NA	NA	NA
sp|O75173|ATS4_HUMAN	TINGDPESVASLHWDGGALLGVLQYR	131	156	3	NA	NA	L	ADAMTS5_V2_WT	1	tims_23dec2208_Slot1-36_1_6902	NA	NA	NA	NA	NA	NA	NA	NA	NA	NA	NA	NA	NA	NA	NA	NA	NA	NA	NA	NA	NA	NA	NA	NA	NA	NA
sp|O75173|ATS4_HUMAN	TINGDPESVASLHWDGGALLGVLQYR	131	156	3	NA	NA	L	ADAMTS5_V2_EQ	1	tims_23dec2209_Slot1-37_1_6903	NA	NA	NA	NA	NA	NA	NA	NA	NA	NA	NA	NA	NA	NA	NA	NA	NA	NA	NA	NA	NA	NA	NA	NA	NA	NA
sp|O75173|ATS4_HUMAN	TINGDPESVASLHWDGGALLGVLQYR	131	156	3	NA	NA	L	ADAMTS9_V2_WT	1	tims_23dec2210_Slot1-38_1_6904	NA	NA	NA	NA	NA	NA	NA	NA	NA	NA	NA	NA	NA	NA	NA	NA	NA	NA	NA	NA	NA	NA	NA	NA	NA	NA
sp|O75173|ATS4_HUMAN	TINGDPESVASLHWDGGALLGVLQYR	131	156	3	NA	NA	L	ADAMTS9_V2_EQ	1	tims_23dec2211_Slot1-39_1_6905	NA	NA	NA	NA	NA	NA	NA	NA	NA	NA	NA	NA	NA	NA	NA	NA	NA	NA	NA	NA	NA	NA	NA	NA	NA	NA
sp|O75173|ATS4_HUMAN	TINGDPESVASLHWDGGALLGVLQYR	131	156	3	NA	NA	L	ADAMTS4_V2_WT	1	tims_24oct0902_Slot1-19_1_9357	NA	NA	NA	NA	NA	NA	NA	NA	NA	NA	NA	NA	NA	NA	NA	NA	NA	NA	NA	NA	NA	NA	NA	NA	NA	NA
sp|O75173|ATS4_HUMAN	TINGDPESVASLHWDGGALLGVLQYR	131	156	3	NA	NA	L	ADAMTS4_V2_EQ	1	tims_24oct0903_Slot1-20_1_9358	NA	NA	NA	NA	NA	NA	NA	NA	NA	NA	NA	NA	NA	NA	NA	NA	NA	NA	NA	NA	NA	NA	NA	NA	NA	NA
sp|O75173|ATS4_HUMAN	TIPAGATHILVR	704	715	2	NA	NA	L	ADAMTS9_BGN_WT	1	tims_23dec2202_Slot1-30_1_6896	NA	NA	NA	NA	NA	NA	NA	NA	NA	NA	NA	NA	NA	NA	NA	NA	NA	NA	NA	NA	NA	NA	NA	NA	NA	NA
sp|O75173|ATS4_HUMAN	TIPAGATHILVR	704	715	2	NA	NA	L	ADAMTS9_BGN_EQ	1	tims_23dec2203_Slot1-31_1_6897	NA	NA	NA	NA	NA	NA	NA	NA	NA	NA	NA	NA	NA	NA	NA	NA	NA	NA	NA	NA	NA	NA	NA	NA	NA	NA
sp|O75173|ATS4_HUMAN	TIPAGATHILVR	704	715	2	NA	NA	L	ADAMTS1_V2_WT	1	tims_23dec2204_Slot1-32_1_6898	NA	NA	NA	NA	NA	NA	NA	NA	NA	NA	NA	NA	NA	NA	NA	NA	NA	NA	NA	NA	NA	NA	NA	NA	NA	NA
sp|O75173|ATS4_HUMAN	TIPAGATHILVR	704	715	2	NA	NA	L	ADAMTS1_V2_EQ	1	tims_23dec2205_Slot1-33_1_6899	NA	NA	NA	NA	NA	NA	NA	NA	NA	NA	NA	NA	NA	NA	NA	NA	NA	NA	NA	NA	NA	NA	NA	NA	NA	NA
sp|O75173|ATS4_HUMAN	TIPAGATHILVR	704	715	2	NA	NA	L	ADAMTS9_V1_WT	1	tims_23dec2206_Slot1-34_1_6900	NA	NA	NA	NA	NA	NA	NA	NA	NA	NA	NA	NA	NA	NA	NA	NA	NA	NA	NA	NA	NA	NA	NA	NA	NA	NA
sp|O75173|ATS4_HUMAN	TIPAGATHILVR	704	715	2	NA	NA	L	ADAMTS9_V1_EQ	1	tims_23dec2207_Slot1-35_1_6901	NA	NA	NA	NA	NA	NA	NA	NA	NA	NA	NA	NA	NA	NA	NA	NA	NA	NA	NA	NA	NA	NA	NA	NA	NA	NA
sp|O75173|ATS4_HUMAN	TIPAGATHILVR	704	715	2	NA	NA	L	ADAMTS5_V2_WT	1	tims_23dec2208_Slot1-36_1_6902	NA	NA	NA	NA	NA	NA	NA	NA	NA	NA	NA	NA	NA	NA	NA	NA	NA	NA	NA	NA	NA	NA	NA	NA	NA	NA
sp|O75173|ATS4_HUMAN	TIPAGATHILVR	704	715	2	NA	NA	L	ADAMTS5_V2_EQ	1	tims_23dec2209_Slot1-37_1_6903	NA	NA	NA	NA	NA	NA	NA	NA	NA	NA	NA	NA	NA	NA	NA	NA	NA	NA	NA	NA	NA	NA	NA	NA	NA	NA
sp|O75173|ATS4_HUMAN	TIPAGATHILVR	704	715	2	NA	NA	L	ADAMTS9_V2_WT	1	tims_23dec2210_Slot1-38_1_6904	NA	NA	NA	NA	NA	NA	NA	NA	NA	NA	NA	NA	NA	NA	NA	NA	NA	NA	NA	NA	NA	NA	NA	NA	NA	NA
sp|O75173|ATS4_HUMAN	TIPAGATHILVR	704	715	2	NA	NA	L	ADAMTS9_V2_EQ	1	tims_23dec2211_Slot1-39_1_6905	NA	NA	NA	NA	NA	NA	NA	NA	NA	NA	NA	NA	NA	NA	NA	NA	NA	NA	NA	NA	NA	NA	NA	NA	NA	NA
sp|O75173|ATS4_HUMAN	TIPAGATHILVR	704	715	2	NA	NA	L	ADAMTS4_V2_WT	1	tims_24oct0902_Slot1-19_1_9357	35264.2	NA	NA	NA	NA	NA	NA	NA	NA	NA	NA	NA	NA	NA	NA	NA	NA	NA	NA	NA	NA	NA	NA	NA	NA	NA
sp|O75173|ATS4_HUMAN	TIPAGATHILVR	704	715	2	NA	NA	L	ADAMTS4_V2_EQ	1	tims_24oct0903_Slot1-20_1_9358	NA	NA	NA	NA	NA	NA	NA	NA	NA	NA	NA	NA	NA	NA	NA	NA	NA	NA	NA	NA	NA	NA	NA	NA	NA	NA
sp|O75173|ATS4_HUMAN	QC[57.0215]QLTFGPDSR	448	458	2	NA	NA	L	ADAMTS9_BGN_WT	1	tims_23dec2202_Slot1-30_1_6896	NA	NA	NA	NA	NA	NA	NA	NA	NA	NA	NA	NA	NA	NA	NA	NA	NA	NA	NA	NA	NA	NA	NA	NA	NA	NA
sp|O75173|ATS4_HUMAN	QC[57.0215]QLTFGPDSR	448	458	2	NA	NA	L	ADAMTS9_BGN_EQ	1	tims_23dec2203_Slot1-31_1_6897	NA	NA	NA	NA	NA	NA	NA	NA	NA	NA	NA	NA	NA	NA	NA	NA	NA	NA	NA	NA	NA	NA	NA	NA	NA	NA
sp|O75173|ATS4_HUMAN	QC[57.0215]QLTFGPDSR	448	458	2	NA	NA	L	ADAMTS1_V2_WT	1	tims_23dec2204_Slot1-32_1_6898	NA	NA	NA	NA	NA	NA	NA	NA	NA	NA	NA	NA	NA	NA	NA	NA	NA	NA	NA	NA	NA	NA	NA	NA	NA	NA
sp|O75173|ATS4_HUMAN	QC[57.0215]QLTFGPDSR	448	458	2	NA	NA	L	ADAMTS1_V2_EQ	1	tims_23dec2205_Slot1-33_1_6899	NA	NA	NA	NA	NA	NA	NA	NA	NA	NA	NA	NA	NA	NA	NA	NA	NA	NA	NA	NA	NA	NA	NA	NA	NA	NA
sp|O75173|ATS4_HUMAN	QC[57.0215]QLTFGPDSR	448	458	2	NA	NA	L	ADAMTS9_V1_WT	1	tims_23dec2206_Slot1-34_1_6900	NA	NA	NA	NA	NA	NA	NA	NA	NA	NA	NA	NA	NA	NA	NA	NA	NA	NA	NA	NA	NA	NA	NA	NA	NA	NA
sp|O75173|ATS4_HUMAN	QC[57.0215]QLTFGPDSR	448	458	2	NA	NA	L	ADAMTS9_V1_EQ	1	tims_23dec2207_Slot1-35_1_6901	NA	NA	NA	NA	NA	NA	NA	NA	NA	NA	NA	NA	NA	NA	NA	NA	NA	NA	NA	NA	NA	NA	NA	NA	NA	NA
sp|O75173|ATS4_HUMAN	QC[57.0215]QLTFGPDSR	448	458	2	NA	NA	L	ADAMTS5_V2_WT	1	tims_23dec2208_Slot1-36_1_6902	NA	NA	NA	NA	NA	NA	NA	NA	NA	NA	NA	NA	NA	NA	NA	NA	NA	NA	NA	NA	NA	NA	NA	NA	NA	NA
sp|O75173|ATS4_HUMAN	QC[57.0215]QLTFGPDSR	448	458	2	NA	NA	L	ADAMTS5_V2_EQ	1	tims_23dec2209_Slot1-37_1_6903	NA	NA	NA	NA	NA	NA	NA	NA	NA	NA	NA	NA	NA	NA	NA	NA	NA	NA	NA	NA	NA	NA	NA	NA	NA	NA
sp|O75173|ATS4_HUMAN	QC[57.0215]QLTFGPDSR	448	458	2	NA	NA	L	ADAMTS9_V2_WT	1	tims_23dec2210_Slot1-38_1_6904	NA	NA	NA	NA	NA	NA	NA	NA	NA	NA	NA	NA	NA	NA	NA	NA	NA	NA	NA	NA	NA	NA	NA	NA	NA	NA
sp|O75173|ATS4_HUMAN	QC[57.0215]QLTFGPDSR	448	458	2	NA	NA	L	ADAMTS9_V2_EQ	1	tims_23dec2211_Slot1-39_1_6905	NA	NA	NA	NA	NA	NA	NA	NA	NA	NA	NA	NA	NA	NA	NA	NA	NA	NA	NA	NA	NA	NA	NA	NA	NA	NA
sp|O75173|ATS4_HUMAN	QC[57.0215]QLTFGPDSR	448	458	2	NA	NA	L	ADAMTS4_V2_WT	1	tims_24oct0902_Slot1-19_1_9357	102198	QC(1)QLTFGPDSR	NA	NA	NA	NA	NA	NA	NA	NA	NA	NA	NA	NA	NA	NA	NA	NA	NA	NA	NA	NA	NA	NA	NA	NA
sp|O75173|ATS4_HUMAN	QC[57.0215]QLTFGPDSR	448	458	2	NA	NA	L	ADAMTS4_V2_EQ	1	tims_24oct0903_Slot1-20_1_9358	NA	NA	NA	NA	NA	NA	NA	NA	NA	NA	NA	NA	NA	NA	NA	NA	NA	NA	NA	NA	NA	NA	NA	NA	NA	NA
sp|O75173|ATS4_HUMAN	QDFNIPQAGGWGPWGPWGDC[57.0215]SRTC[57.0215]GGGVQFSSR	513	545	4	NA	NA	L	ADAMTS9_BGN_WT	1	tims_23dec2202_Slot1-30_1_6896	1717.08	QDFNIPQAGGWGPWGPWGDC(1)SRTC(1)GGGVQFSSR	NA	NA	NA	NA	NA	NA	NA	NA	NA	NA	NA	NA	NA	NA	NA	NA	NA	NA	NA	NA	NA	NA	NA	NA
sp|O75173|ATS4_HUMAN	QDFNIPQAGGWGPWGPWGDC[57.0215]SRTC[57.0215]GGGVQFSSR	513	545	4	NA	NA	L	ADAMTS9_BGN_EQ	1	tims_23dec2203_Slot1-31_1_6897	NA	NA	NA	NA	NA	NA	NA	NA	NA	NA	NA	NA	NA	NA	NA	NA	NA	NA	NA	NA	NA	NA	NA	NA	NA	NA
sp|O75173|ATS4_HUMAN	QDFNIPQAGGWGPWGPWGDC[57.0215]SRTC[57.0215]GGGVQFSSR	513	545	4	NA	NA	L	ADAMTS1_V2_WT	1	tims_23dec2204_Slot1-32_1_6898	NA	NA	NA	NA	NA	NA	NA	NA	NA	NA	NA	NA	NA	NA	NA	NA	NA	NA	NA	NA	NA	NA	NA	NA	NA	NA
sp|O75173|ATS4_HUMAN	QDFNIPQAGGWGPWGPWGDC[57.0215]SRTC[57.0215]GGGVQFSSR	513	545	4	NA	NA	L	ADAMTS1_V2_EQ	1	tims_23dec2205_Slot1-33_1_6899	NA	NA	NA	NA	NA	NA	NA	NA	NA	NA	NA	NA	NA	NA	NA	NA	NA	NA	NA	NA	NA	NA	NA	NA	NA	NA
sp|O75173|ATS4_HUMAN	QDFNIPQAGGWGPWGPWGDC[57.0215]SRTC[57.0215]GGGVQFSSR	513	545	4	NA	NA	L	ADAMTS9_V1_WT	1	tims_23dec2206_Slot1-34_1_6900	NA	NA	NA	NA	NA	NA	NA	NA	NA	NA	NA	NA	NA	NA	NA	NA	NA	NA	NA	NA	NA	NA	NA	NA	NA	NA
sp|O75173|ATS4_HUMAN	QDFNIPQAGGWGPWGPWGDC[57.0215]SRTC[57.0215]GGGVQFSSR	513	545	4	NA	NA	L	ADAMTS9_V1_EQ	1	tims_23dec2207_Slot1-35_1_6901	NA	NA	NA	NA	NA	NA	NA	NA	NA	NA	NA	NA	NA	NA	NA	NA	NA	NA	NA	NA	NA	NA	NA	NA	NA	NA
sp|O75173|ATS4_HUMAN	QDFNIPQAGGWGPWGPWGDC[57.0215]SRTC[57.0215]GGGVQFSSR	513	545	4	NA	NA	L	ADAMTS5_V2_WT	1	tims_23dec2208_Slot1-36_1_6902	NA	NA	NA	NA	NA	NA	NA	NA	NA	NA	NA	NA	NA	NA	NA	NA	NA	NA	NA	NA	NA	NA	NA	NA	NA	NA
sp|O75173|ATS4_HUMAN	QDFNIPQAGGWGPWGPWGDC[57.0215]SRTC[57.0215]GGGVQFSSR	513	545	4	NA	NA	L	ADAMTS5_V2_EQ	1	tims_23dec2209_Slot1-37_1_6903	NA	NA	NA	NA	NA	NA	NA	NA	NA	NA	NA	NA	NA	NA	NA	NA	NA	NA	NA	NA	NA	NA	NA	NA	NA	NA
sp|O75173|ATS4_HUMAN	QDFNIPQAGGWGPWGPWGDC[57.0215]SRTC[57.0215]GGGVQFSSR	513	545	4	NA	NA	L	ADAMTS9_V2_WT	1	tims_23dec2210_Slot1-38_1_6904	NA	NA	NA	NA	NA	NA	NA	NA	NA	NA	NA	NA	NA	NA	NA	NA	NA	NA	NA	NA	NA	NA	NA	NA	NA	NA
sp|O75173|ATS4_HUMAN	QDFNIPQAGGWGPWGPWGDC[57.0215]SRTC[57.0215]GGGVQFSSR	513	545	4	NA	NA	L	ADAMTS9_V2_EQ	1	tims_23dec2211_Slot1-39_1_6905	NA	NA	NA	NA	NA	NA	NA	NA	NA	NA	NA	NA	NA	NA	NA	NA	NA	NA	NA	NA	NA	NA	NA	NA	NA	NA
sp|O75173|ATS4_HUMAN	QDFNIPQAGGWGPWGPWGDC[57.0215]SRTC[57.0215]GGGVQFSSR	513	545	4	NA	NA	L	ADAMTS4_V2_WT	1	tims_24oct0902_Slot1-19_1_9357	NA	NA	NA	NA	NA	NA	NA	NA	NA	NA	NA	NA	NA	NA	NA	NA	NA	NA	NA	NA	NA	NA	NA	NA	NA	NA
sp|O75173|ATS4_HUMAN	QDFNIPQAGGWGPWGPWGDC[57.0215]SRTC[57.0215]GGGVQFSSR	513	545	4	NA	NA	L	ADAMTS4_V2_EQ	1	tims_24oct0903_Slot1-20_1_9358	NA	NA	NA	NA	NA	NA	NA	NA	NA	NA	NA	NA	NA	NA	NA	NA	NA	NA	NA	NA	NA	NA	NA	NA	NA	NA
sp|O75173|ATS4_HUMAN	TLGMADVGTVC[57.0215]DP[15.9949]AR	329	343	2	NA	NA	L	ADAMTS9_BGN_WT	1	tims_23dec2202_Slot1-30_1_6896	NA	NA	NA	NA	NA	NA	NA	NA	NA	NA	NA	NA	NA	NA	NA	NA	NA	NA	NA	NA	NA	NA	NA	NA	NA	NA
sp|O75173|ATS4_HUMAN	TLGMADVGTVC[57.0215]DP[15.9949]AR	329	343	2	NA	NA	L	ADAMTS9_BGN_EQ	1	tims_23dec2203_Slot1-31_1_6897	NA	NA	NA	NA	NA	NA	NA	NA	NA	NA	NA	NA	NA	NA	NA	NA	NA	NA	NA	NA	NA	NA	NA	NA	NA	NA
sp|O75173|ATS4_HUMAN	TLGMADVGTVC[57.0215]DP[15.9949]AR	329	343	2	NA	NA	L	ADAMTS1_V2_WT	1	tims_23dec2204_Slot1-32_1_6898	426402	TLGMADVGTVC(1)DPAR	TLGMADVGTVCDP(1)AR	NA	NA	NA	NA	NA	NA	NA	NA	NA	NA	NA	NA	NA	NA	NA	NA	NA	NA	NA	NA	NA	NA	NA
sp|O75173|ATS4_HUMAN	TLGMADVGTVC[57.0215]DP[15.9949]AR	329	343	2	NA	NA	L	ADAMTS1_V2_EQ	1	tims_23dec2205_Slot1-33_1_6899	NA	NA	NA	NA	NA	NA	NA	NA	NA	NA	NA	NA	NA	NA	NA	NA	NA	NA	NA	NA	NA	NA	NA	NA	NA	NA
sp|O75173|ATS4_HUMAN	TLGMADVGTVC[57.0215]DP[15.9949]AR	329	343	2	NA	NA	L	ADAMTS9_V1_WT	1	tims_23dec2206_Slot1-34_1_6900	NA	NA	NA	NA	NA	NA	NA	NA	NA	NA	NA	NA	NA	NA	NA	NA	NA	NA	NA	NA	NA	NA	NA	NA	NA	NA
sp|O75173|ATS4_HUMAN	TLGMADVGTVC[57.0215]DP[15.9949]AR	329	343	2	NA	NA	L	ADAMTS9_V1_EQ	1	tims_23dec2207_Slot1-35_1_6901	NA	NA	NA	NA	NA	NA	NA	NA	NA	NA	NA	NA	NA	NA	NA	NA	NA	NA	NA	NA	NA	NA	NA	NA	NA	NA
sp|O75173|ATS4_HUMAN	TLGMADVGTVC[57.0215]DP[15.9949]AR	329	343	2	NA	NA	L	ADAMTS5_V2_WT	1	tims_23dec2208_Slot1-36_1_6902	NA	NA	NA	NA	NA	NA	NA	NA	NA	NA	NA	NA	NA	NA	NA	NA	NA	NA	NA	NA	NA	NA	NA	NA	NA	NA
sp|O75173|ATS4_HUMAN	TLGMADVGTVC[57.0215]DP[15.9949]AR	329	343	2	NA	NA	L	ADAMTS5_V2_EQ	1	tims_23dec2209_Slot1-37_1_6903	NA	NA	NA	NA	NA	NA	NA	NA	NA	NA	NA	NA	NA	NA	NA	NA	NA	NA	NA	NA	NA	NA	NA	NA	NA	NA
sp|O75173|ATS4_HUMAN	TLGMADVGTVC[57.0215]DP[15.9949]AR	329	343	2	NA	NA	L	ADAMTS9_V2_WT	1	tims_23dec2210_Slot1-38_1_6904	NA	NA	NA	NA	NA	NA	NA	NA	NA	NA	NA	NA	NA	NA	NA	NA	NA	NA	NA	NA	NA	NA	NA	NA	NA	NA
sp|O75173|ATS4_HUMAN	TLGMADVGTVC[57.0215]DP[15.9949]AR	329	343	2	NA	NA	L	ADAMTS9_V2_EQ	1	tims_23dec2211_Slot1-39_1_6905	NA	NA	NA	NA	NA	NA	NA	NA	NA	NA	NA	NA	NA	NA	NA	NA	NA	NA	NA	NA	NA	NA	NA	NA	NA	NA
sp|O75173|ATS4_HUMAN	TLGMADVGTVC[57.0215]DP[15.9949]AR	329	343	2	NA	NA	L	ADAMTS4_V2_WT	1	tims_24oct0902_Slot1-19_1_9357	NA	NA	NA	NA	NA	NA	NA	NA	NA	NA	NA	NA	NA	NA	NA	NA	NA	NA	NA	NA	NA	NA	NA	NA	NA	NA
sp|O75173|ATS4_HUMAN	TLGMADVGTVC[57.0215]DP[15.9949]AR	329	343	2	NA	NA	L	ADAMTS4_V2_EQ	1	tims_24oct0903_Slot1-20_1_9358	NA	NA	NA	NA	NA	NA	NA	NA	NA	NA	NA	NA	NA	NA	NA	NA	NA	NA	NA	NA	NA	NA	NA	NA	NA	NA
sp|O75173|ATS4_HUMAN	QDLC[57.0215]GVSTC[57.0215]DTLGMADVGTVC[57.0215]DPAR	319	343	2	NA	NA	L	ADAMTS9_BGN_WT	1	tims_23dec2202_Slot1-30_1_6896	NA	NA	NA	NA	NA	NA	NA	NA	NA	NA	NA	NA	NA	NA	NA	NA	NA	NA	NA	NA	NA	NA	NA	NA	NA	NA
sp|O75173|ATS4_HUMAN	QDLC[57.0215]GVSTC[57.0215]DTLGMADVGTVC[57.0215]DPAR	319	343	2	NA	NA	L	ADAMTS9_BGN_EQ	1	tims_23dec2203_Slot1-31_1_6897	NA	NA	NA	NA	NA	NA	NA	NA	NA	NA	NA	NA	NA	NA	NA	NA	NA	NA	NA	NA	NA	NA	NA	NA	NA	NA
sp|O75173|ATS4_HUMAN	QDLC[57.0215]GVSTC[57.0215]DTLGMADVGTVC[57.0215]DPAR	319	343	2	NA	NA	L	ADAMTS1_V2_WT	1	tims_23dec2204_Slot1-32_1_6898	NA	NA	NA	NA	NA	NA	NA	NA	NA	NA	NA	NA	NA	NA	NA	NA	NA	NA	NA	NA	NA	NA	NA	NA	NA	NA
sp|O75173|ATS4_HUMAN	QDLC[57.0215]GVSTC[57.0215]DTLGMADVGTVC[57.0215]DPAR	319	343	2	NA	NA	L	ADAMTS1_V2_EQ	1	tims_23dec2205_Slot1-33_1_6899	NA	NA	NA	NA	NA	NA	NA	NA	NA	NA	NA	NA	NA	NA	NA	NA	NA	NA	NA	NA	NA	NA	NA	NA	NA	NA
sp|O75173|ATS4_HUMAN	QDLC[57.0215]GVSTC[57.0215]DTLGMADVGTVC[57.0215]DPAR	319	343	2	NA	NA	L	ADAMTS9_V1_WT	1	tims_23dec2206_Slot1-34_1_6900	NA	NA	NA	NA	NA	NA	NA	NA	NA	NA	NA	NA	NA	NA	NA	NA	NA	NA	NA	NA	NA	NA	NA	NA	NA	NA
sp|O75173|ATS4_HUMAN	QDLC[57.0215]GVSTC[57.0215]DTLGMADVGTVC[57.0215]DPAR	319	343	2	NA	NA	L	ADAMTS9_V1_EQ	1	tims_23dec2207_Slot1-35_1_6901	NA	NA	NA	NA	NA	NA	NA	NA	NA	NA	NA	NA	NA	NA	NA	NA	NA	NA	NA	NA	NA	NA	NA	NA	NA	NA
sp|O75173|ATS4_HUMAN	QDLC[57.0215]GVSTC[57.0215]DTLGMADVGTVC[57.0215]DPAR	319	343	2	NA	NA	L	ADAMTS5_V2_WT	1	tims_23dec2208_Slot1-36_1_6902	NA	NA	NA	NA	NA	NA	NA	NA	NA	NA	NA	NA	NA	NA	NA	NA	NA	NA	NA	NA	NA	NA	NA	NA	NA	NA
sp|O75173|ATS4_HUMAN	QDLC[57.0215]GVSTC[57.0215]DTLGMADVGTVC[57.0215]DPAR	319	343	2	NA	NA	L	ADAMTS5_V2_EQ	1	tims_23dec2209_Slot1-37_1_6903	NA	NA	NA	NA	NA	NA	NA	NA	NA	NA	NA	NA	NA	NA	NA	NA	NA	NA	NA	NA	NA	NA	NA	NA	NA	NA
sp|O75173|ATS4_HUMAN	QDLC[57.0215]GVSTC[57.0215]DTLGMADVGTVC[57.0215]DPAR	319	343	2	NA	NA	L	ADAMTS9_V2_WT	1	tims_23dec2210_Slot1-38_1_6904	NA	NA	NA	NA	NA	NA	NA	NA	NA	NA	NA	NA	NA	NA	NA	NA	NA	NA	NA	NA	NA	NA	NA	NA	NA	NA
sp|O75173|ATS4_HUMAN	QDLC[57.0215]GVSTC[57.0215]DTLGMADVGTVC[57.0215]DPAR	319	343	2	NA	NA	L	ADAMTS9_V2_EQ	1	tims_23dec2211_Slot1-39_1_6905	NA	NA	NA	NA	NA	NA	NA	NA	NA	NA	NA	NA	NA	NA	NA	NA	NA	NA	NA	NA	NA	NA	NA	NA	NA	NA
sp|O75173|ATS4_HUMAN	QDLC[57.0215]GVSTC[57.0215]DTLGMADVGTVC[57.0215]DPAR	319	343	2	NA	NA	L	ADAMTS4_V2_WT	1	tims_24oct0902_Slot1-19_1_9357	97795.2	QDLC(1)GVSTC(1)DTLGMADVGTVC(1)DPAR	NA	NA	NA	NA	NA	NA	NA	NA	NA	NA	NA	NA	NA	NA	NA	NA	NA	NA	NA	NA	NA	NA	NA	NA
sp|O75173|ATS4_HUMAN	QDLC[57.0215]GVSTC[57.0215]DTLGMADVGTVC[57.0215]DPAR	319	343	2	NA	NA	L	ADAMTS4_V2_EQ	1	tims_24oct0903_Slot1-20_1_9358	NA	NA	NA	NA	NA	NA	NA	NA	NA	NA	NA	NA	NA	NA	NA	NA	NA	NA	NA	NA	NA	NA	NA	NA	NA	NA
sp|O75173|ATS4_HUMAN	QDLC[57.0215]GVSTC[57.0215]DTLGMADVGTVC[57.0215]DPAR	319	343	3	NA	NA	L	ADAMTS9_BGN_WT	1	tims_23dec2202_Slot1-30_1_6896	NA	NA	NA	NA	NA	NA	NA	NA	NA	NA	NA	NA	NA	NA	NA	NA	NA	NA	NA	NA	NA	NA	NA	NA	NA	NA
sp|O75173|ATS4_HUMAN	QDLC[57.0215]GVSTC[57.0215]DTLGMADVGTVC[57.0215]DPAR	319	343	3	NA	NA	L	ADAMTS9_BGN_EQ	1	tims_23dec2203_Slot1-31_1_6897	NA	NA	NA	NA	NA	NA	NA	NA	NA	NA	NA	NA	NA	NA	NA	NA	NA	NA	NA	NA	NA	NA	NA	NA	NA	NA
sp|O75173|ATS4_HUMAN	QDLC[57.0215]GVSTC[57.0215]DTLGMADVGTVC[57.0215]DPAR	319	343	3	NA	NA	L	ADAMTS1_V2_WT	1	tims_23dec2204_Slot1-32_1_6898	NA	NA	NA	NA	NA	NA	NA	NA	NA	NA	NA	NA	NA	NA	NA	NA	NA	NA	NA	NA	NA	NA	NA	NA	NA	NA
sp|O75173|ATS4_HUMAN	QDLC[57.0215]GVSTC[57.0215]DTLGMADVGTVC[57.0215]DPAR	319	343	3	NA	NA	L	ADAMTS1_V2_EQ	1	tims_23dec2205_Slot1-33_1_6899	NA	NA	NA	NA	NA	NA	NA	NA	NA	NA	NA	NA	NA	NA	NA	NA	NA	NA	NA	NA	NA	NA	NA	NA	NA	NA
sp|O75173|ATS4_HUMAN	QDLC[57.0215]GVSTC[57.0215]DTLGMADVGTVC[57.0215]DPAR	319	343	3	NA	NA	L	ADAMTS9_V1_WT	1	tims_23dec2206_Slot1-34_1_6900	NA	NA	NA	NA	NA	NA	NA	NA	NA	NA	NA	NA	NA	NA	NA	NA	NA	NA	NA	NA	NA	NA	NA	NA	NA	NA
sp|O75173|ATS4_HUMAN	QDLC[57.0215]GVSTC[57.0215]DTLGMADVGTVC[57.0215]DPAR	319	343	3	NA	NA	L	ADAMTS9_V1_EQ	1	tims_23dec2207_Slot1-35_1_6901	NA	NA	NA	NA	NA	NA	NA	NA	NA	NA	NA	NA	NA	NA	NA	NA	NA	NA	NA	NA	NA	NA	NA	NA	NA	NA
sp|O75173|ATS4_HUMAN	QDLC[57.0215]GVSTC[57.0215]DTLGMADVGTVC[57.0215]DPAR	319	343	3	NA	NA	L	ADAMTS5_V2_WT	1	tims_23dec2208_Slot1-36_1_6902	NA	NA	NA	NA	NA	NA	NA	NA	NA	NA	NA	NA	NA	NA	NA	NA	NA	NA	NA	NA	NA	NA	NA	NA	NA	NA
sp|O75173|ATS4_HUMAN	QDLC[57.0215]GVSTC[57.0215]DTLGMADVGTVC[57.0215]DPAR	319	343	3	NA	NA	L	ADAMTS5_V2_EQ	1	tims_23dec2209_Slot1-37_1_6903	NA	NA	NA	NA	NA	NA	NA	NA	NA	NA	NA	NA	NA	NA	NA	NA	NA	NA	NA	NA	NA	NA	NA	NA	NA	NA
sp|O75173|ATS4_HUMAN	QDLC[57.0215]GVSTC[57.0215]DTLGMADVGTVC[57.0215]DPAR	319	343	3	NA	NA	L	ADAMTS9_V2_WT	1	tims_23dec2210_Slot1-38_1_6904	NA	NA	NA	NA	NA	NA	NA	NA	NA	NA	NA	NA	NA	NA	NA	NA	NA	NA	NA	NA	NA	NA	NA	NA	NA	NA
sp|O75173|ATS4_HUMAN	QDLC[57.0215]GVSTC[57.0215]DTLGMADVGTVC[57.0215]DPAR	319	343	3	NA	NA	L	ADAMTS9_V2_EQ	1	tims_23dec2211_Slot1-39_1_6905	NA	NA	NA	NA	NA	NA	NA	NA	NA	NA	NA	NA	NA	NA	NA	NA	NA	NA	NA	NA	NA	NA	NA	NA	NA	NA
sp|O75173|ATS4_HUMAN	QDLC[57.0215]GVSTC[57.0215]DTLGMADVGTVC[57.0215]DPAR	319	343	3	NA	NA	L	ADAMTS4_V2_WT	1	tims_24oct0902_Slot1-19_1_9357	214129	QDLC(1)GVSTC(1)DTLGMADVGTVC(1)DPAR	NA	NA	NA	NA	NA	NA	NA	NA	NA	NA	NA	NA	NA	NA	NA	NA	NA	NA	NA	NA	NA	NA	NA	NA
sp|O75173|ATS4_HUMAN	QDLC[57.0215]GVSTC[57.0215]DTLGMADVGTVC[57.0215]DPAR	319	343	3	NA	NA	L	ADAMTS4_V2_EQ	1	tims_24oct0903_Slot1-20_1_9358	NA	NA	NA	NA	NA	NA	NA	NA	NA	NA	NA	NA	NA	NA	NA	NA	NA	NA	NA	NA	NA	NA	NA	NA	NA	NA
sp|O75173|ATS4_HUMAN	QDLC[57.0215]GVSTC[57.0215]DTLGM[15.9949]ADVGTVC[57.0215]DP[15.9949]AR	319	343	3	NA	NA	L	ADAMTS9_BGN_WT	1	tims_23dec2202_Slot1-30_1_6896	NA	NA	NA	NA	NA	NA	NA	NA	NA	NA	NA	NA	NA	NA	NA	NA	NA	NA	NA	NA	NA	NA	NA	NA	NA	NA
sp|O75173|ATS4_HUMAN	QDLC[57.0215]GVSTC[57.0215]DTLGM[15.9949]ADVGTVC[57.0215]DP[15.9949]AR	319	343	3	NA	NA	L	ADAMTS9_BGN_EQ	1	tims_23dec2203_Slot1-31_1_6897	NA	NA	NA	NA	NA	NA	NA	NA	NA	NA	NA	NA	NA	NA	NA	NA	NA	NA	NA	NA	NA	NA	NA	NA	NA	NA
sp|O75173|ATS4_HUMAN	QDLC[57.0215]GVSTC[57.0215]DTLGM[15.9949]ADVGTVC[57.0215]DP[15.9949]AR	319	343	3	NA	NA	L	ADAMTS1_V2_WT	1	tims_23dec2204_Slot1-32_1_6898	130637	QDLC(1)GVSTC(1)DTLGMADVGTVC(1)DPAR	QDLCGVSTCDTLGMADVGTVCDP(1)AR	NA	NA	QDLCGVSTCDTLGM(1)ADVGTVCDPAR	NA	NA	NA	NA	NA	NA	NA	NA	NA	NA	NA	NA	NA	NA	NA	NA	NA	NA	NA	NA
sp|O75173|ATS4_HUMAN	QDLC[57.0215]GVSTC[57.0215]DTLGM[15.9949]ADVGTVC[57.0215]DP[15.9949]AR	319	343	3	NA	NA	L	ADAMTS1_V2_EQ	1	tims_23dec2205_Slot1-33_1_6899	NA	NA	NA	NA	NA	NA	NA	NA	NA	NA	NA	NA	NA	NA	NA	NA	NA	NA	NA	NA	NA	NA	NA	NA	NA	NA
sp|O75173|ATS4_HUMAN	QDLC[57.0215]GVSTC[57.0215]DTLGM[15.9949]ADVGTVC[57.0215]DP[15.9949]AR	319	343	3	NA	NA	L	ADAMTS9_V1_WT	1	tims_23dec2206_Slot1-34_1_6900	NA	NA	NA	NA	NA	NA	NA	NA	NA	NA	NA	NA	NA	NA	NA	NA	NA	NA	NA	NA	NA	NA	NA	NA	NA	NA
sp|O75173|ATS4_HUMAN	QDLC[57.0215]GVSTC[57.0215]DTLGM[15.9949]ADVGTVC[57.0215]DP[15.9949]AR	319	343	3	NA	NA	L	ADAMTS9_V1_EQ	1	tims_23dec2207_Slot1-35_1_6901	NA	NA	NA	NA	NA	NA	NA	NA	NA	NA	NA	NA	NA	NA	NA	NA	NA	NA	NA	NA	NA	NA	NA	NA	NA	NA
sp|O75173|ATS4_HUMAN	QDLC[57.0215]GVSTC[57.0215]DTLGM[15.9949]ADVGTVC[57.0215]DP[15.9949]AR	319	343	3	NA	NA	L	ADAMTS5_V2_WT	1	tims_23dec2208_Slot1-36_1_6902	NA	NA	NA	NA	NA	NA	NA	NA	NA	NA	NA	NA	NA	NA	NA	NA	NA	NA	NA	NA	NA	NA	NA	NA	NA	NA
sp|O75173|ATS4_HUMAN	QDLC[57.0215]GVSTC[57.0215]DTLGM[15.9949]ADVGTVC[57.0215]DP[15.9949]AR	319	343	3	NA	NA	L	ADAMTS5_V2_EQ	1	tims_23dec2209_Slot1-37_1_6903	NA	NA	NA	NA	NA	NA	NA	NA	NA	NA	NA	NA	NA	NA	NA	NA	NA	NA	NA	NA	NA	NA	NA	NA	NA	NA
sp|O75173|ATS4_HUMAN	QDLC[57.0215]GVSTC[57.0215]DTLGM[15.9949]ADVGTVC[57.0215]DP[15.9949]AR	319	343	3	NA	NA	L	ADAMTS9_V2_WT	1	tims_23dec2210_Slot1-38_1_6904	NA	NA	NA	NA	NA	NA	NA	NA	NA	NA	NA	NA	NA	NA	NA	NA	NA	NA	NA	NA	NA	NA	NA	NA	NA	NA
sp|O75173|ATS4_HUMAN	QDLC[57.0215]GVSTC[57.0215]DTLGM[15.9949]ADVGTVC[57.0215]DP[15.9949]AR	319	343	3	NA	NA	L	ADAMTS9_V2_EQ	1	tims_23dec2211_Slot1-39_1_6905	NA	NA	NA	NA	NA	NA	NA	NA	NA	NA	NA	NA	NA	NA	NA	NA	NA	NA	NA	NA	NA	NA	NA	NA	NA	NA
sp|O75173|ATS4_HUMAN	QDLC[57.0215]GVSTC[57.0215]DTLGM[15.9949]ADVGTVC[57.0215]DP[15.9949]AR	319	343	3	NA	NA	L	ADAMTS4_V2_WT	1	tims_24oct0902_Slot1-19_1_9357	NA	NA	NA	NA	NA	NA	NA	NA	NA	NA	NA	NA	NA	NA	NA	NA	NA	NA	NA	NA	NA	NA	NA	NA	NA	NA
sp|O75173|ATS4_HUMAN	QDLC[57.0215]GVSTC[57.0215]DTLGM[15.9949]ADVGTVC[57.0215]DP[15.9949]AR	319	343	3	NA	NA	L	ADAMTS4_V2_EQ	1	tims_24oct0903_Slot1-20_1_9358	NA	NA	NA	NA	NA	NA	NA	NA	NA	NA	NA	NA	NA	NA	NA	NA	NA	NA	NA	NA	NA	NA	NA	NA	NA	NA
sp|O75173|ATS4_HUMAN	C[-17.0265]IHAGC[57.0215]DR	657	664	2	NA	NA	L	ADAMTS9_BGN_WT	1	tims_23dec2202_Slot1-30_1_6896	NA	NA	NA	NA	NA	NA	NA	NA	NA	NA	NA	NA	NA	NA	NA	NA	NA	NA	NA	NA	NA	NA	NA	NA	NA	NA
sp|O75173|ATS4_HUMAN	C[-17.0265]IHAGC[57.0215]DR	657	664	2	NA	NA	L	ADAMTS9_BGN_EQ	1	tims_23dec2203_Slot1-31_1_6897	NA	NA	NA	NA	NA	NA	NA	NA	NA	NA	NA	NA	NA	NA	NA	NA	NA	NA	NA	NA	NA	NA	NA	NA	NA	NA
sp|O75173|ATS4_HUMAN	C[-17.0265]IHAGC[57.0215]DR	657	664	2	NA	NA	L	ADAMTS1_V2_WT	1	tims_23dec2204_Slot1-32_1_6898	NA	NA	NA	NA	NA	NA	NA	NA	NA	NA	NA	NA	NA	NA	NA	NA	NA	NA	NA	NA	NA	NA	NA	NA	NA	NA
sp|O75173|ATS4_HUMAN	C[-17.0265]IHAGC[57.0215]DR	657	664	2	NA	NA	L	ADAMTS1_V2_EQ	1	tims_23dec2205_Slot1-33_1_6899	NA	NA	NA	NA	NA	NA	NA	NA	NA	NA	NA	NA	NA	NA	NA	NA	NA	NA	NA	NA	NA	NA	NA	NA	NA	NA
sp|O75173|ATS4_HUMAN	C[-17.0265]IHAGC[57.0215]DR	657	664	2	NA	NA	L	ADAMTS9_V1_WT	1	tims_23dec2206_Slot1-34_1_6900	NA	NA	NA	NA	NA	NA	NA	NA	NA	NA	NA	NA	NA	NA	NA	NA	NA	NA	NA	NA	NA	NA	NA	NA	NA	NA
sp|O75173|ATS4_HUMAN	C[-17.0265]IHAGC[57.0215]DR	657	664	2	NA	NA	L	ADAMTS9_V1_EQ	1	tims_23dec2207_Slot1-35_1_6901	NA	NA	NA	NA	NA	NA	NA	NA	NA	NA	NA	NA	NA	NA	NA	NA	NA	NA	NA	NA	NA	NA	NA	NA	NA	NA
sp|O75173|ATS4_HUMAN	C[-17.0265]IHAGC[57.0215]DR	657	664	2	NA	NA	L	ADAMTS5_V2_WT	1	tims_23dec2208_Slot1-36_1_6902	NA	NA	NA	NA	NA	NA	NA	NA	NA	NA	NA	NA	NA	NA	NA	NA	NA	NA	NA	NA	NA	NA	NA	NA	NA	NA
sp|O75173|ATS4_HUMAN	C[-17.0265]IHAGC[57.0215]DR	657	664	2	NA	NA	L	ADAMTS5_V2_EQ	1	tims_23dec2209_Slot1-37_1_6903	NA	NA	NA	NA	NA	NA	NA	NA	NA	NA	NA	NA	NA	NA	NA	NA	NA	NA	NA	NA	NA	NA	NA	NA	NA	NA
sp|O75173|ATS4_HUMAN	C[-17.0265]IHAGC[57.0215]DR	657	664	2	NA	NA	L	ADAMTS9_V2_WT	1	tims_23dec2210_Slot1-38_1_6904	NA	NA	NA	NA	NA	NA	NA	NA	NA	NA	NA	NA	NA	NA	NA	NA	NA	NA	NA	NA	NA	NA	NA	NA	NA	NA
sp|O75173|ATS4_HUMAN	C[-17.0265]IHAGC[57.0215]DR	657	664	2	NA	NA	L	ADAMTS9_V2_EQ	1	tims_23dec2211_Slot1-39_1_6905	NA	NA	NA	NA	NA	NA	NA	NA	NA	NA	NA	NA	NA	NA	NA	NA	NA	NA	NA	NA	NA	NA	NA	NA	NA	NA
sp|O75173|ATS4_HUMAN	C[-17.0265]IHAGC[57.0215]DR	657	664	2	NA	NA	L	ADAMTS4_V2_WT	1	tims_24oct0902_Slot1-19_1_9357	41197.8	CIHAGC(1)DR	NA	NA	C(1)IHAGCDR	NA	NA	NA	NA	NA	NA	NA	NA	NA	NA	NA	NA	NA	NA	NA	NA	NA	NA	NA	NA	NA
sp|O75173|ATS4_HUMAN	C[-17.0265]IHAGC[57.0215]DR	657	664	2	NA	NA	L	ADAMTS4_V2_EQ	1	tims_24oct0903_Slot1-20_1_9358	NA	NA	NA	NA	NA	NA	NA	NA	NA	NA	NA	NA	NA	NA	NA	NA	NA	NA	NA	NA	NA	NA	NA	NA	NA	NA
sp|O75173|ATS4_HUMAN	C[-17.0265]IHAGC[57.0215]DRIIGSK	657	669	2	NA	NA	L	ADAMTS9_BGN_WT	1	tims_23dec2202_Slot1-30_1_6896	NA	NA	NA	NA	NA	NA	NA	NA	NA	NA	NA	NA	NA	NA	NA	NA	NA	NA	NA	NA	NA	NA	NA	NA	NA	NA
sp|O75173|ATS4_HUMAN	C[-17.0265]IHAGC[57.0215]DRIIGSK	657	669	2	NA	NA	L	ADAMTS9_BGN_EQ	1	tims_23dec2203_Slot1-31_1_6897	NA	NA	NA	NA	NA	NA	NA	NA	NA	NA	NA	NA	NA	NA	NA	NA	NA	NA	NA	NA	NA	NA	NA	NA	NA	NA
sp|O75173|ATS4_HUMAN	C[-17.0265]IHAGC[57.0215]DRIIGSK	657	669	2	NA	NA	L	ADAMTS1_V2_WT	1	tims_23dec2204_Slot1-32_1_6898	NA	NA	NA	NA	NA	NA	NA	NA	NA	NA	NA	NA	NA	NA	NA	NA	NA	NA	NA	NA	NA	NA	NA	NA	NA	NA
sp|O75173|ATS4_HUMAN	C[-17.0265]IHAGC[57.0215]DRIIGSK	657	669	2	NA	NA	L	ADAMTS1_V2_EQ	1	tims_23dec2205_Slot1-33_1_6899	NA	NA	NA	NA	NA	NA	NA	NA	NA	NA	NA	NA	NA	NA	NA	NA	NA	NA	NA	NA	NA	NA	NA	NA	NA	NA
sp|O75173|ATS4_HUMAN	C[-17.0265]IHAGC[57.0215]DRIIGSK	657	669	2	NA	NA	L	ADAMTS9_V1_WT	1	tims_23dec2206_Slot1-34_1_6900	NA	NA	NA	NA	NA	NA	NA	NA	NA	NA	NA	NA	NA	NA	NA	NA	NA	NA	NA	NA	NA	NA	NA	NA	NA	NA
sp|O75173|ATS4_HUMAN	C[-17.0265]IHAGC[57.0215]DRIIGSK	657	669	2	NA	NA	L	ADAMTS9_V1_EQ	1	tims_23dec2207_Slot1-35_1_6901	NA	NA	NA	NA	NA	NA	NA	NA	NA	NA	NA	NA	NA	NA	NA	NA	NA	NA	NA	NA	NA	NA	NA	NA	NA	NA
sp|O75173|ATS4_HUMAN	C[-17.0265]IHAGC[57.0215]DRIIGSK	657	669	2	NA	NA	L	ADAMTS5_V2_WT	1	tims_23dec2208_Slot1-36_1_6902	NA	NA	NA	NA	NA	NA	NA	NA	NA	NA	NA	NA	NA	NA	NA	NA	NA	NA	NA	NA	NA	NA	NA	NA	NA	NA
sp|O75173|ATS4_HUMAN	C[-17.0265]IHAGC[57.0215]DRIIGSK	657	669	2	NA	NA	L	ADAMTS5_V2_EQ	1	tims_23dec2209_Slot1-37_1_6903	NA	NA	NA	NA	NA	NA	NA	NA	NA	NA	NA	NA	NA	NA	NA	NA	NA	NA	NA	NA	NA	NA	NA	NA	NA	NA
sp|O75173|ATS4_HUMAN	C[-17.0265]IHAGC[57.0215]DRIIGSK	657	669	2	NA	NA	L	ADAMTS9_V2_WT	1	tims_23dec2210_Slot1-38_1_6904	NA	NA	NA	NA	NA	NA	NA	NA	NA	NA	NA	NA	NA	NA	NA	NA	NA	NA	NA	NA	NA	NA	NA	NA	NA	NA
sp|O75173|ATS4_HUMAN	C[-17.0265]IHAGC[57.0215]DRIIGSK	657	669	2	NA	NA	L	ADAMTS9_V2_EQ	1	tims_23dec2211_Slot1-39_1_6905	NA	NA	NA	NA	NA	NA	NA	NA	NA	NA	NA	NA	NA	NA	NA	NA	NA	NA	NA	NA	NA	NA	NA	NA	NA	NA
sp|O75173|ATS4_HUMAN	C[-17.0265]IHAGC[57.0215]DRIIGSK	657	669	2	NA	NA	L	ADAMTS4_V2_WT	1	tims_24oct0902_Slot1-19_1_9357	1.14587e+06	CIHAGC(1)DRIIGSK	NA	NA	C(1)IHAGCDRIIGSK	NA	NA	NA	NA	NA	NA	NA	NA	NA	NA	NA	NA	NA	NA	NA	NA	NA	NA	NA	NA	NA
sp|O75173|ATS4_HUMAN	C[-17.0265]IHAGC[57.0215]DRIIGSK	657	669	2	NA	NA	L	ADAMTS4_V2_EQ	1	tims_24oct0903_Slot1-20_1_9358	304665	CIHAGC(1)DRIIGSK	NA	NA	C(1)IHAGCDRIIGSK	NA	NA	NA	NA	NA	NA	NA	NA	NA	NA	NA	NA	NA	NA	NA	NA	NA	NA	NA	NA	NA
sp|O75173|ATS4_HUMAN	C[-17.0265]IHAGC[57.0215]DRIIGSK	657	669	3	NA	NA	L	ADAMTS9_BGN_WT	1	tims_23dec2202_Slot1-30_1_6896	NA	NA	NA	NA	NA	NA	NA	NA	NA	NA	NA	NA	NA	NA	NA	NA	NA	NA	NA	NA	NA	NA	NA	NA	NA	NA
sp|O75173|ATS4_HUMAN	C[-17.0265]IHAGC[57.0215]DRIIGSK	657	669	3	NA	NA	L	ADAMTS9_BGN_EQ	1	tims_23dec2203_Slot1-31_1_6897	NA	NA	NA	NA	NA	NA	NA	NA	NA	NA	NA	NA	NA	NA	NA	NA	NA	NA	NA	NA	NA	NA	NA	NA	NA	NA
sp|O75173|ATS4_HUMAN	C[-17.0265]IHAGC[57.0215]DRIIGSK	657	669	3	NA	NA	L	ADAMTS1_V2_WT	1	tims_23dec2204_Slot1-32_1_6898	NA	NA	NA	NA	NA	NA	NA	NA	NA	NA	NA	NA	NA	NA	NA	NA	NA	NA	NA	NA	NA	NA	NA	NA	NA	NA
sp|O75173|ATS4_HUMAN	C[-17.0265]IHAGC[57.0215]DRIIGSK	657	669	3	NA	NA	L	ADAMTS1_V2_EQ	1	tims_23dec2205_Slot1-33_1_6899	NA	NA	NA	NA	NA	NA	NA	NA	NA	NA	NA	NA	NA	NA	NA	NA	NA	NA	NA	NA	NA	NA	NA	NA	NA	NA
sp|O75173|ATS4_HUMAN	C[-17.0265]IHAGC[57.0215]DRIIGSK	657	669	3	NA	NA	L	ADAMTS9_V1_WT	1	tims_23dec2206_Slot1-34_1_6900	NA	NA	NA	NA	NA	NA	NA	NA	NA	NA	NA	NA	NA	NA	NA	NA	NA	NA	NA	NA	NA	NA	NA	NA	NA	NA
sp|O75173|ATS4_HUMAN	C[-17.0265]IHAGC[57.0215]DRIIGSK	657	669	3	NA	NA	L	ADAMTS9_V1_EQ	1	tims_23dec2207_Slot1-35_1_6901	NA	NA	NA	NA	NA	NA	NA	NA	NA	NA	NA	NA	NA	NA	NA	NA	NA	NA	NA	NA	NA	NA	NA	NA	NA	NA
[truncated: 61,074 more rows]

## Sheet: VCAN_GluC
List of peptide modifications identified in ADAMTS V1 and V2 digests with the limited database search (GluC)
[truncated: 56,941 more rows]

[truncated: 1 more sheets: BGN_Trypsin]
