# Supplementary material for: Characterization of ADAMTS9 proteoglycanase activity: Comparison with ADAMTS1, ADAMTS4, and ADAMTS5
Source: J Biol Chem. 2025 May 29;301(7):110301. doi: 10.1016/j.jbc.2025.110301 (PMC12226136; doi:10.1016/j.jbc.2025.110301)
Supplement: Supporting File 4 [file mmc4.xlsx]

## Sheet: ADAMTS9 substrates
List of extracellular matrix substrates for peptidase ADAMTS9 (MEROPS Identifier: M12.021)
Cleavage site	Protein	Gene	UniProt ID	P1	P5-P5'	Reference
Tyr131-Leu132	14-3-3 protein epsilon	Ywhae	P62259	131	DYHRYLAEFA	Tharmarajah G, Eckhard U, Jain F, Marino G, Prudova A, Urtatiz O, Fuchs H, de Angelis MH, Overall CM, Van Raamsdonk CD. Melanocyte development in the mouse tail epidermis requires the Adamts9 metalloproteinase. Pigment Cell Melanoma Res. 2018 Nov;31(6):693-707. doi: 10.1111/pcmr.12711. Epub 2018 Jun 5. PMID: 29781574.
Ala85-Phe86	A disintegrin and metalloproteinase with thrombospondin motifs 9	ADAMTS9	Q9P2N4	85	DPWPAFASSS	This study
Glu435-Leu436	A disintegrin and metalloproteinase with thrombospondin motifs 9	ADAMTS9	Q9P2N4	435	TIAHELGHVF	This study
Phe811-Val812	A disintegrin and metalloproteinase with thrombospondin motifs 9	ADAMTS9	Q9P2N4	811	LNGNFVVTMA	This study
Arg818-Glu819	A disintegrin and metalloproteinase with thrombospondin motifs 9	ADAMTS9	Q9P2N4	818	TMAKREIRIG	This study
Glu828-Tyr829	A disintegrin and metalloproteinase with thrombospondin motifs 9	ADAMTS9	Q9P2N4	828	NAVVEYSGSE	This study
Glu848-Leu849	A disintegrin and metalloproteinase with thrombospondin motifs 9	ADAMTS9	Q9P2N4	848	RIEQELLLQV	This study
Glu1953-Ala1954	aggrecan core protein	ACAN	P16112	1953	PTAQEAGEGP	Somerville RP, Longpre JM, Jungers KA, et al. Characterization of ADAMTS-9 and ADAMTS-20 as a distinct ADAMTS subfamily related to Caenorhabditis elegans GON-1. J Biol Chem. 2003;278(11):9503-9513. doi:10.1074/jbc.M211009200
Lys1863-Ser1864	agrin	AGRN	O00468	1863	GLVEKSAGDV	Nandadasa S, Martin D, Deshpande G, et al. Degradomic Identification of Membrane Type 1-Matrix Metalloproteinase as an ADAMTS9 and ADAMTS20 Substrate. Mol Cell Proteomics. 2023;22(6):100566. doi:10.1016/j.mcpro.2023.100566
Lys28-Ala29	Annexin A2	ANXA2	P07355	28	YGSVKAYTNF	Nandadasa S, Martin D, Deshpande G, et al. Degradomic Identification of Membrane Type 1-Matrix Metalloproteinase as an ADAMTS9 and ADAMTS20 Substrate. Mol Cell Proteomics. 2023;22(6):100566. doi:10.1016/j.mcpro.2023.100566
Arg505-Gln506	Amyloid-beta precursor protein	APP	P05067	505	EQKDRQHTLK	Nandadasa S, Martin D, Deshpande G, et al. Degradomic Identification of Membrane Type 1-Matrix Metalloproteinase as an ADAMTS9 and ADAMTS20 Substrate. Mol Cell Proteomics. 2023;22(6):100566. doi:10.1016/j.mcpro.2023.100566
His514-Val515	Amyloid-beta precursor protein	APP	P05067	514	KHFEHVRMVD	Nandadasa S, Martin D, Deshpande G, et al. Degradomic Identification of Membrane Type 1-Matrix Metalloproteinase as an ADAMTS9 and ADAMTS20 Substrate. Mol Cell Proteomics. 2023;22(6):100566. doi:10.1016/j.mcpro.2023.100566
Leu95-Leu96	Biglycan	Bgn	P28653	95	PDTTLLDLQN	Tharmarajah G, Eckhard U, Jain F, Marino G, Prudova A, Urtatiz O, Fuchs H, de Angelis MH, Overall CM, Van Raamsdonk CD. Melanocyte development in the mouse tail epidermis requires the Adamts9 metalloproteinase. Pigment Cell Melanoma Res. 2018 Nov;31(6):693-707. doi: 10.1111/pcmr.12711. Epub 2018 Jun 5. PMID: 29781574.
Asn99-Asn100	Biglycan	BGN	P21810	99	LDLQNNDISE	This study
Leu105-Arg106	Biglycan	BGN	P21810	105	DISELRKDDF	This study
Leu119-Val120	Biglycan	BGN	P21810	119	HLYALVLVNN	This study
Leu157-Pro158	Biglycan	BGN	P21810	157	IPPNLPSSLV	This study
Ser159-Ser160	Biglycan	BGN	P21810	159	PNLPSSLVEL	This study
Ser160-Leu161	Biglycan	BGN	P21810	160	NLPSSLVELR	This study
Gly271-Ser272	Biglycan	BGN	P21810	271	MIENGSLSFL	This study
Leu284-Asp285	Biglycan	BGN	P21810	284	RELHLDNNKL	This study
Val292-Pro293	Biglycan	BGN	P21810	292	KLARVPSGLP	This study
Ile361-Gln362	Biglycan	BGN	P21810	361	DRLAIQFGNY	This study
Arg748-Ser749	Complement C3	C3	P01024	748	LGLARSNLDE	Nandadasa S, Martin D, Deshpande G, et al. Degradomic Identification of Membrane Type 1-Matrix Metalloproteinase as an ADAMTS9 and ADAMTS20 Substrate. Mol Cell Proteomics. 2023;22(6):100566. doi:10.1016/j.mcpro.2023.100566
Arg756-Ala757	Complement C4-A	C4	P0C0L4	756	AGLQRALEIL	Nandadasa S, Martin D, Deshpande G, et al. Degradomic Identification of Membrane Type 1-Matrix Metalloproteinase as an ADAMTS9 and ADAMTS20 Substrate. Mol Cell Proteomics. 2023;22(6):100566. doi:10.1016/j.mcpro.2023.100566
Tyr312-Ala313	Collagen alpha-1(VII) chain	Col7a1	Q63870	312	VVALYANSIG	Tharmarajah G, Eckhard U, Jain F, Marino G, Prudova A, Urtatiz O, Fuchs H, de Angelis MH, Overall CM, Van Raamsdonk CD. Melanocyte development in the mouse tail epidermis requires the Adamts9 metalloproteinase. Pigment Cell Melanoma Res. 2018 Nov;31(6):693-707. doi: 10.1111/pcmr.12711. Epub 2018 Jun 5. PMID: 29781574.
Tyr796-Ser797	Collagen alpha-1(XII) chain	Col12a1	Q60847	796	VIAEYSSGPG	Tharmarajah G, Eckhard U, Jain F, Marino G, Prudova A, Urtatiz O, Fuchs H, de Angelis MH, Overall CM, Van Raamsdonk CD. Melanocyte development in the mouse tail epidermis requires the Adamts9 metalloproteinase. Pigment Cell Melanoma Res. 2018 Nov;31(6):693-707. doi: 10.1111/pcmr.12711. Epub 2018 Jun 5. PMID: 29781574.
Tyr1785-Arg1786	Collagen alpha-1(XII) chain	Col12a1	Q60847	1785	RVQKYRITYQ	Tharmarajah G, Eckhard U, Jain F, Marino G, Prudova A, Urtatiz O, Fuchs H, de Angelis MH, Overall CM, Van Raamsdonk CD. Melanocyte development in the mouse tail epidermis requires the Adamts9 metalloproteinase. Pigment Cell Melanoma Res. 2018 Nov;31(6):693-707. doi: 10.1111/pcmr.12711. Epub 2018 Jun 5. PMID: 29781574.
Phe1879-Tyr1880	Collagen alpha-1(XII) chain	Col12a1	Q60847	1879	QYKLFYAPTS	Tharmarajah G, Eckhard U, Jain F, Marino G, Prudova A, Urtatiz O, Fuchs H, de Angelis MH, Overall CM, Van Raamsdonk CD. Melanocyte development in the mouse tail epidermis requires the Adamts9 metalloproteinase. Pigment Cell Melanoma Res. 2018 Nov;31(6):693-707. doi: 10.1111/pcmr.12711. Epub 2018 Jun 5. PMID: 29781574.
Tyr1911-Thr1912	Collagen alpha-1(XII) chain	Col12a1	Q60847	1911	PDTPYTITVV	Tharmarajah G, Eckhard U, Jain F, Marino G, Prudova A, Urtatiz O, Fuchs H, de Angelis MH, Overall CM, Van Raamsdonk CD. Melanocyte development in the mouse tail epidermis requires the Adamts9 metalloproteinase. Pigment Cell Melanoma Res. 2018 Nov;31(6):693-707. doi: 10.1111/pcmr.12711. Epub 2018 Jun 5. PMID: 29781574.
Leu2009-Tyr2010	Collagen alpha-1(XII) chain	Col12a1	Q60847	2009	NIVALYSDGE	Tharmarajah G, Eckhard U, Jain F, Marino G, Prudova A, Urtatiz O, Fuchs H, de Angelis MH, Overall CM, Van Raamsdonk CD. Melanocyte development in the mouse tail epidermis requires the Adamts9 metalloproteinase. Pigment Cell Melanoma Res. 2018 Nov;31(6):693-707. doi: 10.1111/pcmr.12711. Epub 2018 Jun 5. PMID: 29781574.
Tyr2057-Arg2058	Collagen alpha-1(XII) chain	Col12a1	Q60847	2057	PVQQYRIIYS	Tharmarajah G, Eckhard U, Jain F, Marino G, Prudova A, Urtatiz O, Fuchs H, de Angelis MH, Overall CM, Van Raamsdonk CD. Melanocyte development in the mouse tail epidermis requires the Adamts9 metalloproteinase. Pigment Cell Melanoma Res. 2018 Nov;31(6):693-707. doi: 10.1111/pcmr.12711. Epub 2018 Jun 5. PMID: 29781574.
Arg34-Leu35	Cystatin-C	CST3	P01034	34	GKPPRLVGGP	Nandadasa S, Martin D, Deshpande G, et al. Degradomic Identification of Membrane Type 1-Matrix Metalloproteinase as an ADAMTS9 and ADAMTS20 Substrate. Mol Cell Proteomics. 2023;22(6):100566. doi:10.1016/j.mcpro.2023.100566
Val72-Met73	Cathepsin B	CTSB	P07858	72	PPQRVMFTED	Nandadasa S, Martin D, Deshpande G, et al. Degradomic Identification of Membrane Type 1-Matrix Metalloproteinase as an ADAMTS9 and ADAMTS20 Substrate. Mol Cell Proteomics. 2023;22(6):100566. doi:10.1016/j.mcpro.2023.100566
Glu76-Asp77	Cathepsin B	CTSB	P07858	76	VMFTEDLKLP	Nandadasa S, Martin D, Deshpande G, et al. Degradomic Identification of Membrane Type 1-Matrix Metalloproteinase as an ADAMTS9 and ADAMTS20 Substrate. Mol Cell Proteomics. 2023;22(6):100566. doi:10.1016/j.mcpro.2023.100566
Ala168-Leu169	Cathepsin D	CTSD	P07339	168	SSASALGGVK	Nandadasa S, Martin D, Deshpande G, et al. Degradomic Identification of Membrane Type 1-Matrix Metalloproteinase as an ADAMTS9 and ADAMTS20 Substrate. Mol Cell Proteomics. 2023;22(6):100566. doi:10.1016/j.mcpro.2023.100566
Ile191-Ala192	Cathepsin D	CTSD	P07339	191	GITFIAAKFD	Nandadasa S, Martin D, Deshpande G, et al. Degradomic Identification of Membrane Type 1-Matrix Metalloproteinase as an ADAMTS9 and ADAMTS20 Substrate. Mol Cell Proteomics. 2023;22(6):100566. doi:10.1016/j.mcpro.2023.100566
Leu1268-Asn1270	Desmoplakin	Dsp	E9Q557	1268	EIVRLNDSIL	Tharmarajah G, Eckhard U, Jain F, Marino G, Prudova A, Urtatiz O, Fuchs H, de Angelis MH, Overall CM, Van Raamsdonk CD. Melanocyte development in the mouse tail epidermis requires the Adamts9 metalloproteinase. Pigment Cell Melanoma Res. 2018 Nov;31(6):693-707. doi: 10.1111/pcmr.12711. Epub 2018 Jun 5. PMID: 29781574.
Leu2060-Leu2061	Desmoplakin	Dsp	E9Q557	2060	STVMLLEAQA	Tharmarajah G, Eckhard U, Jain F, Marino G, Prudova A, Urtatiz O, Fuchs H, de Angelis MH, Overall CM, Van Raamsdonk CD. Melanocyte development in the mouse tail epidermis requires the Adamts9 metalloproteinase. Pigment Cell Melanoma Res. 2018 Nov;31(6):693-707. doi: 10.1111/pcmr.12711. Epub 2018 Jun 5. PMID: 29781574.
Phe2738-Leu2739	Desmoplakin	Dsp	E9Q557	2738	AGQRFLEFQF	Tharmarajah G, Eckhard U, Jain F, Marino G, Prudova A, Urtatiz O, Fuchs H, de Angelis MH, Overall CM, Van Raamsdonk CD. Melanocyte development in the mouse tail epidermis requires the Adamts9 metalloproteinase. Pigment Cell Melanoma Res. 2018 Nov;31(6):693-707. doi: 10.1111/pcmr.12711. Epub 2018 Jun 5. PMID: 29781574.
Ser21-Glu22	Extracellular matrix protein 1	ECM1	Q16610	21	ASAASEGGFT	Nandadasa S, Martin D, Deshpande G, et al. Degradomic Identification of Membrane Type 1-Matrix Metalloproteinase as an ADAMTS9 and ADAMTS20 Substrate. Mol Cell Proteomics. 2023;22(6):100566. doi:10.1016/j.mcpro.2023.100566
Arg39-Gln40	EGF-containing fibulin-like extracellular matrix protein 1	EFEMP1	Q12805	39	WDPVRQQCKD	Nandadasa S, Martin D, Deshpande G, et al. Degradomic Identification of Membrane Type 1-Matrix Metalloproteinase as an ADAMTS9 and ADAMTS20 Substrate. Mol Cell Proteomics. 2023;22(6):100566. doi:10.1016/j.mcpro.2023.100566
Ser121-Ala122	EGF-containing fibulin-like extracellular matrix protein 1	EFEMP1	Q12805	121	GFVASAAAVA	Nandadasa S, Martin D, Deshpande G, et al. Degradomic Identification of Membrane Type 1-Matrix Metalloproteinase as an ADAMTS9 and ADAMTS20 Substrate. Mol Cell Proteomics. 2023;22(6):100566. doi:10.1016/j.mcpro.2023.100566
Ala122-Ala123	EGF-containing fibulin-like extracellular matrix protein 1	EFEMP1	Q12805	122	FVASAAAVAG	Nandadasa S, Martin D, Deshpande G, et al. Degradomic Identification of Membrane Type 1-Matrix Metalloproteinase as an ADAMTS9 and ADAMTS20 Substrate. Mol Cell Proteomics. 2023;22(6):100566. doi:10.1016/j.mcpro.2023.100566
Tyr1762-Thr1763	Fibrillin-1	Fbn1	Q61554	1760	VIDIYTGLPV	Tharmarajah G, Eckhard U, Jain F, Marino G, Prudova A, Urtatiz O, Fuchs H, de Angelis MH, Overall CM, Van Raamsdonk CD. Melanocyte development in the mouse tail epidermis requires the Adamts9 metalloproteinase. Pigment Cell Melanoma Res. 2018 Nov;31(6):693-707. doi: 10.1111/pcmr.12711. Epub 2018 Jun 5. PMID: 29781574.
Pro30-Gln31	Fibrillin-2	FBN2	P35556	30	TAGQPQPPPP	Nandadasa S, Martin D, Deshpande G, et al. Degradomic Identification of Membrane Type 1-Matrix Metalloproteinase as an ADAMTS9 and ADAMTS20 Substrate. Mol Cell Proteomics. 2023;22(6):100566. doi:10.1016/j.mcpro.2023.100566
Arg48-Ser49	Fibrillin-2	FBN2	P35556	48	PQQVRSATAG	Nandadasa S, Martin D, Deshpande G, et al. Degradomic Identification of Membrane Type 1-Matrix Metalloproteinase as an ADAMTS9 and ADAMTS20 Substrate. Mol Cell Proteomics. 2023;22(6):100566. doi:10.1016/j.mcpro.2023.100566
Asn72-Ala73	Fibronectin	FN1	P02751	72	TYLGNALVCT	Nandadasa S, Martin D, Deshpande G, et al. Degradomic Identification of Membrane Type 1-Matrix Metalloproteinase as an ADAMTS9 and ADAMTS20 Substrate. Mol Cell Proteomics. 2023;22(6):100566. doi:10.1016/j.mcpro.2023.100566
Met209-Met210	Fibronectin	FN1	P02751	209	YQGWMMVDCT	Nandadasa S, Martin D, Deshpande G, et al. Degradomic Identification of Membrane Type 1-Matrix Metalloproteinase as an ADAMTS9 and ADAMTS20 Substrate. Mol Cell Proteomics. 2023;22(6):100566. doi:10.1016/j.mcpro.2023.100566
His273-Thr274	Fibronectin	FN1	P02751	273	KCERHTSVQT	Nandadasa S, Martin D, Deshpande G, et al. Degradomic Identification of Membrane Type 1-Matrix Metalloproteinase as an ADAMTS9 and ADAMTS20 Substrate. Mol Cell Proteomics. 2023;22(6):100566. doi:10.1016/j.mcpro.2023.100566
Gln277-Thr278	Fibronectin	FN1	P02751	277	HTSVQTTSSG	Nandadasa S, Martin D, Deshpande G, et al. Degradomic Identification of Membrane Type 1-Matrix Metalloproteinase as an ADAMTS9 and ADAMTS20 Substrate. Mol Cell Proteomics. 2023;22(6):100566. doi:10.1016/j.mcpro.2023.100566
Phe400-Cys401	Fibronectin	FN1	P02751	400	QKYSFCTDHT	Nandadasa S, Martin D, Deshpande G, et al. Degradomic Identification of Membrane Type 1-Matrix Metalloproteinase as an ADAMTS9 and ADAMTS20 Substrate. Mol Cell Proteomics. 2023;22(6):100566. doi:10.1016/j.mcpro.2023.100566
Cys401-Thr402	Fibronectin	FN1	P02751	401	KYSFCTDHTV	Nandadasa S, Martin D, Deshpande G, et al. Degradomic Identification of Membrane Type 1-Matrix Metalloproteinase as an ADAMTS9 and ADAMTS20 Substrate. Mol Cell Proteomics. 2023;22(6):100566. doi:10.1016/j.mcpro.2023.100566
Cys470-Thr471	Fibronectin	FN1	P02751	470	HEEICTTNEG	Nandadasa S, Martin D, Deshpande G, et al. Degradomic Identification of Membrane Type 1-Matrix Metalloproteinase as an ADAMTS9 and ADAMTS20 Substrate. Mol Cell Proteomics. 2023;22(6):100566. doi:10.1016/j.mcpro.2023.100566
Tyr570-Gln571	Fibronectin	Fn1	P11276	570	TGTFYQIGDS	Nandadasa S, Martin D, Deshpande G, et al. Degradomic Identification of Membrane Type 1-Matrix Metalloproteinase as an ADAMTS9 and ADAMTS20 Substrate. Mol Cell Proteomics. 2023;22(6):100566. doi:10.1016/j.mcpro.2023.100566
Gly670-Leu671	Fibronectin	Fn1	P11276	670	YTIKGLKPGV	Nandadasa S, Martin D, Deshpande G, et al. Degradomic Identification of Membrane Type 1-Matrix Metalloproteinase as an ADAMTS9 and ADAMTS20 Substrate. Mol Cell Proteomics. 2023;22(6):100566. doi:10.1016/j.mcpro.2023.100566
Ile682-Ser683	Fibronectin	FN1	P02751	682	EGQLISIQQY	Nandadasa S, Martin D, Deshpande G, et al. Degradomic Identification of Membrane Type 1-Matrix Metalloproteinase as an ADAMTS9 and ADAMTS20 Substrate. Mol Cell Proteomics. 2023;22(6):100566. doi:10.1016/j.mcpro.2023.100566
Ser683-Ile684	Fibronectin	FN1	P02751	683	GQLISIQQYG	Nandadasa S, Martin D, Deshpande G, et al. Degradomic Identification of Membrane Type 1-Matrix Metalloproteinase as an ADAMTS9 and ADAMTS20 Substrate. Mol Cell Proteomics. 2023;22(6):100566. doi:10.1016/j.mcpro.2023.100566
Ala743-Ser744	Fibronectin	FN1	P02751	743	SWVSASDTVS	Nandadasa S, Martin D, Deshpande G, et al. Degradomic Identification of Membrane Type 1-Matrix Metalloproteinase as an ADAMTS9 and ADAMTS20 Substrate. Mol Cell Proteomics. 2023;22(6):100566. doi:10.1016/j.mcpro.2023.100566
Pro769-Ser770	Fibronectin	FN1	P02751	769	YLDLPSTATS	Nandadasa S, Martin D, Deshpande G, et al. Degradomic Identification of Membrane Type 1-Matrix Metalloproteinase as an ADAMTS9 and ADAMTS20 Substrate. Mol Cell Proteomics. 2023;22(6):100566. doi:10.1016/j.mcpro.2023.100566
Ser770-Thr771	Fibronectin	FN1	P02751	770	LDLPSTATSV	Nandadasa S, Martin D, Deshpande G, et al. Degradomic Identification of Membrane Type 1-Matrix Metalloproteinase as an ADAMTS9 and ADAMTS20 Substrate. Mol Cell Proteomics. 2023;22(6):100566. doi:10.1016/j.mcpro.2023.100566
Ala772-Thr773	Fibronectin	FN1	P02751	772	LPSTATSVNI	Nandadasa S, Martin D, Deshpande G, et al. Degradomic Identification of Membrane Type 1-Matrix Metalloproteinase as an ADAMTS9 and ADAMTS20 Substrate. Mol Cell Proteomics. 2023;22(6):100566. doi:10.1016/j.mcpro.2023.100566
Thr817-Thr818	Fibronectin	FN1	P02751	817	APPDTTVDQV	Nandadasa S, Martin D, Deshpande G, et al. Degradomic Identification of Membrane Type 1-Matrix Metalloproteinase as an ADAMTS9 and ADAMTS20 Substrate. Mol Cell Proteomics. 2023;22(6):100566. doi:10.1016/j.mcpro.2023.100566
Trp831-Ser832	Fibronectin	FN1	P02751	831	IVVRWSRPQA	Nandadasa S, Martin D, Deshpande G, et al. Degradomic Identification of Membrane Type 1-Matrix Metalloproteinase as an ADAMTS9 and ADAMTS20 Substrate. Mol Cell Proteomics. 2023;22(6):100566. doi:10.1016/j.mcpro.2023.100566
Arg833-Pro834	Fibronectin	FN1	P02751	833	VRWSRPQAPI	Nandadasa S, Martin D, Deshpande G, et al. Degradomic Identification of Membrane Type 1-Matrix Metalloproteinase as an ADAMTS9 and ADAMTS20 Substrate. Mol Cell Proteomics. 2023;22(6):100566. doi:10.1016/j.mcpro.2023.100566
Asn886-Gln887	Fibronectin	FN1	P02751	886	AVEENQESTP	Nandadasa S, Martin D, Deshpande G, et al. Degradomic Identification of Membrane Type 1-Matrix Metalloproteinase as an ADAMTS9 and ADAMTS20 Substrate. Mol Cell Proteomics. 2023;22(6):100566. doi:10.1016/j.mcpro.2023.100566
Gln887-Gln888	Fibronectin	FN1	P02751	887	VEENQESTPV	Nandadasa S, Martin D, Deshpande G, et al. Degradomic Identification of Membrane Type 1-Matrix Metalloproteinase as an ADAMTS9 and ADAMTS20 Substrate. Mol Cell Proteomics. 2023;22(6):100566. doi:10.1016/j.mcpro.2023.100566
Glu888-Ser889	Fibronectin	FN1	P02751	888	EENQESTPVV	Nandadasa S, Martin D, Deshpande G, et al. Degradomic Identification of Membrane Type 1-Matrix Metalloproteinase as an ADAMTS9 and ADAMTS20 Substrate. Mol Cell Proteomics. 2023;22(6):100566. doi:10.1016/j.mcpro.2023.100566
Ser889-Thr890	Fibronectin	FN1	P02751	889	ENQESTPVVI	Nandadasa S, Martin D, Deshpande G, et al. Degradomic Identification of Membrane Type 1-Matrix Metalloproteinase as an ADAMTS9 and ADAMTS20 Substrate. Mol Cell Proteomics. 2023;22(6):100566. doi:10.1016/j.mcpro.2023.100566
Pro891-Val892	Fibronectin	FN1	P02751	891	QESTPVVIQQ	Nandadasa S, Martin D, Deshpande G, et al. Degradomic Identification of Membrane Type 1-Matrix Metalloproteinase as an ADAMTS9 and ADAMTS20 Substrate. Mol Cell Proteomics. 2023;22(6):100566. doi:10.1016/j.mcpro.2023.100566
Val892-Val893	Fibronectin	FN1	P02751	892	ESTPVVIQQE	Nandadasa S, Martin D, Deshpande G, et al. Degradomic Identification of Membrane Type 1-Matrix Metalloproteinase as an ADAMTS9 and ADAMTS20 Substrate. Mol Cell Proteomics. 2023;22(6):100566. doi:10.1016/j.mcpro.2023.100566
Pro930-Glu931	Fibronectin	FN1	P02751	930	MWTPPESAVT	Nandadasa S, Martin D, Deshpande G, et al. Degradomic Identification of Membrane Type 1-Matrix Metalloproteinase as an ADAMTS9 and ADAMTS20 Substrate. Mol Cell Proteomics. 2023;22(6):100566. doi:10.1016/j.mcpro.2023.100566
Asn1007-Glu1008	Fibronectin	FN1	P02751	1007	LQFVNETDST	Nandadasa S, Martin D, Deshpande G, et al. Degradomic Identification of Membrane Type 1-Matrix Metalloproteinase as an ADAMTS9 and ADAMTS20 Substrate. Mol Cell Proteomics. 2023;22(6):100566. doi:10.1016/j.mcpro.2023.100566
Arg1040-Gln1041	Fibronectin	FN1	P02751	1040	RGQPRQYNVG	Nandadasa S, Martin D, Deshpande G, et al. Degradomic Identification of Membrane Type 1-Matrix Metalloproteinase as an ADAMTS9 and ADAMTS20 Substrate. Mol Cell Proteomics. 2023;22(6):100566. doi:10.1016/j.mcpro.2023.100566
Tyr1149-Val1150	Fibronectin	FN1	P02751	1149	PGVEYVYTIQ	Nandadasa S, Martin D, Deshpande G, et al. Degradomic Identification of Membrane Type 1-Matrix Metalloproteinase as an ADAMTS9 and ADAMTS20 Substrate. Mol Cell Proteomics. 2023;22(6):100566. doi:10.1016/j.mcpro.2023.100566
Glu1255-Ser1256	Fibronectin	FN1	P02751	1255	KDDKESVPIS	Nandadasa S, Martin D, Deshpande G, et al. Degradomic Identification of Membrane Type 1-Matrix Metalloproteinase as an ADAMTS9 and ADAMTS20 Substrate. Mol Cell Proteomics. 2023;22(6):100566. doi:10.1016/j.mcpro.2023.100566
Thr1351-Leu1352	Fibronectin	FN1	P02751	1351	SAPTTLTQQT	Nandadasa S, Martin D, Deshpande G, et al. Degradomic Identification of Membrane Type 1-Matrix Metalloproteinase as an ADAMTS9 and ADAMTS20 Substrate. Mol Cell Proteomics. 2023;22(6):100566. doi:10.1016/j.mcpro.2023.100566
Phe1366-Thr1367	Fibronectin	FN1	P02751	1366	TDLRFTNIGP	Nandadasa S, Martin D, Deshpande G, et al. Degradomic Identification of Membrane Type 1-Matrix Metalloproteinase as an ADAMTS9 and ADAMTS20 Substrate. Mol Cell Proteomics. 2023;22(6):100566. doi:10.1016/j.mcpro.2023.100566
Trp1378-Ala1379	Fibronectin	FN1	P02751	1378	MRVTWAPPPS	Nandadasa S, Martin D, Deshpande G, et al. Degradomic Identification of Membrane Type 1-Matrix Metalloproteinase as an ADAMTS9 and ADAMTS20 Substrate. Mol Cell Proteomics. 2023;22(6):100566. doi:10.1016/j.mcpro.2023.100566
Ile1384-Asp1385	Fibronectin	FN1	P02751	1384	PPPSIDLTNF	Nandadasa S, Martin D, Deshpande G, et al. Degradomic Identification of Membrane Type 1-Matrix Metalloproteinase as an ADAMTS9 and ADAMTS20 Substrate. Mol Cell Proteomics. 2023;22(6):100566. doi:10.1016/j.mcpro.2023.100566
Val1426-Val1427	Fibronectin	FN1	P02751	1426	GTEYVVSVSS	Nandadasa S, Martin D, Deshpande G, et al. Degradomic Identification of Membrane Type 1-Matrix Metalloproteinase as an ADAMTS9 and ADAMTS20 Substrate. Mol Cell Proteomics. 2023;22(6):100566. doi:10.1016/j.mcpro.2023.100566
Val1427-Ser1428	Fibronectin	FN1	P02751	1427	TEYVVSVSSV	Nandadasa S, Martin D, Deshpande G, et al. Degradomic Identification of Membrane Type 1-Matrix Metalloproteinase as an ADAMTS9 and ADAMTS20 Substrate. Mol Cell Proteomics. 2023;22(6):100566. doi:10.1016/j.mcpro.2023.100566
Ser1428-Val1429	Fibronectin	FN1	P02751	1428	EYVVSVSSVY	Nandadasa S, Martin D, Deshpande G, et al. Degradomic Identification of Membrane Type 1-Matrix Metalloproteinase as an ADAMTS9 and ADAMTS20 Substrate. Mol Cell Proteomics. 2023;22(6):100566. doi:10.1016/j.mcpro.2023.100566
Val1429-Ser1430	Fibronectin	FN1	P02751	1429	YVVSVSSVYE	Nandadasa S, Martin D, Deshpande G, et al. Degradomic Identification of Membrane Type 1-Matrix Metalloproteinase as an ADAMTS9 and ADAMTS20 Substrate. Mol Cell Proteomics. 2023;22(6):100566. doi:10.1016/j.mcpro.2023.100566
Val1432-Tyr1433	Fibronectin	FN1	P02751	1432	SVSSVYEQHE	Nandadasa S, Martin D, Deshpande G, et al. Degradomic Identification of Membrane Type 1-Matrix Metalloproteinase as an ADAMTS9 and ADAMTS20 Substrate. Mol Cell Proteomics. 2023;22(6):100566. doi:10.1016/j.mcpro.2023.100566
Arg1444-Gln1445	Fibronectin	FN1	P02751	1444	PLRGRQKTGL	Nandadasa S, Martin D, Deshpande G, et al. Degradomic Identification of Membrane Type 1-Matrix Metalloproteinase as an ADAMTS9 and ADAMTS20 Substrate. Mol Cell Proteomics. 2023;22(6):100566. doi:10.1016/j.mcpro.2023.100566
His1468-Trp1469	Fibronectin	FN1	P02751	1468	SFTVHWIAPR	Nandadasa S, Martin D, Deshpande G, et al. Degradomic Identification of Membrane Type 1-Matrix Metalloproteinase as an ADAMTS9 and ADAMTS20 Substrate. Mol Cell Proteomics. 2023;22(6):100566. doi:10.1016/j.mcpro.2023.100566
Tyr1515-Val1516	Fibronectin	FN1	P02751	1515	PGTEYVVSIV	Nandadasa S, Martin D, Deshpande G, et al. Degradomic Identification of Membrane Type 1-Matrix Metalloproteinase as an ADAMTS9 and ADAMTS20 Substrate. Mol Cell Proteomics. 2023;22(6):100566. doi:10.1016/j.mcpro.2023.100566
Asn1523-Gly1524	Fibronectin	FN1	P02751	1523	IVALNGREES	Nandadasa S, Martin D, Deshpande G, et al. Degradomic Identification of Membrane Type 1-Matrix Metalloproteinase as an ADAMTS9 and ADAMTS20 Substrate. Mol Cell Proteomics. 2023;22(6):100566. doi:10.1016/j.mcpro.2023.100566
Arg1525-Glu1526	Fibronectin	FN1	P02751	1525	ALNGREESPL	Nandadasa S, Martin D, Deshpande G, et al. Degradomic Identification of Membrane Type 1-Matrix Metalloproteinase as an ADAMTS9 and ADAMTS20 Substrate. Mol Cell Proteomics. 2023;22(6):100566. doi:10.1016/j.mcpro.2023.100566
Glu1526-Glu1527	Fibronectin	FN1	P02751	1526	LNGREESPLL	Nandadasa S, Martin D, Deshpande G, et al. Degradomic Identification of Membrane Type 1-Matrix Metalloproteinase as an ADAMTS9 and ADAMTS20 Substrate. Mol Cell Proteomics. 2023;22(6):100566. doi:10.1016/j.mcpro.2023.100566
Glu1527-Ser1528	Fibronectin	FN1	P02751	1527	NGREESPLLI	Nandadasa S, Martin D, Deshpande G, et al. Degradomic Identification of Membrane Type 1-Matrix Metalloproteinase as an ADAMTS9 and ADAMTS20 Substrate. Mol Cell Proteomics. 2023;22(6):100566. doi:10.1016/j.mcpro.2023.100566
Pro1529-Leu1530	Fibronectin	FN1	P02751	1529	REESPLLIGQ	Nandadasa S, Martin D, Deshpande G, et al. Degradomic Identification of Membrane Type 1-Matrix Metalloproteinase as an ADAMTS9 and ADAMTS20 Substrate. Mol Cell Proteomics. 2023;22(6):100566. doi:10.1016/j.mcpro.2023.100566
Leu1530-Leu1531	Fibronectin	FN1	P02751	1530	EESPLLIGQQ	Nandadasa S, Martin D, Deshpande G, et al. Degradomic Identification of Membrane Type 1-Matrix Metalloproteinase as an ADAMTS9 and ADAMTS20 Substrate. Mol Cell Proteomics. 2023;22(6):100566. doi:10.1016/j.mcpro.2023.100566
Leu1531-Ile1532	Fibronectin	FN1	P02751	1531	ESPLLIGQQS	Nandadasa S, Martin D, Deshpande G, et al. Degradomic Identification of Membrane Type 1-Matrix Metalloproteinase as an ADAMTS9 and ADAMTS20 Substrate. Mol Cell Proteomics. 2023;22(6):100566. doi:10.1016/j.mcpro.2023.100566
Ile1532-Gly1533	Fibronectin	FN1	P02751	1532	SPLLIGQQST	Nandadasa S, Martin D, Deshpande G, et al. Degradomic Identification of Membrane Type 1-Matrix Metalloproteinase as an ADAMTS9 and ADAMTS20 Substrate. Mol Cell Proteomics. 2023;22(6):100566. doi:10.1016/j.mcpro.2023.100566
Gln1534-Gln1535	Fibronectin	FN1	P02751	1534	LLIGQQSTVS	Nandadasa S, Martin D, Deshpande G, et al. Degradomic Identification of Membrane Type 1-Matrix Metalloproteinase as an ADAMTS9 and ADAMTS20 Substrate. Mol Cell Proteomics. 2023;22(6):100566. doi:10.1016/j.mcpro.2023.100566
Gln1535-Ser1536	Fibronectin	FN1	P02751	1535	LIGQQSTVSD	Nandadasa S, Martin D, Deshpande G, et al. Degradomic Identification of Membrane Type 1-Matrix Metalloproteinase as an ADAMTS9 and ADAMTS20 Substrate. Mol Cell Proteomics. 2023;22(6):100566. doi:10.1016/j.mcpro.2023.100566
Gly1616-Asp1617	Fibronectin	FN1	P02751	1616	VTGRGDSPAS	Nandadasa S, Martin D, Deshpande G, et al. Degradomic Identification of Membrane Type 1-Matrix Metalloproteinase as an ADAMTS9 and ADAMTS20 Substrate. Mol Cell Proteomics. 2023;22(6):100566. doi:10.1016/j.mcpro.2023.100566
Ser1621-Ser1622	Fibronectin	FN1	P02751	1621	DSPASSKPIS	Nandadasa S, Martin D, Deshpande G, et al. Degradomic Identification of Membrane Type 1-Matrix Metalloproteinase as an ADAMTS9 and ADAMTS20 Substrate. Mol Cell Proteomics. 2023;22(6):100566. doi:10.1016/j.mcpro.2023.100566
Gln1638-Met1639	Fibronectin	FN1	P02751	1638	DKPSQMQVTD	Nandadasa S, Martin D, Deshpande G, et al. Degradomic Identification of Membrane Type 1-Matrix Metalloproteinase as an ADAMTS9 and ADAMTS20 Substrate. Mol Cell Proteomics. 2023;22(6):100566. doi:10.1016/j.mcpro.2023.100566
Met1639-Gln1670	Fibronectin	FN1	P02751	1639	KPSQMQVTDV	Nandadasa S, Martin D, Deshpande G, et al. Degradomic Identification of Membrane Type 1-Matrix Metalloproteinase as an ADAMTS9 and ADAMTS20 Substrate. Mol Cell Proteomics. 2023;22(6):100566. doi:10.1016/j.mcpro.2023.100566
Arg1893-Pro1894	Fibronectin	FN1	P02751	1893	TLTSRPAQGV	Nandadasa S, Martin D, Deshpande G, et al. Degradomic Identification of Membrane Type 1-Matrix Metalloproteinase as an ADAMTS9 and ADAMTS20 Substrate. Mol Cell Proteomics. 2023;22(6):100566. doi:10.1016/j.mcpro.2023.100566
Pro1894-Ala1895	Fibronectin	FN1	P02751	1894	LTSRPAQGVV	Nandadasa S, Martin D, Deshpande G, et al. Degradomic Identification of Membrane Type 1-Matrix Metalloproteinase as an ADAMTS9 and ADAMTS20 Substrate. Mol Cell Proteomics. 2023;22(6):100566. doi:10.1016/j.mcpro.2023.100566
Val1899-Thr1900	Fibronectin	FN1	P02751	1899	AQGVVTTLEN	Nandadasa S, Martin D, Deshpande G, et al. Degradomic Identification of Membrane Type 1-Matrix Metalloproteinase as an ADAMTS9 and ADAMTS20 Substrate. Mol Cell Proteomics. 2023;22(6):100566. doi:10.1016/j.mcpro.2023.100566
Lys1928-Thr1929	Fibronectin	FN1	P02751	1928	SWRTKTETIT	Nandadasa S, Martin D, Deshpande G, et al. Degradomic Identification of Membrane Type 1-Matrix Metalloproteinase as an ADAMTS9 and ADAMTS20 Substrate. Mol Cell Proteomics. 2023;22(6):100566. doi:10.1016/j.mcpro.2023.100566
Ile1932-Thr1933	Fibronectin	FN1	P02751	1932	KTETITGFQV	Nandadasa S, Martin D, Deshpande G, et al. Degradomic Identification of Membrane Type 1-Matrix Metalloproteinase as an ADAMTS9 and ADAMTS20 Substrate. Mol Cell Proteomics. 2023;22(6):100566. doi:10.1016/j.mcpro.2023.100566
Ser1983-Ser1984	Fibronectin	FN1	P02751	1983	DNARSSPVVI	Nandadasa S, Martin D, Deshpande G, et al. Degradomic Identification of Membrane Type 1-Matrix Metalloproteinase as an ADAMTS9 and ADAMTS20 Substrate. Mol Cell Proteomics. 2023;22(6):100566. doi:10.1016/j.mcpro.2023.100566
Pro1985-Val1986	Fibronectin	FN1	P02751	1985	ARSSPVVIDA	Nandadasa S, Martin D, Deshpande G, et al. Degradomic Identification of Membrane Type 1-Matrix Metalloproteinase as an ADAMTS9 and ADAMTS20 Substrate. Mol Cell Proteomics. 2023;22(6):100566. doi:10.1016/j.mcpro.2023.100566
Val1987-Ile1988	Fibronectin	FN1	P02751	1987	SSPVVIDAST	Nandadasa S, Martin D, Deshpande G, et al. Degradomic Identification of Membrane Type 1-Matrix Metalloproteinase as an ADAMTS9 and ADAMTS20 Substrate. Mol Cell Proteomics. 2023;22(6):100566. doi:10.1016/j.mcpro.2023.100566
Ala1990-Ser1991	Fibronectin	FN1	P02751	1990	VVIDASTAID	Nandadasa S, Martin D, Deshpande G, et al. Degradomic Identification of Membrane Type 1-Matrix Metalloproteinase as an ADAMTS9 and ADAMTS20 Substrate. Mol Cell Proteomics. 2023;22(6):100566. doi:10.1016/j.mcpro.2023.100566
Ser1991-Thr1992	Fibronectin	FN1	P02751	1991	VIDASTAIDA	Nandadasa S, Martin D, Deshpande G, et al. Degradomic Identification of Membrane Type 1-Matrix Metalloproteinase as an ADAMTS9 and ADAMTS20 Substrate. Mol Cell Proteomics. 2023;22(6):100566. doi:10.1016/j.mcpro.2023.100566
Asn2070-Gln2071	Fibronectin	FN1	P02751	2070	ALKNNQKSEP	Nandadasa S, Martin D, Deshpande G, et al. Degradomic Identification of Membrane Type 1-Matrix Metalloproteinase as an ADAMTS9 and ADAMTS20 Substrate. Mol Cell Proteomics. 2023;22(6):100566. doi:10.1016/j.mcpro.2023.100566
Gly2124-Ile2125	Fibronectin	FN1	P02751	2124	DTGNGIQLPG	Nandadasa S, Martin D, Deshpande G, et al. Degradomic Identification of Membrane Type 1-Matrix Metalloproteinase as an ADAMTS9 and ADAMTS20 Substrate. Mol Cell Proteomics. 2023;22(6):100566. doi:10.1016/j.mcpro.2023.100566
Thr2130-Ser2131	Fibronectin	FN1	P02751	2130	QLPGTSGQQP	Nandadasa S, Martin D, Deshpande G, et al. Degradomic Identification of Membrane Type 1-Matrix Metalloproteinase as an ADAMTS9 and ADAMTS20 Substrate. Mol Cell Proteomics. 2023;22(6):100566. doi:10.1016/j.mcpro.2023.100566
Gln2139-Gln2140	Fibronectin	FN1	P02751	2139	PSVGQQMIFE	Nandadasa S, Martin D, Deshpande G, et al. Degradomic Identification of Membrane Type 1-Matrix Metalloproteinase as an ADAMTS9 and ADAMTS20 Substrate. Mol Cell Proteomics. 2023;22(6):100566. doi:10.1016/j.mcpro.2023.100566
Gln2140-Met2141	Fibronectin	FN1	P02751	2140	SVGQQMIFEE	Nandadasa S, Martin D, Deshpande G, et al. Degradomic Identification of Membrane Type 1-Matrix Metalloproteinase as an ADAMTS9 and ADAMTS20 Substrate. Mol Cell Proteomics. 2023;22(6):100566. doi:10.1016/j.mcpro.2023.100566
Asn2170-Val2171	Fibronectin	FN1	P02751	2170	PYPPNVGEEI	Nandadasa S, Martin D, Deshpande G, et al. Degradomic Identification of Membrane Type 1-Matrix Metalloproteinase as an ADAMTS9 and ADAMTS20 Substrate. Mol Cell Proteomics. 2023;22(6):100566. doi:10.1016/j.mcpro.2023.100566
Gly2195-Leu2196	Fibronectin	FN1	P02751	2196	PHGPGLNPNA	Wang LW, Nandadasa S, Annis DS, et al. A disintegrin-like and metalloproteinase domain with thrombospondin type 1 motif 9 (ADAMTS9) regulates fibronectin fibrillogenesis and turnover. J Biol Chem. 2019;294(25):9924-9936. doi:10.1074/jbc.RA118.006479
Thr2220-Ser2221	Fibronectin	FN1	P02751	2220	PFQDTSEYII	Nandadasa S, Martin D, Deshpande G, et al. Degradomic Identification of Membrane Type 1-Matrix Metalloproteinase as an ADAMTS9 and ADAMTS20 Substrate. Mol Cell Proteomics. 2023;22(6):100566. doi:10.1016/j.mcpro.2023.100566
Thr2244-Ser2245	Fibronectin	FN1	P02751	2244	RVPGTSTSAT	Nandadasa S, Martin D, Deshpande G, et al. Degradomic Identification of Membrane Type 1-Matrix Metalloproteinase as an ADAMTS9 and ADAMTS20 Substrate. Mol Cell Proteomics. 2023;22(6):100566. doi:10.1016/j.mcpro.2023.100566
Ser2245-Thr2246	Fibronectin	FN1	P02751	2245	VPGTSTSATL	Nandadasa S, Martin D, Deshpande G, et al. Degradomic Identification of Membrane Type 1-Matrix Metalloproteinase as an ADAMTS9 and ADAMTS20 Substrate. Mol Cell Proteomics. 2023;22(6):100566. doi:10.1016/j.mcpro.2023.100566
Arg2271-His2272	Fibronectin	FN1	P02751	2271	KDQQRHKVRE	Nandadasa S, Martin D, Deshpande G, et al. Degradomic Identification of Membrane Type 1-Matrix Metalloproteinase as an ADAMTS9 and ADAMTS20 Substrate. Mol Cell Proteomics. 2023;22(6):100566. doi:10.1016/j.mcpro.2023.100566
Cys227-His2228	Fibronectin	FN1	P02751	2227	YIISCHPVGT	Nandadasa S, Martin D, Deshpande G, et al. Degradomic Identification of Membrane Type 1-Matrix Metalloproteinase as an ADAMTS9 and ADAMTS20 Substrate. Mol Cell Proteomics. 2023;22(6):100566. doi:10.1016/j.mcpro.2023.100566
Val2230-Gly2231	Fibronectin	FN1	P02751	2230	SCHPVGTDEE	Nandadasa S, Martin D, Deshpande G, et al. Degradomic Identification of Membrane Type 1-Matrix Metalloproteinase as an ADAMTS9 and ADAMTS20 Substrate. Mol Cell Proteomics. 2023;22(6):100566. doi:10.1016/j.mcpro.2023.100566
Pro2242-Gly2243	Fibronectin	FN1	P02751	2242	QFRVPGTSTS	Nandadasa S, Martin D, Deshpande G, et al. Degradomic Identification of Membrane Type 1-Matrix Metalloproteinase as an ADAMTS9 and ADAMTS20 Substrate. Mol Cell Proteomics. 2023;22(6):100566. doi:10.1016/j.mcpro.2023.100566
Tyr2258-Asn2259	Fibronectin	Fn1	P11276	2258	RGVTYNIIVE	Tharmarajah G, Eckhard U, Jain F, Marino G, Prudova A, Urtatiz O, Fuchs H, de Angelis MH, Overall CM, Van Raamsdonk CD. Melanocyte development in the mouse tail epidermis requires the Adamts9 metalloproteinase. Pigment Cell Melanoma Res. 2018 Nov;31(6):693-707. doi: 10.1111/pcmr.12711. Epub 2018 Jun 5. PMID: 29781574.
Tyr2301-Thr2302	Fibronectin	FN1	P02751	2301	CFDPYTVSHY	Nandadasa S, Martin D, Deshpande G, et al. Degradomic Identification of Membrane Type 1-Matrix Metalloproteinase as an ADAMTS9 and ADAMTS20 Substrate. Mol Cell Proteomics. 2023;22(6):100566. doi:10.1016/j.mcpro.2023.100566
Cys2324-Gln2325	Fibronectin	FN1	P02751	2324	FKLLCQCLGF	Nandadasa S, Martin D, Deshpande G, et al. Degradomic Identification of Membrane Type 1-Matrix Metalloproteinase as an ADAMTS9 and ADAMTS20 Substrate. Mol Cell Proteomics. 2023;22(6):100566. doi:10.1016/j.mcpro.2023.100566
Arg2451-Thr2452	Fibronectin	FN1	P02751	2451	RYHQRTNTNV	Nandadasa S, Martin D, Deshpande G, et al. Degradomic Identification of Membrane Type 1-Matrix Metalloproteinase as an ADAMTS9 and ADAMTS20 Substrate. Mol Cell Proteomics. 2023;22(6):100566. doi:10.1016/j.mcpro.2023.100566
Phe50-Gln51	Growth arrest-specific protein 6	GAS6	Q14393	50	QRRAFQVFEE	Nandadasa S, Martin D, Deshpande G, et al. Degradomic Identification of Membrane Type 1-Matrix Metalloproteinase as an ADAMTS9 and ADAMTS20 Substrate. Mol Cell Proteomics. 2023;22(6):100566. doi:10.1016/j.mcpro.2023.100566
Phe426-Thr427	Basement membrane-specific heparan sulfate proteogly	Hspg2	Q05793	426	QTVTFTCVAT	Tharmarajah G, Eckhard U, Jain F, Marino G, Prudova A, Urtatiz O, Fuchs H, de Angelis MH, Overall CM, Van Raamsdonk CD. Melanocyte development in the mouse tail epidermis requires the Adamts9 metalloproteinase. Pigment Cell Melanoma Res. 2018 Nov;31(6):693-707. doi: 10.1111/pcmr.12711. Epub 2018 Jun 5. PMID: 29781574.
Arg29-Ser30	Serine protease HTRA1	HTRA1	Q92743	29	SRAGRSAPLA	Nandadasa S, Martin D, Deshpande G, et al. Degradomic Identification of Membrane Type 1-Matrix Metalloproteinase as an ADAMTS9 and ADAMTS20 Substrate. Mol Cell Proteomics. 2023;22(6):100566. doi:10.1016/j.mcpro.2023.100566
Ala29-Ser30	Insulin-like growth factor-binding protein 3	IGFBP3	P17936	29	ARAGASSAGL	Nandadasa S, Martin D, Deshpande G, et al. Degradomic Identification of Membrane Type 1-Matrix Metalloproteinase as an ADAMTS9 and ADAMTS20 Substrate. Mol Cell Proteomics. 2023;22(6):100566. doi:10.1016/j.mcpro.2023.100566
Ala35-Ala36	Laminin subunit gamma-1	LAMC1	P11047	35	GCAQAAMDEC	Nandadasa S, Martin D, Deshpande G, et al. Degradomic Identification of Membrane Type 1-Matrix Metalloproteinase as an ADAMTS9 and ADAMTS20 Substrate. Mol Cell Proteomics. 2023;22(6):100566. doi:10.1016/j.mcpro.2023.100566
Ser443-Ser444	Galectin-3-binding protein	LGALS3BP	Q08380	443	LVKYSSDYFQ	Nandadasa S, Martin D, Deshpande G, et al. Degradomic Identification of Membrane Type 1-Matrix Metalloproteinase as an ADAMTS9 and ADAMTS20 Substrate. Mol Cell Proteomics. 2023;22(6):100566. doi:10.1016/j.mcpro.2023.100566
Ser56-Leu57	Protein-lysine 6-oxidase	LOX	P28300	56	GQVFSLLSLG	Nandadasa S, Martin D, Deshpande G, et al. Degradomic Identification of Membrane Type 1-Matrix Metalloproteinase as an ADAMTS9 and ADAMTS20 Substrate. Mol Cell Proteomics. 2023;22(6):100566. doi:10.1016/j.mcpro.2023.100566
Arg74-Val75	Lysyl oxidase homolog 1	LOXL1	Q08397	74	ESSSRVLLAG	Nandadasa S, Martin D, Deshpande G, et al. Degradomic Identification of Membrane Type 1-Matrix Metalloproteinase as an ADAMTS9 and ADAMTS20 Substrate. Mol Cell Proteomics. 2023;22(6):100566. doi:10.1016/j.mcpro.2023.100566
Pro183-Phe184	Lysyl oxidase homolog 1	LOXL1	Q08397	183	YPQAPFVSQY	Nandadasa S, Martin D, Deshpande G, et al. Degradomic Identification of Membrane Type 1-Matrix Metalloproteinase as an ADAMTS9 and ADAMTS20 Substrate. Mol Cell Proteomics. 2023;22(6):100566. doi:10.1016/j.mcpro.2023.100566
Ala218-Val219	Lysyl oxidase homolog 1	LOXL1	Q08397	218	AGAAAVASAG	Nandadasa S, Martin D, Deshpande G, et al. Degradomic Identification of Membrane Type 1-Matrix Metalloproteinase as an ADAMTS9 and ADAMTS20 Substrate. Mol Cell Proteomics. 2023;22(6):100566. doi:10.1016/j.mcpro.2023.100566
His40-Leu41	Multiple epidermal growth factor-like domains protein 6	MEGF6	O75095-2	40	CYPCHLGQAG	Nandadasa S, Martin D, Deshpande G, et al. Degradomic Identification of Membrane Type 1-Matrix Metalloproteinase as an ADAMTS9 and ADAMTS20 Substrate. Mol Cell Proteomics. 2023;22(6):100566. doi:10.1016/j.mcpro.2023.100566
Met77-Gln78	72 kDa type IV collagenase	MMP2	P08253	77	TLKKMQKFFG	Nandadasa S, Martin D, Deshpande G, et al. Degradomic Identification of Membrane Type 1-Matrix Metalloproteinase as an ADAMTS9 and ADAMTS20 Substrate. Mol Cell Proteomics. 2023;22(6):100566. doi:10.1016/j.mcpro.2023.100566
Lys79-Phe80	72 kDa type IV collagenase	MMP2	P08253	79	KKMQKFFGLP	Nandadasa S, Martin D, Deshpande G, et al. Degradomic Identification of Membrane Type 1-Matrix Metalloproteinase as an ADAMTS9 and ADAMTS20 Substrate. Mol Cell Proteomics. 2023;22(6):100566. doi:10.1016/j.mcpro.2023.100566
Pro84-Gln85	72 kDa type IV collagenase	MMP2	P08253	84	FFGLPQTGDL	Nandadasa S, Martin D, Deshpande G, et al. Degradomic Identification of Membrane Type 1-Matrix Metalloproteinase as an ADAMTS9 and ADAMTS20 Substrate. Mol Cell Proteomics. 2023;22(6):100566. doi:10.1016/j.mcpro.2023.100566
Gln85-Thr86	72 kDa type IV collagenase	MMP2	P08253	85	FGLPQTGDLD	Nandadasa S, Martin D, Deshpande G, et al. Degradomic Identification of Membrane Type 1-Matrix Metalloproteinase as an ADAMTS9 and ADAMTS20 Substrate. Mol Cell Proteomics. 2023;22(6):100566. doi:10.1016/j.mcpro.2023.100566
Arg127-Ile128	72 kDa type IV collagenase	MMP2	P08253	127	QITYRIIGYT	Nandadasa S, Martin D, Deshpande G, et al. Degradomic Identification of Membrane Type 1-Matrix Metalloproteinase as an ADAMTS9 and ADAMTS20 Substrate. Mol Cell Proteomics. 2023;22(6):100566. doi:10.1016/j.mcpro.2023.100566
Ile129-Gly130	72 kDa type IV collagenase	MMP2	P08253	129	YRIIGYTPDL	Nandadasa S, Martin D, Deshpande G, et al. Degradomic Identification of Membrane Type 1-Matrix Metalloproteinase as an ADAMTS9 and ADAMTS20 Substrate. Mol Cell Proteomics. 2023;22(6):100566. doi:10.1016/j.mcpro.2023.100566
His193-Ala	72 kDa type IV collagenase	MMP2	P08253	193	GLLAHAFAPG	Nandadasa S, Martin D, Deshpande G, et al. Degradomic Identification of Membrane Type 1-Matrix Metalloproteinase as an ADAMTS9 and ADAMTS20 Substrate. Mol Cell Proteomics. 2023;22(6):100566. doi:10.1016/j.mcpro.2023.100566
Gly551-Tyr552	72 kDa type IV collagenase	MMP2	P08253	551	TLERGYPKPL	Nandadasa S, Martin D, Deshpande G, et al. Degradomic Identification of Membrane Type 1-Matrix Metalloproteinase as an ADAMTS9 and ADAMTS20 Substrate. Mol Cell Proteomics. 2023;22(6):100566. doi:10.1016/j.mcpro.2023.100566
Tyr314-Gly315	Matrix metalloproteinase-14	MMP14	P50281	314	KNPTYGPNIC	Nandadasa S, Martin D, Deshpande G, et al. Degradomic Identification of Membrane Type 1-Matrix Metalloproteinase as an ADAMTS9 and ADAMTS20 Substrate. Mol Cell Proteomics. 2023;22(6):100566. doi:10.1016/j.mcpro.2023.100566
Arg35-Ser36	Neogenin	NEO1	Q92859	35	AAAARSGSAP	Nandadasa S, Martin D, Deshpande G, et al. Degradomic Identification of Membrane Type 1-Matrix Metalloproteinase as an ADAMTS9 and ADAMTS20 Substrate. Mol Cell Proteomics. 2023;22(6):100566. doi:10.1016/j.mcpro.2023.100566
Ala280-Leu281	Olfactomedin-like protein 2A	OLFML2A	Q68BL7	280	KPRALAQQQA	Nandadasa S, Martin D, Deshpande G, et al. Degradomic Identification of Membrane Type 1-Matrix Metalloproteinase as an ADAMTS9 and ADAMTS20 Substrate. Mol Cell Proteomics. 2023;22(6):100566. doi:10.1016/j.mcpro.2023.100566
Ser628-Ile629	Peroxidasin homolog	PXDN	Q92626	628	FVATSIVEAI	Nandadasa S, Martin D, Deshpande G, et al. Degradomic Identification of Membrane Type 1-Matrix Metalloproteinase as an ADAMTS9 and ADAMTS20 Substrate. Mol Cell Proteomics. 2023;22(6):100566. doi:10.1016/j.mcpro.2023.100566
Tyr136-Phe137	Periostin	Postn	Q62009	136	GSYTYFAPSN	Tharmarajah G, Eckhard U, Jain F, Marino G, Prudova A, Urtatiz O, Fuchs H, de Angelis MH, Overall CM, Van Raamsdonk CD. Melanocyte development in the mouse tail epidermis requires the Adamts9 metalloproteinase. Pigment Cell Melanoma Res. 2018 Nov;31(6):693-707. doi: 10.1111/pcmr.12711. Epub 2018 Jun 5. PMID: 29781574.
Phe242-Leu243	Periostin	Postn	Q62009	242	SIQDFLEAED	Tharmarajah G, Eckhard U, Jain F, Marino G, Prudova A, Urtatiz O, Fuchs H, de Angelis MH, Overall CM, Van Raamsdonk CD. Melanocyte development in the mouse tail epidermis requires the Adamts9 metalloproteinase. Pigment Cell Melanoma Res. 2018 Nov;31(6):693-707. doi: 10.1111/pcmr.12711. Epub 2018 Jun 5. PMID: 29781574.
Phe252-Arg253	Periostin	Postn	Q62009	252	DLSSFRAAAI	Tharmarajah G, Eckhard U, Jain F, Marino G, Prudova A, Urtatiz O, Fuchs H, de Angelis MH, Overall CM, Van Raamsdonk CD. Melanocyte development in the mouse tail epidermis requires the Adamts9 metalloproteinase. Pigment Cell Melanoma Res. 2018 Nov;31(6):693-707. doi: 10.1111/pcmr.12711. Epub 2018 Jun 5. PMID: 29781574.
Pro170-Phe171	Prosaposin	PSAP	P07602	170	EVVAPFMANI	Nandadasa S, Martin D, Deshpande G, et al. Degradomic Identification of Membrane Type 1-Matrix Metalloproteinase as an ADAMTS9 and ADAMTS20 Substrate. Mol Cell Proteomics. 2023;22(6):100566. doi:10.1016/j.mcpro.2023.100566
Met172-Ala173	Prosaposin	PSAP	P07602	172	VAPFMANIPL	Nandadasa S, Martin D, Deshpande G, et al. Degradomic Identification of Membrane Type 1-Matrix Metalloproteinase as an ADAMTS9 and ADAMTS20 Substrate. Mol Cell Proteomics. 2023;22(6):100566. doi:10.1016/j.mcpro.2023.100566
Pro176-Lys177	Prosaposin	PSAP	P07602	176	MANIPLLLYP	Nandadasa S, Martin D, Deshpande G, et al. Degradomic Identification of Membrane Type 1-Matrix Metalloproteinase as an ADAMTS9 and ADAMTS20 Substrate. Mol Cell Proteomics. 2023;22(6):100566. doi:10.1016/j.mcpro.2023.100566
Ser20-Ile21	Syndecan 4	SDC4	P31431	20	GVAESIRETE	Nandadasa S, Martin D, Deshpande G, et al. Degradomic Identification of Membrane Type 1-Matrix Metalloproteinase as an ADAMTS9 and ADAMTS20 Substrate. Mol Cell Proteomics. 2023;22(6):100566. doi:10.1016/j.mcpro.2023.100566
His25-His26	Plasminogen activator inhibitor 1	SERPINE1	P05121	25	GSAVHHPPSY	Nandadasa S, Martin D, Deshpande G, et al. Degradomic Identification of Membrane Type 1-Matrix Metalloproteinase as an ADAMTS9 and ADAMTS20 Substrate. Mol Cell Proteomics. 2023;22(6):100566. doi:10.1016/j.mcpro.2023.100566
Arg310-Lys311	Plasminogen activator inhibitor 1	SERPINE1	P05121	310	EVDLRKPLEN	Nandadasa S, Martin D, Deshpande G, et al. Degradomic Identification of Membrane Type 1-Matrix Metalloproteinase as an ADAMTS9 and ADAMTS20 Substrate. Mol Cell Proteomics. 2023;22(6):100566. doi:10.1016/j.mcpro.2023.100566
Arg323-Gln324	Plasminogen activator inhibitor 1	SERPINE1	P05121	323	TDMFRQFQAD	Nandadasa S, Martin D, Deshpande G, et al. Degradomic Identification of Membrane Type 1-Matrix Metalloproteinase as an ADAMTS9 and ADAMTS20 Substrate. Mol Cell Proteomics. 2023;22(6):100566. doi:10.1016/j.mcpro.2023.100566
Met370-Ala371	Plasminogen activator inhibitor 1	SERPINE1	P05121	370	VSARMAPEEI	Nandadasa S, Martin D, Deshpande G, et al. Degradomic Identification of Membrane Type 1-Matrix Metalloproteinase as an ADAMTS9 and ADAMTS20 Substrate. Mol Cell Proteomics. 2023;22(6):100566. doi:10.1016/j.mcpro.2023.100566
Ala19-Thr20	Neuroserpin	SERPINI1	Q99574	19	MATGATFPEE	Nandadasa S, Martin D, Deshpande G, et al. Degradomic Identification of Membrane Type 1-Matrix Metalloproteinase as an ADAMTS9 and ADAMTS20 Substrate. Mol Cell Proteomics. 2023;22(6):100566. doi:10.1016/j.mcpro.2023.100566
Val37-Ser38	Secreted frizzled-related protein 1	SFRP1	Q8N474	37	EYDYVSFQSD	Nandadasa S, Martin D, Deshpande G, et al. Degradomic Identification of Membrane Type 1-Matrix Metalloproteinase as an ADAMTS9 and ADAMTS20 Substrate. Mol Cell Proteomics. 2023;22(6):100566. doi:10.1016/j.mcpro.2023.100566
Ser38-Phe39	Secreted frizzled-related protein 1	SFRP1	Q8N474	38	YDYVSFQSDI	Nandadasa S, Martin D, Deshpande G, et al. Degradomic Identification of Membrane Type 1-Matrix Metalloproteinase as an ADAMTS9 and ADAMTS20 Substrate. Mol Cell Proteomics. 2023;22(6):100566. doi:10.1016/j.mcpro.2023.100566
Phe51-Tyr52	Secreted frizzled-related protein 1	SFRP1	Q8N474	51	QSGRFYTKPP	Nandadasa S, Martin D, Deshpande G, et al. Degradomic Identification of Membrane Type 1-Matrix Metalloproteinase as an ADAMTS9 and ADAMTS20 Substrate. Mol Cell Proteomics. 2023;22(6):100566. doi:10.1016/j.mcpro.2023.100566
Lys327-Ser328	Testican-1	SPOCK1	Q08629	327	LSKGKSLLGA	Nandadasa S, Martin D, Deshpande G, et al. Degradomic Identification of Membrane Type 1-Matrix Metalloproteinase as an ADAMTS9 and ADAMTS20 Substrate. Mol Cell Proteomics. 2023;22(6):100566. doi:10.1016/j.mcpro.2023.100566
Ala24-Ala25	Tissue factor pathway inhibitor 2	TFPI2	P48307	24	ALGDAAQEPT	Nandadasa S, Martin D, Deshpande G, et al. Degradomic Identification of Membrane Type 1-Matrix Metalloproteinase as an ADAMTS9 and ADAMTS20 Substrate. Mol Cell Proteomics. 2023;22(6):100566. doi:10.1016/j.mcpro.2023.100566
Arg42-Gln43	Transforming growth factor-beta-induced protein ig-h3	TGFBI	Q15582	42	RLRGRQHGPN	Nandadasa S, Martin D, Deshpande G, et al. Degradomic Identification of Membrane Type 1-Matrix Metalloproteinase as an ADAMTS9 and ADAMTS20 Substrate. Mol Cell Proteomics. 2023;22(6):100566. doi:10.1016/j.mcpro.2023.100566
Arg302-Ala303	Transforming growth factor beta-2 proprotein	TGFB2	P61812	302	RRKKRALDAA	Nandadasa S, Martin D, Deshpande G, et al. Degradomic Identification of Membrane Type 1-Matrix Metalloproteinase as an ADAMTS9 and ADAMTS20 Substrate. Mol Cell Proteomics. 2023;22(6):100566. doi:10.1016/j.mcpro.2023.100566
Met252-Ser253	Protein-glutamine gamma-glutamyltransferase 2	TGM2	P21980	252	GVSPMSWIGS	Nandadasa S, Martin D, Deshpande G, et al. Degradomic Identification of Membrane Type 1-Matrix Metalloproteinase as an ADAMTS9 and ADAMTS20 Substrate. Mol Cell Proteomics. 2023;22(6):100566. doi:10.1016/j.mcpro.2023.100566
Asn308-Ser309	Protein-glutamine gamma-glutamyltransferase 2	TGM2	P21980	308	AHDQNSNLLI	Nandadasa S, Martin D, Deshpande G, et al. Degradomic Identification of Membrane Type 1-Matrix Metalloproteinase as an ADAMTS9 and ADAMTS20 Substrate. Mol Cell Proteomics. 2023;22(6):100566. doi:10.1016/j.mcpro.2023.100566
Gly25-Gly26	Thrombospondin-1	THBS1	P07996	25	IPESGGDNSV	Nandadasa S, Martin D, Deshpande G, et al. Degradomic Identification of Membrane Type 1-Matrix Metalloproteinase as an ADAMTS9 and ADAMTS20 Substrate. Mol Cell Proteomics. 2023;22(6):100566. doi:10.1016/j.mcpro.2023.100566
Asn28-Ser29	Thrombospondin-1	THBS1	P07996	28	SGGDNSVFDI	Nandadasa S, Martin D, Deshpande G, et al. Degradomic Identification of Membrane Type 1-Matrix Metalloproteinase as an ADAMTS9 and ADAMTS20 Substrate. Mol Cell Proteomics. 2023;22(6):100566. doi:10.1016/j.mcpro.2023.100566
Gly1042-Leu1043	Tenascin	TNC	P24821	1042	YVLRGLEPGQ	Nandadasa S, Martin D, Deshpande G, et al. Degradomic Identification of Membrane Type 1-Matrix Metalloproteinase as an ADAMTS9 and ADAMTS20 Substrate. Mol Cell Proteomics. 2023;22(6):100566. doi:10.1016/j.mcpro.2023.100566
Val1142-Ser1143	Tenascin	TNC	P24821	1142	TPYTVSIYGV	Nandadasa S, Martin D, Deshpande G, et al. Degradomic Identification of Membrane Type 1-Matrix Metalloproteinase as an ADAMTS9 and ADAMTS20 Substrate. Mol Cell Proteomics. 2023;22(6):100566. doi:10.1016/j.mcpro.2023.100566
Phe1627-Ser1628	Tenascin	Tnc	Q80YX1	1627	KEIMFSDITE	Tharmarajah G, Eckhard U, Jain F, Marino G, Prudova A, Urtatiz O, Fuchs H, de Angelis MH, Overall CM, Van Raamsdonk CD. Melanocyte development in the mouse tail epidermis requires the Adamts9 metalloproteinase. Pigment Cell Melanoma Res. 2018 Nov;31(6):693-707. doi: 10.1111/pcmr.12711. Epub 2018 Jun 5. PMID: 29781574.
Glu441-Ala442	versican core protein	VCAN	P13611-2	441	PEAAEARRGQ	Somerville RP, Longpre JM, Jungers KA, et al. Characterization of ADAMTS-9 and ADAMTS-20 as a distinct ADAMTS subfamily related to Caenorhabditis elegans GON-1. J Biol Chem. 2003;278(11):9503-9513. doi:10.1074/jbc.M211009200
Val26-Gly27	versican core protein	VCAN	P13611-2	26	HKVKVGKSPP	This study
Leu255-Thr256	versican core protein	VCAN	P13611-2	255	DVFHLTVPSK	This study
Ala439-Ala440	versican core protein	VCAN	P13611-2	439	KDPEAAEARR	This study
Ser892-Thr893	versican core protein	VCAN	P13611-2	892	ETTFSTEPTG	This study
Lys1109-Leu1110	versican core protein	VCAN	P13611-2	1109	IEPAKLWSRQ	This study
Leu1478-Glu1479	versican core protein	VCAN	P13611-2	1478	SDGSLEKHPE	This study
Leu2051-Asp2052	versican core protein	VCAN	P13611-2	2051	AARILDSNDQ	This study
Thr2218-Ser2219	versican core protein	VCAN	P13611-2	2218	GAHLTSILSH	This study
Val26-Gly27	versican core protein	VCAN	P13611-3	26	HKVKVGKSPP	This study
Ile69-Glu70	versican core protein	VCAN	P13611-3	69	KWSKIEVDKN	This study
Asn74-Gly75	versican core protein	VCAN	P13611-3	74	EVDKNGKDLK	This study
Leu277-Ala278	versican core protein	VCAN	P13611-3	277	QDARLATVGE	This study
His468-Tyr469	versican core protein	VCAN	P13611-3	468	TGVSHYATDS	This study
Leu597-Glu598	versican core protein	VCAN	P13611-3	597	HLEDLESVSA	This study
Leu664-Val665	versican core protein	VCAN	P13611-3	664	GDKILVEGIS	This study
Gln864-Leu865	versican core protein	VCAN	P13611-3	864	STQKQLEEVT	This study
Leu865-Glu866	versican core protein	VCAN	P13611-3	865	TQKQLEEVTD	This study
Leu1080-Leu1081	versican core protein	VCAN	P13611-3	1080	SEDELLTGSE	This study
Leu1217-His1218	versican core protein	VCAN	P13611-3	1217	SVDRLHTTSA	This study
Tyr1429-Phe1430	versican core protein	VCAN	P13611-3	1429	QCYKYFAHRR	This study
Arg1433-Arg1434	versican core protein	VCAN	P13611-3	1433	YFAHRRTWDA	This study
Leu1450-Thr1451	versican core protein	VCAN	P13611-3	1450	QGAHLTSILS	This study
Thr1451-Ser1452	versican core protein	VCAN	P13611-3	1451	GAHLTSILSH	This study
Asn1463-Arg1464	versican core protein	VCAN	P13611-3	1463	QMFVNRVGHD	This study
Tyr1469-Gln1470	versican core protein	VCAN	P13611-3	1469	VGHDYQWIGL	This study
Asn1475-Asp1476	versican core protein	VCAN	P13611-3	1475	WIGLNDKMFE	This study
Phe1504-Phe1505	versican core protein	VCAN	P13611-3	1504	QPDSFFSAGE	This study
Tyr1529-His1530	versican core protein	VCAN	P13611-3	1529	VPCNYHLTYT	This study
Thr1532-Tyr1533	versican core protein	VCAN	P13611-3	1532	NYHLTYTCKK	This study
Met39-Phen40	Protein Wnt-5b	WNT5B	Q9H1J7	39	QRPEMFIIGA	Nandadasa S, Martin D, Deshpande G, et al. Degradomic Identification of Membrane Type 1-Matrix Metalloproteinase as an ADAMTS9 and ADAMTS20 Substrate. Mol Cell Proteomics. 2023;22(6):100566. doi:10.1016/j.mcpro.2023.100566
